# Supplementary material for: Transcriptomic and genomic structural variation analyses on grape cultivars reveal new insights into the genotype-dependent responses to water stress
Source: Sci Rep. 2019 Feb 26;9:2809. doi: 10.1038/s41598-019-39010-x (PMC6391451; doi:10.1038/s41598-019-39010-x)
Supplement: Supplementary file 2 — Dataset 1 [file 41598_2019_39010_MOESM2_ESM.xlsx]

## Sheet: IT_DOWN
Supplementary Data 1. Genes up- or down-regulated at water deficit (WD) condition compared to full-irrigation (FI) in Italia and Autumn royal cultivars.
ProbeName	SystematicName	GeneID_V1	logFC	AveExpr	t	P.Value	adj.P.Val	B	GeneName	Description	Map	Functional category
CUST_2142_PI425248043	GSVIVT01009155001	VIT_18s0001g07340	4.817944405	11.73470937	3.75048452	0.002123345	0.051579461	-1.318948777	VIT_218s0001g07340	aspartyl protease	chr18:5617213..5618770	Metabolism.Primary metabolism.Protein metabolism and modification.Proteolysis.Peptidase-mediated proteolysis
CUST_6405_PI425248043	GSVIVT01027969001	VIT_07s0005g00080	4.225041792	11.22494664	2.52473056	0.02416161	0.16718326	-3.594718441	VIT_207s0005g00080	desiccation-related protein pcc13-62	chr7:2887397..2888719	Response to stimulus.Stress response.Abiotic stress response.Desiccation stress response
CUST_2868_PI425248043	GSVIVT01013401001	VIT_18s0122g00980	3.878730359	9.283245639	5.22212722	0.000125847	0.016174654	1.361934228	VIT_218s0122g00980	glucan endo- -beta-glucosidase	chr18:691256..696212	Metabolism.Primary metabolism.Carbohydrate metabolism.Polysaccharide metabolism.Starch and sucrose metabolism
CUST_9242_PI425248304	GSVIVT01028170001	VIT_07s0005g01940	3.678804834	7.606378207	6.122156521	2.55E-05	0.009163674	2.860150894	VIT_207s0005g01940	pectinesterase family expressed	chr7:4380862..4382867	Cellular process.Cellular component organization and biogenesis.Cell wall organization and biogenesis.Cell wall metabolism.Cell wall modification.Pectin modification
CUST_1613_PI425248063	GSVIVT01016435001	VIT_13s0019g02690	3.378650535	6.134785665	4.245480562	0.000801221	0.035117752	-0.39336969	VIT_213s0019g02690	bifunctional inhibitor lipid-transfer protein seed storage 2s albumin-like protein	chr13:3932789..3933535	Transport overview.Macromolecule transport.Lipid transport
CUST_8491_PI425248304	GSVIVT01026341001	VIT_04s0043g00620	3.313039661	9.4975064	3.832790324	0.00180355	0.048566232	-1.164099763	VIT_204s0043g00620	gdsl esterase lipase at5g33370-like	chr4:14427681..14430561	Unclear
CUST_6713_PI425248043	GSVIVT01029059001		3.276795558	8.427806226	5.893735437	3.78E-05	0.011178548	2.491900897		NA	chr5:11603122..11606724	No hit
CUST_2642_PI425248304	GSVIVT01009090001	VIT_18s0001g06580	3.258243908	7.713110036	5.410343832	8.93E-05	0.014140902	1.685541142	VIT_218s0001g06580	blue copper protein	chr18:4966013..4967469	Metabolism.Primary metabolism.Generation of metabolite precursors and energy.Photosynthesis.Photosynthetic-chain phosphorylation
CUST_10858_PI425248304	GSVIVT01032091001	VIT_13s0064g00940	3.255782764	7.791406527	3.377868258	0.004461405	0.072508051	-2.02137088	FRD3	dna-damage-inducible protein	chr13:22800162..22807290	Transport overview.Electrochemical Potential-driven Transporters.Porters.Multidrug/Oligosaccharidyl-lipid/Polysaccharide Flippase.Multi Antimicrobial Extrusion
CUST_9540_PI425248304	GSVIVT01028873001	VIT_16s0050g00990	3.243662208	8.04006182	7.470505834	2.87E-06	0.003265322	4.864380191	FRO4	protein	chr16:17920090..17930273	Transport overview.Transmembrane Electron Carriers.Transmembrane 1-electron transfer carriers.Plant Photosystem I Supercomplex
CUST_10961_PI425248304	GSVIVT01032352001		3.238216045	8.933476533	4.15158835	0.000962492	0.037992744	-0.567653936		NA	chr14:26604782..26614204	Unknown
CUST_10859_PI425248304	GSVIVT01032092001	VIT_13s0064g00930	3.157882713	6.622017682	3.778649522	0.002007904	0.050539526	-1.265931833	FRD3	ferric reductase defective 3b	chr13:22791693..22797039	Transport overview.Electrochemical Potential-driven Transporters.Porters.Multidrug/Oligosaccharidyl-lipid/Polysaccharide Flippase.Multi Antimicrobial Extrusion
CUST_10963_PI425248304	GSVIVT01032357001		3.047083276	8.614073951	4.750341774	0.000303473	0.023483233	0.528700715		NA	chr14:26662967..26666422	Unknown
CUST_7322_PI425248043	GSVIVT01031252001	VIT_14s0060g01040	3.044483545	6.376645622	5.087089577	0.000161439	0.018020677	1.126575731	VIT_214s0060g01040	NA	chr14:788614..789198	No hit
CUST_4426_PI425248043	GSVIVT01019603001	VIT_02s0025g02100	2.956680909	6.227994448	4.051204166	0.001171967	0.041462992	-0.754760357	VIT_202s0025g02100	uncharacterized LOC100855024	chr2:1877335..1878365	No hit
CUST_6878_PI425248043	GSVIVT01029691001		2.913220216	7.992493433	4.650000298	0.000367243	0.02518167	0.347717917		NA	chr12:13123107..13124074	No hit
CUST_2058_PI425248304	GSVIVT01008055001	VIT_17s0000g05720	2.853976932	9.9425781	4.350018216	0.000653878	0.031537411	-0.200245398	VIT_217s0000g05720	NA	chr17:6187383..6189951	No hit
CUST_382_PI425248304	GSVIVT01001124001	VIT_01s0150g00460	2.851640757	7.206716412	6.781355957	8.49E-06	0.005054935	3.876044877	XTH5	xyloglucan endotransglycosylase	chr1:22826373..22828816	Cellular process.Cellular component organization and biogenesis.Cell wall organization and biogenesis.Cell wall metabolism.Cell wall modification.Xyloglucan modification
CUST_1671_PI425248063	GSVIVT01016504001	VIT_13s0019g02020	2.810396992	8.902918487	4.08712517	0.001092125	0.040299567	-0.687721693	VIT_213s0019g02020	thaumatin-like protein	chr13:3332382..3333610	Response to stimulus.Stress response
CUST_1654_PI425248043	GSVIVT01007183001	VIT_00s0499g00020	2.805657842	10.29656491	3.276513595	0.005462272	0.078937398	-2.212094055	VIT_200s0499g00020	protein	chrUn:30687682..30688881	Unknown
CUST_10508_PI425248304	GSVIVT01031312001	VIT_14s0060g00520	2.791692628	10.32727329	2.55125449	0.022948093	0.162074334	-3.547572269	RCI3	peroxidase 5-like	chr14:456872..466070	Metabolism.Primary metabolism.Amino acid metabolism.Aromatic amino acid metabolism.Phenylalanine metabolism.Phenylalanine biosynthesis
CUST_1312_PI425248304	GSVIVT01005048001	VIT_00s0252g00110	2.738048812	6.780303307	4.302191069	0.000717493	0.032911906	-0.288475423	ACA4	bifunctional monodehydroascorbate reductase and carbonic anhydrase nectarin-3	chrUn:17687712..17690732	Metabolism.Cellular metabolism.Nitrogen and sulfur metabolism.Nitrogen metabolism
CUST_8617_PI425248043	GSVIVT01036456001		2.734152272	10.328583	3.419549654	0.004105139	0.069622998	-1.942836383		NA	chr14:22298823..22299625	No hit
CUST_10962_PI425248304	GSVIVT01032353001		2.734072468	7.169722724	4.226447815	0.000831513	0.035738925	-0.42863809		NA	chr14:26614749..26625494	Unknown
CUST_10731_PI425248304	GSVIVT01031781001	VIT_03s0063g00860	2.724600684	10.774775	6.853104589	7.56E-06	0.004908984	3.982424703	scpl40	serine carboxypeptidase-like protein	chr3:4315102..4317754	Metabolism.Primary metabolism.Protein metabolism and modification.Proteolysis.Peptidase-mediated proteolysis
CUST_5688_PI425248043	GSVIVT01024970001	VIT_06s0004g04640	2.717659485	13.0577025	5.056527561	0.000170856	0.018103325	1.072949496	VIT_206s0004g04640	metallothionein-like protein type 2-like isoform 5	chr6:5615789..5616779	Cellular process.Cellular homeostasis.Heavy metal ion homeostasis
CUST_8365_PI425248043	GSVIVT01035558001	VIT_04s0008g02760	2.697769795	8.580125926	4.625090816	0.000385118	0.025241253	0.302600932	VIT_204s0008g02760	uncharacterized protein	chr4:2294135..2295171	Unknown
CUST_3566_PI425248063	GSVIVT01037102001	VIT_18s0089g01230	2.67787703	7.960898394	5.421359728	8.75E-05	0.014140902	1.704317514	VIT_218s0089g01230	fructokinase-2	chr18:29115652..29117874	Metabolism.Primary metabolism.Carbohydrate metabolism.Monosaccharide metabolism.Fructose and mannose metabolism
CUST_1625_PI425248063	GSVIVT01016451001	VIT_13s0019g02540	2.677700255	12.24802693	3.906743959	0.001558042	0.045501328	-1.02520737	VIT_213s0019g02540	cucumisin-like	chr13:3771568..3779738	Metabolism.Primary metabolism.Protein metabolism and modification.Proteolysis.Peptidase-mediated proteolysis.Subtilase-mediated proteolysis
CUST_3505_PI425248043	GSVIVT01015596001	VIT_11s0016g05840	2.666299133	11.10888355	3.930795827	0.001485746	0.04476589	-0.9800943	VIT_211s0016g05840	bifunctional inhibitor lipid-transfer protein seed storage 2s albumin-like protein	chr11:5369130..5370256	No hit
CUST_1629_PI425248063	GSVIVT01016455001	VIT_13s0019g02490	2.630072171	12.85877865	3.678210491	0.002451313	0.056173288	-1.45510078	VIT_213s0019g02490	uncharacterized protein loc100259879	chr13:3740286..3750179	Metabolism.Primary metabolism.Protein metabolism and modification.Proteolysis.Peptidase-mediated proteolysis.Subtilase-mediated proteolysis
CUST_2733_PI425248043	GSVIVT01012639001	VIT_10s0116g00590	2.626535413	7.12328813	6.413989174	1.55E-05	0.007382758	3.318486404	PMEPCRA	pectin methylesterase	chr10:256137..258276	Cellular process.Cellular component organization and biogenesis.Cell wall organization and biogenesis.Cell wall metabolism.Cell wall modification.Pectin modification
CUST_4980_PI425248043	GSVIVT01022437001	VIT_08s0032g00100	2.621110165	8.767760584	4.686916901	0.000342309	0.024488508	0.414446177	VIT_208s0032g00100	protein	chr8:3034519..3035221	Metabolism.Primary metabolism.Protein metabolism and modification.Protein folding.Chaperone-mediated protein folding.HSP-mediated protein folding
CUST_9541_PI425248304	GSVIVT01028874001	VIT_16s0050g00980	2.620813043	6.482078857	7.123910014	4.91E-06	0.004503949	4.376602746	FRO2, VIT_216s0050g00970	ferric reduction oxidase 2, dentin sialophospho protein	chr16:17911251..17919834	Transport overview.Transmembrane Electron Carriers.Transmembrane 1-electron transfer carriers.Plant Photosystem I Supercomplex
CUST_1626_PI425248063	GSVIVT01016452001	VIT_13s0019g02530	2.618346792	12.84080188	3.750733127	0.002122298	0.051579461	-1.318480694	VIT_213s0019g02530	uncharacterized protein loc100259879	chr13:3768030..3771501	Metabolism.Primary metabolism.Protein metabolism and modification.Proteolysis.Peptidase-mediated proteolysis.Subtilase-mediated proteolysis
CUST_3030_PI425248304	GSVIVT01009805001	VIT_18s0001g13360	2.610104353	9.555072576	5.284365208	0.000112289	0.015479075	1.469521716	WAT1	auxin-induced protein 5ng4-like	chr18:11384187..11387193	Transport overview.Electrochemical Potential-driven Transporters.Porters.Drug/Metabolite Transporter.Plant Drug/Metabolite Exporter
CUST_8840_PI425248043	GSVIVT01037509001	VIT_06s0009g01090	2.607875062	9.105216763	4.736512056	0.000311535	0.023483233	0.503830095	VIT_206s0009g01090	small heat-shock	chr6:12540330..12542531	Metabolism.Primary metabolism.Protein metabolism and modification.Protein folding.Chaperone-mediated protein folding.HSP-mediated protein folding
CUST_6353_PI425248304	GSVIVT01020352001	VIT_19s0027g01130	2.594560559	6.427726249	6.696912639	9.74E-06	0.005514203	3.749793362	ASML2	protein	chr19:20911181..20912549	Regulation overview.Regulation of gene expression.Regulation of transcription.Transcription factor.CCT family transcription factor
CUST_4056_PI425248304	GSVIVT01014068001	VIT_19s0014g00090	2.580546929	9.304052017	3.32493969	0.004958784	0.075209764	-2.121019871	VIT_219s0014g00090	glucan endo- -beta-glucosidase 4 precursor	chr19:75853..77852	Metabolism.Primary metabolism.Carbohydrate metabolism.Polysaccharide metabolism.Starch and sucrose metabolism
CUST_8474_PI425248043	GSVIVT01035972001	VIT_04s0008g06670	2.573978307	12.05762417	3.184165313	0.006568031	0.085950201	-2.385428354	ENODL15	early nodulin-like protein	chr4:6657070..6658020	Metabolism.Primary metabolism.Generation of metabolite precursors and energy.Photosynthesis.Photosynthetic-chain phosphorylation
CUST_4078_PI425248304	GSVIVT01014107001	VIT_19s0014g00460	2.569528969	9.207979457	3.719264444	0.002259189	0.053292455	-1.377745287	TBL41	uncharacterized protein loc100250342	chr19:473474..478208	Response to stimulus.Stress response.Biotic stress response
CUST_1978_PI425248063	GSVIVT01019892001	VIT_02s0025g04720	2.565965986	11.34381211	2.98693665	0.009729205	0.104229408	-2.753419159	LDOX	anthocyanidin synthase	chr2:4282246..4283948	Metabolism.Secondary metabolism.Phenylpropanoid metabolism.Flavonoid metabolism.Flavonoid biosynthesis.Anthocyanin biosynthesis
CUST_6798_PI425248043	GSVIVT01029411001	VIT_17s0053g00990	2.565439493	9.505708151	3.106296028	0.007671546	0.092395413	-2.531134214	EXPA15	expansin	chr17:16771613..16773967	Signaling.Hormone Signaling.Auxin Signaling.Auxin-mediated Signaling pathway
CUST_12840_PI425248304	GSVIVT01037059001	VIT_03s0088g00260	2.565098536	10.45378893	2.312975231	0.036304892	0.207321128	-3.964428726	scpl16_scpl17	serine carboxypeptidase-like 18-like	chr3:8252532..8257124	Metabolism.Primary metabolism.Protein metabolism and modification.Proteolysis.Peptidase-mediated proteolysis
CUST_9234_PI425248304	GSVIVT01028160001	VIT_07s0005g01840	2.539350093	7.98152305	3.684266511	0.002421965	0.055789078	-1.443687349	PLA2A	patatin-like protein	chr7:4304534..4306945	Metabolism.Primary metabolism.Generation of metabolite precursors and energy.Storage proteins
CUST_3259_PI425248304	GSVIVT01010931001		2.529996955	7.376501255	6.40377015	1.58E-05	0.007382758	3.302667822		NA	chr11:15449615..15451000	Unclear
CUST_3868_PI425248304	GSVIVT01013420001	VIT_18s0122g00790	2.525079102	9.451795345	4.178827199	0.000912549	0.037934962	-0.517017043	PHT1-9, XCP1	phosphate transporter, cysteine proteinase	chr18:582109..583745	Metabolism.Primary metabolism.Protein metabolism and modification.Proteolysis.Peptidase-mediated proteolysis
CUST_2432_PI425248304	GSVIVT01008707001	VIT_18s0001g00470	2.52319671	11.4044337	3.613107397	0.002790448	0.05933566	-1.577837782	sks5	l-ascorbate oxidase homolog	chr18:1351279..1357082	Transport overview.Incompletely characterized transport systems.Recognized transporters of unknown biochemical mechanism.Iron/Lead Transporter.Oxidase-dep Fe2+ Transporter
CUST_6072_PI425248043	GSVIVT01026618001	VIT_04s0044g00290	2.481438698	8.557842421	3.971434421	0.00137126	0.043714612	-0.903943283	VIT_204s0044g00290	uncharacterized LOC100254025	chr4:20985266..20986429	No hit
CUST_1768_PI425248063	GSVIVT01016634001		2.470227188	9.682008378	3.456782814	0.00381109	0.067316321	-1.87264992		NA	chr13:2315197..2317929	Unknown
CUST_180_PI425248027	XM002280070	VIT_07s0005g02230	2.469908465	9.205984453	6.089278965	2.70E-05	0.009314922	2.807659974	SAM-2	s-adenosylmethionine synthetase	chr7:4612325..4615608	#N/A
CUST_8366_PI425248043	GSVIVT01035559001	VIT_04s0008g02770	2.466368891	10.47371795	2.701977544	0.017091677	0.138593134	-3.276674937	SYP111	syntaxin-related protein knolle	chr4:2303750..2304814	Cellular process.Cellular transport.Protein trafficking.Vesicle-mediated trafficking.SNARE interactions in vesicular transport
CUST_8676_PI425248043	GSVIVT01036671001	VIT_13s0084g00820	2.463487172	10.36494565	2.000910305	0.065015137	0.28105822	-4.482456377	VIT_213s0084g00820	aspartic proteinase nepenthesin-1	chr13:20059866..20062297	Metabolism.Primary metabolism.Protein metabolism and modification.Proteolysis.Peptidase-mediated proteolysis
CUST_4131_PI425248043	GSVIVT01018259001	VIT_15s0021g01720	2.45978022	7.50949331	3.732440836	0.002200815	0.052560746	-1.352926867	VIT_215s0021g01720	NA	chr15:12349184..12349849	Unknown
CUST_3606_PI425248304	GSVIVT01012635001	VIT_10s0116g00520	2.458401296	6.997244036	7.518499822	2.66E-06	0.003265322	4.930465063	XTH8	xyloglucan endotransglucosylase hydrolase protein a	chr10:236031..238074	Cellular process.Cellular component organization and biogenesis.Cell wall organization and biogenesis.Cell wall metabolism.Cell wall modification.Xyloglucan modification
CUST_1533_PI425248304	GSVIVT01006264001	VIT_00s0340g00040	2.445841766	8.959985569	4.385483414	0.000610466	0.030582469	-0.134964003	KOR2, HEXO3	endo- -beta-glucanase, beta-hexosaminidase subunit b2-like	chrUn:24302067..24322860	Metabolism.Primary metabolism.Carbohydrate metabolism.Oligosaccharide metabolism.N-Glycan metabolism.N-Glycan catabolism
CUST_3225_PI425248063	GSVIVT01032824001	VIT_13s0067g00830	2.43997673	7.690603366	4.212064727	0.000855181	0.036280315	-0.455311365	RPP8	probable disease resistance rpp8-like protein 2-like	chr13:473988..480801	Response to stimulus.Stress response.Biotic stress response.Plant-pathogen interaction.R proteins from Plant-pathogen interaction
CUST_16_PI425248027	XM002282003	VIT_02s0025g04720	2.433138337	13.81201787	2.418843825	0.029647286	0.186867107	-3.781155805	LDOX	anthocyanidin synthase	chr2:4282539..4283777	#N/A
CUST_7776_PI425248043	GSVIVT01033090001	VIT_14s0068g02000	2.431730224	9.534936519	3.878172919	0.00164859	0.047162071	-1.078835781	TSO2	protein	chr14:25646583..25647572	Metabolism.Primary metabolism.Nucleobase, nucleoside, nucleotide, nucleic acid metabolism.Nucleotide metabolism.Purine metabolism
CUST_10471_PI425248304	GSVIVT01031240001	VIT_14s0060g01190	2.415127839	6.4322728	5.063507804	0.000168656	0.018093535	1.085209045	NAS3, VIT_214s0060g01200	nicotianamine synthase, uncharacterized protein	chr14:941773..955196	Metabolism.Primary metabolism.Amino acid metabolism.Methionine metabolism
CUST_3835_PI425248043	GSVIVT01017252001	VIT_09s0002g06110	2.412040211	8.672045303	4.62753269	0.000383327	0.025241253	0.307026992	VIT_209s0002g06110	zinc finger protein	chr9:5923170..5924770	Regulation overview.Regulation of gene expression.Regulation of transcription.Transcription factor.Other zinc finger family transcription factor
CUST_2057_PI425248304	GSVIVT01008054001	VIT_17s0000g05730	2.411086889	7.854432058	4.110406669	0.001043365	0.039430004	-0.644321716	VIT_217s0000g05730	NA	chr17:6211393..6213589	No hit
CUST_11839_PI425248304	GSVIVT01034361001	VIT_10s0071g00870	2.409279118	9.348760543	2.688569325	0.017547599	0.140381312	-3.300964421	HMGB6	high mobility group b protein 7-like	chr10:17403377..17405667	Regulation overview.Regulation of gene expression.Regulation of transcription.Transcription factor.HMG family transcription factor
CUST_8484_PI425248043	GSVIVT01036013001	VIT_04s0008g07080	2.390816749	8.796848603	6.121973636	2.55E-05	0.009163674	2.859859386	VIT_204s0008g07080	protein	chr4:7189959..7192597	Metabolism.Primary metabolism.Nucleobase, nucleoside, nucleotide, nucleic acid metabolism.Nucleic acid metabolism.DNA metabolism
CUST_2437_PI425248043	GSVIVT01010714001		2.386587731	7.684114784	2.742129696	0.015794138	0.133207223	-3.203735333		NA	chr13:12418835..12419601	Transposable elements viral and plasmid proteins.Protein from transposable element
CUST_2036_PI425248063	GSVIVT01019965001	VIT_01s0026g02620	2.384452198	9.196335731	2.649043917	0.018961271	0.146382983	-3.372359701	EXPA1	expansin	chr1:12260037..12261821	Signaling.Hormone Signaling.Auxin Signaling.Auxin-mediated Signaling pathway
CUST_11116_PI425248304	GSVIVT01032603001	VIT_14s0066g02590	2.382327127	7.216566688	5.165414026	0.000139683	0.016969257	1.263406498	VIT_214s0066g02590	nitrate transporter	chr14:28767155..28769671	Transport overview.Electrochemical Potential-driven Transporters.Porters.Proton-dependent Oligopeptide Transporter
CUST_1762_PI425248063	GSVIVT01016626001		2.377296981	7.912214987	2.788196796	0.014423376	0.127528723	-3.119695605		NA	chr13:2358305..2359845	Unknown
CUST_9755_PI425248304	GSVIVT01029388001	VIT_17s0053g00700	2.367384946	8.680493542	4.084271208	0.00109826	0.040412942	-0.693044618	SUS6	sucrose synthase 2-like	chr17:15994779..15999389	Metabolism.Primary metabolism.Carbohydrate metabolism.Polysaccharide metabolism.Starch and sucrose metabolism
CUST_13087_PI425248304	GSVIVT01037793001	VIT_03s0091g01240	2.363466206	9.120194997	5.215957975	0.00012728	0.016180334	1.351238978	scpl1_scpl18, VIT_203s0091g01260	serine, uncharacterized protein loc100853663	chr3:7903958..7934080	No hit
CUST_7451_PI425248043	GSVIVT01031702001	VIT_03s0063g00020	2.358112032	6.292668437	4.859848579	0.000246782	0.021456365	0.724774562	VIT_203s0063g00020	uncharacterized protein at4g06744-like	chr3:3567877..3569214	Cellular process.Cellular component organization and biogenesis.Cell wall organization and biogenesis.Cell wall structural protein
CUST_3880_PI425248304	GSVIVT01013440001	VIT_18s0122g00550	2.334671097	9.707152628	2.830237038	0.013274208	0.122327781	-3.042693007	CDKB2-1_CDKB2-2	cyclin-dependent kinase	chr18:444050..446447	Cellular process.Cell growth and death
CUST_4462_PI425248043	GSVIVT01019718001	VIT_02s0025g03190	2.327876132	9.19647356	4.009359802	0.001272526	0.042478749	-0.832965359	VIT_202s0025g03190	NA	chr2:2719891..2720712	Metabolism.Cellular metabolism.Oxidation reduction
CUST_11480_PI425248304	GSVIVT01033626001		2.327847361	8.590972603	3.637065442	0.002660455	0.05823382	-1.532662838		NA	chr8:19138476..19139355	Unknown
CUST_6944_PI425248043	GSVIVT01029967001	VIT_08s0056g01530	2.327318601	9.413255657	2.242482223	0.041495857	0.221578114	-4.084525343	VIT_208s0056g01530	anthranilate phosphoribosyltransferase-like protein	chr8:2442720..2445710	Metabolism.Primary metabolism.Amino acid metabolism.Aromatic amino acid metabolism.Aromatic amino acid biosynthesis
CUST_1390_PI425248304	GSVIVT01005303001	VIT_00s0274g00080	2.324645115	7.075248305	5.158904254	0.000141369	0.01697765	1.252067426	VIT_200s0274g00080	flavoprotein wrba-like	chrUn:20422764..20425267	Metabolism.Primary metabolism.Coenzyme and prosthetic group metabolism.Riboflavin metabolism
CUST_9239_PI425248304	GSVIVT01028166001	VIT_07s0005g01890	2.299351293	9.314994782	3.754377332	0.002106998	0.051463666	-1.311619522	PLA2A	patatin t5	chr7:4347959..4350752	Metabolism.Primary metabolism.Generation of metabolite precursors and energy.Storage proteins
CUST_1764_PI425248063	GSVIVT01016629001		2.297289246	7.784057167	3.38707192	0.004380162	0.071960111	-2.004033704		NA	chr13:2341056..2345397	Unknown
CUST_3861_PI425248043	GSVIVT01017331001	VIT_09s0002g06880	2.293744579	8.893343564	3.800541863	0.001922583	0.049699929	-1.22474145	VIT_209s0002g06880	glucan endo- -beta-glucosidase	chr9:6780762..6782814	Metabolism.Primary metabolism.Carbohydrate metabolism.Polysaccharide metabolism.Beta-1,3 glucan metabolism.Beta-1,3 glucan catabolism
CUST_5232_PI425248304	GSVIVT01017118001	VIT_09s0002g04780	2.286394569	7.215886504	2.429959591	0.029019846	0.184861984	-3.76172435	SULTR3-4	sulfate bicarbonate oxalate exchanger and transporter sat-1	chr9:4318262..4323119	Transport overview.Electrochemical Potential-driven Transporters.Porters.Sulfate Permease
CUST_10887_PI425248304	GSVIVT01032138001	VIT_13s0064g00560	2.282468922	9.572610447	2.79886961	0.014122752	0.126188036	-3.100173905	TOPII	dna topoisomerase 2	chr13:22272771..22279676	Metabolism.Primary metabolism.Nucleobase, nucleoside, nucleotide, nucleic acid metabolism.Nucleic acid metabolism.DNA metabolism
CUST_90_PI425248027	XM002284732	VIT_09s0002g04780	2.279217483	7.334541102	2.200578549	0.044903585	0.23109812	-4.155121321	SULTR3-4	sulfate bicarbonate oxalate exchanger and transporter sat-1	chr9:4318253..4323147	#N/A
CUST_5548_PI425248304	GSVIVT01017867001	VIT_05s0020g02470	2.275547563	8.427877894	3.909923669	0.001548283	0.045501328	-1.019241562	VIT_205s0020g02470	plasma membrane associated protein	chr5:4133108..4134158	Signaling.Hormone Signaling.ABA Signaling.ABA-mediated Signaling pathway
CUST_8819_PI425248043	GSVIVT01037417001		2.272995435	9.013519471	3.380607103	0.004437072	0.072200794	-2.016211907		NA	chr6:14131231..14133129	No hit
CUST_4077_PI425248304	GSVIVT01014106001	VIT_19s0014g00450	2.268402761	8.605455702	3.446566081	0.003889605	0.067884066	-1.891911539	TBL38	uncharacterized protein loc100253718	chr19:468848..472363	Response to stimulus.Stress response.Biotic stress response
CUST_2457_PI425248063	GSVIVT01021453001		2.261391317	8.747493037	4.269154062	0.000765114	0.034211522	-0.34954659		NA	chr10:5539233..5542323	No hit
CUST_7884_PI425248043	GSVIVT01033497001	VIT_08s0007g06500	2.260572591	8.903738559	3.586085231	0.002944777	0.060881635	-1.628797605	VIT_208s0007g06500	PREDICTED: uncharacterized LOC100264148	chr8:20242313..20243150	Unknown
CUST_2455_PI425248063	GSVIVT01021451001		2.257350031	7.438334852	4.402461833	0.000590742	0.030429121	-0.103756083		NA	chr10:5528169..5530014	Unknown
CUST_7412_PI425248304	GSVIVT01023863001	VIT_03s0038g04000	2.24959422	9.002989917	3.622050357	0.002741191	0.05902909	-1.560974236	XCP1	cysteine proteinase	chr3:2911377..2912923	Metabolism.Primary metabolism.Protein metabolism and modification.Proteolysis.Peptidase-mediated proteolysis
CUST_3309_PI425248063	GSVIVT01034510001	VIT_18s0072g00800	2.249547428	12.12042673	2.646374646	0.019060616	0.146690108	-3.37716982	VIT_218s0072g00800	histone h3	chr18:20145938..20146577	Cellular process.Cellular component organization and biogenesis.Nucleus.Chromosome organization and biogenesis.Chromatin assembly
CUST_12849_PI425248304	GSVIVT01037077001	VIT_03s0088g00060	2.247610561	6.025126114	6.327749942	1.80E-05	0.008243174	3.18446602	VIT_203s0088g00060	phenylcoumaran benzylic ether reductase -like protein	chr3:8069856..8072937	Metabolism.Secondary metabolism.Phenylpropanoid metabolism.Flavonoid metabolism.Isoflavonoid metabolism.Isoflavonoid biosynthesis
CUST_9472_PI425248304	GSVIVT01028713001	VIT_16s0050g02540	2.247181334	5.641397513	3.572680581	0.0030245	0.06166041	-1.654078713	VIT_216s0050g02540	bidirectional sugar transporter sweet3-like	chr16:19512908..19514934	Development.Root development
CUST_38_PI425248063	GSVIVT01000577001		2.245111715	8.816461071	4.007337872	0.001277603	0.042541447	-0.836747157		NA	chr1:6911855..6915565	Unknown
CUST_1317_PI425248304	GSVIVT01005054001	VIT_00s0253g00040	2.239698136	8.083947453	3.672455061	0.002479538	0.056331204	-1.465948411	sks17	l-ascorbate oxidase homolog	chrUn:17736838..17740900	Transport overview.Incompletely characterized transport systems.Recognized transporters of unknown biochemical mechanism.Iron/Lead Transporter.Oxidase-dep Fe2+ Transporter
CUST_6139_PI425248043	GSVIVT01027026001	VIT_15s0046g01580	2.236136849	10.6112806	2.086001025	0.055599361	0.258559866	-4.344883411	CHIA	acidic endochitinase	chr15:18503370..18505424	Metabolism.Primary metabolism.Carbohydrate metabolism.Monosaccharide metabolism.Amino sugar metabolism
CUST_10262_PI425248304	GSVIVT01030594001	VIT_12s0059g02220	2.234513815	7.514743231	5.723542078	5.10E-05	0.011756692	2.212144654	VIT_212s0059g02220	protein transparent testa 12-like	chr12:7024921..7027834	Transport overview.Electrochemical Potential-driven Transporters.Porters.Multidrug/Oligosaccharidyl-lipid/Polysaccharide Flippase.Multi Antimicrobial Extrusion
CUST_7302_PI425248043	GSVIVT01031164001	VIT_14s0060g01960	2.231401138	8.844248493	3.941885111	0.001453573	0.044665007	-0.959305199	VIT_214s0060g01960	pectinesterase family protein	chr14:1580383..1582176	Cellular process.Cellular component organization and biogenesis.Cell wall organization and biogenesis
CUST_7724_PI425248043	GSVIVT01032906001	VIT_14s0068g00270	2.227759202	9.228742395	2.932323833	0.010843933	0.110241823	-2.854605603	VIT_214s0068g00270	hydroxyproline-rich protein	chr14:23981543..23982426	Cellular process.Cellular component organization and biogenesis.Cell wall organization and biogenesis
CUST_4440_PI425248043	GSVIVT01019641001	VIT_02s0025g02460	2.219263639	5.991077314	7.588373825	2.39E-06	0.003265322	5.026050029	VIT_202s0025g02460	protein	chr2:2141900..2143945	Unknown
CUST_3325_PI425248063	GSVIVT01034537001	VIT_18s0072g00510	2.217223081	8.390791466	4.36718878	0.000632477	0.031122758	-0.168623683	VIT_218s0072g00510	kda class i heat shock protein	chr18:19698453..19699507	No hit
CUST_3364_PI425248304	GSVIVT01011122001	VIT_07s0104g00100	2.210863946	6.80552638	4.880081239	0.00023757	0.020859859	0.760831597	ALMT12	aluminum-activated malate transporter 12-like	chr7:1402685..1405099	Transport overview.Electrochemical Potential-driven Transporters.Porters.Aromatic Acid Exporter
CUST_2388_PI425248063	GSVIVT01021373001	VIT_10s0003g02620	2.20990779	7.401799057	3.965924804	0.001386239	0.043905827	-0.914261922	VIT_210s0003g02620	awpm19-like protein	chr10:4613342..4614402	Signaling.Hormone Signaling.ABA Signaling.ABA-mediated Signaling pathway
CUST_2528_PI425248304	GSVIVT01008882001	VIT_18s0001g03080	2.204913114	10.05432627	3.33820856	0.004829111	0.074523487	-2.096047924	LYM1	peptidoglycan-binding domain-containing protein	chr18:3097502..3101041	Response to stimulus.Stress response.Biotic stress response.Plant-pathogen interaction
CUST_8862_PI425248304	GSVIVT01027368001	VIT_13s0047g00200	2.202463375	8.436484165	4.161488569	0.000944024	0.037992744	-0.549242551	ATSBT5	subtilisin-like protease-like	chr13:15625581..15637899	Metabolism.Primary metabolism.Protein metabolism and modification.Proteolysis.Peptidase-mediated proteolysis.Subtilase-mediated proteolysis
CUST_12040_PI425248304	GSVIVT01035210001	VIT_04s0079g00230	2.194968659	6.781914771	3.486255558	0.0035934	0.066486623	-1.817076478	SUS6	sucrose synthase 2-like	chr4:10519232..10523018	Metabolism.Primary metabolism.Carbohydrate metabolism.Polysaccharide metabolism.Starch and sucrose metabolism
CUST_2655_PI425248063	GSVIVT01021736001	VIT_10s0003g05570	2.188870605	7.092334484	3.451524664	0.003851298	0.067588239	-1.882563332	VIT_210s0003g05570	reticuline oxidase-like	chr10:10325986..10327774	Metabolism.Secondary metabolism.Primary amino acids derivated metabolism.Alkaloid metabolism.Alkaloid biosynthesis
CUST_6681_PI425248304	GSVIVT01021793001	VIT_14s0030g02180	2.187641667	13.02570724	5.288806875	0.000111382	0.015479075	1.477178059	GME	gdp-mannose 3 -epimerase	chr14:7308129..7311886	Metabolism.Primary metabolism.Organic acid metabolism.Ascorbate and aldarate metabolism
CUST_105_PI425248063	GSVIVT01001270001	VIT_02s0154g00080	2.186461054	10.22344721	2.693731742	0.017370681	0.139666646	-3.291616619	SKU5	monocopper oxidase-like protein sku5	chr2:4870557..4875422	Transport overview.Incompletely characterized transport systems.Recognized transporters of unknown biochemical mechanism.Iron/Lead Transporter.Oxidase-dep Fe2+ Transporter
CUST_7440_PI425248043	GSVIVT01031677001	VIT_05s0062g01260	2.183021712	8.363792047	2.542487972	0.023342549	0.163299634	-3.563173406	DIR1	lipid binding	chr5:20086119..20089205	No hit
CUST_8727_PI425248043	GSVIVT01036991001	VIT_03s0088g00950	2.177179592	9.853343273	2.254466042	0.040566798	0.218690446	-4.064224845	TBL13	trichome birefringence-like 13 protein	chr3:9160685..9162450	#N/A
CUST_3158_PI425248063	GSVIVT01032740001	VIT_13s0067g02030	2.17499378	8.630637608	2.404461407	0.030478298	0.189147448	-3.806246408	IMK2, PRA1	receptor-like kinase, pra1 family protein b1	chr13:1138151..1148273	Signaling.Signaling pathway.Protein kinase
CUST_6064_PI425248043	GSVIVT01026582001	VIT_04s0044g00560	2.170084228	10.93683031	2.215191955	0.043686508	0.227866919	-4.130571378	VIT_204s0044g00560	histone h3	chr4:21396248..21402234	Cellular process.Cellular component organization and biogenesis.Nucleus.Chromosome organization and biogenesis.Chromatin assembly
CUST_213_PI425248043	GSVIVT01000846001	VIT_13s0019g01210	2.168863594	9.299682126	1.99061077	0.066248909	0.283642135	-4.498901432	VIT_213s0019g01210	disease resistance response protein 206	chr13_random:2867042..2867807	Response to stimulus.Stress response.Biotic stress response
CUST_396_PI425248043	GSVIVT01001503001	VIT_00s0160g00180	2.166546757	9.429491994	2.360632593	0.033149376	0.198079619	-3.882340509	VIT_200s0160g00180	histone h3	chrUn:5186456..5198077	Cellular process.Cellular component organization and biogenesis.Nucleus.Chromosome organization and biogenesis.Chromatin assembly
CUST_9689_PI425248304	GSVIVT01029226001	VIT_11s0052g00770	2.158975524	9.893339376	2.343416133	0.034258133	0.20145392	-3.912075599	scpl18	serine carboxypeptidase-like 18-like	chr11:18306162..18324813	No hit
CUST_2880_PI425248063	GSVIVT01026009001	VIT_18s0041g01270	2.156274135	6.832581437	4.838204705	0.000257048	0.021878859	0.686143239	AAP2	amino acid permease 2-like	chr18:25899585..25904349	Transport overview.Electrochemical Potential-driven Transporters.Porters.Amino Acid/Auxin Permease
CUST_12718_PI425248304	GSVIVT01036586001	VIT_13s0084g00090	2.153243783	7.604918087	1.665811511	0.117779878	0.381267469	-4.991557338	VIT_213s0084g00090	auxin-induced protein 5ng4-like	chr13:18659449..18661717	Transport overview.Electrochemical Potential-driven Transporters.Porters.Drug/Metabolite Transporter.Plant Drug/Metabolite Exporter
CUST_5715_PI425248304	GSVIVT01018190001	VIT_15s0021g02410	2.149519664	8.497463377	4.065430833	0.001139656	0.040729883	-0.728198497	VIT_215s0021g02410	cytosolic malate dehydrogenase	chr15:13411980..13415839	Metabolism.Primary metabolism.Generation of metabolite precursors and energy.Citric acid cycle
CUST_13045_PI425248304	GSVIVT01037709001	VIT_19s0090g01050	2.14559027	6.845886016	4.790416138	0.000281309	0.022744429	0.600632515	GH9B8	endoglucanase 11-like	chr19:7136387..7138873	Cellular process.Cellular component organization and biogenesis.Cell wall organization and biogenesis.Cell wall metabolism.Cell wall catabolism.Cellulose catabolism
CUST_2213_PI425248304	GSVIVT01008336001	VIT_17s0000g03260	2.143713449	7.25433429	3.702309055	0.002336619	0.05464014	-1.409688425	VIT_217s0000g03260	reticulon-like protein b9	chr17:3141358..3143615	Unclear
CUST_1283_PI425248043	GSVIVT01005518001	VIT_00s1847g00010	2.142754877	7.86288099	3.713034481	0.002287333	0.053758389	-1.389481382	APT4	adenine phosphoribosyltransferase	chrUn:40500819..40503367	Metabolism.Primary metabolism.Nucleobase, nucleoside, nucleotide, nucleic acid metabolism.Nucleotide metabolism.Purine metabolism
CUST_3453_PI425248304	GSVIVT01011382001	VIT_14s0108g00440	2.142685537	8.870018921	2.735300186	0.016007865	0.134053903	-3.216162604	TUA2	alpha tubulin 1	chr14:29211112..29213055	Cellular process.Cellular component organization and biogenesis.Cytoskeleton organization and biogenesis.Microtubule organization and biogenesis
CUST_209_PI425248043	GSVIVT01000808001	VIT_12s0142g00440	2.13449103	8.620058489	3.727776595	0.002221302	0.052811529	-1.361711655	HVA22F	hva22-like protein f	chr12:358994..359834	Signaling.Hormone Signaling.ABA Signaling.ABA-mediated Signaling pathway
CUST_11405_PI425248304	GSVIVT01033494001	VIT_08s0007g06520	2.133299607	8.382820513	6.929693376	6.68E-06	0.004908984	4.095079524	ACT11	actin	chr8:20249818..20252600	Cellular process.Cellular component organization and biogenesis.Cytoskeleton organization and biogenesis.Actin organization and biogenesis
CUST_7443_PI425248043	GSVIVT01031688001	VIT_05s0062g01360	2.132655818	8.967140475	3.66400789	0.002521559	0.056524223	-1.48187052	VIT_205s0062g01360	phd finger	chr5:20212999..20214065	Unknown
CUST_5474_PI425248304	GSVIVT01017734001	VIT_05s0020g01270	2.12375388	8.410231105	2.463115102	0.027222675	0.178520892	-3.70356475	VIT_205s0020g01270	protein	chr5:3005063..3006659	Unknown
CUST_10_PI425248027	XM002267604	VIT_04s0023g03370	2.114548199	12.27493314	3.120018096	0.007464539	0.091014689	-2.505493042	F3H	flavanone 3-hydroxylase	chr4:19929671..19931241	#N/A
CUST_10030_PI425248304	GSVIVT01030085001	VIT_12s0057g01020	2.113587206	10.86479834	3.134925771	0.007245922	0.089801991	-2.47761868	FLA2, NF-YB3	fasciclin-like arabinogalactan protein, nuclear transcription factor y subunit b-3	chr12:9707559..9714683	Cellular process.Cellular component organization and biogenesis.Cell wall organization and biogenesis.Cell wall structural protein
CUST_844_PI425248063	GSVIVT01011845001	VIT_01s0011g04030	2.112217857	7.518919528	3.808281096	0.001893308	0.049480807	-1.210184404	VIT_201s0011g04030	reticulon-like protein b9-like	chr1:3678832..3683638	Unclear
CUST_3990_PI425248304	GSVIVT01013694001	VIT_18s0001g02400	2.112062258	10.18493228	1.282405743	0.220361318	0.526389604	-5.495124401	LAC14	PREDICTED: putative laccase-9 [Vitis vinifera]	chr18_random:2720579..2724686	Metabolism.single reactions
CUST_10260_PI425248304	GSVIVT01030589001	VIT_12s0059g02160	2.111911553	6.813053335	6.866751173	7.40E-06	0.004908984	4.002565597	VIT_212s0059g02160	protein transparent testa 12-like	chr12:6947569..6952846	Transport overview.Electrochemical Potential-driven Transporters.Porters.Multidrug/Oligosaccharidyl-lipid/Polysaccharide Flippase.Multi Antimicrobial Extrusion
CUST_4002_PI425248304	GSVIVT01013838001	VIT_16s0013g00180	2.110680162	5.4223553	5.65530789	5.75E-05	0.011867398	2.098707961	PPME1	pectinesterase ppme1-like	chr16:5068577..5070069	Cellular process.Cellular component organization and biogenesis.Cell wall organization and biogenesis.Cell wall metabolism.Cell wall modification.Pectin modification
CUST_138_PI425248304	GSVIVT01000282001	VIT_00s0131g00010	2.109347869	5.702377738	2.763840612	0.015132993	0.130718599	-3.164174077	ANNAT3	annexin d3	chrUn:2170761..2173434	Transport overview.Channels and pores.a-Type channels.Annexin
CUST_3008_PI425248043	GSVIVT01013923001	VIT_16s0013g01050	2.105543024	8.119616536	3.239063446	0.005886367	0.081689062	-2.282446986	VIT_216s0013g01050	ethylene-responsive transcription factor 5	chr16:6847616..6850269	Signaling.Hormone Signaling.Ethylene Signaling.Ethylene-mediated Signaling pathway
CUST_334_PI425248304	GSVIVT01001014001	VIT_16s0148g00090	2.105045147	10.95953194	2.876682247	0.012108657	0.116975606	-2.957304404	VIT_216s0148g00090	NA	chr16:20023875..20024809	Signaling.Hormone Signaling.Gibberellic acid Signaling.Gibberellic acid-mediated Signaling pathway
CUST_3416_PI425248043	GSVIVT01015280001	VIT_11s0016g02940	2.095235559	8.480530689	4.173449322	0.000922195	0.037992744	-0.527009727	PRF4	profilin	chr11:2360968..2364383	Cellular process.Cellular component organization and biogenesis.Cytoskeleton organization and biogenesis.Actin organization and biogenesis
CUST_1769_PI425248063	GSVIVT01016635001	VIT_13s0019g00090	2.090517244	7.275204553	3.362687848	0.004598718	0.073181643	-2.049960986	VIT_213s0019g00090	NA	chr13:2291552..2294174	Unknown
CUST_7945_PI425248304	GSVIVT01024946001	VIT_06s0004g04860	2.088181365	12.225797	3.184610706	0.006562196	0.085950201	-2.384593648	EXPA4	expansin	chr6:5817226..5819618	Signaling.Hormone Signaling.Auxin Signaling.Auxin-mediated Signaling pathway
CUST_9190_PI425248304	GSVIVT01028071001	VIT_07s0005g01030	2.079492005	8.659853278	2.429895354	0.029023436	0.184861984	-3.76183674	CSLD5	cellulose synthase-like d3- glycosyltransferase family 2 protein	chr7:3589258..3593235	Cellular process.Cellular component organization and biogenesis.Cell wall organization and biogenesis.Cell wall metabolism.Cell wall biosynthesis.Cellulose biosynthesis
CUST_1402_PI425248304	GSVIVT01005386001	VIT_00s1677g00010	2.075300938	6.749498231	3.869292828	0.001677808	0.04743687	-1.09551207	VIT_200s1677g00010	peroxidase 64	chrUn:40061749..40063337	Metabolism.Primary metabolism.Amino acid metabolism.Aromatic amino acid metabolism.Phenylalanine metabolism.Phenylalanine biosynthesis
CUST_144_PI425248304	GSVIVT01000300001	VIT_00s0131g00220	2.073479538	5.807995929	2.823592973	0.013449676	0.123075852	-3.054881285	ANNAT3	annexin d3-like	chrUn:2643334..2645994	Transport overview.Channels and pores.a-Type channels.Annexin
CUST_7479_PI425248304	GSVIVT01023978001	VIT_03s0038g02800	2.067189384	8.443930425	2.54699182	0.023139088	0.162634788	-3.555160517	CYCB2-4	g2 mitotic-specific cyclin-1	chr3:1950825..1954840	Cellular process.Cell growth and death
CUST_4869_PI425248304	GSVIVT01015823001	VIT_03s0017g01740	2.059925966	5.843728291	2.894097781	0.011697984	0.115138081	-2.92520556	ANNAT3	annexin d3	chr3:17907034..17917706	Transport overview.Channels and pores.a-Type channels.Annexin
CUST_2291_PI425248304	GSVIVT01008475001	VIT_17s0000g01980	2.05966701	7.081756661	4.506202227	0.000483646	0.027995922	0.086276265	SKOR	potassium channel skor	chr17:1553719..1569449	Transport overview.Channels and pores.a-Type channels.The Voltage-gated Ion Channel.K+ channel
CUST_439_PI425248304	GSVIVT01001298001	VIT_02s0154g00310	2.055989858	10.31726317	2.214741411	0.043723566	0.228001859	-4.131329399	VIT_202s0154g00310	proline-rich cell wall protein	chr2:5134356..5135658	Transport overview.Macromolecule transport.Lipid transport
CUST_163_PI425248027	XM002283481	VIT_14s0108g00740	2.051700908	10.78411101	2.563392793	0.022412489	0.160033349	-3.525940658	GASA4_VIT_214s0108g00740	gibberellin-regulated protein	chr14:29446285..29447938	#N/A
CUST_501_PI425248043	GSVIVT01001930001	VIT_13s0175g00050	2.051485297	7.270297685	4.628993759	0.000382259	0.025241253	0.309674941	VIT_213s0175g00050	kda class iv heat shock protein	chr13:14884883..14886690	Metabolism.Primary metabolism.Protein metabolism and modification.Protein folding.Chaperone-mediated protein folding.HSP-mediated protein folding
CUST_1958_PI425248043	GSVIVT01008423001	VIT_17s0000g02470	2.046715705	10.91701411	2.172359824	0.047343857	0.238116026	-4.20231169	ATLP-1	thaumatin-like protein	chr17:2254244..2255631	Response to stimulus.Stress response
CUST_7701_PI425248043	GSVIVT01032560001	VIT_14s0066g02130	2.046541409	9.285963995	3.554972583	0.003133164	0.062487118	-1.687476999	VIT_214s0066g02130, VIT_214s0066g02140	thaumatin-like protein, serine threonine protein	chr14:28370966..28373424	Response to stimulus.Stress response
CUST_1574_PI425248304	GSVIVT01006396001	VIT_00s0361g00040	2.044401243	12.79843053	2.58806034	0.021360859	0.15590829	-3.481875735	BAN	anthocyanidin reductase	chrUn:25598830..25602976	Metabolism.Secondary metabolism.Phenylpropanoid metabolism.Flavonoid metabolism.Flavonoid biosynthesis.Anthocyanin biosynthesis
CUST_2466_PI425248063	GSVIVT01021464001	VIT_10s0003g03440	2.042110249	7.272533919	4.139636051	0.000985281	0.038379812	-0.589891926	VIT_210s0003g03440	uncharacterized LOC100855345	chr10:5698703..5703418	No hit
CUST_2044_PI425248063	GSVIVT01019976001	VIT_01s0026g02500	2.038734989	5.305448741	3.496323021	0.00352194	0.06603328	-1.7980911	VIT_201s0026g02500	amino acid transporter	chr1:12125592..12127646	Transport overview.Electrochemical Potential-driven Transporters.Porters.Amino Acid/Auxin Permease
CUST_2048_PI425248304	GSVIVT01008044001	VIT_17s0000g05830	2.038059018	8.771292997	3.62667828	0.002716046	0.058710655	-1.552247832	VIT_217s0000g05830	uncharacterized protein loc100241687	chr17:6357705..6361223	Unknown
CUST_5062_PI425248304	GSVIVT01016804001	VIT_09s0002g01710	2.036782265	8.433413366	4.674464956	0.000350518	0.024540878	0.391957149	VIT_209s0002g01710	coatomer subunit zeta-1	chr9:1537562..1542931	Transport overview.Macromolecule transport.Protein transport.Protein coat
CUST_341_PI425248043	GSVIVT01001297001	VIT_02s0154g00300	2.036781638	7.647007431	4.624995005	0.000385189	0.025241253	0.302427254	VIT_202s0154g00300	14 kda proline-rich protein	chr2:5131036..5131778	Metabolism.Primary metabolism.Nucleobase, nucleoside, nucleotide, nucleic acid metabolism.Nucleic acid metabolism.RNA metabolism.RNA biosynthesis.mRNA biosynthesis
CUST_2537_PI425248043	GSVIVT01011034001	VIT_07s0104g00960	2.035219195	12.11440812	2.18540848	0.046200471	0.235130606	-4.180526063	GAMMA-H2AX	histone h2a	chr7:2082807..2083625	Cellular process.Cellular component organization and biogenesis.Nucleus.Chromosome organization and biogenesis.Chromatin assembly
CUST_2201_PI425248043	GSVIVT01009376001	VIT_18s0001g09400	2.031323899	8.986205236	3.309455819	0.005114512	0.076358916	-2.150151462	CB5-D	cytochrome b5	chr18:7880354..7881001	Unclear
CUST_10184_PI425248304	GSVIVT01030440001	VIT_12s0059g00760	2.030860961	10.33805485	1.746700425	0.10240309	0.355902575	-4.87390407	PRH26	prh26 protein	chr12:5568627..5571330	Metabolism.Cellular metabolism.Nitrogen and sulfur metabolism.Sulfur metabolism.Sulfate assimilation
CUST_5741_PI425248304	GSVIVT01018261001		2.027040724	6.195758995	4.69588005	0.000336524	0.024488508	0.430622551		NA	chr15:12339248..12340356	Unknown
CUST_4943_PI425248304	GSVIVT01016100001	VIT_09s0018g01670	2.025549139	8.272353002	3.151909289	0.007004597	0.088572869	-2.445841299	VIT_209s0018g01670, VIT_209s0018g01660	aspartic proteinase nepenthesin-1-like, integral membrane transporter family protein	chr9:18973023..18975323	Metabolism.Primary metabolism.Protein metabolism and modification.Proteolysis.Peptidase-mediated proteolysis
CUST_3470_PI425248304	GSVIVT01011412001	VIT_14s0108g00740	2.025010998	13.29704103	2.396650232	0.03093886	0.190565799	-3.819848694	GASA4_VIT_214s0108g00740	gibberellin-regulated protein	chr14:29446051..29447932	Signaling.Hormone Signaling.Gibberellic acid Signaling.Gibberellic acid-mediated Signaling pathway
CUST_3248_PI425248304	GSVIVT01010896001	VIT_11s0103g00370	2.0233693	6.302425085	6.640522434	1.07E-05	0.005800739	3.664850646	HMA2	zn cd p -type atpase	chr11:16080037..16085813	Transport overview.Primary Active Transporters.P-P-bond hydrolysis-driven transporters.P-type ATPase (P-ATPase).heavy metal ATPase
CUST_1592_PI425248304	GSVIVT01006470001	VIT_00s0373g00010	2.020416547	10.20021299	3.827801582	0.001821463	0.048752529	-1.173478078	TUA6	alpha tubulin 1	chrUn:26252369..26255385	Cellular process.Cellular component organization and biogenesis.Cytoskeleton organization and biogenesis.Microtubule organization and biogenesis
CUST_4307_PI425248304	GSVIVT01014585001	VIT_19s0014g05070	2.014746536	8.778511397	2.508927496	0.024913663	0.170305241	-3.622726827	ATK3	kinesin-like protein	chr19:5386845..5394439	Cellular process.Cellular component organization and biogenesis.Cytoskeleton organization and biogenesis.Microtubule organization and biogenesis.Microtubule-driven movement
CUST_110_PI425248027	XM002285376	VIT_03s0180g00320	2.009423462	13.22770521	2.534197308	0.023721581	0.165083095	-3.577910793	UGT84A1	limonoid udp-glucosyltransferase	chr3:6282074..6283513	#N/A
CUST_6942_PI425248304	GSVIVT01022321001	VIT_07s0031g02340	2.008976585	7.638312616	3.051512306	0.008556214	0.097768175	-2.63333553	AAP2_AAP3	amino acid permease	chr7:18468791..18471953	Transport overview.Electrochemical Potential-driven Transporters.Porters.Amino Acid/Auxin Permease
CUST_142_PI425248304	GSVIVT01000290001	VIT_00s0131g00140	2.008279821	5.837413353	2.79915496	0.014114799	0.126188036	-3.099651713	ANNAT3	annexin d3-like	chrUn:2379078..2380472	Transport overview.Channels and pores.a-Type channels.Annexin
CUST_7881_PI425248304	GSVIVT01024815001	VIT_06s0004g05920	2.00392755	9.639139581	3.331948005	0.004889865	0.074827575	-2.107831111	PCNA2	proliferating cell nuclear antigen	chr6:6664355..6666363	Metabolism.Primary metabolism.Nucleobase, nucleoside, nucleotide, nucleic acid metabolism.Nucleic acid metabolism.DNA metabolism.DNA replication
CUST_4877_PI425248304	GSVIVT01015852001	VIT_03s0017g01950	2.000221179	7.064345633	3.016921423	0.009166018	0.100909067	-2.697715528	VIT_203s0017g01950	probable pectinesterase 8-like	chr3:18407105..18409640	Cellular process.Cellular component organization and biogenesis.Cell wall organization and biogenesis.Cell wall metabolism.Cell wall modification.Pectin modification
CUST_3326_PI425248063	GSVIVT01034538001	VIT_18s0072g00490	1.99447483	7.075926207	4.597103648	0.000406277	0.025879441	0.251822398	VIT_218s0072g00490	kda class i heat shock protein	chr18:19691814..19692987	Metabolism.Primary metabolism.Protein metabolism and modification.Protein folding.Chaperone-mediated protein folding.HSP-mediated protein folding
CUST_4_PI425248043	GSVIVT01000012001	VIT_14s0128g00110	1.994131788	9.156906842	2.750011159	0.015550941	0.132628376	-3.189383492	VIT_214s0128g00110	transcription factor bhlh96-like	chr14:2775388..2776822	Regulation overview.Regulation of gene expression.Regulation of transcription.Transcription factor.bHLH family transcription factor
CUST_5858_PI425248304	GSVIVT01018781001	VIT_04s0023g03370	1.992151178	10.38714576	2.69020972	0.017491194	0.140082241	-3.297994651	F3H	flavanone 3-hydroxylase	chr4:19929609..19931425	Metabolism.Secondary metabolism.Phenylpropanoid metabolism.Flavonoid metabolism.Flavonoid biosynthesis
CUST_3336_PI425248304	GSVIVT01011083001	VIT_07s0104g00500	1.986110514	7.883590207	2.611235519	0.020416295	0.152064821	-3.440351898	VIT_207s0104g00500	uncharacterized protein	chr7:1742155..1744075	Unknown
CUST_12705_PI425248304	GSVIVT01036557001	VIT_14s0083g01100	1.985299063	7.954187896	2.501677123	0.025266164	0.171300072	-3.635556141	RGP3	alpha- -glucan-protein synthase	chr14:23425743..23428799	Metabolism.Primary metabolism.Carbohydrate metabolism.Polysaccharide metabolism.Starch and sucrose metabolism
CUST_3125_PI425248063	GSVIVT01032703001	VIT_13s0067g02530	1.981327187	8.820613319	2.820359707	0.013535885	0.123414055	-3.060810087	ETG1	e2f target protein 1	chr13:1382695..1388106	Unknown
CUST_7599_PI425248304	GSVIVT01024221001	VIT_03s0038g00150	1.979813402	8.847490196	2.334836524	0.034823684	0.20299827	-3.926860074	BGAL3	beta-galactosidase 3-like	chr3:110953..117181	Metabolism.Primary metabolism.Carbohydrate metabolism.Monosaccharide metabolism.Galactose metabolism
CUST_9024_PI425248304	GSVIVT01027667001	VIT_15s0048g00370	1.97696902	10.25207454	3.128955013	0.007332708	0.090299963	-2.488784974	VIT_215s0048g00370	transketolase	chr15:14506625..14510690	Metabolism.Primary metabolism.Carbohydrate metabolism.Monosaccharide metabolism.Monosaccharide catabolism.Pentose-phosphate shunt
CUST_9238_PI425248304	GSVIVT01028165001	VIT_07s0005g01880	1.973385778	6.163497882	3.52773052	0.003308063	0.064290766	-1.738857518	PLA2A	patatin group a-3	chr7:4336437..4338840	Metabolism.Primary metabolism.Generation of metabolite precursors and energy.Storage proteins
CUST_3675_PI425248043	GSVIVT01016679001	VIT_09s0002g00420	1.973372129	9.238845386	3.044724003	0.008672636	0.098520696	-2.645979466	VIT_209s0002g00420	PREDICTED: uncharacterized LOC100253160	chr9:328735..329600	Unknown
CUST_11805_PI425248304	GSVIVT01034267001	VIT_09s0070g00480	1.97117603	10.3837651	3.173000561	0.00671599	0.086988524	-2.406347549	LRX2	extensin-like protein	chr9:13695703..13699381	Cellular process.Cellular component organization and biogenesis.Cell wall organization and biogenesis.Cell wall structural protein
CUST_2459_PI425248063	GSVIVT01021456001	VIT_10s0003g03360	1.970492432	6.547866207	4.377842385	0.000619562	0.030695426	-0.14901841	VIT_210s0003g03360	NA	chr10:5571704..5574526	No hit
CUST_9264_PI425248304	GSVIVT01028205001	VIT_07s0005g02230	1.967377971	9.894861179	3.768308475	0.002049531	0.050882111	-1.285394431	SAM-2	s-adenosylmethionine synthetase	chr7:4612041..4615672	Metabolism.Primary metabolism.Amino acid metabolism.Methionine metabolism
CUST_13074_PI425248304	GSVIVT01037766001	VIT_19s0090g01600	1.966759651	8.410157138	3.220464152	0.006109033	0.083062453	-2.317357861	VIT_219s0090g01600	kinesin motor family protein	chr19:7676337..7684445	Cellular process.Cellular component organization and biogenesis.Cytoskeleton organization and biogenesis.Microtubule organization and biogenesis.Microtubule-driven movement
CUST_2047_PI425248304	GSVIVT01008043001	VIT_17s0000g05840	1.966385215	8.652575882	3.051155499	0.008562295	0.097768175	-2.634000234	IQD31, ABCA2	protein iq-domain 31-like, abc transporter retinal flippase subfamily	chr17:6368468..6379348	Signaling.Signaling pathway.Calcium sensors and Signaling
CUST_4283_PI425248043	GSVIVT01018944001	VIT_04s0023g01910	1.958991961	8.201797896	2.32485859	0.035492511	0.204832593	-3.944025636	RL1	protein	chr4:18489566..18491019	Regulation overview.Regulation of gene expression.Regulation of transcription.Transcription factor.MYB-related family transcription factor
CUST_3354_PI425248063	GSVIVT01034575001	VIT_18s0072g00150	1.958597728	8.860999699	2.619333302	0.020095854	0.150837451	-3.425815016	VIT_218s0072g00150	protein	chr18:19184319..19184948	Unknown
CUST_8509_PI425248043	GSVIVT01036101001	VIT_06s0080g00680	1.95770643	8.631102816	4.351669683	0.000651788	0.031537411	-0.197202759	VIT_206s0080g00680	NA	chr6:20711501..20713674	No hit
CUST_4346_PI425248304	GSVIVT01014684001	VIT_19s0015g00530	1.953240446	7.4652597	5.701088295	5.31E-05	0.011773872	2.174896318	FLA1	fasciclin-like arabinogalactan protein	chr19:8597170..8601079	Cellular process.Cellular component organization and biogenesis.Cell wall organization and biogenesis.Cell wall structural protein
CUST_4495_PI425248043	GSVIVT01019878001	VIT_02s0025g04610	1.952804873	9.860056693	5.245464514	0.000120574	0.015880561	1.40234257	VIT_202s0025g04600, NRS%2FER	protein, probable rhamnose biosynthetic enzyme 1-like	chr2:4150397..4152247	Metabolism.Primary metabolism.Carbohydrate metabolism.Monosaccharide metabolism.Nucleotide sugar metabolism
CUST_3262_PI425248304	GSVIVT01010939001	VIT_07s0104g01830	1.950281551	10.13307009	3.405246678	0.004224057	0.070724375	-1.969790542	GSTF2 GSTF8	glutathione s-transferase	chr7:2815925..2820853	Metabolism.Primary metabolism.Coenzyme and prosthetic group metabolism.Peptide derived compounds biosynthesis.Glutathione metabolism
CUST_6763_PI425248304	GSVIVT01021979001	VIT_14s0030g00650	1.949240299	8.609186889	2.15718737	0.048706456	0.241562442	-4.227564719	MEE32	bifunctional 3-dehydroquinate dehydratase shikimate chloroplastic-like	chr14:4786421..4803928	Metabolism.Primary metabolism.Amino acid metabolism.Aromatic amino acid metabolism.Aromatic amino acid biosynthesis
CUST_2335_PI425248304	GSVIVT01008544001	VIT_17s0000g01370	1.947878538	7.033600712	4.206345048	0.000864783	0.036519943	-0.465923367	VIT_217s0000g01370	deoxycytidylate deaminase	chr17:967651..972345	Metabolism.Primary metabolism.Nucleobase, nucleoside, nucleotide, nucleic acid metabolism.Nucleotide metabolism.Pyrimidine metabolism
CUST_759_PI425248304	GSVIVT01002734001		1.944456306	7.375402757	3.917599033	0.001524981	0.045355664	-1.004843142		NA	chrUn:36267022..36278604	Unknown
CUST_2217_PI425248043	GSVIVT01009442001	VIT_18s0001g10040	1.943456095	9.431764016	3.890581201	0.001608626	0.046479597	-1.055540166	VIT_218s0001g10040	uncharacterized protein at4g06744-like	chr18:8406079..8407688	Cellular process.Cellular component organization and biogenesis.Cell wall organization and biogenesis.Cell wall structural protein
CUST_2338_PI425248304	GSVIVT01008552001	VIT_17s0000g01290	1.942388087	9.433510789	2.044763949	0.059993715	0.269480464	-4.411929452	RGP1	alpha- -glucan-protein synthase	chr17:928686..931518	Metabolism.Primary metabolism.Carbohydrate metabolism.Monosaccharide metabolism.Galactose metabolism
CUST_9688_PI425248304	GSVIVT01029225001	VIT_11s0052g00790	1.942336279	9.309877585	1.17028635	0.261265969	0.572615628	-5.623302756	scpl2	serine carboxypeptidase-like 18-like	chr11:18325314..18351277	No hit
CUST_1147_PI425248063	GSVIVT01012210001	VIT_01s0011g00590	1.939656746	7.319610742	7.875607085	1.56E-06	0.003039972	5.411243967	APE2, VIT_201s0011g00580	triose phosphate phosphate translocator, pentatricopeptide repeat-containing protein	chr1:544467..549815	Transport overview.Electrochemical Potential-driven Transporters.Porters.Drug/Metabolite Transporter.Triose-phosphate Transporter
CUST_10679_PI425248304	GSVIVT01031684001	VIT_05s0062g01310	1.939096856	7.842227154	2.366103683	0.03280421	0.196978522	-3.872872577	VIT_205s0062g01310	uncharacterized LOC100254880	chr5:20145287..20148310	Unknown
CUST_6518_PI425248043	GSVIVT01028404001	VIT_07s0005g04130	1.931654991	9.035414981	4.073085496	0.001122648	0.040593219	-0.713912759	VIT_207s0005g04130	had subfamily iiib acid phosphatase	chr7:7226266..7228871	Metabolism.Primary metabolism.Carbohydrate metabolism.Monosaccharide metabolism.Inositol phosphate metabolism
CUST_314_PI425248043	GSVIVT01001215001	VIT_07s0151g00020	1.928017108	8.151170842	4.159902479	0.000946959	0.037992744	-0.552191668	VIT_207s0151g00020	PREDICTED: uncharacterized LOC100245924	chr7:729723..730897	Diverse functions.Gene family with diverse functions.Ankyrin domain family
CUST_13085_PI425248304	GSVIVT01037791001	VIT_03s0091g01290	1.927961105	10.81018208	2.130617281	0.051180823	0.247126279	-4.271581074	SCPL7_scpl18	serine carboxypeptidase-like 18-like	chr3:7951098..7955705	Metabolism.Primary metabolism.Protein metabolism and modification.Proteolysis.Peptidase-mediated proteolysis
CUST_1391_PI425248304	GSVIVT01005305001	VIT_00s0274g00090	1.927649268	8.861576229	7.049371764	5.52E-06	0.004740403	4.269258909	VIT_200s0274g00080 VIT_200s0274g00090	flavoprotein wrba-like	chrUn:20434234..20435982	Metabolism.Primary metabolism.Generation of metabolite precursors and energy.Electron transport.Respiratory-chain phosphorylation
CUST_5662_PI425248304	GSVIVT01018081001	VIT_05s0020g04510	1.924104877	10.50512807	5.285619011	0.000112033	0.015479075	1.471683258	GME	gdp-mannose 3 -epimerase	chr5:6320701..6323533	Metabolism.Primary metabolism.Organic acid metabolism.Ascorbate and aldarate metabolism
CUST_922_PI425248063	GSVIVT01011938001	VIT_01s0011g03180	1.92144344	6.858223421	3.455707337	0.003819279	0.067316321	-1.874677598	VIT_201s0011g03180	lysine histidine transporter	chr1:2879352..2882182	Transport overview.Electrochemical Potential-driven Transporters.Porters.Amino Acid/Auxin Permease
CUST_1765_PI425248063	GSVIVT01016630001	VIT_13s0019g00180	1.919587526	8.238596083	2.547918368	0.023097443	0.162570694	-3.553511477	VIT_213s0019g00180	NA	chr13:2339470..2340544	Unknown
CUST_2068_PI425248304	GSVIVT01008070001	VIT_17s0000g05570	1.916617914	9.421099677	2.807909363	0.01387292	0.125157351	-3.083624663	VIT_217s0000g05570	lrr receptor-like serine threonine-protein kinase fei 1-like	chr17:6076049..6081450	Signaling.Signaling pathway.Protein kinase
CUST_5777_PI425248043	GSVIVT01025318001	VIT_06s0004g01690	1.915063733	12.46513256	2.209932859	0.044120915	0.229013613	-4.13941513	VIT_206s0004g01690	histone h3	chr6:2081827..2082237	Cellular process.Cellular component organization and biogenesis.Nucleus.Chromosome organization and biogenesis.Chromatin assembly
CUST_1386_PI425248304	GSVIVT01005278001	VIT_00s0271g00110	1.914760275	8.174968908	7.49626326	2.75E-06	0.003265322	4.89989037	VIT_200s0271g00110	flavoprotein wrba-like	chrUn:20153172..20155763	Signaling.Hormone Signaling.Auxin Signaling.Auxin-mediated Signaling pathway
CUST_243_PI425248063	GSVIVT01010033001	VIT_18s0001g15550	1.914722829	8.086617143	5.384440933	9.36E-05	0.01444096	1.641318214	scpl42	serine carboxypeptidase-like 42	chr18:13667828..13671320	Metabolism.Primary metabolism.Protein metabolism and modification.Proteolysis.Peptidase-mediated proteolysis
CUST_4895_PI425248043	GSVIVT01022117001	VIT_07s0031g00530	1.913716631	9.426395205	2.823311621	0.013457157	0.123075852	-3.055397262	MAPKKK21	protein kinase-like protein	chr7:16722078..16724954	Signaling.Signaling pathway.Protein kinase.MAPK cascade
CUST_3117_PI425248304	GSVIVT01009968001	VIT_18s0001g14870	1.910532123	7.849404006	5.784617419	4.58E-05	0.011711449	2.313062263	ATSBT5	subtilisin-like serine endopeptidase-like protein	chr18:12908878..12912473	Metabolism.Primary metabolism.Protein metabolism and modification.Proteolysis.Peptidase-mediated proteolysis.Subtilase-mediated proteolysis
CUST_5414_PI425248304	GSVIVT01017644001	VIT_05s0020g00420	1.910181828	7.386464263	2.962710488	0.010209036	0.106975736	-2.798349892	VIT_205s0020g00420	polygalacturonase at1g48100-like	chr5:2340665..2343191	Cellular process.Cellular component organization and biogenesis.Cell wall organization and biogenesis.Cell wall metabolism.Cell wall modification.Pectin modification
CUST_525_PI425248304	GSVIVT01001537001		1.90909359	6.454329574	4.503483555	0.000486181	0.028017788	0.081310896		NA	chr7_random:1168479..1177103	Diverse functions.Gene family with diverse functions.Ankyrin domain family
CUST_1772_PI425248043	GSVIVT01007721001	VIT_17s0000g08640	1.908671798	7.559790194	5.5115018	7.44E-05	0.013285027	1.857272175	VIT_217s0000g08640	uncharacterized protein	chr17:9922870..9924825	Unknown
CUST_3656_PI425248043	GSVIVT01016112001	VIT_09s0018g01800	1.9083459	12.56753072	1.388474725	0.186515459	0.484999614	-5.365478414	VIT_209s0018g01800	stem 28 kda glycoprotein	chr9:19158477..19159781	Metabolism.Primary metabolism.Coenzyme and prosthetic group metabolism.Riboflavin metabolism
CUST_2653_PI425248063	GSVIVT01021734001	VIT_10s0003g05550	1.908102774	7.748211631	2.976180277	0.009939442	0.105396115	-2.773376834	VIT_210s0003g05550	reticuline oxidase-like	chr10:10224120..10225715	Unclear
CUST_778_PI425248043	GSVIVT01003387001	VIT_00s0189g00060	1.898853764	9.748668418	2.98534236	0.009760087	0.104229408	-2.756378093	GASA4	gibberellin induced protein	chrUn:9775242..9775609	Signaling.Hormone Signaling.Gibberellic acid Signaling.Gibberellic acid-mediated Signaling pathway
CUST_2648_PI425248063	GSVIVT01021727001	VIT_10s0003g05480	1.895214492	9.274527116	3.387760956	0.004374139	0.071960111	-2.002735651	VIT_210s0003g05480	patellin-4 isoform 2	chr10:10149936..10152015	Signaling.Signaling pathway.Phosphatidylinositol Signaling
CUST_3006_PI425248043	GSVIVT01013920001	VIT_16s0013g01030	1.891798687	9.111785959	2.844855891	0.012895974	0.120424371	-3.015851317	VIT_216s0013g01030	ethylene-responsive transcription factor 5	chr16:6813595..6813930	Signaling.Hormone Signaling.Ethylene Signaling.Ethylene-mediated Signaling pathway
CUST_7520_PI425248043	GSVIVT01031878001	VIT_03s0063g01730	1.890148906	6.125742623	4.158890425	0.000948836	0.037992744	-0.554073547	VIT_203s0063g01730	transmembrane protein 45b-like	chr3:5052865..5063441	Response to stimulus.Stress response.Biotic stress response
CUST_15_PI425248027	XM002281822	VIT_18s0001g12800	1.890005424	8.995245569	3.125520165	0.007383101	0.090436186	-2.495207392	DFR	dihydroflavonol 4-reductase	chr18:10907581..10910049	#N/A
CUST_9721_PI425248304	GSVIVT01029293001	VIT_11s0052g00240	1.888300233	6.233364545	3.77537281	0.002021	0.050632631	-1.272098442	ACD11	glycolipid transfer protein domain-containing protein 1-like	chr11:17410490..17415407	Cellular process.Cell growth and death.Cell death
CUST_10627_PI425248304	GSVIVT01031547001	VIT_06s0061g00070	1.886365836	7.781108351	3.719075752	0.002260037	0.053292455	-1.378100732	UBC19_UBC20	ubiquitin-conjugating enzyme e2 19	chr6:17270831..17272824	Metabolism.Primary metabolism.Protein metabolism and modification.Proteolysis.cytoplasmic and nuclear protein degradation.Ubiquitin-mediated proteolysis
CUST_2985_PI425248304	GSVIVT01009731001	VIT_18s0001g12690	1.883044857	8.055618485	3.027076367	0.008982675	0.100198023	-2.678828179	IFRL4	isoflavone reductase homolog	chr18:10844298..10846184	Metabolism.Secondary metabolism.Phenylpropanoid metabolism.Flavonoid metabolism.Isoflavonoid metabolism.Isoflavonoid biosynthesis
CUST_468_PI425248043	GSVIVT01001807001	VIT_14s0171g00100	1.882435951	8.183743248	3.421723321	0.004087363	0.069622998	-1.938739665	VIT_214s0171g00100	blue copper protein	chr14:25980889..25981933	Unclassified
CUST_8372_PI425248304	GSVIVT01025760001	VIT_08s0040g01140	1.871624729	9.644065699	4.406072162	0.000586632	0.030423698	-0.097123735	SCPL45	serine carboxypeptidase-like 45-like	chr8:12155281..12158011	Metabolism.Primary metabolism.Protein metabolism and modification.Proteolysis.Peptidase-mediated proteolysis
CUST_7141_PI425248304	GSVIVT01023101001	VIT_12s0035g02190	1.867551674	7.679959333	3.248049212	0.005781708	0.080874002	-2.265573493	MLO13	mlo-like protein	chr12:22584326..22592055	Cellular process.Cell growth and death.Cell death
CUST_2656_PI425248063	GSVIVT01021739001	VIT_10s0003g05580	1.866809054	7.768938013	3.001511896	0.009451307	0.102843362	-2.726354741	VIT_210s0003g05580	reticuline oxidase-like	chr10:10359501..10361096	Unclear
CUST_9612_PI425248304	GSVIVT01029048001	VIT_05s0051g00590	1.86174511	8.019461544	3.314782223	0.005060398	0.076063214	-2.140131417	VIT_205s0051g00590	pectate lyase	chr5:11376715..11380856	#N/A
CUST_656_PI425248063	GSVIVT01011605001	VIT_01s0011g06240	1.861199214	9.130898319	3.25718453	0.005677209	0.080199754	-2.248414564	CYB-1_VIT_201s0011g06240	cytochrome b-561	chr1:6034340..6035646	Transport overview.Transmembrane Electron Carriers.Transmembrane 1-electron transfer carriers.Eukaryotic Cytochrome b561
CUST_6738_PI425248304	GSVIVT01021903001	VIT_14s0030g01300	1.856635753	6.388615918	2.099655602	0.054210999	0.255339758	-4.322532264	VIT_214s0030g01300	NA	chr14:5832150..5833787	Unknown
CUST_12967_PI425248304	GSVIVT01037542001	VIT_06s0009g00810	1.856205003	9.621723959	3.321444007	0.004993522	0.075285269	-2.12759757	VIT_206s0009g00810	lysosomal beta glucosidase-like	chr6:11742669..11747964	Metabolism.Cellular metabolism.Amino acid derivative metabolism.Cyanoamino acid metabolism
CUST_2059_PI425248043	GSVIVT01008838001	VIT_18s0001g02280	1.849045863	6.876452674	4.580008718	0.000419787	0.02612759	0.220761421	VIT_218s0001g02280	ring finger protein	chr18:2629486..2630109	Regulation overview.Regulation of gene expression.Regulation of transcription.Transcription factor.Zinc finger C3HC4 family transcription factor
CUST_5859_PI425248304	GSVIVT01018782001	VIT_04s0023g03360	1.846861049	8.645468404	1.97697342	0.067915388	0.287355107	-4.520604826	VIT_204s0023g03360	chalcone-flavanone isomerase family protein	chr4:19923029..19924620	Unknown
CUST_2778_PI425248043	GSVIVT01012912001	VIT_17s0119g00080	1.845940872	5.438546242	3.313171286	0.005076704	0.076158891	-2.143162043	1-Oct	carbohydrate transporter sugar porter	chr17:13346703..13350089	Transport overview.Electrochemical Potential-driven Transporters.Porters.Major Facilitator Superfamily.Organic Cation Transporter
CUST_1617_PI425248063	GSVIVT01016439001	VIT_13s0019g02640	1.845641312	7.608593987	7.484344728	2.81E-06	0.003265322	4.883471628	VIT_213s0019g02640	cucumisin	chr13:3899990..3904738	Metabolism.Primary metabolism.Protein metabolism and modification.Proteolysis.Peptidase-mediated proteolysis.Subtilase-mediated proteolysis
CUST_3350_PI425248043	GSVIVT01014995001	VIT_11s0016g00220	1.844192854	8.572326928	3.404511476	0.004230262	0.070739233	-1.971175907	VIT_211s0016g00220	glucan endo- -beta-glucosidase	chr11:264334..265915	Metabolism.Primary metabolism.Carbohydrate metabolism.Carbohydrate catabolism
CUST_171_PI425248304	GSVIVT01000410001	VIT_12s0134g00090	1.839120346	8.391147991	4.107421361	0.001049491	0.039440551	-0.649884498	TPS02	r-linalool chloroplastic-like	chr12:7625592..7626926	Metabolism.Secondary metabolism.Terpenoid metabolism.Terpenoid biosynthesis
CUST_779_PI425248043	GSVIVT01003388001	VIT_00s0189g00070	1.833933821	9.67804671	2.832928755	0.013203759	0.122203755	-3.037753205	GASA4	gibberellin-regulated protein 4	chrUn:9791751..9792551	Signaling.Hormone Signaling.Gibberellic acid Signaling.Gibberellic acid-mediated Signaling pathway
CUST_6118_PI425248304	GSVIVT01019504001	VIT_02s0025g01220	1.831455721	8.135687605	3.376894033	0.004470093	0.072560594	-2.023205907	VIT_202s0025g01220	PREDICTED: high mobility group B protein 13-like	chr2:1184188..1187119	Regulation overview.Regulation of gene expression.Regulation of transcription.Transcription factor.HMG family transcription factor
CUST_2912_PI425248043	GSVIVT01013562001	VIT_05s0124g00320	1.831217396	6.815257526	2.24348315	0.041417502	0.221340953	-4.082831645	MS2	fatty acyl- reductase 2-like	chr5:20913563..20914372	Unclear
CUST_2453_PI425248304	GSVIVT01008749001	VIT_18s0001g00990	1.830197877	7.24682645	4.183138569	0.000904891	0.037734517	-0.509007759	CPK29	calcium-dependent protein kinase 29-like isoform 1	chr18:1691068..1697042	Response to stimulus.Stress response.Biotic stress response.Plant-pathogen interaction
CUST_7769_PI425248043	GSVIVT01033074001	VIT_14s0068g01860	1.827150483	7.179565104	4.418843986	0.000572331	0.030270248	-0.073672	VIT_214s0068g01860	protein	chr14:25557680..25557889	Unknown
CUST_5161_PI425248304	GSVIVT01016971001	VIT_09s0002g03390	1.826834554	7.761166643	2.957009742	0.010325292	0.107432651	-2.808912547	HXK2	hexokinase 1	chr9:3062299..3071223	No hit
CUST_5321_PI425248043	GSVIVT01023767001	VIT_11s0037g01350	1.826222825	6.670328906	3.969482374	0.001376548	0.043755151	-0.907598952	VIT_211s0037g01350	PREDICTED: uncharacterized protein LOC100854873	chr11:10804404..10806058	Diverse functions.Gene family with diverse functions.Ankyrin domain family
CUST_2239_PI425248063	GSVIVT01020241001	VIT_01s0026g00030	1.82103752	7.673575797	3.516005105	0.003386337	0.064629482	-1.760971952	VIT_201s0026g00030	uncharacterized protein	chr1:8666041..8668402	Unknown
CUST_8660_PI425248304	GSVIVT01026873001	VIT_15s0046g03110	1.820620254	8.420247194	3.759574884	0.002085369	0.051135804	-1.301834496	DTA2	kdel motif-containing protein 1	chr15:19730102..19731944	Unknown
CUST_6939_PI425248043	GSVIVT01029947001	VIT_08s0056g01260	1.81668523	7.494095592	2.514394426	0.024650992	0.169101093	-3.613044568	VIT_208s0056g01260	arm repeat protein	chr8:1993964..1994625	Unknown
CUST_5835_PI425248304	GSVIVT01018740001	VIT_04s0023g03750	1.816025023	6.093174355	3.913698299	0.001536778	0.045479403	-1.012160243	VIT_204s0023g03740, VIT_204s0023g03760, APX3	tetratricopeptide repeat domain-containing protein, uncharacterized protein, ascorbate peroxidase	chr4:20281250..20288177	Metabolism.Primary metabolism.Organic acid metabolism.Ascorbate and aldarate metabolism
CUST_12202_PI425248304	GSVIVT01035537001	VIT_04s0008g02570	1.815165414	7.38706315	3.194356324	0.006435808	0.085325797	-2.366326109	RPA2, VHA-A	replicon protein a2, vacuolar h+-atpase catalytic subunit	chr4:2122617..2125697	Metabolism.Primary metabolism.Nucleobase, nucleoside, nucleotide, nucleic acid metabolism.Nucleic acid metabolism.DNA metabolism.DNA replication
CUST_8976_PI425248304	GSVIVT01027586001	VIT_15s0048g01170	1.814357531	5.731255562	4.378768697	0.000618452	0.030695426	-0.147314301	SBTI1	subtilisin-like protease-like	chr15:15292110..15303630	Metabolism.Primary metabolism.Protein metabolism and modification.Proteolysis.Peptidase-mediated proteolysis.Subtilase-mediated proteolysis
CUST_11903_PI425248304	GSVIVT01034739001	VIT_13s0074g00640	1.813917432	8.722869428	6.160047567	2.39E-05	0.009163674	2.92043162	VIT_213s0074g00640	uncharacterized protein	chr13:8796937..8798902	Unknown
CUST_10523_PI425248304	GSVIVT01031342001	VIT_14s0060g00230	1.807136417	9.720032048	3.374029561	0.004495735	0.072715842	-2.02860119	VIT_214s0060g00230	protein notum homolog	chr14:230323..237872	Cellular process.Cellular component organization and biogenesis.Cell wall organization and biogenesis.Cell wall metabolism.Cell wall modification.Pectin modification
CUST_37_PI425248027	XM002284076	VIT_17s0000g07260	1.806301305	11.53973238	3.52311916	0.003338627	0.064480615	-1.747554729	PDCB3	plasmodesmata callose-binding protein 3	chr17:8111073..8115865	#N/A
CUST_4807_PI425248304	GSVIVT01015593001	VIT_11s0016g05810	1.803596873	6.60128381	4.486299241	0.000502522	0.028325119	0.049906876	SKOR	potassium channel skor	chr11:5309195..5325863	Transport overview.Channels and pores.a-Type channels.The Voltage-gated Ion Channel.K+ channel
CUST_2460_PI425248063	GSVIVT01021457001		1.797661598	6.199294992	3.019332562	0.009122154	0.100828794	-2.693232003		NA	chr10:5598848..5601327	No hit
CUST_1121_PI425248304	GSVIVT01004010001	VIT_00s0220g00180	1.794008594	7.280779715	4.02891163	0.001224488	0.041767456	-0.796409487	HEXO3	beta-hexosaminidase subunit b2-like	chrUn:14321842..14337797	Metabolism.Primary metabolism.Carbohydrate metabolism.Carbohydrate catabolism
CUST_843_PI425248304	GSVIVT01003201001	VIT_00s0181g00180	1.793517619	8.049326654	3.758990587	0.002087789	0.05114699	-1.302934462	LHCB3	light-harvesting complex ii protein lhcb3	chrUn:7830578..7832041	Metabolism.Primary metabolism.Generation of metabolite precursors and energy.Photosynthesis.Antenna proteins
CUST_3151_PI425248304	GSVIVT01010631001	VIT_16s0100g00380	1.790185914	9.741330516	1.196964702	0.251037229	0.561361551	-5.593658172	DREB1A, TWN2	cbf4-like protein, valyl-trna synthetase	chr16:15813713..15814830	Signaling.Hormone Signaling.Ethylene Signaling.Ethylene-mediated Signaling pathway
CUST_8643_PI425248304	GSVIVT01026838001	VIT_15s0046g03520	1.788576933	9.966708433	3.95122704	0.00142702	0.044220715	-0.941797231	PMM	phosphomannomutase a1	chr15:20074338..20079735	Metabolism.Primary metabolism.Carbohydrate metabolism.Monosaccharide metabolism.Fructose and mannose metabolism
CUST_5796_PI425248043	GSVIVT01025397001		1.787679018	9.734932539	3.430706591	0.004014714	0.068962545	-1.921807788		NA	chr6:1094444..1095244	Response to stimulus.Stress response.Biotic stress response
CUST_4454_PI425248304	GSVIVT01015000001	VIT_11s0016g00300	1.786550274	7.278567379	4.417318744	0.000574019	0.030270248	-0.076471781	VIT_211s0016g00300	pectinesterase ppe8b	chr11:312430..317760	Cellular process.Cellular component organization and biogenesis.Cell wall organization and biogenesis.Cell wall metabolism.Cell wall modification.Pectin modification
CUST_2312_PI425248043	GSVIVT01009793001	VIT_18s0001g13230	1.786380521	8.755425584	5.457602462	8.20E-05	0.013851581	1.765963134	TRX1, BGAL3	thioredoxin h, beta-galactosidase 3	chr18:11294804..11296698	#N/A
CUST_3009_PI425248043	GSVIVT01013924001	VIT_16s0013g01060	1.782118257	8.797200307	2.74542098	0.015692133	0.133070709	-3.197743378	VIT_216s0013g01060	ethylene-responsive transcription factor 5	chr16:6870574..6871530	Signaling.Hormone Signaling.Ethylene Signaling.Ethylene-mediated Signaling pathway
CUST_2598_PI425248043	GSVIVT01011402001	VIT_14s0108g00650	1.781523706	7.740500428	2.457572907	0.027515502	0.17986485	-3.713307144	SMC3	structural maintenance of chromosomes protein 4-like	chr14:29372192..29377150	Metabolism.Primary metabolism.Nucleobase, nucleoside, nucleotide, nucleic acid metabolism.Nucleic acid metabolism.DNA metabolism.DNA replication
CUST_2910_PI425248304	GSVIVT01009581001	VIT_18s0001g11300	1.781185491	11.34140592	2.424393129	0.029332453	0.185886336	-3.77145936	VIT_218s0001g11300	lysine histidine transporter	chr18:9614105..9619838	Transport overview.Electrochemical Potential-driven Transporters.Porters.Amino Acid/Auxin Permease
CUST_5685_PI425248304	GSVIVT01018122001	VIT_05s0020g04880	1.778576122	9.813072917	3.43084962	0.004013568	0.068962545	-1.92153819	VIT_205s0020g04880	protein	chr5:6744587..6749194	Development.Reproductive development.Seed development
CUST_12379_PI425248304	GSVIVT01035853001	VIT_04s0008g05450	1.778391448	7.13646598	3.272684516	0.005504196	0.079241958	-2.219290657	PLDALPHA1	phospholipase d	chr4:4893677..4897069	Metabolism.Primary metabolism.Lipid metabolism.Glycerolipid metabolism.Glycerophospholipid metabolism.Glycerophospholipid catabolism
CUST_11351_PI425248304	GSVIVT01033391001	VIT_08s0007g07490	1.776970736	9.062815612	2.305876686	0.036798509	0.208276111	-3.976595327	VIT_208s0007g07490	arm repeat-containing protein	chr8:21000078..21002628	Unknown
CUST_2027_PI425248304	GSVIVT01008003001	VIT_17s0000g06210	1.773358187	10.35311047	2.86428526	0.012409568	0.118543241	-2.980127213	VIT_217s0000g06210	gibberellin-regulated protein	chr17:6769396..6770752	Signaling.Hormone Signaling.Gibberellic acid Signaling.Gibberellic acid-mediated Signaling pathway
CUST_5838_PI425248304	GSVIVT01018744001	VIT_04s0023g03720	1.770156625	8.456210441	2.647480698	0.01901939	0.146630744	-3.375176855	VIT_204s0023g03720	tetratricopeptide repeat domain-containing protein	chr4:20260684..20262824	Unknown
CUST_9236_PI425248304	GSVIVT01028162001	VIT_07s0005g01860	1.769184256	5.951870752	3.785416054	0.00198113	0.050319416	-1.253198755	PLA2A	patatin t5	chr7:4315371..4317686	Metabolism.Primary metabolism.Generation of metabolite precursors and energy.Storage proteins
CUST_9917_PI425248304	GSVIVT01029843001	VIT_08s0056g00210	1.768927676	9.203057004	2.202954102	0.044703604	0.230566961	-4.151135627	CDKB1-2, VIT_208s0056g00200	b1-type cyclin dependent kinase, x-bisphosphoglycerate-independent phosphoglycerate mutase	chr8:333861..338863	Cellular process.Cell growth and death
CUST_172_PI425248304	GSVIVT01000414001	VIT_12s0134g00140	1.764377424	8.338060591	4.118044582	0.001027857	0.039010195	-0.630092392	TPS02	geraniol synthase	chr12:7689952..7691283	Metabolism.Secondary metabolism.Terpenoid metabolism.Terpenoid biosynthesis
CUST_67_PI425248304	GSVIVT01000128001	VIT_07s0129g00230	1.764193486	8.799409493	2.262016391	0.039991513	0.2174038	-4.051409777	VIT_207s0129g00230	glucan endo- -beta-glucosidase	chr7:15497543..15499633	Metabolism.Primary metabolism.Carbohydrate metabolism.Polysaccharide metabolism.Starch and sucrose metabolism
CUST_7514_PI425248304	GSVIVT01024038001	VIT_03s0038g02290	1.763883292	7.833322983	2.139066477	0.050381607	0.245315275	-4.257612904	ERD7, AAP3	erd7 protein, amino acid	chr3:1565072..1567815	Transport overview.Electrochemical Potential-driven Transporters.Porters.Amino Acid/Auxin Permease
CUST_7507_PI425248304	GSVIVT01024027001	VIT_03s0038g02390	1.763475459	7.983865277	3.134855205	0.007246941	0.089801991	-2.477750666	UBC28	ubiquitin-conjugating enzyme e2 10	chr3:1661190..1662457	Metabolism.Primary metabolism.Protein metabolism and modification.Proteolysis.cytoplasmic and nuclear protein degradation.Ubiquitin-mediated proteolysis
CUST_1203_PI425248043	GSVIVT01005154001	VIT_00s0261g00040	1.763033589	8.118685131	2.294619091	0.037594335	0.210656548	-3.995857453	VIT_200s0261g00040	uncharacterized LOC100260888	chrUn:18748877..18750328	Unknown
CUST_3098_PI425248304	GSVIVT01009941001	VIT_18s0001g14610	1.762822731	8.476959352	5.737846375	4.97E-05	0.011756692	2.235832766	CLV1	receptor protein kinase clavata1	chr18:12668323..12671744	Signaling.Signaling pathway.Protein kinase
CUST_697_PI425248043	GSVIVT01003106001	VIT_00s0179g00040	1.760867353	5.801783655	3.962366263	0.001396003	0.043960676	-0.920927459	VIT_200s0179g00040	hypothetical protein VITISV_014182	chrUn:7288643..7289924	Diverse functions.Gene family with diverse functions.Ankyrin domain family
CUST_714_PI425248043	GSVIVT01003157001	VIT_03s0180g00200	1.760756337	12.78909686	2.133480503	0.050908681	0.246535696	-4.266850649	UGT84A1	limonoid udp-glucosyltransferase	chr3:6124465..6126180	Metabolism.Secondary metabolism.Phenylpropanoid metabolism.Phenylpropanoid biosynthesis
CUST_3308_PI425248304	GSVIVT01011042001	VIT_07s0104g00890	1.759622139	9.612812638	4.013269113	0.00126277	0.042460954	-0.825654166	VIT_207s0104g00890	leucine-rich repeat family protein	chr7:2020369..2022497	Signaling.Signaling pathway.Protein kinase
CUST_933_PI425248063	GSVIVT01011950001	VIT_01s0011g03040	1.759304707	7.454243001	2.333709041	0.034898658	0.203245301	-3.928801284	VIT_201s0011g03040	arm repeat protein	chr1:2714899..2717647	Unknown
CUST_12828_PI425248304	GSVIVT01037018001	VIT_03s0088g00650	1.758062596	6.125494732	2.916840665	0.011182215	0.112128091	-2.883224956	XTH10	xyloglucan endotransglucosylase hydrolase protein a	chr3:8842961..8844343	Cellular process.Cellular component organization and biogenesis.Cell wall organization and biogenesis.Cell wall metabolism.Cell wall modification.Xyloglucan modification
CUST_3588_PI425248043	GSVIVT01015894001	VIT_03s0017g02240	1.75452114	7.754182705	3.338741823	0.004823971	0.074500525	-2.095044183	VIT_203s0017g02240	carbohydrate-binding x8 domain-containing protein	chr3:19009143..19010994	Metabolism.Primary metabolism.Carbohydrate metabolism.Polysaccharide metabolism.Starch and sucrose metabolism
CUST_5622_PI425248304	GSVIVT01018011001	VIT_05s0020g03760	1.75120024	8.519282084	6.190994729	2.27E-05	0.009155094	2.969494778	SDE3	atp-dependent helicase	chr5:5444222..5449261	Metabolism.Primary metabolism.Nucleobase, nucleoside, nucleotide, nucleic acid metabolism.Nucleic acid metabolism.RNA metabolism
CUST_845_PI425248304	GSVIVT01003204001	VIT_00s0181g00200	1.750979065	8.000367102	3.738945741	0.002172562	0.052130478	-1.340676352	LHCB3	light-harvesting complex ii protein lhcb3	chrUn:7884877..7886357	Metabolism.Primary metabolism.Generation of metabolite precursors and energy.Photosynthesis.Antenna proteins
CUST_3081_PI425248063	GSVIVT01032654001	VIT_13s0067g03230	1.749609301	8.866297911	2.439822121	0.028473758	0.183335139	-3.744455147	VIT_213s0067g03230	NA	chr13:1793808..1795013	Cellular process.Cell growth and death
CUST_10570_PI425248304	GSVIVT01031435001	VIT_06s0061g01010	1.748887321	6.993052333	5.990793479	3.19E-05	0.010390266	2.649389007	VIT_206s0061g01000 VIT_206s0061g01010	lysosomal pro-x	chr6:18608990..18631085	Metabolism.Primary metabolism.Protein metabolism and modification.Proteolysis.Peptidase proteins
CUST_162_PI425248043	GSVIVT01000521001	VIT_05s0136g00260	1.747480592	8.037129526	2.69626407	0.01728453	0.139343651	-3.287029343	TT4	chalcone synthase	chr5:13597404..13599563	Metabolism.Secondary metabolism.Phenylpropanoid metabolism.Flavonoid metabolism.Flavonoid biosynthesis
CUST_263_PI425248027	XM002274127	VIT_15s0046g02560	1.743783174	9.620952154	2.510580361	0.024833965	0.169845539	-3.61980029	GL3	myc-like anthocyanin regulatory protein	chr15:19338771..19344160	#N/A
CUST_2462_PI425248063	GSVIVT01021459001	VIT_10s0003g03400	1.741245836	6.697529334	3.784446808	0.001984943	0.050342618	-1.255022555	VIT_210s0003g03400	uncharacterized LOC100267568	chr10:5623859..5630081	No hit
CUST_3323_PI425248304	GSVIVT01011068001	VIT_07s0104g00660	1.73478869	6.674091496	6.230794534	2.12E-05	0.008940841	3.032367176	VIT_207s0104g00660	2og-fe oxygenase family protein	chr7:1842797..1848068	Metabolism.Cellular metabolism.Oxidation reduction.2OG-Fe(II) oxygenase superfamily
CUST_131_PI425248027	XM002281660	VIT_07s0141g00270	1.732085601	8.858391902	2.119226248	0.052276924	0.250068029	-4.29036952	ATAUX2-11	auxin-induced protein	chr7:165515..166688	#N/A
CUST_432_PI425248063	GSVIVT01010325001	VIT_01s0010g02430	1.730799722	8.08952211	2.438211723	0.028562252	0.183417502	-3.747276759	MAD2	mitotic spindle checkpoint protein mad2	chr1:19509484..19511756	Signaling.Signaling pathway.Protein kinase.MAPK cascade
CUST_2858_PI425248304	GSVIVT01009497001	VIT_18s0001g10540	1.730014645	8.556941046	1.896186764	0.078593391	0.311298121	-4.64746075	VIT_218s0001g10540	protein	chr18:8866981..8871345	Metabolism.Primary metabolism.Protein metabolism and modification.Proteolysis
CUST_11096_PI425248304	GSVIVT01032575001	VIT_14s0066g02300	1.728327697	6.107798282	5.490955315	7.72E-05	0.013512963	1.822517272	VIT_214s0066g02290	abc transporter b family member	chr14:28492642..28495551	Transport overview.Macromolecule transport.Multidrug transport.Multidrug ABC transport
CUST_3021_PI425248304	GSVIVT01009791001	VIT_18s0001g13230	1.728247735	8.69530971	5.173493882	0.000137619	0.01685965	1.277471966	BGAL3	beta-galactosidase 3	chr18:11286578..11293205	Metabolism.Primary metabolism.Carbohydrate metabolism.Monosaccharide metabolism.Galactose metabolism
CUST_10261_PI425248304	GSVIVT01030590001	VIT_12s0059g02180	1.727157165	7.425727029	4.094083291	0.001077313	0.0399191	-0.674746586	VIT_212s0059g02180	protein transparent testa 12-like	chr12:6955245..6971859	Transport overview.Electrochemical Potential-driven Transporters.Porters.Multidrug/Oligosaccharidyl-lipid/Polysaccharide Flippase.Multi Antimicrobial Extrusion
CUST_2739_PI425248043	GSVIVT01012672001	VIT_10s0116g01020	1.726749864	6.619788247	3.977930278	0.001353811	0.04358089	-0.891779908	VIT_210s0116g01020	auxin induced-like protein	chr10:507749..508892	Signaling.Hormone Signaling.Auxin Signaling.Auxin-mediated Signaling pathway
CUST_5606_PI425248304	GSVIVT01017963001	VIT_05s0020g03350	1.718732321	7.602725997	4.358759239	0.000642892	0.031441874	-0.184144101	VIT_205s0020g03350	random slug protein	chr5:5108616..5111341	Transport overview.Electrochemical Potential-driven Transporters.Porters.Drug/Metabolite Transporter.Triose-phosphate Transporter
CUST_4365_PI425248043	GSVIVT01019404001	VIT_02s0025g00250	1.716857903	7.273181984	3.529560352	0.003296013	0.064290766	-1.735406359	SP1L5	nitrilase-associated protein	chr2:371214..372075	Cellular process.Cellular component organization and biogenesis.Cytoskeleton organization and biogenesis
CUST_8454_PI425248043	GSVIVT01035894001	VIT_04s0008g05830	1.715064692	9.273966774	2.336752882	0.034696601	0.202657093	-3.923559744	VIT_204s0008g05830	armadillo beta-catenin repeat family protein	chr4:5421564..5424000	Unknown
CUST_4793_PI425248043	GSVIVT01021108001		1.715051659	8.458038994	4.010848764	0.001268801	0.042460954	-0.830180586		NA	chr10:1495041..1496284	Unknown
CUST_5001_PI425248043	GSVIVT01022508001	VIT_08s0032g00700	1.714053012	5.533204825	3.46999002	0.003711947	0.067111355	-1.847747978	VIT_208s0032g00700	probable carboxylesterase 15	chr8:4189722..4193333	Metabolism.Cellular metabolism.Esterase activity
CUST_2585_PI425248304	GSVIVT01008985001	VIT_18s0001g04910	1.713227431	7.504832435	3.938961441	0.001461986	0.044665007	-0.964785543	SULTR1-3	sulfate transporter	chr18:4062210..4068891	Transport overview.Electrochemical Potential-driven Transporters.Porters.Sulfate Permease
CUST_6762_PI425248304	GSVIVT01021978001	VIT_14s0030g00660	1.711201502	8.92930516	1.295907372	0.21579777	0.521320227	-5.479063903	MEE32	dehydroquinate dehydratase shikimate dehydrogenase	chr14:4804552..4808495	Metabolism.Primary metabolism.Amino acid metabolism.Aromatic amino acid metabolism.Aromatic amino acid biosynthesis
CUST_4877_PI425248043	GSVIVT01022057001		1.710379116	6.627433269	5.512775992	7.42E-05	0.013285027	1.85942538		NA	chr14:3597479..3598170	Unknown
CUST_695_PI425248043	GSVIVT01003103001	VIT_00s0179g00010	1.71007963	6.63745888	3.41894086	0.004110131	0.069622998	-1.943983761	VIT_200s0179g00010	uncharacterized LOC100263096	chrUn:7249621..7251713	Diverse functions.Gene family with diverse functions.Ankyrin domain family
CUST_10072_PI425248304	GSVIVT01030163001	VIT_08s0058g01480	1.707683638	7.542510955	3.902538095	0.001571047	0.045780622	-1.033099268	VIT_208s0058g01480	mannan endo- -beta-mannosidase 6-like	chr8:10916913..10921854	Metabolism.Primary metabolism.Carbohydrate metabolism.Monosaccharide metabolism.Fructose and mannose metabolism
CUST_3468_PI425248304	GSVIVT01011408001	VIT_14s0108g00710	1.707582489	7.432079405	2.61125122	0.020415669	0.152064821	-3.440323726	SMC3, NIP1-2_NLM1	structural maintenance of chromosomes protein 4, nod26-like major intrinsic protein	chr14:29409938..29423532	Metabolism.Primary metabolism.Nucleobase, nucleoside, nucleotide, nucleic acid metabolism.Nucleic acid metabolism.DNA metabolism.DNA replication
CUST_8047_PI425248043	GSVIVT01034119001	VIT_08s0007g00870	1.705554273	7.003257646	2.544297186	0.023260612	0.162854889	-3.559955178	VIT_208s0007g00870	protein	chr8:15031499..15033468	Unclear
CUST_5601_PI425248304	GSVIVT01017952001	VIT_05s0020g03260	1.705463548	7.247976093	2.520078075	0.024380725	0.168043833	-3.602970627	VIT_205s0020g03260	amine oxidase	chr5:5040289..5043717	Metabolism.Primary metabolism.Amino acid metabolism.Arginine and proline metabolism.Urea cycle
CUST_4466_PI425248304	GSVIVT01015018001	VIT_11s0016g00470	1.70458376	12.31120932	4.028478541	0.001225532	0.041767456	-0.797218957	PME2, SUS4	pectin methylesterase, sucrose synthase sus1	chr11:490468..494415	Metabolism.Primary metabolism.Carbohydrate metabolism.Polysaccharide metabolism.Starch and sucrose metabolism
CUST_7841_PI425248304	GSVIVT01024734001	VIT_06s0004g06650	1.704245261	6.501730385	5.237325705	0.000122386	0.015890592	1.388259305	PLC4	phosphoinositide phospholipase c 4	chr6:7365268..7369025	Metabolism.Primary metabolism.Carbohydrate metabolism.Monosaccharide metabolism.Inositol phosphate metabolism
CUST_2465_PI425248063	GSVIVT01021463001	VIT_10s0003g03430	1.699932932	6.589946531	3.751536506	0.002118915	0.051577066	-1.316968087	VIT_210s0003g03430	NA	chr10:5673056..5675288	No hit
CUST_4036_PI425248043	GSVIVT01017912001	VIT_05s0020g02890	1.698801621	9.397387463	3.241700895	0.005855454	0.081519812	-2.277494852	VIT_205s0020g02890	glycoprotein membrane precursor gpi-anchored protein	chr5:4600909..4604073	Unknown
CUST_12123_PI425248304	GSVIVT01035382001	VIT_04s0008g01080	1.694606133	8.212346563	2.693440625	0.017380611	0.139666646	-3.292143894	IQD6	calmodulin binding	chr4:912018..914578	Signaling.Signaling pathway.Calcium sensors and Signaling
CUST_334_PI425248063	GSVIVT01010184001	VIT_01s0010g01200	1.6941334	10.20733604	4.601012856	0.000403251	0.025879441	0.258920561	DWF1	cell elongation protein diminuto	chr1:16927370..16938407	Metabolism.Primary metabolism.Lipid metabolism.Steroid metabolism.Steroid biosynthesis
CUST_9775_PI425248304	GSVIVT01029451001	VIT_09s0054g01700	1.693392473	8.060136388	2.823361665	0.013455826	0.123075852	-3.055305486	VIT_209s0054g01700	hydroxycinnamoyl-coenzyme a shikimate quinate hydroxycinnamoyltransferase	chr9:22734039..22735527	Metabolism.Primary metabolism.Nucleobase, nucleoside, nucleotide, nucleic acid metabolism.Nucleic acid metabolism.DNA metabolism
CUST_149_PI425248043	GSVIVT01000469001	VIT_12s0134g00650	1.693103515	8.625672341	2.883459181	0.011947197	0.116294679	-2.944818795	VIT_212s0134g00650	low quality protein: malonyl-coenzyme a:anthocyanin 3-o-glucoside-6 -o-malonyltransferase-like	chr12:8266669..8268137	Metabolism.Secondary metabolism.Phenylpropanoid metabolism.Flavonoid metabolism.Flavonoid biosynthesis.Anthocyanin biosynthesis
CUST_1968_PI425248304	GSVIVT01007873001	VIT_17s0000g07260	1.692118414	11.33125186	2.72541195	0.016322307	0.135577579	-3.234140656	PDCB3	plasmodesmata callose-binding protein 3	chr17:8111068..8115895	Metabolism.Primary metabolism.Carbohydrate metabolism.Polysaccharide metabolism.Starch and sucrose metabolism
CUST_11449_PI425248304	GSVIVT01033563001		1.691946727	10.2614129	2.091965411	0.054988927	0.257340442	-4.3351294		NA	chr8:19734994..19736181	Signaling.Hormone Signaling.Gibberellic acid Signaling.Gibberellic acid-mediated Signaling pathway
CUST_76_PI425248027	XM002270633	VIT_13s0158g00360	1.687363984	6.995281258	3.393174094	0.004327115	0.071638393	-1.992537551	ACA11	autoinhibited calcium atpase	chr13:21214711..21233838	#N/A
CUST_2659_PI425248063	GSVIVT01021745001	VIT_10s0003g05620	1.682785133	7.299111772	3.029570087	0.008938209	0.099952171	-2.674188404	VIT_210s0003g05620	reticuline oxidase-like	chr10:10435804..10437399	Unclear
CUST_4328_PI425248043	GSVIVT01019095001	VIT_04s0023g00540	1.681120145	7.014961349	2.748141766	0.015608293	0.132967862	-3.192788584	VIT_204s0023g00540 VIT_204s0023g00550	auxin-induced protein 10a5	chr4:16767618..16770353	Signaling.Hormone Signaling.Auxin Signaling.Auxin-mediated Signaling pathway
CUST_4450_PI425248043	GSVIVT01019671001		1.677278605	8.62544434	3.36566869	0.004571425	0.073134554	-2.044347579		NA	chr2:2356708..2357477	Unknown
CUST_9719_PI425248304	GSVIVT01029289001	VIT_11s0052g00280	1.67637478	6.266742606	3.744138788	0.00215027	0.051884342	-1.33089732	ACD11	glycolipid transfer protein domain-containing protein 1-like	chr11:17458617..17461298	Cellular process.Cell growth and death.Cell death
CUST_4896_PI425248043	GSVIVT01022118001	VIT_07s0031g00540	1.676097794	9.557353798	2.712767939	0.016733141	0.137275738	-3.257102782	RALFL34	pinus taeda anonymous locus umn_2818_01 genomic sequence	chr7:16732778..16733411	Signaling.Signaling pathway.Signaling molecules.Signaling peptide
CUST_1189_PI425248063	GSVIVT01012253001	VIT_01s0011g00080	1.673123975	8.151444186	2.694450011	0.017346203	0.139629748	-3.290315611	MRH6_VIT_201s0011g00080	protein	chr1:109279..110282	Response to stimulus.Stress response
CUST_4861_PI425248304	GSVIVT01015778001	VIT_03s0017g01380	1.671974329	6.628420094	3.201678221	0.006342448	0.084581869	-2.352597486	VIT_203s0017g01380	disease resistance rpp13-like protein 4-like	chr3:17392363..17399497	Diverse functions.Gene family with diverse functions.NBS-LRR superfamily
CUST_1725_PI425248063	GSVIVT01016576001	VIT_13s0019g00800	1.670857471	8.652351869	2.002625862	0.064811683	0.280604528	-4.479712729	VIT_213s0019g00800	histone -like	chr13:2663188..2663841	Cellular process.Cellular component organization and biogenesis.Nucleus.Chromosome organization and biogenesis.Chromatin assembly
CUST_2505_PI425248043	GSVIVT01010932001	VIT_11s0103g00050	1.670592571	10.17618106	3.209397539	0.00624548	0.083962099	-2.338119901	HKT1	sodium transporter hkt1-like	chr11:15427916..15429283	Transport overview.Electrochemical Potential-driven Transporters.Porters.K+ Transporter
CUST_694_PI425248304	GSVIVT01002272001	VIT_00s0665g00030	1.667597823	10.2363931	2.110599088	0.053121498	0.252437738	-4.304565927	VIT_200s0665g00030	NA	chrUn:33821887..33826519	#N/A
CUST_1787_PI425248043	GSVIVT01007771001	VIT_17s0000g08160	1.667103823	7.994657478	3.099906594	0.007769867	0.092832063	-2.543068049	PG2	polygalacturonase-1 non-catalytic subunit beta	chr17:9221632..9223623	Cellular process.Cellular component organization and biogenesis.Cell wall organization and biogenesis.Cell wall metabolism.Cell wall modification.Pectin modification
CUST_2549_PI425248304	GSVIVT01008921001	VIT_18s0001g03610	1.662872329	8.255798018	2.996231928	0.009551061	0.103210966	-2.736161749	VIT_218s0001g03610	duf246 domain-containing protein at1g04910-like	chr18:3401893..3411202	Unknown
CUST_9610_PI425248304	GSVIVT01029044001	VIT_05s0051g00540	1.660146767	6.711427778	4.780874496	0.00028643	0.022884259	0.583524098	VIT_205s0051g00540	lrr receptor-like serine threonine-protein kinase rch1-like	chr5:11311929..11315630	Signaling.Signaling pathway.Protein kinase
CUST_13160_PI425248304	GSVIVT01037973001	VIT_10s0092g00360	1.659647543	8.064074498	2.328509559	0.035246388	0.204087678	-3.937748262	VPS2	vacuolar protein sorting-associated protein 2 homolog 2-like	chr10:11911990..11918232	Transport overview.Macromolecule transport.Protein transport.Tethering factors
CUST_760_PI425248304	GSVIVT01002747001	VIT_00s0868g00020	1.654981142	7.411444778	3.529649462	0.003295427	0.064290766	-1.735238293	HTA2	histone h2a	chrUn:36304598..36306566	Unknown
CUST_794_PI425248304	GSVIVT01003105001	VIT_00s0179g00030	1.654774544	6.669038752	3.46822403	0.003725052	0.067144319	-1.851077861	VIT_200s0179g00030	uncharacterized protein loc100257956	chrUn:7267376..7273869	Transport overview.Accessory factors involved in transport.Auxiliary transport proteins.Ankyrin
CUST_11550_PI425248304	GSVIVT01033761001	VIT_08s0007g04060	1.654676815	7.540887279	2.558693268	0.022618414	0.160864886	-3.534319756	CYP76G1	cytochrome	chr8:18045790..18051487	Metabolism.Cellular metabolism.Oxidation reduction.Cytochrome P450 oxidoreductase
CUST_3192_PI425248063	GSVIVT01032779001	VIT_13s0067g01450	1.654581505	9.120737574	2.35406994	0.033567948	0.199507754	-3.893685622	LBD21	lob domain-containing protein	chr13:817194..817709	Regulation overview.Regulation of gene expression.Regulation of transcription.Transcription factor.AS2 family transcription factor
CUST_3742_PI425248043	GSVIVT01016960001	VIT_09s0002g03250	1.648920189	10.60173759	4.072272922	0.001124441	0.040593219	-0.715429052	PRF5	profilin 1	chr9:2978888..2982132	Cellular process.Cellular component organization and biogenesis.Cytoskeleton organization and biogenesis.Actin organization and biogenesis
CUST_3346_PI425248063	GSVIVT01034561001	VIT_18s0072g00270	1.648479732	7.484358514	2.593415285	0.02113893	0.155145169	-3.472291674	VIT_218s0072g00270	NA	chr18:19462139..19464089	Unknown
CUST_11358_PI425248304	GSVIVT01033402001	VIT_08s0007g07400	1.646602313	10.08175578	5.944302044	3.46E-05	0.010838793	2.574137938	GDH1	glutamate dehydrogenase 1	chr8:20945010..20949952	Metabolism.Primary metabolism.Amino acid metabolism.Glutamate metabolism.Glutamate catabolism
CUST_76_PI425248043	GSVIVT01000230001	VIT_07s0130g00030	1.645946571	13.41932533	1.817066383	0.090495014	0.33388155	-4.768713274	PDF2	defensin-like protein 6-like	chr7:20130225..20131820	Metabolism.Primary metabolism.Protein metabolism and modification.Proteolysis.Protease inhibition
CUST_6271_PI425248304	GSVIVT01019775001	VIT_02s0025g03680	1.645513005	8.434389422	2.661401758	0.018507826	0.144951634	-3.350071363	TUB8	beta tubulin	chr2:3205706..3208737	#N/A
CUST_2991_PI425248304	GSVIVT01009743001	VIT_18s0001g12800	1.643942365	12.14834952	2.894762033	0.011682594	0.115036227	-2.923980429	DFR	dihydroflavonol 4-reductase	chr18:10907156..10924023	Metabolism.Secondary metabolism.Phenylpropanoid metabolism.Flavonoid metabolism.Flavonoid biosynthesis.Anthocyanin biosynthesis
CUST_2995_PI425248304	GSVIVT01009750001	VIT_18s0001g12870	1.643746078	6.145127985	5.551946561	6.92E-05	0.012964283	1.925496806	CYP722A1	cytochrome family subfamily polypeptide 1	chr18:10968173..10971522	Metabolism.Cellular metabolism.Oxidation reduction.Cytochrome P450 oxidoreductase
CUST_1619_PI425248063	GSVIVT01016443001	VIT_13s0019g02610	1.642544196	7.684721096	7.322226017	3.60E-06	0.003684522	4.657975988	VIT_213s0019g02610	cucumisin-like	chr13:3862365..3865381	Metabolism.Primary metabolism.Protein metabolism and modification.Proteolysis.Peptidase-mediated proteolysis.Subtilase-mediated proteolysis
CUST_5832_PI425248304	GSVIVT01018733001	VIT_04s0023g03810	1.641729612	7.346436827	4.423900856	0.000566767	0.030270248	-0.064391174	JMT	jasmonate o-	chr4:20315432..20318762	Metabolism.Primary metabolism.Lipid metabolism.Fatty acid metabolism.Alpha-linolenic acid metabolism
CUST_4477_PI425248043	GSVIVT01019810001	VIT_02s0025g04000	1.641586472	7.093189155	2.877251448	0.012095014	0.116901597	-2.956255977	VIT_202s0025g04000	gras family transcription factor	chr2:3512888..3513635	#N/A
CUST_2463_PI425248063	GSVIVT01021460001	VIT_10s0003g03410	1.640989331	6.947019754	3.817218999	0.001860062	0.049066137	-1.193375657	VIT_210s0003g03410	NA	chr10:5630646..5647808	No hit
CUST_2728_PI425248043	GSVIVT01012615001	VIT_10s0116g00080	1.639826512	7.957118184	2.329270646	0.035195285	0.204022104	-3.936439148	SDG35	set domain protein	chr10:36174..37778	Regulation overview.Regulation of gene expression.Regulation of transcription.Transcription factor.SET PCG family transcription factor
CUST_8436_PI425248043	GSVIVT01035819001	VIT_04s0008g05150	1.638929407	8.23647461	3.311510519	0.005093569	0.076260214	-2.146286299	VIT_204s0008g05150	protein	chr4:4633269..4634426	Regulation overview.Regulation of gene expression.Regulation of transcription.Transcription factor.Other zinc finger family transcription factor
CUST_13099_PI425248304	GSVIVT01037819001	VIT_03s0091g01010	1.635946848	7.101100418	2.380363837	0.031920496	0.194246292	-3.848153164	WLIM1	transcription factor lim1	chr3:7535043..7536583	Regulation overview.Regulation of gene expression.Regulation of transcription.Transcription factor.LIM family transcription factor
CUST_1094_PI425248304	GSVIVT01003969001	VIT_14s0219g00090	1.633769679	7.23155752	2.627218374	0.019788501	0.149226131	-3.411646411	VIT_214s0219g00090	uncharacterized protein	chr14:26388551..26392658	Unknown
CUST_7839_PI425248304	GSVIVT01024732001	VIT_06s0004g06670	1.631204874	5.64351307	3.857147172	0.001718627	0.048097065	-1.118326911	PLC2, PLC4	phospholipase c, 1-phosphatidylinositol- -bisphosphate	chr6:7375147..7382236	Metabolism.Primary metabolism.Carbohydrate metabolism.Monosaccharide metabolism.Inositol phosphate metabolism
CUST_6608_PI425248304	GSVIVT01021031001	VIT_05s0029g00400	1.63024413	8.029448595	2.025431716	0.062161819	0.273991914	-4.443120291	KINESIN-12B_PAKRP1	phragmoplast-associated kinesin-related protein 1	chr5:15022475..15032692	Cellular process.Cellular component organization and biogenesis.Cytoskeleton organization and biogenesis.Microtubule organization and biogenesis.Microtubule-driven movement
CUST_4635_PI425248043	GSVIVT01020616001	VIT_12s0028g02990	1.627456517	10.31877986	2.366070258	0.032806308	0.196978522	-3.872930447	FLA13	fasciclin-like arabinogalactan protein 13	chr12:3728058..3728958	Cellular process.Cellular component organization and biogenesis.Cell wall organization and biogenesis.Cell wall structural protein
CUST_5808_PI425248304	GSVIVT01018625001	VIT_16s0022g00670	1.627088358	7.806513264	3.000120707	0.00947749	0.103001892	-2.728939036	VIT_216s0022g00670	vacuolar invertase	chr16:12049723..12054218	Metabolism.Primary metabolism.Carbohydrate metabolism.Monosaccharide metabolism.Galactose metabolism
CUST_1443_PI425248063	GSVIVT01016208001	VIT_13s0019g04910	1.626951386	9.904427226	3.877129673	0.001651995	0.047191454	-1.08079474	VIT_213s0019g04910	probable pectate lyase 12-like	chr13:6603765..6608482	Cellular process.Cellular component organization and biogenesis.Cell wall organization and biogenesis.Cell wall metabolism.Cell wall catabolism.Pectin catabolism
CUST_5700_PI425248043	GSVIVT01025019001	VIT_06s0004g04270	1.62620782	11.72551586	2.65951758	0.018576277	0.145166685	-3.353471641	HTA12	histone h2a	chr6:5226169..5227478	Cellular process.Cellular component organization and biogenesis.Nucleus.Chromosome organization and biogenesis.Chromatin assembly
CUST_5718_PI425248043	GSVIVT01025076001	VIT_06s0004g03770	1.625996746	5.987663143	3.649819983	0.002593763	0.057176641	-1.508616294	VIT_206s0004g03770	PREDICTED: uncharacterized LOC100255372	chr6:4750351..4751843	Unclear
CUST_5837_PI425248304	GSVIVT01018743001	VIT_04s0023g03730	1.625832822	6.093783613	2.813074556	0.013732112	0.124438043	-3.074162728	APX3	l-ascorbate peroxidase	chr4:20263133..20278688	Metabolism.Primary metabolism.Organic acid metabolism.Ascorbate and aldarate metabolism
CUST_2138_PI425248063	GSVIVT01020110001	VIT_01s0026g01250	1.625481986	7.553451659	2.796002703	0.014202899	0.126494652	-3.105419623	VIT_201s0026g01250	protein	chr1:10259338..10260965	Unknown
CUST_857_PI425248304	GSVIVT01003278001	VIT_07s0185g00030	1.624195309	7.555312439	3.819921215	0.001850127	0.049066137	-1.18829446	VIT_207s0185g00030	ubiquitin-associated ts-n domain-containing protein	chr7:14025102..14037495	Unclear
CUST_105_PI425248304	GSVIVT01000223001	VIT_07s0129g01080	1.623987152	8.345824917	2.079628901	0.056258429	0.260079151	-4.355288567	EB1C	microtubule-associated protein rp eb family member 1-like	chr7:16233326..16236429	Cellular process.Cellular component organization and biogenesis.Cytoskeleton organization and biogenesis.Microtubule organization and biogenesis.Microtubule-driven movement
CUST_12846_PI425248304	GSVIVT01037073001	VIT_03s0088g00140	1.620374202	5.628464009	8.466806178	6.63E-07	0.002204483	6.165999924	IFRL2	phenylcoumaran benzylic ether reductase -like protein	chr3:8185981..8188614	Metabolism.Secondary metabolism.Phenylpropanoid metabolism.Flavonoid metabolism.Isoflavonoid metabolism.Isoflavonoid biosynthesis
CUST_9291_PI425248304	GSVIVT01028245001	VIT_07s0005g02580	1.615892397	7.3638109	3.367120059	0.004558195	0.073134554	-2.041614311	VIT_207s0005g02580	zinc finger	chr7:4904415..4907495	Regulation overview.Regulation of gene expression.Regulation of transcription.Transcription factor.Zinc finger DHHC family transcription factor
CUST_4594_PI425248304	GSVIVT01015235001	VIT_11s0016g02520	1.615749776	7.152052524	4.31528294	0.000699473	0.032599554	-0.264302277	PRMT11, VIT_211s0016g02520	arginine methyltransferease, uncharacterized protein	chr11:2013249..2016589	Unknown
CUST_275_PI425248043	GSVIVT01001101001	VIT_01s0150g00210	1.615094897	9.901172714	2.93346125	0.010819483	0.110161636	-2.852501958	CYP51G1	obtusifoliol 14alpha-demethylase	chr1:22640306..22644443	Metabolism.Primary metabolism.Lipid metabolism.Steroid metabolism.Steroid biosynthesis
CUST_10466_PI425248304	GSVIVT01031229001	VIT_14s0060g01290	1.615011903	11.57007385	4.566984525	0.00043039	0.02632306	0.197074307	CRT1a_CRT1b	calreticulin	chr14:1034028..1037941	Metabolism.Primary metabolism.Protein metabolism and modification.Protein folding
CUST_8061_PI425248043	GSVIVT01034162001	VIT_08s0007g00440	1.61360383	9.203784099	3.104777255	0.007694804	0.092500943	-2.533971216	EXPA16_EXPA4	alpha-expansin 4	chr8:14732961..14734962	#N/A
CUST_1657_PI425248043	GSVIVT01007188001	VIT_04s0008g00110	1.608128813	9.736570431	1.479882218	0.160875892	0.449449028	-5.247591232	JAZ8	protein tify 5a-like	chr4_random:39974..40947	Signaling.Hormone Signaling.Jasmonate salicylate signaling.Jasmonate Signaling.Jasmonate-mediated Signaling pathway
CUST_3782_PI425248043	GSVIVT01017085001	VIT_09s0002g04470	1.607804227	10.64470767	3.862448646	0.001700687	0.047779074	-1.108367589	VIT_209s0002g04470	NA	chr9:4065357..4065756	No hit
CUST_2612_PI425248043	GSVIVT01011437001	VIT_14s0108g01020	1.607357838	7.996601021	2.039017416	0.060630825	0.270969778	-4.421217263	EXPA1	expansin protein	chr14:29649247..29650896	Signaling.Hormone Signaling.Auxin Signaling.Auxin-mediated Signaling pathway
CUST_3483_PI425248063	GSVIVT01036851001	VIT_18s0086g00700	1.604593557	6.896480047	3.725596367	0.002230944	0.052900418	-1.36581818	VIT_218s0086g00700, VIT_218s0086g00690	uncharacterized protein loc100247803, exostosin family domain-containing protein	chr18:18028102..18028743	Unknown
CUST_8720_PI425248304	GSVIVT01026985001	VIT_15s0046g02000	1.603754916	6.21039744	4.35428962	0.000648486	0.031537411	-0.192376373	VIT_215s0046g02000, MPK4	probable polygalacturonase-like, mitogen-activated protein kinase 4	chr15:18819105..18821478	Cellular process.Cellular component organization and biogenesis.Cell wall organization and biogenesis.Cell wall metabolism.Cell wall modification.Pectin modification
CUST_7583_PI425248304	GSVIVT01024195001	VIT_03s0038g00470	1.603115315	6.563035942	5.701852166	5.30E-05	0.011773872	2.176164789	VIT_203s0038g00470	subtilisin-like protease sdd1-like	chr3:440845..445043	Transport overview.Channels and pores.ß-Barrel porins.Autotransporter
CUST_913_PI425248304	GSVIVT01003474001	VIT_00s0194g00080	1.602918368	6.768519629	5.077651633	0.000164288	0.018061486	1.110029242	VIT_200s0194g00080	btb poz domain-containing protein at5g47800-like	chrUn:10586639..10592068	Signaling.Signaling pathway.Light Signaling
CUST_8846_PI425248043	GSVIVT01037535001	VIT_06s0009g00870	1.600610134	7.605598925	2.079360225	0.056286376	0.26011656	-4.355726936	VIT_206s0009g00870	NA	chr6:11907053..11907782	Unknown
CUST_484_PI425248063	GSVIVT01010384001	VIT_01s0010g03010	1.600458319	9.775989421	1.124383357	0.279608432	0.592511537	-5.673025406	CML38	probable calcium-binding protein cml31	chr1:20034283..20034705	Response to stimulus.Stress response.Biotic stress response.Plant-pathogen interaction
CUST_2501_PI425248063	GSVIVT01021516001	VIT_10s0003g03800	1.60026499	8.74165289	1.51593965	0.15160593	0.435439467	-5.199593093	JAZ8	protein tify 5a-like	chr10:6471509..6472788	Signaling.Hormone Signaling.Jasmonate salicylate signaling.Jasmonate Signaling.Jasmonate-mediated Signaling pathway
CUST_4470_PI425248043	GSVIVT01019774001	VIT_02s0025g03680	1.598483216	10.30958305	3.687471135	0.002406579	0.055530828	-1.437648096	TUB8	beta tubulin	chr2:3205257..3205706	#N/A
CUST_8695_PI425248043	GSVIVT01036726001	VIT_19s0085g00810	1.597522594	6.638793375	3.574250354	0.003015053	0.061609435	-1.651118084	VIT_219s0085g00810	carbohydrate-binding x8 domain-containing protein	chr19:23265199..23266600	Metabolism.Primary metabolism.Carbohydrate metabolism.Polysaccharide metabolism.Starch and sucrose metabolism
CUST_3063_PI425248043	GSVIVT01014103001	VIT_19s0014g00420	1.597286537	8.923819472	2.946789756	0.01053698	0.10886849	-2.827838744	TBL38	protein	chr19:434143..434694	Unknown
CUST_3709_PI425248043	GSVIVT01016820001	VIT_09s0002g01890	1.595341805	7.607546452	5.553023253	6.91E-05	0.012964283	1.927309606	APM1	protein	chr9:1657565..1659821	Cellular process.Cellular component organization and biogenesis.Cell wall organization and biogenesis.Cell wall structural protein
CUST_485_PI425248063	GSVIVT01010385001	VIT_01s0010g03020	1.59317698	9.903094812	1.050127117	0.311307334	0.623951455	-5.749937749	CML38	probable calcium-binding protein cml31	chr1:20036450..20040327	Response to stimulus.Stress response.Biotic stress response.Plant-pathogen interaction
CUST_2106_PI425248304	GSVIVT01008128001	VIT_17s0000g05070	1.592989809	11.17087965	3.127895129	0.007348221	0.090299963	-2.490766829	COB	protein cobra	chr17:5544535..5548284	Metabolism.Primary metabolism.Amino acid metabolism.Glutamate metabolism
CUST_11687_PI425248304	GSVIVT01034024001	VIT_08s0007g01680	1.592530775	8.156065252	3.487507808	0.003584433	0.066455631	-1.814715019	VIT_208s0007g01680	neutral ceramidase-like	chr8:15760471..15769268	Metabolism.Primary metabolism.Lipid metabolism.Sphingolipid metabolism
CUST_2102_PI425248043	GSVIVT01008981001	VIT_18s0001g04850	1.591510593	7.104927303	4.909825008	0.000224667	0.020430179	0.813740395	VIT_218s0001g04850	NA	chr18:4033185..4034494	Unknown
CUST_6215_PI425248304	GSVIVT01019687001	VIT_02s0025g02880	1.589254116	7.822110145	2.587840425	0.021370021	0.15590829	-3.482269192	SBT3	protein	chr2:2469923..2473615	Transport overview.Channels and pores.ß-Barrel porins.Autotransporter
CUST_8120_PI425248304	GSVIVT01025270001	VIT_06s0004g02100	1.58736389	8.343424262	4.68544206	0.000343271	0.024488508	0.411783501	HYD1	c- sterol isomerase	chr6:2565436..2567947	#N/A
CUST_1339_PI425248063	GSVIVT01013726001	VIT_01s0127g00800	1.586354158	9.046083331	1.714390534	0.108319934	0.366251238	-4.921329247	PAO1	polyamine oxidase	chr1:8170604..8175052	Metabolism.single reactions
CUST_3644_PI425248043	GSVIVT01016055001	VIT_09s0018g01220	1.583630664	9.066654707	2.896957952	0.011631859	0.114786942	-2.919929894	VIT_209s0018g01220	zinc finger	chr9:18105560..18107467	Regulation overview.Regulation of gene expression.Regulation of transcription.Transcription factor.Zinc finger C3HC4 family transcription factor
CUST_5433_PI425248043	GSVIVT01024127001	VIT_03s0038g01220	1.579828734	5.944019296	2.156352994	0.048782438	0.241716267	-4.228950984	VIT_203s0038g01220	auxin-induced protein 15a	chr3:897891..898178	Signaling.Hormone Signaling.Auxin Signaling.Auxin-mediated Signaling pathway
CUST_11795_PI425248304	GSVIVT01034237001	VIT_09s0070g00210	1.579056265	7.342537813	3.560539543	0.003098585	0.062207781	-1.676977313	NRAMP6	metal transporter nramp6	chr9:13242474..13257290	Transport overview.Electrochemical Potential-driven Transporters.Porters.Metal Ion (Mn2+-iron) Transporter (Nramp)
CUST_710_PI425248043	GSVIVT01003143001	VIT_03s0180g00320	1.578948197	11.57326673	2.720471596	0.016481651	0.13613608	-3.24311611	UGT84A1	limonoid udp-glucosyltransferase	chr3:6282001..6283513	Signaling.Hormone Signaling.Auxin Signaling.Auxin metabolism.Auxin inactivation by conjugation
CUST_5951_PI425248304	GSVIVT01018939001	VIT_04s0023g01960	1.578314054	7.388946487	4.034752261	0.001210499	0.041702034	-0.785494199	LAC11	laccase (diphenol oxidase)-like protein	chr4:18526671..18529110	Metabolism.single reactions
CUST_3634_PI425248304	GSVIVT01012686001	VIT_10s0116g01230	1.578036045	6.164331442	3.260697253	0.00563753	0.080032399	-2.241815391	MAPKKK15, SLAH1	mitogen-activated protein kinase kinase kinase a-like, s-type anion channel slah1	chr10:641937..648890	Transport overview.Electrochemical Potential-driven Transporters.Porters.Tellurite-resistance/Dicarboxylate Transporter
CUST_1364_PI425248043	GSVIVT01005928001	VIT_00s0313g00010	1.57788336	7.331634071	2.342697852	0.034305145	0.201520324	-3.913314212	VIT_200s0313g00010	uncharacterized protein at4g38062-like	chrUn:22781110..22784322	Cellular process.Cell growth and death
CUST_3284_PI425248063	GSVIVT01034477001		1.577754478	6.271782903	3.106928327	0.007661883	0.092320831	-2.529953047		NA	chr18:20718815..20720279	Signaling.Hormone Signaling.Gibberellic acid Signaling.Gibberellic acid-mediated Signaling pathway
CUST_9668_PI425248304	GSVIVT01029174001	VIT_11s0052g01190	1.575770406	9.470413604	1.473024338	0.162691721	0.45184359	-5.256626117	XTR6	probable xyloglucan endotransglucosylase hydrolase protein 23	chr11:18944267..18946577	Cellular process.Cellular component organization and biogenesis.Cell wall organization and biogenesis.Cell wall metabolism.Cell wall modification.Xyloglucan modification
CUST_3586_PI425248043	GSVIVT01015888001	VIT_03s0017g02210	1.575678501	7.298418672	2.841261971	0.01298797	0.120904462	-3.022453141	VIT_203s0017g02210	uncharacterized protein	chr3:18962367..18963418	Unknown
CUST_2445_PI425248304	GSVIVT01008736001	VIT_18s0001g00800	1.574789751	9.121126155	3.128375095	0.007341192	0.090299963	-2.489869363	VIT_218s0001g00800	hippocampus abundant transcript 1	chr18:1550512..1554616	Transport overview.Electrochemical Potential-driven Transporters.Porters.Major Facilitator Superfamily.Drug:H+ Antiporter-1 (12 Spanner)
CUST_928_PI425248043	GSVIVT01003818001	VIT_07s0141g00720	1.573778664	7.151488355	3.939801313	0.001459564	0.044665007	-0.963211175	VIT_207s0141g00720	fimbrin-like protein 2-like	chr7_random:404625..405681	Cellular process.Cellular component organization and biogenesis.Cytoskeleton organization and biogenesis.Actin organization and biogenesis
CUST_772_PI425248304	GSVIVT01002886001	VIT_00s0945g00010	1.572856007	8.008933495	3.459850333	0.003787828	0.067316321	-1.866866397	VIT_200s0945g00010	NA	chrUn:36968030..36970246	Unknown
CUST_2124_PI425248063	GSVIVT01020089001	VIT_01s0026g01460	1.572482502	9.22194748	2.437643842	0.02859352	0.183525169	-3.748271585	TRX2	thioredoxin h2	chr1:10422536..10423558	Cellular process.Cellular homeostasis.Cell redox homeostasis
CUST_2685_PI425248304	GSVIVT01009178001	VIT_18s0001g07550	1.57208253	7.905929366	3.593465253	0.002901793	0.06069598	-1.614879378	VIT_218s0001g07550	kinesin-like protein	chr18:5807852..5821053	Cellular process.Cellular component organization and biogenesis.Cytoskeleton organization and biogenesis.Microtubule organization and biogenesis.Microtubule-driven movement
CUST_8923_PI425248043	GSVIVT01037857001	VIT_03s0091g00630	1.571772486	7.459634913	3.724697856	0.00223493	0.052947748	-1.36751059	YLMG1-2	pinus taeda anonymous locus 2_9683_02 genomic sequence	chr3:7065044..7065631	Transport overview.Incompletely characterized transport systems.Recognized transporters of unknown biochemical mechanism.YggT or Fanciful K+ Uptake-B
CUST_483_PI425248063	GSVIVT01010383001	VIT_01s0010g03000	1.570795015	9.255686527	1.148325571	0.269923289	0.581827991	-5.647295223	CML38	probable calcium-binding protein cml31	chr1:20027402..20029452	Response to stimulus.Stress response.Biotic stress response.Plant-pathogen interaction
CUST_8083_PI425248304	GSVIVT01025202001	VIT_06s0004g02710	1.570686611	6.715343743	5.807171612	4.40E-05	0.011478048	2.350181418	VIT_206s0004g02710	uncharacterized membrane protein at1g06890-like	chr6:3356318..3358771	Transport overview.Electrochemical Potential-driven Transporters.Porters.Drug/Metabolite Transporter
CUST_2211_PI425248304	GSVIVT01008333001	VIT_17s0000g03290	1.56952658	7.96582293	3.172604145	0.006721304	0.086988524	-2.407090145	HIK	atp binding microtubule motor family protein	chr17:3160577..3167175	Cellular process.Cell growth and death.Cell division
CUST_8987_PI425248304	GSVIVT01027600001	VIT_15s0048g01000	1.568426917	6.919930974	5.041840166	0.000175583	0.018106105	1.047131515	BEN1	dihydroflavonol-4-reductase	chr15:15139091..15146334	Metabolism.Secondary metabolism.Phenylpropanoid metabolism.Flavonoid metabolism.Isoflavonoid metabolism.Isoflavonoid biosynthesis
CUST_8141_PI425248304	GSVIVT01025310001	VIT_06s0004g01770	1.568235846	8.162590244	3.765517895	0.002060914	0.051052714	-1.290647129	VIT_206s0004g01770	uncharacterized protein	chr6:2177506..2186498	Metabolism.Primary metabolism.Lipid metabolism.Fatty acid metabolism.Fatty acid biosynthesis
CUST_5028_PI425248304	GSVIVT01016741001	VIT_09s0002g01110	1.567494388	6.199612292	1.867273368	0.082769062	0.319392771	-4.692124041	VIT_209s0002g01110	protein kinase chloroplast	chr9:845751..847480	Response to stimulus.Stress response.Biotic stress response
CUST_619_PI425248043	GSVIVT01002632001	VIT_00s0802g00020	1.567194183	7.764638442	3.162983491	0.006851557	0.087523601	-2.425108771	VIT_200s0802g00020	uncharacterized protein	chrUn:35515455..35518041	Unknown
CUST_10073_PI425248304	GSVIVT01030165001	VIT_08s0058g01460	1.566348164	7.619048296	3.162760809	0.006854602	0.087523601	-2.425525753	VIT_208s0058g01460	mannan endo- -beta-mannosidase 6-like	chr8:10907624..10911693	Metabolism.Primary metabolism.Carbohydrate metabolism.Monosaccharide metabolism.Fructose and mannose metabolism
CUST_8878_PI425248304	GSVIVT01027412001	VIT_15s0048g02820	1.565143654	9.524194235	3.860635619	0.001706801	0.047849771	-1.111773386	VIT_215s0048g02820	transcription factor myc2-like	chr15:16926728..16928476	Regulation overview.Regulation of gene expression.Regulation of transcription.Transcription factor.bHLH family transcription factor
CUST_9823_PI425248304	GSVIVT01029549001	VIT_09s0054g00850	1.564263799	8.270461366	2.709731237	0.016833297	0.137630569	-3.262613129	VIT_209s0054g00850	zinc finger	chr9:21696763..21699261	Unclear
CUST_4449_PI425248043	GSVIVT01019669001	VIT_02s0025g02700	1.562137113	8.282345943	2.214500432	0.043743399	0.228015898	-4.131734806	VIT_202s0025g02700	glutaredoxin family protein	chr2:2339995..2341130	Response to stimulus.Stress response.Abiotic stress response.Oxidative stress response
CUST_1418_PI425248304	GSVIVT01005679001	VIT_00s0283g00030	1.561700752	8.18509436	3.516309623	0.003384281	0.064629482	-1.760397631	CNX1	calnexin homolog	chrUn:21173418..21174506	#N/A
CUST_9662_PI425248304	GSVIVT01029166001	VIT_11s0052g01260	1.560420154	9.988745057	1.479240591	0.161045059	0.449576973	-5.248437825	XTR6	probable xyloglucan endotransglucosylase hydrolase protein 23	chr11:18989167..18990551	Cellular process.Cellular component organization and biogenesis.Cell wall organization and biogenesis.Cell wall metabolism.Cell wall modification.Xyloglucan modification
CUST_1786_PI425248063	GSVIVT01018297001	VIT_15s0021g01330	1.55955451	11.98720625	6.79767517	8.27E-06	0.005054935	3.900312846	NDPK1	nucleoside diphosphate kinase	chr15:11580934..11583111	Metabolism.Primary metabolism.Nucleobase, nucleoside, nucleotide, nucleic acid metabolism.Nucleotide metabolism.Purine metabolism
CUST_9209_PI425248304	GSVIVT01028118001	VIT_07s0005g01430	1.557432513	7.5440408	2.852459449	0.012703439	0.119604497	-3.001877602	PRL	protein prolifera	chr7:3956397..3963973	Metabolism.Primary metabolism.Nucleobase, nucleoside, nucleotide, nucleic acid metabolism.Nucleic acid metabolism.DNA metabolism.DNA replication
CUST_10497_PI425248304	GSVIVT01031290001	VIT_14s0060g00680	1.556813348	9.443817784	2.155056272	0.048900741	0.242047294	-4.231104896	VIT_214s0060g00680	gdsl esterase lipase at1g09390-like	chr14:588113..593075	Unclear
CUST_9455_PI425248304	GSVIVT01028662001	VIT_07s0005g06500	1.556036524	7.557469631	2.453167195	0.027750426	0.180772541	-3.721045927	VIT_207s0005g06500	lrr receptor-like serine threonine-protein kinase	chr7:11795246..11800378	Response to stimulus.Stress response.Biotic stress response.Plant-pathogen interaction
CUST_7612_PI425248304	GSVIVT01024242001	VIT_16s0039g00290	1.551837368	5.576690871	6.852699059	7.57E-06	0.004908984	3.981825731	VIT_216s0039g00290	cytochrome p450	chr16:140769..143178	Signaling.Hormone Signaling.Brassinosteroid Signaling.Brassinosteroid metabolism.Brassinosteroid biosynthesis
CUST_1156_PI425248063	GSVIVT01012219001	VIT_01s0011g00490	1.551260609	6.904716201	3.326639731	0.004941977	0.075132176	-2.117820788	VIT_201s0011g00490	pentatricopeptide repeat-containing protein	chr1:475548..481438	Diverse functions.Gene family with diverse functions.Pentatricopeptide domain family
CUST_3986_PI425248304	GSVIVT01013687001	VIT_18s0001g02290	1.549851753	8.435746621	1.282044103	0.2204846	0.526523004	-5.495552769	LAC14	low quality protein: laccase-14-like	chr18_random:2632579..2645110	#N/A
CUST_3210_PI425248304	GSVIVT01010790001	VIT_05s0102g00710	1.54900014	11.35567392	4.98584398	0.000194884	0.019492021	0.948425573	VIT_205s0102g00710	pfkb-type carbohydrate kinase family protein	chr5:22616261..22620249	Metabolism.Primary metabolism.Carbohydrate metabolism.Monosaccharide metabolism.Fructose and mannose metabolism
CUST_2438_PI425248043	GSVIVT01010716001	VIT_13s0101g00440	1.547411349	5.876641179	2.925295203	0.010996232	0.111110805	-2.86760131	VIT_213s0101g00440	NA	chr13:12422926..12424354	No hit
CUST_1634_PI425248063	GSVIVT01016461001	VIT_13s0019g02430	1.547196475	7.317255278	3.329311343	0.004915681	0.074932236	-2.112793202	DAR2	protein da1-related 2-like	chr13:3681072..3688556	Regulation overview.Regulation of gene expression.Regulation of transcription.Transcription factor.LIM family transcription factor
CUST_341_PI425248304	GSVIVT01001046001	VIT_11s0149g00130	1.545879684	7.390897473	3.617394979	0.002766722	0.059260165	-1.569752668	MCM5	dna replication licensing factor mcm5-a-like	chr11:7020195..7025503	Metabolism.Primary metabolism.Nucleobase, nucleoside, nucleotide, nucleic acid metabolism.Nucleic acid metabolism.DNA metabolism.DNA replication
CUST_8929_PI425248043	GSVIVT01037873001	VIT_03s0091g00490	1.544979931	9.174945466	2.879254741	0.012047117	0.116669787	-2.952565689	VIT_203s0091g00490	uncharacterized protein	chr3:6859781..6860409	Unknown
CUST_487_PI425248063	GSVIVT01010387001	VIT_01s0010g03040	1.54121	9.790888236	1.057186859	0.308184574	0.621485738	-5.742816179	CML38	probable calcium-binding protein cml31	chr1:20057175..20057597	Response to stimulus.Stress response.Biotic stress response.Plant-pathogen interaction
CUST_7752_PI425248304	GSVIVT01024554001	VIT_06s0004g08150	1.538972173	10.01348105	3.226008084	0.006041799	0.082814045	-2.306954061	C4H	cinnamate-4-hydroxylase	chr6:8882429..8886021	Metabolism.Primary metabolism.Amino acid metabolism.Aromatic amino acid metabolism.Phenylalanine metabolism.Phenylalanine biosynthesis
CUST_5975_PI425248304	GSVIVT01018980001	VIT_04s0023g01600	1.538737974	8.095075821	3.781624893	0.001996086	0.050385074	-1.260332658	VIT_204s0023g01600	membrane protein	chr4:18131144..18134803	Unknown
CUST_2082_PI425248043	GSVIVT01008918001	VIT_18s0001g03570	1.538220119	6.367285187	3.162376116	0.006859864	0.087523601	-2.426246103	VIT_218s0001g03570	protein	chr18:3387828..3389344	Response to stimulus.Stress response
CUST_10553_PI425248304	GSVIVT01031405001	VIT_06s0061g01230	1.535674157	11.27639794	2.059737279	0.05836243	0.265902718	-4.387664811	CSLA02	glucomannan 4-beta-mannosyltransferase 2	chr6:19031497..19036516	Cellular process.Cellular component organization and biogenesis.Cell wall organization and biogenesis.Cell wall metabolism.Cell wall biosynthesis.Cellulose biosynthesis
CUST_5900_PI425248304	GSVIVT01018853001	VIT_04s0023g02690	1.531193778	9.1453098	2.86812531	0.012315584	0.118037481	-2.973060068	BGAL3	beta-galactosidase 3	chr4:19231588..19238266	Metabolism.Primary metabolism.Carbohydrate metabolism.Monosaccharide metabolism.Galactose metabolism
CUST_895_PI425248063	GSVIVT01011904001	VIT_01s0011g03450	1.529631377	11.73472028	2.427617673	0.029150977	0.185363707	-3.765821101	XYL1	alpha-xylosidase precursor	chr1:3127797..3132254	Metabolism.Primary metabolism.Carbohydrate metabolism.Monosaccharide metabolism.Galactose metabolism
CUST_9184_PI425248304	GSVIVT01028062001	VIT_07s0005g00940	1.528838658	7.496982001	3.800096997	0.001924279	0.049699929	-1.225578288	VIT_207s0005g00940	kinesin heavy	chr7:3524633..3531334	Cellular process.Cellular component organization and biogenesis.Cytoskeleton organization and biogenesis.Microtubule organization and biogenesis.Microtubule-driven movement
CUST_1759_PI425248304	GSVIVT01007340001	VIT_00s0532g00060	1.528665575	7.80109383	4.030180324	0.001221435	0.041767456	-0.79403829	VIT_200s0532g00060	sulfite exporter family protein	chrUn:31437695..31439547	Unknown
CUST_3984_PI425248043	GSVIVT01017707001	VIT_05s0020g01030	1.52865328	5.830045333	4.689993964	0.000340312	0.024488508	0.420000655	VIT_205s0020g01030	uncharacterized protein	chr5:2813784..2814029	No hit
CUST_5483_PI425248304	GSVIVT01017752001	VIT_05s0020g01440	1.527560111	7.677987045	5.265853785	0.000116155	0.015659139	1.437581298	VIT_205s0020g01440	protein	chr5:3151744..3155599	Unknown
CUST_5441_PI425248043	GSVIVT01024136001	VIT_03s0038g01100	1.527102421	6.495457369	2.031250629	0.061501787	0.272618301	-4.43374844	VIT_203s0038g01100	auxin-induced protein 15a	chr3:864608..864874	Signaling.Hormone Signaling.Auxin Signaling.Auxin-mediated Signaling pathway
CUST_2643_PI425248043	GSVIVT01012309001	VIT_03s0110g00370	1.52557982	8.351324526	2.148762984	0.049478689	0.243458577	-4.241549405	COPT2	copper transporter	chr3:13284303..13285049	Transport overview.Channels and pores.a-Type channels.Copper Transporter
CUST_6553_PI425248304	GSVIVT01020854001	VIT_12s0028g00400	1.52424596	8.14333275	3.571612554	0.003030945	0.061717691	-1.656093046	GSL07	callose synthase 7-like	chr12:995099..1078999	Metabolism.Primary metabolism.Carbohydrate metabolism.Polysaccharide metabolism.Starch and sucrose metabolism
CUST_9365_PI425248304	GSVIVT01028402001	VIT_07s0005g04110	1.522357523	7.494078365	3.169823773	0.006758692	0.087161904	-2.412298222	CESA4	cellulose synthase	chr7:7204658..7209262	Cellular process.Cellular component organization and biogenesis.Cell wall organization and biogenesis.Cell wall metabolism.Cell wall biosynthesis.Cellulose biosynthesis
CUST_5084_PI425248043	GSVIVT01022973001	VIT_12s0034g01390	1.521357489	6.612800474	2.831229487	0.013248191	0.122204827	-3.040871809	VIT_212s0034g01390	zinc finger	chr12:17398801..17400234	Regulation overview.Regulation of gene expression.Regulation of transcription.Transcription factor.Zinc finger C3HC4 family transcription factor
CUST_12087_PI425248304	GSVIVT01035323001	VIT_04s0008g00530	1.520765546	7.907764716	2.887886355	0.011842863	0.115838	-2.936658811	AUR1	serine threonine-protein kinase aurora-1	chr4:466492..470163	Cellular process.Cell growth and death
CUST_745_PI425248063	GSVIVT01011713001	VIT_01s0011g05220	1.519940556	11.19852703	3.037012832	0.008806785	0.099239527	-2.660336714	PMEAMT_XPL1	phosphoethanolamine n-methyltransferase	chr1:4858517..4862023	Metabolism.Primary metabolism.Lipid metabolism.Glycerolipid metabolism.Glycerophospholipid metabolism
CUST_5216_PI425248304	GSVIVT01017086001	VIT_09s0002g04480	1.519813072	8.718133525	3.144745353	0.007105403	0.089111393	-2.45924828	VIT_209s0002g04480	kinesin-like protein kif2a-like	chr9:4065775..4072649	Cellular process.Cellular component organization and biogenesis.Cytoskeleton organization and biogenesis.Microtubule organization and biogenesis.Microtubule-driven movement
CUST_2554_PI425248063	GSVIVT01021583001	VIT_10s0003g04330	1.51934995	7.913940797	2.490807352	0.025803599	0.173403574	-3.654764999	VIT_210s0003g04330, VIT_210s0003g04340	pentatricopeptide repeat-containing protein, glucan endo- -beta-glucosidase 13-like	chr10:7424996..7435560	Metabolism.Primary metabolism.Carbohydrate metabolism.Polysaccharide metabolism.Starch and sucrose metabolism
CUST_8615_PI425248304	GSVIVT01026631001	VIT_04s0044g00190	1.518601782	9.641683653	2.450263877	0.027906284	0.181172936	-3.726142861	CAD9	cinnamyl-alcohol dehydrogenase cad1	chr4:20891376..20894224	#N/A
CUST_2019_PI425248043	GSVIVT01008671001	VIT_18s0001g00040	1.51484414	7.659355724	2.866190045	0.012362862	0.11827182	-2.976621955	VIT_218s0001g00040	PREDICTED: uncharacterized LOC100264304	chr18:1093021..1094144	Unknown
CUST_12835_PI425248304	GSVIVT01037046001	VIT_03s0088g00380	1.513591685	10.99009155	4.73572308	0.000312001	0.023483233	0.502410525	TUA2	alpha tubulin 1	chr3:8411915..8414726	Cellular process.Cellular component organization and biogenesis.Cytoskeleton organization and biogenesis.Microtubule organization and biogenesis
CUST_4332_PI425248043	GSVIVT01019101001		1.511434029	7.318629038	1.775473123	0.097375775	0.347323032	-4.831202221		NA	chr4:16744811..16750076	Signaling.Hormone Signaling.Auxin Signaling.Auxin-mediated Signaling pathway
CUST_747_PI425248063	GSVIVT01011715001	VIT_01s0011g05200	1.508555268	11.77598608	3.465220648	0.003747447	0.067184923	-1.856740829	VIT_201s0011g05200	phosphoethanolamine n-methyltransferase	chr1:4844836..4848637	Metabolism.Primary metabolism.Lipid metabolism.Glycerolipid metabolism.Glycerophospholipid metabolism
CUST_8493_PI425248304	GSVIVT01026348001		1.505624455	7.741774943	2.099885224	0.054187927	0.255298355	-4.322155766		NA	chr4:14527354..14529566	Unclear
CUST_5457_PI425248304	GSVIVT01017701001	VIT_05s0020g00950	1.504838547	8.045866663	2.990774648	0.009655256	0.103827919	-2.746294804	APA1	aspartic proteinase	chr5:2775453..2778471	Metabolism.Primary metabolism.Protein metabolism and modification.Proteolysis.Peptidase-mediated proteolysis
CUST_99_PI425248043	GSVIVT01000310001	VIT_00s0131g00340	1.504103075	6.277251321	2.969760931	0.010067037	0.106030688	-2.785281026	ANNAT4	annexin d4-like	chrUn:2881203..2882126	Transport overview.Channels and pores.a-Type channels.Annexin
CUST_5439_PI425248043	GSVIVT01024134001	VIT_03s0038g01120	1.50345261	6.470311818	2.003363576	0.064724374	0.280551091	-4.47853253	VIT_203s0038g01120	auxin-induced protein 15a	chr3:867890..868156	Signaling.Hormone Signaling.Auxin Signaling.Auxin-mediated Signaling pathway
CUST_7761_PI425248304	GSVIVT01024574001	VIT_06s0004g07960	1.501920677	8.182362694	5.311077451	0.000106945	0.015215374	1.515523169	VIT_206s0004g07960	nodulin 21 -like transporter protein	chr6:8688342..8694401	#N/A
CUST_4330_PI425248043	GSVIVT01019097001		1.499555591	6.30904914	2.662315826	0.018474706	0.144859418	-3.348421532		NA	chr4:16763888..16764199	Signaling.Hormone Signaling.Auxin Signaling.Auxin-mediated Signaling pathway
CUST_6423_PI425248304	GSVIVT01020580001	VIT_12s0028g03330	1.499525803	7.258398324	2.831692016	0.013236082	0.122203755	-3.040022991	RING1A, TPX2	e3 ubiquitin-protein ligase ring1a-like, targeting protein for xklp2	chr12:4092469..4097548	Unknown
CUST_3178_PI425248304	GSVIVT01010727001	VIT_05s0102g00030	1.49927764	6.198212862	4.651276821	0.00036635	0.02518167	0.350028016	VIT_205s0102g00030	ankyrin repeat-containing protein at3g12360-like	chr5:21854708..21857506	Transport overview.Accessory factors involved in transport.Auxiliary transport proteins.Ankyrin
CUST_1875_PI425248063	GSVIVT01018536001		1.499090454	7.216314889	3.656087112	0.002561615	0.056935472	-1.49680163		NA	chr16:13708354..13711799	#N/A
CUST_6469_PI425248043	GSVIVT01028222001	VIT_07s0005g02380	1.497865092	6.642620129	5.149557435	0.000143828	0.017159347	1.23577601	GLP10	rhicadhesin receptor	chr7:4743351..4744272	Metabolism.Primary metabolism.Generation of metabolite precursors and energy.Storage proteins
CUST_6977_PI425248043	GSVIVT01030078001	VIT_12s0057g00930	1.497136859	7.405827031	2.657279893	0.018657889	0.145364645	-3.357508942	VIT_212s0057g00930	hydroxycinnamoyl shikimate quinate hydroxycinnamoyltransferase-like protein	chr12:9633646..9635733	Metabolism.Secondary metabolism.Phenylpropanoid metabolism.Phenylpropanoid biosynthesis
CUST_343_PI425248304	GSVIVT01001050001	VIT_11s0149g00190	1.496375126	6.763377085	4.233705995	0.000819825	0.035550592	-0.415184668	DRS1	wd repeat-containing protein 76-like	chr11:7056518..7060532	Unclear
CUST_1023_PI425248063	GSVIVT01012063001	VIT_01s0011g01990	1.496186218	8.210188196	4.605274183	0.000399979	0.025879441	0.266656066	VIT_201s0011g01990	glycine cleavage system h protein	chr1:1705000..1708666	Metabolism.Primary metabolism.Amino acid metabolism.Glycine, serine, and threonine metabolism
CUST_8685_PI425248304	GSVIVT01026927001	VIT_15s0046g02560	1.495615233	8.178562251	4.246670821	0.000799364	0.035094201	-0.391165153	GL3	myc-like anthocyanin regulatory protein	chr15:19338784..19344048	Cellular process.Cell growth and death
CUST_1873_PI425248304	GSVIVT01007693001	VIT_17s0000g08870	1.494468697	8.542247648	3.487068799	0.003587574	0.066467549	-1.815542891	VIT_217s0000g08870	protein	chr17:10327128..10330607	Metabolism.Primary metabolism.Protein metabolism and modification.Proteolysis.Peptidase-mediated proteolysis
CUST_1478_PI425248304	GSVIVT01005996001	VIT_13s0320g00020	1.493810695	7.004886158	4.760022574	0.000297959	0.023421258	0.546095901	VIT_213s0320g00020	uncharacterized protein	chr13:24310704..24315919	Unknown
CUST_9667_PI425248304	GSVIVT01029173001	VIT_11s0052g01200	1.493302832	9.010902299	1.645681445	0.12190589	0.388047353	-5.020269522	XTR6	probable xyloglucan endotransglucosylase hydrolase protein 23	chr11:18947060..18948431	Cellular process.Cellular component organization and biogenesis.Cell wall organization and biogenesis.Cell wall metabolism.Cell wall modification.Xyloglucan modification
CUST_12_PI425248027	XM002263883	VIT_06s0009g02830	1.489995097	7.663293636	3.168156957	0.006781205	0.087283004	-2.415420167	TT7	flavonoid 3 -hydroxylase 2	chr6:15714628..15716226	#N/A
CUST_9444_PI425248304	GSVIVT01028637001	VIT_07s0005g06300	1.488726104	6.820013599	6.669709686	1.02E-05	0.005644945	3.708879927	VIT_207s0005g06300	btb poz domain-containing protein at5g48800-like	chr7:11382391..11388522	Signaling.Signaling pathway.Light Signaling
CUST_1246_PI425248043	GSVIVT01005287001	VIT_07s0141g00940	1.486679277	6.263495259	3.604162032	0.002840611	0.060075093	-1.594706716	NS2	asparaginyl-trna synthetase	chr7_random:550877..551982	Metabolism.Primary metabolism.Amino acid metabolism.Lysine metabolism.Lysine biosynthesis
CUST_9660_PI425248304	GSVIVT01029163001	VIT_11s0052g01280	1.485664255	9.52708744	1.491646654	0.157800451	0.44426707	-5.232021858	XTR6	probable xyloglucan endotransglucosylase hydrolase protein 23	chr11:18996245..18997241	#N/A
CUST_2847_PI425248304	GSVIVT01009482001	VIT_18s0001g10420	1.485546229	9.103261195	1.781203575	0.096401014	0.345374951	-4.822645777	VIT_218s0001g10420	dna binding	chr18:8738657..8742768	Unclear
CUST_2600_PI425248304	GSVIVT01009014001	VIT_18s0001g05380	1.482925168	6.520199267	3.991617717	0.00131778	0.043135015	-0.866158827	VIT_218s0001g05380	tpr repeat-containing thioredoxin ttl1-like	chr18:4283723..4287720	Cellular process.Cellular homeostasis.Homeostasis of anions.Homeostasis of sulfates
CUST_1256_PI425248063	GSVIVT01012985001	VIT_02s0012g02790	1.482756292	10.2729052	5.41819487	8.80E-05	0.014140902	1.69892495	VIT_202s0012g02790	sc3 protein	chr2:10652275..10716631	Transport overview.Macromolecule transport.Protein transport.Protein coat
CUST_1181_PI425248063	GSVIVT01012244001	VIT_01s0011g00160	1.482318686	8.880241516	4.126411122	0.001011141	0.038746588	-0.614510737	RGP3	alpha- -glucan-protein synthase	chr1:258817..261979	Metabolism.Primary metabolism.Carbohydrate metabolism.Polysaccharide metabolism.Starch and sucrose metabolism
CUST_8383_PI425248304	GSVIVT01025781001	VIT_08s0040g00930	1.480938556	7.657836961	2.426750068	0.0291997	0.185454946	-3.76733843	CYC1BAT_CYCB2-3	g2 mitotic-specific cyclin s13-6	chr8:11925225..11928422	Cellular process.Cell growth and death
CUST_13126_PI425248304	GSVIVT01037865001	VIT_03s0091g00550	1.479264319	6.926145222	2.725997904	0.016303508	0.135506038	-3.233075817	VIT_203s0091g00550	uncharacterized protein	chr3:6987237..6990594	Unknown
CUST_638_PI425248063	GSVIVT01011585001	VIT_01s0011g06430	1.47851533	8.728491154	1.550623365	0.143118679	0.422745915	-5.152652769	VIT_201s0011g06430	probable nad h-dependent oxidoreductase 1	chr1:6241008..6248273	Metabolism.Secondary metabolism.Primary amino acids derivated metabolism.Alkaloid metabolism.Alkaloid biosynthesis
CUST_18_PI425247681	XM002278600	VIT_07s0005g03350	1.478104956	13.460597	4.381642619	0.000615021	0.030694616	-0.142027778	VIT_207s0005g03350	malate dehydrogenase	chr7:6219884..6224148	#N/A
CUST_708_PI425248043	GSVIVT01003139001	VIT_00s0179g00340	1.476551362	8.33073705	1.483292809	0.159979173	0.448150108	-5.243086695	HTA8	histone h2a	chrUn:7573855..7576336	Cellular process.Cellular component organization and biogenesis.Nucleus.Chromosome organization and biogenesis.Chromatin assembly
CUST_12043_PI425248304	GSVIVT01035214001	VIT_04s0079g00280	1.47355896	7.631680689	3.800073386	0.001924369	0.049699929	-1.225622703	NAC028	nac domain ipr003441	chr4:10642874..10646839	Regulation overview.Regulation of gene expression.Regulation of transcription.Transcription factor.NAC family transcription factor
CUST_203_PI425248043	GSVIVT01000797001	VIT_12s0142g00280	1.472836938	6.828376149	2.881678402	0.011989418	0.116446746	-2.948100276	CDC45	cell division control protein 45 homolog	chr12:226536..228314	Cellular process.Cell growth and death
CUST_7592_PI425248043	GSVIVT01032157001	VIT_13s0064g00430	1.471647603	7.20605417	5.682031903	5.49E-05	0.011773872	2.143222102	SOT17	sulfotransferase 17-like	chr13:22053523..22055619	Metabolism.single reactions
CUST_8795_PI425248043	GSVIVT01037347001	VIT_06s0009g02610	1.469915129	7.463569977	1.986860542	0.066703428	0.284580611	-4.504877905	VIT_206s0009g02610	arm repeat protein	chr6:15369788..15370516	Unknown
CUST_10941_PI425248304	GSVIVT01032268001	VIT_11s0065g00460	1.469348944	7.553659609	2.474505273	0.026630183	0.176242792	-3.683516976	VIT_211s0065g00460	microtubule-associated protein spiral2-like	chr11:14289240..14297403	Metabolism.Primary metabolism.Protein metabolism and modification.Proteolysis.Peptidase proteins
CUST_9300_PI425248304	GSVIVT01028260001	VIT_07s0005g02710	1.469194541	7.110581432	4.226990921	0.000830632	0.035738925	-0.427631256	VIT_207s0005g02710	uncharacterized protein	chr7:5007756..5011023	Unknown
CUST_283_PI425248304	GSVIVT01000818001	VIT_12s0142g00630	1.467529103	8.507373535	1.681266343	0.114695048	0.376723673	-4.969357759	RLP29, VIT_212s0142g00630	serine-threonine protein plant-, serine threonine-protein phosphatase 7 long form homolog	chr12:561908..589861	Unknown
CUST_2508_PI425248043	GSVIVT01010940001	VIT_07s0104g01810	1.466800837	11.35377111	2.553915199	0.022829646	0.161733525	-3.542833593	ATGSTF13	glutathione s-transferase-like partial	chr7:2812413..2813812	Metabolism.Primary metabolism.Coenzyme and prosthetic group metabolism.Peptide derived compounds biosynthesis.Glutathione metabolism
CUST_11641_PI425248304	GSVIVT01033935001	VIT_08s0007g02470	1.466038585	9.971854361	2.947028875	0.010531979	0.10886849	-2.827396072	VIT_208s0007g02470	aspartic proteinase nepenthesin-2-like	chr8:16595281..16597123	Metabolism.Primary metabolism.Protein metabolism and modification.Proteolysis.Peptidase-mediated proteolysis
CUST_3718_PI425248043	GSVIVT01016854001		1.466007343	6.747439581	2.653369032	0.01880136	0.145991021	-3.364562574		NA	chr9:1994220..1998581	No hit
CUST_10219_PI425248304	GSVIVT01030503001	VIT_12s0059g01320	1.46543173	12.58752622	2.405338762	0.030426976	0.189129924	-3.804717506	VIT_212s0059g01320	glucan endo- -beta-glucosidase	chr12:6264462..6266803	Metabolism.Primary metabolism.Carbohydrate metabolism.Polysaccharide metabolism.Starch and sucrose metabolism
CUST_6040_PI425248304	GSVIVT01019126001	VIT_04s0023g00320	1.465021608	7.65962952	3.292454148	0.005291139	0.077989343	-2.182126698	PIN5	auxin efflux carrier component 8	chr4:16483825..16487265	Signaling.Hormone Signaling.Auxin Signaling.Auxin transport
CUST_5693_PI425248043	GSVIVT01024996001	VIT_06s0004g04450	1.464773307	5.825703901	9.364322429	1.96E-07	0.001041186	7.2194223	VIT_206s0004g04450	NA	chr6:5406399..5406925	No hit
CUST_531_PI425248304	GSVIVT01001649001	VIT_05s0165g00270	1.464687403	6.057457837	3.754788845	0.002105277	0.051463666	-1.310844766	VIT_205s0165g00270	ankyrin repeat-containing protein at5g02620-like	chr5:21778406..21781126	Transport overview.Accessory factors involved in transport.Auxiliary transport proteins.Ankyrin
CUST_4839_PI425248304	GSVIVT01015712001	VIT_03s0017g00930	1.462303549	9.40244974	4.462759883	0.00052583	0.028892117	0.006837291	VIT_203s0017g00930	uncharacterized protein LOC100255511á	chr3:16194423..16196702	Transposable elements viral and plasmid proteins.Protein from transposable element
CUST_2450_PI425248063	GSVIVT01021445001	VIT_10s0003g03270	1.462195132	7.485240537	3.232611481	0.005962677	0.082354481	-2.294559645	MNS3, KAT1	mannosyl-oligosaccharide -alpha-mannosidase mns3-like, potassium channel	chr10:5451220..5456608	Signaling.Hormone Signaling.ABA Signaling.ABA-mediated Signaling pathway
CUST_6234_PI425248304	GSVIVT01019719001	VIT_02s0025g03200	1.461271877	6.820068063	6.903934688	6.97E-06	0.004908984	4.057294644	VIT_202s0025g03200	dehydration-responsive family protein	chr2:2722724..2725052	Response to stimulus.Stress response.Abiotic stress response.Drought stress response
CUST_2549_PI425248063	GSVIVT01021576001	VIT_10s0003g04280	1.45954907	7.01400171	2.39304571	0.031153614	0.191418452	-3.826119674	VIT_210s0003g04280	pentatricopeptide repeat-containing protein	chr10:7355580..7366827	Regulation overview.Regulation of gene expression.Regulation of transcription.Transcription factor.PHD family transcription factor
CUST_2966_PI425248304	GSVIVT01009700001	VIT_18s0001g12390	1.459029494	7.11361069	4.045355765	0.001185519	0.041601642	-0.765683659	VIT_218s0001g12390	glucan endo- -beta-glucosidase	chr18:10590637..10594953	Metabolism.Primary metabolism.Carbohydrate metabolism.Polysaccharide metabolism.Starch and sucrose metabolism
CUST_93_PI425248043	GSVIVT01000287001	VIT_00s0131g00080	1.456758619	6.288354223	2.716017234	0.016626614	0.136823717	-3.25120475	ANNAT4	annexin d4-like	chrUn:2295643..2296568	Transport overview.Channels and pores.a-Type channels.Annexin
CUST_1298_PI425248043	GSVIVT01005600001	VIT_00s2015g00020	1.455869743	8.06399503	2.931942071	0.010852152	0.110251555	-2.855311631	VIT_200s2015g00020	f-box protein fbw2-like	chrUn:40830695..40831762	Metabolism.Primary metabolism.Protein metabolism and modification.Proteolysis.cytoplasmic and nuclear protein degradation.Ubiquitin-mediated proteolysis
CUST_3988_PI425248304	GSVIVT01013689001	VIT_18s0001g02350	1.454573778	8.242022516	1.143664495	0.271788549	0.583827476	-5.652339455	LAC14	low quality protein: laccase-14-like	chr18_random:2665385..2668050	#N/A
CUST_1038_PI425248063	GSVIVT01012084001	VIT_01s0011g01790	1.454176969	6.36153012	1.907842235	0.076964494	0.307869547	-4.629344017	PP2-A1	lectin-like protein	chr1:1569135..1570145	Unknown
CUST_9656_PI425248304	GSVIVT01029158001	VIT_11s0052g01330	1.452635177	9.174077412	1.419527759	0.177451586	0.472969009	-5.326051859	XTR6	probable xyloglucan endotransglucosylase hydrolase protein 23	chr11:19013959..19015374	#N/A
CUST_11764_PI425248304	GSVIVT01034173001	VIT_08s0007g00340	1.452005076	7.632783304	2.050880361	0.059322358	0.26799969	-4.402028804	VIT_208s0007g00340	kinesin-like protein kif22-like	chr8:14635316..14639812	Cellular process.Cellular component organization and biogenesis.Cytoskeleton organization and biogenesis.Microtubule organization and biogenesis.Microtubule-driven movement
CUST_10894_PI425248304	GSVIVT01032155001	VIT_13s0064g00440	1.451345208	8.748518956	2.401677528	0.030641688	0.189763062	-3.811096218	SMT1	24-sterol c-methyltransferase	chr13:22063676..22069529	Metabolism.Primary metabolism.Lipid metabolism.Steroid metabolism.Steroid biosynthesis.Sterol biosynthesis
CUST_7724_PI425248304	GSVIVT01024481001	VIT_16s0039g02750	1.450026487	8.936114516	3.497055141	0.0035168	0.065983398	-1.79671042	GDH2	glutamate dehydrogenase 2	chr16:3124001..3127389	Metabolism.Primary metabolism.Amino acid metabolism.Glutamate metabolism
CUST_2247_PI425248063	GSVIVT01021189001	VIT_10s0003g01050	1.44670842	8.780876767	2.010289246	0.063909943	0.278604628	-4.467441423	VIT_210s0003g01050	uncharacterized protein	chr10:2441876..2445411	Cellular process.Cellular component organization and biogenesis.Cytoskeleton organization and biogenesis.Actin organization and biogenesis
CUST_5195_PI425248304	GSVIVT01017046001	VIT_09s0002g04080	1.444259592	11.78604428	3.290953936	0.005307014	0.078166606	-2.184947532	PAP2	auxin-responsive protein	chr9:3749844..3753841	Signaling.Hormone Signaling.Auxin Signaling.Auxin-mediated Signaling pathway
CUST_715_PI425248043	GSVIVT01003162001	VIT_03s0180g00150	1.442914985	9.027290973	3.045668807	0.008656339	0.098461687	-2.644219946	VIT_203s0180g00150	receptor protein kinase-like protein	chr3:6078670..6081676	Signaling.Signaling pathway.Protein kinase
CUST_5501_PI425248043	GSVIVT01024334001	VIT_16s0039g01510	1.442820816	6.939553078	1.76047212	0.099968918	0.351901702	-4.853519799	VIT_216s0039g01510	nucleotide-diphospho-sugar transferase domain-containing protein	chr16:1102688..1105211	Signaling.Signaling pathway.Calcium sensors and Signaling
CUST_5154_PI425248304	GSVIVT01016957001	VIT_09s0002g03230	1.442471494	9.100386375	1.268593274	0.22510901	0.531170071	-5.511418092	VIT_209s0002g03220 VIT_209s0002g03230	stem 28 kda glycoprotein	chr9:2964441..2971831	Metabolism.Primary metabolism.Coenzyme and prosthetic group metabolism.Riboflavin metabolism
CUST_2760_PI425248304	GSVIVT01009305001	VIT_18s0001g08700	1.441947949	7.41387753	2.406685697	0.030348346	0.188900884	-3.802369877	ZCF125	p-loop containing nucleoside triphosphate hydrolase-like protein	chr18:7156540..7166217	Cellular process.Cellular component organization and biogenesis.Cytoskeleton organization and biogenesis.Microtubule organization and biogenesis.Microtubule-driven movement
CUST_10857_PI425248304	GSVIVT01032090001		1.441491968	6.750207846	4.491389274	0.000497624	0.028325119	0.059212169		NA	chr13:22812330..22816847	Unknown
CUST_7859_PI425248304	GSVIVT01024772001	VIT_06s0004g06300	1.440407999	6.115078087	3.552613375	0.003147934	0.062640835	-1.691926649	CDC6	cell division control protein 6 homolog	chr6:7085859..7092222	Cellular process.Cell growth and death
CUST_8825_PI425248304	GSVIVT01027210001	VIT_13s0047g01190	1.438896838	6.547778982	5.855275146	4.04E-05	0.011359996	2.429081155	CBR	nadh cytochrome b5 reductase	chr13:18236830..18251417	Transport overview.Primary Active Transporters.Oxidoreduction-driven transporters.a+-translocating NADH:Quinone Dhgenase
CUST_13133_PI425248304	GSVIVT01037882001		1.435934448	7.082171803	3.465178604	0.003747761	0.067184923	-1.856820103		NA	chr3:6785297..6787059	No hit
CUST_987_PI425248063	GSVIVT01012020001	VIT_01s0011g02360	1.435670495	10.00929277	1.368082459	0.192671474	0.492687753	-5.39101319	RHA2B	e3 ubiquitin-protein ligase	chr1:2136955..2137266	Unknown
CUST_4256_PI425248304	GSVIVT01014456001		1.43509416	9.279277982	3.908349832	0.001553105	0.045501328	-1.022194347		NA	chr19:3938938..3941145	Unknown
CUST_4021_PI425248043	GSVIVT01017847001	VIT_05s0020g02280	1.434340927	8.289304645	2.573131981	0.021991463	0.158392359	-3.508559691	VIT_205s0020g02290, DMP2	endonuclease exonuclease phosphatase domain-containing protein, uncharacterized protein	chr5:3998889..3999706	Unknown
CUST_5561_PI425248043	GSVIVT01024545001	VIT_06s0004g08210	1.433953515	8.25814224	3.698061052	0.002356435	0.054897513	-1.417692578	VIT_206s0004g08210	probable inactive receptor kinase at5g58300-like	chr6:8980535..8985737	Signaling.Signaling pathway.Protein kinase
CUST_6301_PI425248043	GSVIVT01027641001	VIT_15s0048g00630	1.432998384	8.607705257	1.166415585	0.262776263	0.574529034	-5.62755864	VIT_215s0048g00630	proline-rich protein	chr15:14768737..14769341	Transport overview.Macromolecule transport.Lipid transport
CUST_6987_PI425248304	GSVIVT01022411001	VIT_07s0031g03070	1.432004137	7.031994722	1.626357788	0.12598384	0.394979974	-5.047612586	IFRL3	phenylcoumaran benzylic ether reductase -like protein	chr7:19842574..19845214	Metabolism.Secondary metabolism.Phenylpropanoid metabolism.Flavonoid metabolism.Isoflavonoid metabolism.Isoflavonoid biosynthesis
CUST_9326_PI425248304	GSVIVT01028332001	VIT_07s0005g03350	1.428764756	13.37420296	4.923493975	0.000218983	0.020430179	0.838015531	VIT_207s0005g03350	malate dehydrogenase	chr7:6231033..6235272	#N/A
CUST_2284_PI425248063	GSVIVT01021237001	VIT_10s0003g01460	1.427104042	7.287965103	2.513909187	0.024674199	0.169141996	-3.613904255	VIT_210s0003g01460	nucleobase ascorbate transporter	chr10:2861874..2866847	Transport overview.Electrochemical Potential-driven Transporters.Porters.Nucleobase:Cation Symporter-2
CUST_5776_PI425248043	GSVIVT01025316001	VIT_06s0004g01710	1.426931291	8.009037781	1.893405697	0.078986622	0.311832479	-4.651774055	VIT_206s0004g01710	histone h3	chr6:2106884..2107695	Cellular process.Cellular component organization and biogenesis.Nucleus.Chromosome organization and biogenesis.Chromatin assembly
CUST_1346_PI425248043	GSVIVT01005849001	VIT_00s0301g00190	1.425860631	6.900009144	3.078261458	0.008112314	0.094702991	-2.583468641	BGAL8, VIT_200s0301g00180	beta-galactosidase expressed, quinone oxidoreductase	chrUn:22235399..22237225	Metabolism.Primary metabolism.Carbohydrate metabolism.Monosaccharide metabolism.Galactose metabolism
CUST_482_PI425248063	GSVIVT01010382001	VIT_01s0010g02980	1.424514196	8.09502583	1.056625767	0.30843192	0.621748086	-5.743383666	PC1 CML41	probable calcium-binding protein cml31	chr1:20019343..20022287	Response to stimulus.Stress response.Biotic stress response.Plant-pathogen interaction
CUST_5783_PI425248304	GSVIVT01018512001	VIT_16s0022g01820	1.42374938	8.188298414	2.388958073	0.031398864	0.192435538	-3.833226628	PLE	65-kda microtubule-associated protein 3-like	chr16:14017550..14023017	Cellular process.Cellular component organization and biogenesis.Cytoskeleton organization and biogenesis.Microtubule organization and biogenesis.Microtubule-driven movement
CUST_1972_PI425248063	GSVIVT01019374001	VIT_15s0024g00070	1.423400061	11.46992539	4.888475614	0.000233852	0.020646905	0.775775552	MTHFR2	methylenetetrahydrofolate reductase	chr15:149997..160503	Metabolism.Cellular metabolism.One-carbon metabolism
CUST_2592_PI425248043	GSVIVT01011380001	VIT_14s0108g00420	1.422679095	7.673638456	3.342359546	0.004789245	0.074312865	-2.088234408	KDR	transcription factor bhlh135-like	chr14:29184240..29185221	Regulation overview.Regulation of gene expression.Regulation of transcription.Transcription factor.bHLH family transcription factor
CUST_2623_PI425248043	GSVIVT01011476001	VIT_14s0108g01320	1.422356545	9.749527108	2.9060066	0.011425065	0.113588889	-2.903232038	ENODL17	lamin-like protein	chr14:29934781..29936781	Metabolism.Primary metabolism.Generation of metabolite precursors and energy.Photosynthesis.Photosynthetic-chain phosphorylation
CUST_2141_PI425248304	GSVIVT01008197001	VIT_17s0000g04540	1.421500318	9.005607505	2.754472912	0.015414886	0.132081498	-3.181253924	ENO1	enolase chloroplastic-like	chr17:4778584..4784169	#N/A
CUST_9279_PI425248304	GSVIVT01028230001		1.421453186	7.272744075	5.241458722	0.000121463	0.015890592	1.395412219		NA	chr7:4796672..4800138	#N/A
CUST_10042_PI425248304	GSVIVT01030114001	VIT_12s0057g01220	1.419781678	9.80402681	4.171921814	0.000924954	0.037992744	-0.529848434	VIT_212s0057g01220	coated vesicle membrane	chr12:9979763..9982923	Transport overview.Macromolecule transport.Protein transport.Protein coat
CUST_3091_PI425248304	GSVIVT01009925001	VIT_18s0001g14450	1.419324672	7.1891237	4.954096416	0.000206791	0.01998871	0.89227241	FNR2	ferredoxin--nadp+ reductase	chr18:12453624..12456717	Metabolism.Primary metabolism.Generation of metabolite precursors and energy.Photosynthesis.Photosynthetic-chain phosphorylation
CUST_481_PI425248063	GSVIVT01010380001	VIT_01s0010g02970	1.418553133	8.038186563	1.259152666	0.22840034	0.53467585	-5.522474578	CML37 CML38	probable calcium-binding protein cml31	chr1:20007761..20013929	Signaling.Signaling pathway.Calcium sensors and Signaling
CUST_5497_PI425248043	GSVIVT01024323001	VIT_16s0039g01420	1.417821967	10.35244376	3.455709777	0.003819261	0.067316321	-1.874672998	VIT_216s0039g01420	nucleotide-diphospho-sugar transferases superfamily protein	chr16:891662..894089	Unknown
CUST_8121_PI425248043	GSVIVT01034372001	VIT_10s0071g00770	1.417676505	10.35636007	1.83367856	0.08787018	0.328663873	-4.743510072	VIT_210s0071g00770	aspartic proteinase nepenthesin-1-like	chr10:17284723..17286494	Metabolism.Primary metabolism.Protein metabolism and modification.Proteolysis.Peptidase-mediated proteolysis
CUST_902_PI425248304	GSVIVT01003437001	VIT_07s0191g00240	1.41764541	7.296488313	2.198546603	0.045075302	0.23173496	-4.15852892	VIT_207s0191g00240	transcription factor bhlh96-like	chr7:15041110..15042602	Regulation overview.Regulation of gene expression.Regulation of transcription.Transcription factor.bHLH family transcription factor
CUST_3410_PI425248043	GSVIVT01015257001		1.415214846	7.68359823	3.362920283	0.004596584	0.073181643	-2.049523284		NA	chr11:2154799..2159703	Transposable elements viral and plasmid proteins.Protein from transposable element
CUST_6267_PI425248304	GSVIVT01019769001	VIT_02s0025g03630	1.413616587	6.484953423	3.118261592	0.007490724	0.09107158	-2.508776147	HMA5, GSTT1	heavy metal p-type atpase, glutathione transferase 10	chr2:3162110..3184219	Transport overview.Primary Active Transporters.P-P-bond hydrolysis-driven transporters.P-type ATPase (P-ATPase).Cu2+-exporting ATPase
CUST_13_PI425248027	XM002263921	VIT_06s0009g02830	1.411290709	7.7861082	2.45707819	0.027541787	0.179948242	-3.71417639	TT7	flavonoid 3 -hydroxylase 2	chr6:15714628..15716226	#N/A
CUST_9657_PI425248304	GSVIVT01029160001	VIT_11s0052g01320	1.410483335	9.439449299	1.42901332	0.174756451	0.469388829	-5.313879498	XTR6	probable xyloglucan endotransglucosylase hydrolase protein 23	chr11:19011106..19012414	Cellular process.Cellular component organization and biogenesis.Cell wall organization and biogenesis.Cell wall metabolism.Cell wall modification.Xyloglucan modification
CUST_840_PI425248063	GSVIVT01011840001	VIT_01s0011g04080	1.409516037	7.99646519	3.371963745	0.004514319	0.072844841	-2.032492034	VIT_201s0011g04080	protein binding protein	chr1:3727773..3730367	Regulation overview.Regulation of gene expression.Regulation of transcription.Transcription factor.Zinc finger C3HC4 family transcription factor
CUST_5442_PI425248043	GSVIVT01024138001	VIT_03s0038g01080	1.409237589	7.238025587	1.837440299	0.087285327	0.327692842	-4.737783813	VIT_203s0038g01080	auxin-induced protein 15a	chr3:858886..859170	Signaling.Hormone Signaling.Auxin Signaling.Auxin-mediated Signaling pathway
CUST_10517_PI425248304	GSVIVT01031327001	VIT_14s0060g00350	1.406662975	8.870999496	1.963136274	0.069645236	0.292085862	-4.542542465	APA1	aspartic proteinase-like	chr14:337889..340868	Metabolism.Primary metabolism.Protein metabolism and modification.Proteolysis.Peptidase-mediated proteolysis
CUST_3299_PI425248304	GSVIVT01011015001	VIT_07s0104g01120	1.405551829	9.018423718	1.760634007	0.099940611	0.351895176	-4.853279584	VIT_207s0104g01120	rac gtpase activating protein	chr7:2195189..2198271	Transport overview.Incompletely characterized transport systems.Recognized transporters of unknown biochemical mechanism.Non ABC Multidrug Exporter
CUST_3975_PI425248043	GSVIVT01017668001	VIT_05s0020g00610	1.405294185	5.840548081	6.951737892	6.45E-06	0.004908984	4.127332825	VIT_205s0020g00610	uncharacterized protein	chr5:2489472..2490792	Unknown
CUST_480_PI425248063	GSVIVT01010379001	VIT_01s0010g02950	1.405184806	10.5715462	1.103252401	0.288372	0.601270738	-5.695360214	CML38	probable calcium-binding protein cml31	chr1:20003391..20003813	Response to stimulus.Stress response.Biotic stress response.Plant-pathogen interaction
CUST_6501_PI425248043	GSVIVT01028336001	VIT_07s0005g03390	1.403704256	9.993073562	3.269307805	0.005541434	0.079419762	-2.225636436	VIT_207s0005g03390	uncharacterized protein	chr7:6269691..6270625	Unknown
CUST_11549_PI425248304	GSVIVT01033759001	VIT_08s0007g04070	1.402638319	7.345023297	2.295565143	0.037526837	0.210520012	-3.994240291	CYP76G1	cytochrome	chr8:18056453..18058653	Metabolism.Cellular metabolism.Oxidation reduction.Cytochrome P450 oxidoreductase
CUST_11383_PI425248304	GSVIVT01033453001		1.402471742	7.482639324	4.146383147	0.00097235	0.038255754	-0.577337154		NA	chr8:20562778..20572390	Response to stimulus.Stress response.Biotic stress response
CUST_3804_PI425248043	GSVIVT01017158001	VIT_09s0002g05150	1.401267633	8.487119122	2.93986164	0.010682907	0.10965229	-2.840661406	IAA19	auxin-induced protein	chr9:4850951..4853220	Signaling.Hormone Signaling.Auxin Signaling.Auxin-mediated Signaling pathway
CUST_3060_PI425248063	GSVIVT01032631001	VIT_13s0067g03650	1.401104488	11.61439263	2.500137809	0.025341615	0.171555642	-3.638278209	VIT_213s0067g03650	histone -like	chr13:2040250..2041556	Cellular process.Cellular component organization and biogenesis.Nucleus.Chromosome organization and biogenesis.Chromatin assembly
CUST_973_PI425248063	GSVIVT01012001001	VIT_01s0011g02520	1.3997906	6.072269593	3.365843007	0.004569834	0.073134554	-2.044019302	PHO1-H1	pho1-like protein	chr1:2286639..2292078	Transport overview.Electrochemical Potential-driven Transporters.Porters.Phosphate Permease (Pho1)
CUST_8975_PI425248304	GSVIVT01027585001	VIT_15s0048g01180	1.399394322	6.643342689	3.420066167	0.004100908	0.069622998	-1.94186292	SBTI1	subtilisin-like protease-like	chr15:15309083..15326318	Metabolism.Primary metabolism.Protein metabolism and modification.Proteolysis.Peptidase-mediated proteolysis.Subtilase-mediated proteolysis
CUST_8997_PI425248043	GSVIVT01038072001	VIT_19s0093g00460	1.399069953	9.526599591	4.282524902	0.000745462	0.033672353	-0.32481758	VIT_219s0093g00460	NA	chr19:17422189..17427955	No hit
CUST_8980_PI425248304	GSVIVT01027591001	VIT_15s0048g01120	1.398737373	6.403037459	4.920626994	0.000220163	0.020430179	0.832926041	SBTI1	subtilisin-like protease-like	chr15:15241141..15243447	Metabolism.Primary metabolism.Protein metabolism and modification.Proteolysis.Peptidase-mediated proteolysis.Subtilase-mediated proteolysis
CUST_4446_PI425248043	GSVIVT01019659001	VIT_02s0025g02610	1.39848776	7.924577502	1.611998529	0.129089923	0.400377409	-5.067790329	VIT_202s0025g02610	dna binding	chr2:2286157..2287242	Regulation overview.Regulation of gene expression.Regulation of transcription.Transcription factor.bHLH family transcription factor
CUST_377_PI425248304	GSVIVT01001119001	VIT_01s0150g00390	1.398168087	9.077261253	1.805073112	0.092433254	0.338358106	-4.786822518	MCM2	minichromosome maintenance protein 2	chr1:22756441..22763125	Metabolism.Primary metabolism.Nucleobase, nucleoside, nucleotide, nucleic acid metabolism.Nucleic acid metabolism.DNA metabolism.DNA replication
CUST_827_PI425248304	GSVIVT01003175001	VIT_03s0180g00040	1.398096161	8.719806567	1.443198999	0.17078916	0.464510898	-5.295564316	CYCD3-2	d3-type cyclin	chr3:5973765..5975813	Signaling.Hormone Signaling.Cytokinin Signaling.Cytokinin-mediated Signaling pathway
CUST_7682_PI425248043	GSVIVT01032495001	VIT_14s0066g01470	1.396085892	6.971513941	2.389499477	0.031366276	0.192407347	-3.832285595	VIT_214s0066g01470	protein	chr14:27883437..27884096	Unknown
CUST_92_PI425248027	XM002263851	VIT_11s0118g00350	1.39558049	7.16122558	3.614134288	0.002784747	0.05933566	-1.575901349	AVP1	pyrophosphate-energized vacuolar membrane proton	chr11:6011013..6016862	#N/A
CUST_6612_PI425248304	GSVIVT01021046001	VIT_05s0029g00310	1.394479177	12.31697356	3.914328238	0.001534867	0.045479403	-1.010978533	SHM4	serine hydroxymethyltransferase	chr5:14756067..14759491	Metabolism.Primary metabolism.Amino acid metabolism.Glycine, serine, and threonine metabolism
CUST_11895_PI425248304	GSVIVT01034719001	VIT_13s0074g00500	1.393562344	7.710202233	2.617998909	0.020148322	0.150913878	-3.428211453	ATCSLA09	glucomannan 4-beta-mannosyltransferase 9-like	chr13:8342804..8347044	Cellular process.Cellular component organization and biogenesis.Cell wall organization and biogenesis.Cell wall metabolism.Cell wall biosynthesis.Cellulose biosynthesis
CUST_9108_PI425248043	GSVIVT01038420001	VIT_09s0096g00610	1.39277096	10.0856846	8.150361183	1.04E-06	0.002771124	5.768273416	FQR1	flavoprotein wrba-like	chr9:12047634..12047798	Metabolism.Primary metabolism.Generation of metabolite precursors and energy.Electron transport.Respiratory-chain phosphorylation
CUST_7834_PI425248304	GSVIVT01024725001	VIT_06s0004g06730	1.391283205	8.146066804	1.927053091	0.074346146	0.302258435	-4.599345167	FAD8	protein	chr6:7432652..7435612	Metabolism.Primary metabolism.Lipid metabolism.Fatty acid metabolism.Fatty acid biosynthesis.Unsaturated fatty acid biosynthesis
CUST_6124_PI425248304	GSVIVT01019518001	VIT_02s0025g01350	1.389870716	6.773489832	2.87808102	0.012075157	0.116821656	-2.954727882	POLA3	dna primase small subunit	chr2:1267448..1273671	Metabolism.Primary metabolism.Nucleobase, nucleoside, nucleotide, nucleic acid metabolism.Nucleic acid metabolism.DNA metabolism.DNA replication
CUST_2112_PI425248043	GSVIVT01009013001	VIT_18s0001g05370	1.38977242	7.304077069	3.669064996	0.002496316	0.056331204	-1.472338195	VIT_218s0001g05370	uncharacterized protein	chr18:4279192..4280442	Unknown
CUST_10008_PI425248304	GSVIVT01030042001	VIT_12s0057g00500	1.389471608	8.129055184	4.157402615	0.000951602	0.037992744	-0.556840229	VIT_212s0057g00500	thymidine kinase-like	chr12:9081555..9083654	Metabolism.Primary metabolism.Nucleobase, nucleoside, nucleotide, nucleic acid metabolism.Nucleotide metabolism.Pyrimidine metabolism
CUST_3028_PI425248063	GSVIVT01026782001	VIT_15s0045g01310	1.388617621	10.78528866	6.129154627	2.52E-05	0.009163674	2.871301455	PYR6	uridylate kinase	chr15:7079019..7088278	Metabolism.Primary metabolism.Nucleobase, nucleoside, nucleotide, nucleic acid metabolism.Nucleotide metabolism.Pyrimidine metabolism
CUST_3645_PI425248304	GSVIVT01012709001	VIT_10s0116g01610	1.387243265	8.13576417	3.54501678	0.003195975	0.063155214	-1.706254438	sks4	l-ascorbate oxidase homolog	chr10:866241..871411	Transport overview.Incompletely characterized transport systems.Recognized transporters of unknown biochemical mechanism.Iron/Lead Transporter.Oxidase-dep Fe2+ Transporter
CUST_3514_PI425248304	GSVIVT01011508001	VIT_14s0108g01630	1.386711615	7.317565137	2.747853087	0.015617168	0.132983309	-3.193314357	VIT_214s0108g01630	tpx2 (targeting protein for xklp2) family protein	chr14:30165022..30170199	Unknown
CUST_9659_PI425248304	GSVIVT01029162001	VIT_11s0052g01300	1.386169191	9.802175365	1.377152376	0.18991328	0.489287134	-5.379691203	XTR6	probable xyloglucan endotransglucosylase hydrolase protein 23	chr11:18998253..19005594	Cellular process.Cellular component organization and biogenesis.Cell wall organization and biogenesis.Cell wall metabolism.Cell wall modification.Xyloglucan modification
CUST_9661_PI425248304	GSVIVT01029165001	VIT_11s0052g01270	1.385640745	9.686479005	1.379722151	0.189137689	0.488449643	-5.376473086	XTR6	probable xyloglucan endotransglucosylase hydrolase protein 23	chr11:18992835..18994165	Cellular process.Cellular component organization and biogenesis.Cell wall organization and biogenesis.Cell wall metabolism.Cell wall modification.Xyloglucan modification
CUST_3139_PI425248043	GSVIVT01014396001	VIT_19s0014g03220	1.384813186	7.987251478	1.742474055	0.103160519	0.357181886	-4.880139548	EPF1	protein	chr19:3355217..3356111	Unknown
CUST_4491_PI425248043	GSVIVT01019860001	VIT_02s0025g04460	1.384571042	13.1397596	1.545087994	0.144445527	0.424745913	-5.160194205	ddf2	ap2 erf domain-containing transcription factor	chr2:3923541..3929358	Signaling.Hormone Signaling.Ethylene Signaling.Ethylene-mediated Signaling pathway
CUST_3792_PI425248043	GSVIVT01017125001	VIT_09s0002g04840	1.382918065	8.682602141	5.099335528	0.000157818	0.017866988	1.148026489	VIT_209s0002g04840	uncharacterized protein	chr9:4405820..4406667	Unknown
CUST_12931_PI425248304	GSVIVT01037446001	VIT_06s0009g01640	1.382447588	6.794775097	3.913860061	0.001536287	0.045479403	-1.01185679	VIT_206s0009g01640	probable inactive receptor kinase at5g10020-like	chr6:13605056..13610642	Signaling.Signaling pathway.Protein kinase
CUST_7722_PI425248304	GSVIVT01024475001	VIT_16s0039g02740	1.382246156	8.895656901	3.601520432	0.002855598	0.060200628	-1.599688322	GDH2	glutamate dehydrogenase 2	chr16:3093749..3097459	Metabolism.Primary metabolism.Amino acid metabolism.Glutamate metabolism.Glutamate catabolism
CUST_7842_PI425248043	GSVIVT01033355001	VIT_08s0007g07820	1.381694986	9.867023922	1.674123463	0.116111929	0.378898303	-4.979634617	VIT_208s0007g07820	leucine-rich repeat-like protein	chr8:21253140..21259663	Signaling.Signaling pathway.Protein kinase
CUST_3000_PI425248043	GSVIVT01013913001	VIT_16s0013g00950	1.381320596	11.39168979	2.021238684	0.062641447	0.275603719	-4.449864678	VIT_216s0013g00950	ethylene-responsive transcription factor 5	chr16:6676172..6677138	Signaling.Hormone Signaling.Ethylene Signaling.Ethylene-mediated Signaling pathway
CUST_4940_PI425248304	GSVIVT01016095001	VIT_09s0018g01630	1.378987523	6.957049165	2.144592676	0.049865162	0.244374948	-4.24846239	TLP8	tubby-like protein 8	chr9:18883843..18888663	Regulation overview.Regulation of gene expression.Regulation of transcription.Transcription factor.TUBBY-like family transcription factor
CUST_7315_PI425248304	GSVIVT01023643001	VIT_11s0037g00530	1.376633628	6.636200545	5.666780548	5.64E-05	0.011867398	2.117831566	IRX3	cellulose synthase	chr11:8370638..8375427	Cellular process.Cellular component organization and biogenesis.Cell wall organization and biogenesis.Cell wall metabolism.Cell wall biosynthesis.Cellulose biosynthesis
CUST_6802_PI425248304	GSVIVT01022060001	VIT_07s0031g00020	1.376546342	7.46084062	2.95403191	0.010386536	0.107883241	-2.814428465	PEN2	phosphatidylinositol- -trisphosphate 3-phosphatase	chr7:16284267..16290893	Signaling.Signaling pathway.Protein phosphatase
CUST_7940_PI425248043	GSVIVT01033710001	VIT_08s0007g04500	1.376277859	7.908213622	2.037479021	0.060802435	0.271466402	-4.423701358	VIT_208s0007g04500	NA	chr8:18427577..18427678	No hit
CUST_4144_PI425248043	GSVIVT01018436001	VIT_16s0022g02470	1.374289564	6.134547705	5.105542763	0.000156015	0.017866988	1.15889138	VIT_216s0022g02470	peroxidase 66	chr16:15204367..15205565	Metabolism.Primary metabolism.Amino acid metabolism.Aromatic amino acid metabolism.Phenylalanine metabolism.Phenylalanine biosynthesis
CUST_8382_PI425248304	GSVIVT01025779001	VIT_08s0040g00970	1.373922857	9.778018303	6.090809701	2.69E-05	0.009314922	2.810107719	VIT_208s0040g00970	protein	chr8:11946600..11963168	Cellular process.Cellular component organization and biogenesis.Cytoskeleton organization and biogenesis
CUST_10960_PI425248304	GSVIVT01032348001		1.373808269	6.677547784	2.605152277	0.020660258	0.153110349	-3.451262953		NA	chr14:26536960..26551882	Unknown
CUST_10542_PI425248304	GSVIVT01031383001	VIT_06s0061g01440	1.373710138	7.785308347	4.630991503	0.000380804	0.025241253	0.313295119	VIT_206s0061g01440	uncharacterized protein	chr6:19317055..19318953	Unknown
CUST_5822_PI425248304	GSVIVT01018715001	VIT_16s0022g00060	1.372728679	7.539596077	1.838601182	0.087105544	0.327599875	-4.736015256	SMC2	condensin complex components subunit	chr16:10691873..10719210	Cellular process.Cell growth and death
CUST_88_PI425248027	XM002281212	VIT_11s0016g04160	1.372280991	7.836988159	3.634227889	0.002675527	0.058298431	-1.538012897	SULTR3-5	sulfate transporter	chr11:3394722..3399191	#N/A
CUST_1746_PI425248043	GSVIVT01007625001		1.368710166	5.702799335	3.381560229	0.004428635	0.072138624	-2.014416517		NA	chr17:11125691..11128290	Unclear
CUST_4075_PI425248304	GSVIVT01014102001	VIT_19s0014g00410	1.368202421	6.792784473	2.815187533	0.013674914	0.124255838	-3.07029081	TBL42, emb1473	trichome birefringence-like 42, 50s ribosomal protein l13	chr19:427492..430727	Response to stimulus.Stress response.Biotic stress response
CUST_1704_PI425248063	GSVIVT01016550001	VIT_13s0019g01240	1.367398618	8.437114557	7.101425481	5.09E-06	0.00451104	4.344314162	ACT11	actin	chr13:2880916..2883022	Cellular process.Cellular component organization and biogenesis.Cytoskeleton organization and biogenesis.Actin organization and biogenesis
CUST_3989_PI425248304	GSVIVT01013692001	VIT_18s0001g02390	1.367279652	7.782801241	1.314965923	0.209484805	0.513388286	-5.45617064	LAC14	low quality protein: laccase-14-like	chr18_random:2709744..2714717	#N/A
CUST_2433_PI425248063	GSVIVT01021426001	VIT_10s0003g03080	1.366547369	7.512572195	2.52097038	0.024338554	0.167836846	-3.601388344	MCM3	dna replication licensing factor mcm3-like protein	chr10:5227247..5235270	Metabolism.Primary metabolism.Nucleobase, nucleoside, nucleotide, nucleic acid metabolism.Nucleic acid metabolism.DNA metabolism.DNA replication
CUST_93_PI425248063	GSVIVT01000948001	VIT_01s0146g00340	1.362942999	7.417471618	5.715109555	5.18E-05	0.011768235	2.198165275	VIT_201s0146g00340	serine-threonine protein plant-	chr1:22200553..22202463	Signaling.Signaling pathway.Protein kinase
CUST_2177_PI425248043	GSVIVT01009308001		1.361780432	7.445105434	3.998838681	0.001299167	0.042937078	-0.852646809		NA	chr18:7253935..7254270	Unknown
CUST_2490_PI425248063	GSVIVT01021498001	VIT_10s0003g03680	1.360681713	6.560802071	3.962338625	0.001396079	0.043960676	-0.920979233	VIT_210s0003g03680	NA	chr10:6191374..6191726	No hit
CUST_1088_PI425248304	GSVIVT01003961001	VIT_00s0218g00200	1.360551304	6.692729709	1.799050178	0.09342049	0.340472895	-4.795889276	VIT_200s0218g00190, VIT_200s0218g00200	udp-glucoronosyl udp-glucosyl transferase family protein, low quality protein: udp-rhamnose:rhamnosyltransferase 1-like	chrUn:14100543..14102282	Metabolism.Secondary metabolism.Phenylpropanoid metabolism.Flavonoid metabolism.Flavonoid biosynthesis.Anthocyanin biosynthesis.Anthocyanin-glycoside biosynthesis
CUST_3105_PI425248063	GSVIVT01032681001	VIT_13s0067g02930	1.359104993	8.827142952	1.745413099	0.102633277	0.35628086	-4.875804367	EXPA8	expansin	chr13:1578645..1580497	Signaling.Hormone Signaling.Auxin Signaling.Auxin-mediated Signaling pathway
CUST_662_PI425248063	GSVIVT01011612001	VIT_01s0011g06190	1.358862508	8.672898311	2.836763396	0.013104029	0.12177181	-3.030713997	WOL	histidine kinase	chr1:5989546..5998606	Signaling.Hormone Signaling.Cytokinin Signaling.Cytokinin-mediated Signaling pathway
CUST_5974_PI425248304	GSVIVT01018979001	VIT_04s0023g01610	1.356108983	7.754821847	1.952313242	0.071026103	0.295165489	-4.559642034	CHR1	atp-dependent dna helicase ddm1-like	chr4:18137893..18145402	Regulation overview.Regulation of gene expression.Regulation of transcription.Transcription factor.SNF2 family transcription factor
CUST_2049_PI425248043	GSVIVT01008783001	VIT_18s0001g01410	1.35469876	7.28502733	2.136438458	0.050628944	0.245799829	-4.261960437	VIT_218s0001g01410	PREDICTED: uncharacterized LOC100245343	chr18:1996714..1997619	Unknown
CUST_4671_PI425248304	GSVIVT01015359001	VIT_11s0016g03640	1.354654045	9.134115582	1.432118414	0.173881591	0.468420385	-5.309881883	ROP9	rac gtp binding protein arac7	chr11:2971817..2974633	Cellular process.Cellular component organization and biogenesis.Cytoskeleton organization and biogenesis
CUST_3826_PI425248304	GSVIVT01013357001	VIT_18s0122g01460	1.354331148	7.014545277	2.124338422	0.051782343	0.249216575	-4.281943626	CYP87A2	cytochrome p450	chr18:1007920..1011012	Metabolism.Cellular metabolism.Oxidation reduction.Cytochrome P450 oxidoreductase
CUST_3093_PI425248304	GSVIVT01009931001	VIT_18s0001g14500	1.35306285	11.34300348	2.570812358	0.022091044	0.158717858	-3.512701374	SHD	endoplasmin-like protein	chr18:12501749..12507830	Response to stimulus.Stress response.Biotic stress response.Plant-pathogen interaction
CUST_1334_PI425248063	GSVIVT01013718001	VIT_01s0127g00870	1.352958606	7.227519852	2.281346711	0.038553417	0.213556871	-4.018514494	JP630	probable polygalacturonase non-catalytic subunit jp650-like	chr1:8251529..8252874	Cellular process.Cellular component organization and biogenesis.Cell wall organization and biogenesis.Cell wall metabolism.Cell wall modification.Pectin modification
CUST_3011_PI425248043	GSVIVT01013929001	VIT_16s0013g01070	1.352030543	11.04599172	1.823375075	0.089490072	0.332247189	-4.759158314	VIT_216s0013g01070	ethylene-responsive transcription factor 5	chr16:6903437..6904334	Signaling.Hormone Signaling.Ethylene Signaling.Ethylene-mediated Signaling pathway
CUST_359_PI425248043	GSVIVT01001350001	VIT_13s0156g00090	1.351144535	9.289898897	4.858004539	0.00024764	0.021460818	0.721485589	VIT_213s0156g00090	protease inhibitor seed storage lipid transfer protein family protein	chr13:23864997..23865889	Transport overview.Macromolecule transport.Lipid transport
CUST_4445_PI425248043	GSVIVT01019657001	VIT_02s0025g02600	1.350227362	7.228862003	1.715930262	0.108031298	0.365678281	-4.919082027	VIT_202s0025g02600	galactose oxidase	chr2:2265423..2267057	Unclear
CUST_3004_PI425248043	GSVIVT01013917001	VIT_16s0013g00990	1.349573495	11.02390432	1.81398689	0.090989207	0.334915307	-4.773370103	VIT_216s0013g00990	ethylene-responsive transcription factor 5	chr16:6726119..6741140	Signaling.Hormone Signaling.Ethylene Signaling.Ethylene-mediated Signaling pathway
CUST_9633_PI425248304	GSVIVT01029106001	VIT_11s0052g01810	1.348910969	6.447886651	3.274553066	0.005483698	0.07916103	-2.215778883	VIT_211s0052g01820, VIT_211s0052g01810	pti1-like tyrosine-protein kinase at3g15890-like, probable receptor-like serine threonine-protein kinase at5g57670-like	chr11:19627840..19636657	Signaling.Signaling pathway.Protein kinase
CUST_1504_PI425248043	GSVIVT01006497001	VIT_00s2579g00010	1.347097003	11.34696382	2.789288684	0.014392336	0.127381273	-3.117699292	VIT_200s2579g00010	phosphoserine aminotransferase	chrUn:42340200..42341861	Metabolism.Primary metabolism.Amino acid metabolism.Glycine, serine, and threonine metabolism
CUST_6173_PI425248304	GSVIVT01019607001	VIT_02s0025g02140	1.346320075	8.744027306	3.039084009	0.008770553	0.099083045	-2.656481033	BIP1	luminal binding protein	chr2:1900757..1904873	Metabolism.Primary metabolism.Protein metabolism and modification.Protein folding.Chaperone-mediated protein folding.HSP-mediated protein folding
CUST_1757_PI425248304	GSVIVT01007336001	VIT_00s0532g00020	1.346138699	7.61710328	2.099901957	0.054186247	0.255298355	-4.32212833	ATK1	kinesin 1	chrUn:31421956..31428986	Cellular process.Cellular component organization and biogenesis.Cytoskeleton organization and biogenesis.Microtubule organization and biogenesis.Microtubule-driven movement
CUST_11179_PI425248304	GSVIVT01033005001	VIT_14s0068g01260	1.344010021	10.46728336	4.679694619	0.000347046	0.024491145	0.401404552	PHT3-1	mitochondrial phosphate transporter	chr14:25017542..25022580	Transport overview.Electrochemical Potential-driven Transporters.Porters.Mitochondrial Carrier.Phosphate carrier
CUST_808_PI425248043	GSVIVT01003487001	VIT_00s0194g00220	1.34253819	8.660965453	3.540298944	0.003226181	0.063377088	-1.715152651	VIT_200s0194g00220	PREDICTED: uncharacterized LOC100855374, uncharacterized LOC100254592	chrUn:10680884..10681310	Unknown
CUST_297_PI425248304	GSVIVT01000836001	VIT_13s0019g00970	1.340598512	7.044225797	4.008202525	0.001275429	0.0425223	-0.835129886	VIT_213s0019g00970	kinesin heavy	chr13_random:2737508..2739405	Cellular process.Cellular component organization and biogenesis.Cytoskeleton organization and biogenesis.Microtubule organization and biogenesis.Microtubule-driven movement
CUST_3881_PI425248304	GSVIVT01013442001	VIT_18s0122g00510	1.340497093	8.003144577	3.95279142	0.001422622	0.044164352	-0.938865869	VIT_218s0122g00510	pyrophosphate--fructose 6-phosphate 1-phosphotransferase subunit alpha-like	chr18:425430..432998	#N/A
CUST_1382_PI425248043	GSVIVT01006040001	VIT_00s0324g00030	1.33995702	6.989488961	2.399656452	0.03076083	0.190126635	-3.81461576	VIT_200s0324g00030	protein	chrUn:23400901..23402723	Unknown
CUST_2229_PI425248304	GSVIVT01008367001	VIT_17s0000g03010	1.338978121	7.94435243	4.216439028	0.000847911	0.036093855	-0.447197392	VIT_217s0000g03010	phosphatidylserine synthase 2	chr17:2801895..2818700	Metabolism.Primary metabolism.Amino acid metabolism.Glycine, serine, and threonine metabolism
CUST_1520_PI425248043	GSVIVT01006519001	VIT_00s2739g00010	1.338539651	7.822903005	1.582595903	0.135656145	0.411109665	-5.10872729	bHLH093	transcription factor bhlh93-like	chrUn:42774515..42775292	Regulation overview.Regulation of gene expression.Regulation of transcription.Transcription factor.bHLH family transcription factor
CUST_27_PI425248304	GSVIVT01000048001	VIT_14s0128g00440	1.33845436	7.30743416	2.117751763	0.052420386	0.250519914	-4.292797897	ATN, NP1	microtubule binding protein, mitogen activated protein kinase kinase kinase	chr14:3072464..3074713	Cellular process.Cell growth and death
CUST_4846_PI425248304	GSVIVT01015724001	VIT_03s0017g01010	1.337732487	5.421757335	4.441495333	0.00054784	0.029727756	-0.032120905	AMC1	protein	chr3:16414993..16420516	Metabolism.Primary metabolism.Protein metabolism and modification.Proteolysis.Peptidase-mediated proteolysis
CUST_10854_PI425248304	GSVIVT01032083001	VIT_13s0064g01010	1.337457995	7.410865091	2.099320317	0.054244702	0.255339758	-4.323081973	VIT_213s0064g01010	protein	chr13:22890217..22893126	Unknown
CUST_64_PI425248063	GSVIVT01000904001	VIT_01s0146g00010	1.33731077	7.749796703	2.930720442	0.010878493	0.110382264	-2.857570782	VIT_201s0146g00010	NA	chr1:21761882..21762187	Metabolism.Primary metabolism.Protein metabolism and modification.Protein folding
CUST_9325_PI425248304	GSVIVT01028330001	VIT_07s0005g03350	1.33698841	13.15067413	5.046092594	0.0001742	0.018106105	1.054609662	VIT_207s0005g03350	malate dehydrogenase	chr7:6219878..6224123	#N/A
CUST_2505_PI425248063	GSVIVT01021521001	VIT_10s0003g03840	1.33623402	8.581049509	4.163801289	0.000939763	0.037992744	-0.544942731	VIT_210s0003g03840	phospholipase-like protein	chr10:6548128..6554955	No hit
CUST_6472_PI425248304	GSVIVT01020699001	VIT_12s0028g02240	1.335920973	7.574056445	2.63217102	0.019597779	0.148377609	-3.402740271	TTL3	tpr repeat-containing thioredoxin ttl1-like	chr12:3018560..3023114	Transport overview.Primary Active Transporters.P-P-bond hydrolysis-driven transporters.Mitochondrial Protein Translocase
CUST_11497_PI425248304	GSVIVT01033658001	VIT_08s0007g04950	1.334759879	6.106696456	3.208823665	0.006252638	0.083969266	-2.339196333	XTH32	probable xyloglucan endotransglucosylase hydrolase protein 32-like	chr8:18894017..18895661	Cellular process.Cellular component organization and biogenesis.Cell wall organization and biogenesis.Cell wall metabolism.Cell wall modification.Xyloglucan modification
CUST_8792_PI425248043	GSVIVT01037336001	VIT_06s0009g02710	1.331588304	9.651435197	2.112031668	0.052980384	0.252117025	-4.302210546	DUT1	deoxyuridine 5 -triphosphate nucleotidohydrolase-like	chr6:15544629..15546008	Metabolism.Primary metabolism.Nucleobase, nucleoside, nucleotide, nucleic acid metabolism.Nucleotide metabolism.Pyrimidine metabolism
CUST_8699_PI425248043	GSVIVT01036734001	VIT_19s0085g00740	1.33154089	8.953698888	2.276609846	0.038901251	0.214634549	-4.026586822	ZIP1	zip transporter	chr19:23194272..23195684	Transport overview.Electrochemical Potential-driven Transporters.Porters.Zinc (Zn2+)-Iron (Fe2+) Permease
CUST_10259_PI425248304	GSVIVT01030588001	VIT_12s0059g02150	1.331251162	8.476063072	2.698758212	0.017200084	0.13892175	-3.282510032	ACO3	aconitate cytoplasmic-like	chr12:6936165..6946525	#N/A
CUST_2620_PI425248304	GSVIVT01009050001	VIT_18s0001g05910	1.331205756	7.919591075	3.875064186	0.001658759	0.047191454	-1.084673369	UGT85A2	udp-glycosyltransferase 85a2	chr18:4550436..4552363	Signaling.Hormone Signaling.Cytokinin Signaling.Cytokinin metabolism.Cytokinin inactivation by glycosylation
CUST_975_PI425248063	GSVIVT01012003001	VIT_01s0011g02510	1.330960568	11.14061183	2.605314582	0.020653712	0.153110349	-3.450971943	VIT_201s0011g02510	zinc ribbon 1	chr1:2281187..2282306	No hit
CUST_5520_PI425248043	GSVIVT01024419001	VIT_16s0039g02230	1.330407121	7.19485513	1.723059599	0.106703617	0.363730007	-4.908659983	UGT78D2	udp-glucose:flavonoid 3-o-glucosyltransferase	chr16:2333144..2334700	Metabolism.Secondary metabolism.Phenylpropanoid metabolism.Flavonoid metabolism.Flavonoid biosynthesis.Flavonoid-glycoside biosynthesis
CUST_1063_PI425248043	GSVIVT01004564001	VIT_00s1428g00010	1.330397632	7.770937993	2.92101288	0.011090051	0.111673949	-2.875516041	VIT_200s1428g00010	protein binding	chrUn:39060267..39061560	Diverse functions.Gene family with diverse functions.Ankyrin domain family
CUST_6962_PI425248304	GSVIVT01022355001	VIT_07s0031g02620	1.329900146	7.257934013	3.111444579	0.007593217	0.091713332	-2.521515463	VIT_207s0031g02620	aspartic proteinase asp1	chr7:18933005..18936614	Metabolism.Primary metabolism.Protein metabolism and modification.Proteolysis.Peptidase-mediated proteolysis
CUST_1996_PI425248043	GSVIVT01008564001	VIT_17s0000g01190	1.329741296	7.073844063	4.481883972	0.000506812	0.028325119	0.041832874	VIT_217s0000g01180, NPC6	uncharacterized protein, protein	chr17:845714..847010	#N/A
CUST_20_PI425248027	XM002271975		1.328928734	7.489229493	2.594814116	0.021081325	0.15493609	-3.469787047		NA		#N/A
CUST_4501_PI425248304	GSVIVT01015076001	VIT_11s0016g01050	1.328506432	8.003534114	3.304313918	0.0051673	0.076888148	-2.159823256	TT7, VIT_211s0016g01060	cytochrome p450, kinase-like protein	chr11:862562..867531	Metabolism.Secondary metabolism.Phenylpropanoid metabolism.Phenylpropanoid biosynthesis
CUST_4753_PI425248304	GSVIVT01015504001	VIT_11s0016g04970	1.328379054	9.454374273	3.798330027	0.001931033	0.049771264	-1.228902209	VIT_211s0016g04970	nadh-cytochrome b5 reductase-like protein	chr11:4286521..4295659	Transport overview.Primary Active Transporters.Oxidoreduction-driven transporters.a+-translocating NADH:Quinone Dhgenase
CUST_2509_PI425248043	GSVIVT01010942001	VIT_07s0104g01800	1.327981124	12.0471338	2.374127493	0.032304152	0.195520341	-3.85897099	ATGSTF13	glutathione s-transferase f13	chr7:2806880..2808331	Metabolism.Primary metabolism.Coenzyme and prosthetic group metabolism.Peptide derived compounds biosynthesis.Glutathione metabolism
CUST_2441_PI425248304	GSVIVT01008726001	VIT_18s0001g00700	1.327922284	6.044328582	3.464166895	0.003755336	0.067184923	-1.858727682	MSL4	mechanosensitive channel of small conductance-like 4	chr18:1464152..1468615	Transport overview.Channels and pores.a-Type channels.Small Conductance Mechanosensitive Ion Channel
CUST_6919_PI425248304	GSVIVT01022278001	VIT_07s0031g01990	1.327599728	9.417194714	2.578318825	0.021770354	0.157683109	-3.499294122	RNR1	ribonucleoside-diphosphate reductase large subunit	chr7:18114524..18121281	Metabolism.Primary metabolism.Nucleobase, nucleoside, nucleotide, nucleic acid metabolism.Nucleotide metabolism.Purine metabolism
CUST_2500_PI425248063	GSVIVT01021514001	VIT_10s0003g03790	1.326221051	8.500668727	1.300151662	0.214378885	0.520064761	-5.47398812	JAZ8	protein tify 5a-like	chr10:6456017..6457306	Signaling.Hormone Signaling.Jasmonate salicylate signaling.Jasmonate Signaling.Jasmonate-mediated Signaling pathway
CUST_4958_PI425248304	GSVIVT01016135001	VIT_09s0018g01950	1.325985104	8.349621486	2.551514154	0.022936508	0.162068045	-3.547109886	CSLC5	probable xyloglucan glycosyltransferase 5-like	chr9:19558984..19561872	#N/A
CUST_9_PI425248027	XM002282072	VIT_13s0067g03820	1.325690363	10.02940651	3.060310605	0.008407617	0.096931345	-2.616940976	TT5	chalcone isomerase	chr13:2162342..2164022	#N/A
CUST_5244_PI425248043	GSVIVT01023442001	VIT_14s0036g01120	1.32550466	8.671012906	2.218568554	0.043409709	0.22694347	-4.124888143	VIT_214s0036g01120	NA	chr14:11854250..11855258	Unknown
CUST_3001_PI425248043	GSVIVT01013914001	VIT_16s0013g00970	1.323851546	11.15195615	1.639952651	0.123102775	0.390084486	-5.028398293	ERF5	ethylene-responsive transcription factor 5	chr16:6692473..6693594	Signaling.Hormone Signaling.Ethylene Signaling.Ethylene-mediated Signaling pathway
CUST_2069_PI425248043	GSVIVT01008879001	VIT_18s0001g03000	1.322936885	9.631908951	1.657417786	0.11948534	0.384158443	-5.003557663	VIT_218s0001g03000	universal stress protein family protein	chr18:3064369..3065897	Response to stimulus.Stress response
CUST_6144_PI425248043	GSVIVT01027049001	VIT_15s0046g01360	1.322869729	10.44709324	3.4271618	0.004043225	0.069027548	-1.928489295	AGP16	arabinogalactan protein 16	chr15:18367259..18368556	No hit
CUST_6624_PI425248304	GSVIVT01021071001	VIT_05s0029g00070	1.322735468	6.76840235	3.323642849	0.004971643	0.075209764	-2.123460147	VIT_205s0029g00070	calcium ion binding protein	chr5:14146034..14151956	Response to stimulus.Stress response.Biotic stress response.Plant-pathogen interaction
CUST_7383_PI425248043	GSVIVT01031464001	VIT_06s0061g00730	1.322653237	12.69979168	1.634667047	0.124216075	0.391745931	-5.035881421	TIP1-3	tonoplast intrinsic	chr6:18257605..18258772	Transport overview.Channels and pores.a-Type channels.Major Intrinsic Protein
CUST_2421_PI425248043	GSVIVT01010664001	VIT_16s0100g00090	1.322327909	6.121397983	4.55926089	0.000436808	0.026505586	0.183018182	VIT_216s0100g00090	peroxidase 66	chr16:15385324..15386478	Metabolism.Primary metabolism.Amino acid metabolism.Aromatic amino acid metabolism.Phenylalanine metabolism.Phenylalanine biosynthesis
CUST_5431_PI425248043	GSVIVT01024125001	VIT_03s0038g01260	1.321961416	7.730124412	1.444254038	0.170497108	0.464117192	-5.294196844	VIT_203s0038g01260	auxin-induced protein 15a	chr3:905892..909162	Signaling.Hormone Signaling.Auxin Signaling.Auxin-mediated Signaling pathway
CUST_3644_PI425248304	GSVIVT01012708001	VIT_10s0116g01600	1.321261879	8.942347542	3.361521282	0.004609443	0.073223978	-2.052157739	sks4	l-ascorbate oxidase homolog	chr10:862734..866097	Transport overview.Incompletely characterized transport systems.Recognized transporters of unknown biochemical mechanism.Iron/Lead Transporter.Oxidase-dep Fe2+ Transporter
CUST_2261_PI425248304	GSVIVT01008429001	VIT_17s0000g02430	1.320123715	9.122874378	2.551894163	0.022919563	0.162044902	-3.546433174	XPL1, VIT_217s0000g02440	phosphoethanolamine n-methyltransferase, integral membrane protein duf6 containing protein	chr17:2183406..2193451	Metabolism.Primary metabolism.Lipid metabolism.Glycerolipid metabolism.Glycerophospholipid metabolism
CUST_531_PI425248063	GSVIVT01010475001	VIT_01s0010g03560	1.318638205	6.767964251	2.568746201	0.022180109	0.159057092	-3.516389451	CYP78A10	cytochrome p450 78a4-like	chr1:20910081..20913536	Metabolism.Cellular metabolism.Oxidation reduction.Cytochrome P450 oxidoreductase
CUST_855_PI425248304	GSVIVT01003253001	VIT_00s0184g00040	1.318602944	7.386453633	2.205837417	0.044461996	0.229959451	-4.146295321	MCM6	minichromosome maintenance protein	chrUn:8364016..8371626	Metabolism.Primary metabolism.Nucleobase, nucleoside, nucleotide, nucleic acid metabolism.Nucleic acid metabolism.DNA metabolism.DNA replication
CUST_6264_PI425248043	GSVIVT01027484001	VIT_15s0048g02220	1.318361846	10.19830627	2.974349531	0.009975668	0.105687769	-2.776772309	VIT_215s0048g02220	uncharacterized protein	chr15:16422227..16423660	Unknown
CUST_3003_PI425248043	GSVIVT01013916001	VIT_16s0013g00980	1.3160628	11.23213416	1.939621337	0.072677059	0.298529128	-4.579627079	VIT_216s0013g00980	ethylene-responsive transcription factor 5	chr16:6705921..6706748	Signaling.Hormone Signaling.Ethylene Signaling.Ethylene-mediated Signaling pathway
CUST_13143_PI425248304	GSVIVT01037900001	VIT_03s0091g00240	1.316029428	7.867850472	3.363477826	0.004591469	0.073181643	-2.048473357	FUC95A	alpha-l-fucosidase 2-like	chr3:6521843..6537917	Metabolism.Primary metabolism.Generation of metabolite precursors and energy.Glyoxylate and dicarboxylate metabolism
CUST_2293_PI425248063	GSVIVT01021248001	VIT_10s0003g01560	1.315876125	6.672151875	4.017193816	0.001253052	0.042335479	-0.818315182	IRX1	cellulose synthase	chr10:2942225..2949213	Cellular process.Cellular component organization and biogenesis.Cell wall organization and biogenesis.Cell wall metabolism.Cell wall biosynthesis.Cellulose biosynthesis
CUST_2286_PI425248043	GSVIVT01009696001	VIT_18s0001g12360	1.31545456	9.258867279	2.017081263	0.063120346	0.276663912	-4.456544442	DUT1	deoxyuridine 5 -triphosphate nucleotidohydrolase-like	chr18:10552665..10554549	Metabolism.Primary metabolism.Nucleobase, nucleoside, nucleotide, nucleic acid metabolism.Nucleotide metabolism.Pyrimidine metabolism
CUST_6282_PI425248043	GSVIVT01027561001	VIT_15s0048g01430	1.313281227	8.518620508	2.824947666	0.013413716	0.122847476	-3.052396712	SMT1	s-adenosyl-methionine-sterol-c- methyltransferase	chr15:15569683..15571391	Metabolism.Primary metabolism.Lipid metabolism.Steroid metabolism.Steroid biosynthesis.Sterol biosynthesis
CUST_8005_PI425248043	GSVIVT01033937001	VIT_08s0007g02460	1.311640771	7.497083626	2.482336505	0.026229994	0.174899497	-3.669713602	VIT_208s0007g02460	aspartic proteinase nepenthesin-2-like	chr8:16581910..16588393	Metabolism.Primary metabolism.Protein metabolism and modification.Proteolysis.Peptidase-mediated proteolysis
CUST_5435_PI425248043	GSVIVT01024129001	VIT_03s0038g01180	1.311291311	5.990599912	1.929452096	0.074024897	0.301643803	-4.595587001	VIT_203s0038g01180	auxin-induced protein 15a	chr3:888666..888953	Signaling.Hormone Signaling.Auxin Signaling.Auxin-mediated Signaling pathway
CUST_2740_PI425248043	GSVIVT01012680001	VIT_10s0116g01180	1.310571943	8.46674394	4.037730709	0.001203429	0.041702034	-0.779928795	VIT_210s0116g01180	protein	chr10:605485..607148	Unknown
CUST_9055_PI425248043	GSVIVT01038254001	VIT_05s0094g01430	1.309106044	7.25989964	2.825279653	0.013404918	0.122809174	-3.051787787	VIT_205s0094g01430	NA	chr5:24726790..24728778	Unknown
CUST_4042_PI425248304	GSVIVT01014037001	VIT_16s0013g01990	1.309004077	6.694349626	4.688025265	0.000341589	0.024488508	0.416447043	PXY	receptor protein kinase clavata1	chr16:9543759..9549773	Signaling.Signaling pathway.Protein kinase
CUST_332_PI425248304	GSVIVT01001005001	VIT_13s0147g00230	1.308891562	7.809605473	3.399567772	0.004272225	0.07099472	-1.980491137	TBL36	protein	chr13:11335786..11337793	Unknown
CUST_8605_PI425248043	GSVIVT01036417001	VIT_18s0001g06510	1.306443864	10.17949	7.452476171	2.95E-06	0.003265322	4.839463425	FQR1	flavoprotein wrba-like	chr18_random:4867180..4867344	Metabolism.Primary metabolism.Generation of metabolite precursors and energy.Electron transport.Respiratory-chain phosphorylation
CUST_6143_PI425248043	GSVIVT01027047001	VIT_15s0046g01380	1.30469077	6.165523832	5.352270547	9.92E-05	0.014676626	1.586255011	PDV1	plastid division protein pdv1-like	chr15:18374875..18376597	Unknown
CUST_4289_PI425248304	GSVIVT01014540001	VIT_19s0014g04660	1.303845665	10.51412765	6.546830298	1.25E-05	0.006598584	3.52259444	FQR1_VIT_219s0014g04660	quinone reductase family protein	chr19:4962648..4967645	Signaling.Hormone Signaling.Auxin Signaling.Auxin-mediated Signaling pathway
CUST_2500_PI425248304	GSVIVT01008836001	VIT_18s0001g02260	1.302153172	10.75290032	5.860983913	4.00E-05	0.011359996	2.438420453	PBC1	proteasome subunit beta type	chr18:2618399..2626185	Metabolism.Primary metabolism.Protein metabolism and modification.Proteolysis.cytoplasmic and nuclear protein degradation.Ubiquitin-mediated proteolysis.Proteasome
CUST_5437_PI425248043	GSVIVT01024131001	VIT_03s0038g01160	1.300522323	5.723555191	2.120453897	0.052157757	0.249893232	-4.288347025	VIT_203s0038g01160	auxin-induced protein 15a	chr3:883689..883976	Signaling.Hormone Signaling.Auxin Signaling.Auxin-mediated Signaling pathway
CUST_5770_PI425248043	GSVIVT01025296001	VIT_06s0004g01910	1.299599117	12.48796825	5.688151823	5.43E-05	0.011773872	2.153400386	AAC2	adenine nucleotide translocator	chr6:2358409..2360477	Transport overview.Electrochemical Potential-driven Transporters.Porters.Mitochondrial Carrier.Mitochondrial ADP/ATP carrier
CUST_6998_PI425248043	GSVIVT01030170001	VIT_08s0058g01420	1.299072233	8.084471889	1.889846446	0.07949247	0.313039842	-4.657288946	VIT_208s0058g01420	uncharacterized protein	chr8:10877084..10877929	Unknown
CUST_6451_PI425248304	GSVIVT01020653001	VIT_12s0028g02630	1.298567473	7.580652904	2.587333572	0.021391151	0.155963709	-3.483175978	ARAC5_RAC2	rac-like gtp-binding protein rac2-like	chr12:3410788..3413393	Cellular process.Cellular transport.Protein trafficking.Vesicle-mediated trafficking
CUST_10067_PI425248304	GSVIVT01030144001	VIT_12s0057g01510	1.297223752	6.646245999	2.490118471	0.025838026	0.173575922	-3.655981364	VIT_212s0057g01510	uncharacterized protein	chr12:10238375..10250990	Unknown
CUST_3481_PI425248043	GSVIVT01015506001	VIT_11s0016g05000	1.296729217	5.234247693	3.279456726	0.005430265	0.078889613	-2.206562061	VIT_211s0016g05000	dynein light chain	chr11:4311188..4313270	Cellular process.Cellular component organization and biogenesis.Cytoskeleton organization and biogenesis.Microtubule organization and biogenesis.Microtubule-driven movement
CUST_4331_PI425248043	GSVIVT01019099001	VIT_04s0023g00520	1.296726901	6.996682592	1.598386158	0.132095098	0.405163716	-5.086806554	VIT_204s0023g00520	auxin-induced protein 10a5	chr4:16755874..16756164	Signaling.Hormone Signaling.Auxin Signaling.Auxin-mediated Signaling pathway
CUST_9371_PI425248304	GSVIVT01028417001	VIT_07s0005g04270	1.295784907	6.109046964	4.316863346	0.000697329	0.032599554	-0.261385271	VIT_207s0005g04270	PREDICTED: uncharacterized LOC100246394	chr7:7381444..7383451	No hit
CUST_4427_PI425248043	GSVIVT01019604001	VIT_02s0025g02110	1.292137803	5.414573236	3.042396927	0.008712905	0.098771182	-2.650312831	VIT_202s0025g02110	NA	chr2:1882204..1882979	No hit
CUST_1882_PI425248043	GSVIVT01008144001	VIT_17s0000g04950	1.29034829	8.051423026	4.282902544	0.000744915	0.033672353	-0.32411938	VIT_217s0000g04950	sulfotransferase 17-like	chr17:5396606..5397916	Metabolism.Primary metabolism.Amino acid metabolism.Cysteine metabolism
CUST_7903_PI425248043	GSVIVT01033580001	VIT_08s0007g05670	1.289967475	5.389873572	3.78515999	0.001982137	0.050319416	-1.253680579	VIT_208s0007g05670	protein	chr8:19589062..19590492	Unknown
CUST_2731_PI425248063	GSVIVT01022709001	VIT_02s0033g00740	1.289165057	6.773837639	4.459577326	0.000529065	0.028962509	0.001009665	VIT_202s0033g00740	kinesin heavy	chr2:15383034..15383646	Cellular process.Cellular component organization and biogenesis.Cytoskeleton organization and biogenesis.Microtubule organization and biogenesis.Microtubule-driven movement
CUST_10835_PI425248304	GSVIVT01032042001	VIT_13s0064g01380	1.288925761	6.085664789	4.063231124	0.001144591	0.040820179	-0.732304535	VIT_213s0064g01380	multiple c2 and transmembrane domain-containing protein 2-like	chr13:23262868..23264880	#N/A
CUST_3421_PI425248043	GSVIVT01015291001	VIT_11s0016g03030	1.288150123	7.463225345	1.83108952	0.08827474	0.329620977	-4.747447118	IQD26	iq domain-containing protein	chr11:2439159..2441049	Signaling.Signaling pathway.Calcium sensors and Signaling
CUST_6305_PI425248304	GSVIVT01019835001	VIT_02s0025g04230	1.287838645	6.886377015	1.722213838	0.106860368	0.363822483	-4.909897806	OSM34	PREDICTED: thaumatin-like protein	chr2:3754955..3774888	Response to stimulus.Stress response
CUST_5935_PI425248043	GSVIVT01025870001	VIT_08s0040g00060	1.286520074	8.496958043	2.510515007	0.024837112	0.169845539	-3.619916018	VIT_208s0040g00060	probable inactive receptor kinase at5g58300-like	chr8:10966632..10972180	Signaling.Signaling pathway.Protein kinase
CUST_10518_PI425248304	GSVIVT01031329001	VIT_14s0060g00330	1.286205481	11.05315323	2.854672275	0.012647936	0.119452733	-2.997809276	APA1, VIT_214s0060g00320	aspartic proteinase, d111 g-patch domain-containing protein	chr14:327811..331186	Metabolism.Primary metabolism.Protein metabolism and modification.Proteolysis.Peptidase-mediated proteolysis
CUST_169_PI425248027	XM002265994	VIT_06s0061g01600	1.286088519	9.149189192	3.816507239	0.001862687	0.049066137	-1.194714086	VIT_206s0061g01600	60s acidic ribosomal protein	chr6:19536942..19538647	#N/A
CUST_1039_PI425248063	GSVIVT01012085001		1.285145281	10.15608718	3.191207407	0.006476378	0.085650952	-2.372229258		NA	chr1:1563530..1564825	Metabolism.Primary metabolism.Protein metabolism and modification.Proteolysis.cytoplasmic and nuclear protein degradation.Ubiquitin-mediated proteolysis
CUST_8928_PI425248043	GSVIVT01037872001	VIT_03s0091g00500	1.284209123	8.934947734	2.432268108	0.028891136	0.184537097	-3.757684549	VIT_203s0091g00500	uncharacterized protein	chr3:6871681..6872380	Unknown
CUST_5922_PI425248043	GSVIVT01025829001	VIT_08s0040g00490	1.283486987	6.034141647	3.519762973	0.00336105	0.064629482	-1.753884581	MC9	metacaspase 9	chr8:11430916..11432159	Metabolism.Primary metabolism.Protein metabolism and modification.Proteolysis.Peptidase-mediated proteolysis
CUST_12944_PI425248304	GSVIVT01037479001	VIT_06s0009g01320	1.283040329	9.487244717	5.012534748	0.000185423	0.018828955	0.99552801	VIT_206s0009g01320	l-ascorbate oxidase-like	chr6:12971411..12975980	#N/A
CUST_1104_PI425248304	GSVIVT01003984001	VIT_14s0219g00230	1.282561631	6.861871982	4.349655872	0.000654338	0.031537411	-0.200913012	PEL	pectate partial	chr14:26481801..26483502	Cellular process.Cellular component organization and biogenesis.Cell wall organization and biogenesis.Cell wall metabolism.Cell wall catabolism.Pectin catabolism
CUST_720_PI425248063	GSVIVT01011685001	VIT_01s0011g05480	1.282284013	8.161081086	3.469778421	0.003713515	0.067111355	-1.848146963	VIT_201s0011g05480	dynein light chain type 1 family protein	chr1:5131460..5135169	Cellular process.Cellular component organization and biogenesis.Cytoskeleton organization and biogenesis.Microtubule organization and biogenesis.Microtubule-driven movement
CUST_11300_PI425248304	GSVIVT01033297001	VIT_08s0007g08380	1.2808654	8.708358611	2.875748729	0.012131065	0.117064557	-2.959023776	CEV1	cellulose synthase catalytic subunit	chr8:21721904..21731344	Signaling.Hormone Signaling.Jasmonate salicylate signaling.Jasmonate Signaling.Jasmonate-mediated Signaling pathway
CUST_8518_PI425248304	GSVIVT01026420001	VIT_04s0044g01970	1.279184881	6.342248268	6.468432839	1.42E-05	0.007028399	3.40248033	AIR3_SLP2_VIT_204s0044g01970, VIT_204s0044g01980	subtilisin-like protease-like, lectin-domain containing receptor kinase	chr4:23760778..23765255	Transport overview.Channels and pores.ß-Barrel porins.Autotransporter
CUST_2356_PI425248063	GSVIVT01021320001	VIT_10s0003g02220	1.278430475	8.342754751	2.556772924	0.022703083	0.161242795	-3.537742178	VIT_210s0003g02220	subtilase family protein	chr10:3990588..3995796	Metabolism.Primary metabolism.Protein metabolism and modification.Proteolysis.Peptidase-mediated proteolysis.Subtilase-mediated proteolysis
CUST_192_PI425248063	GSVIVT01004932001	VIT_01s0244g00030	1.277857422	8.066610432	2.859987319	0.012515593	0.119005488	-2.988034499	ACP4	acyl carrier protein	chr1:21612648..21615897	Transport overview.Primary Active Transporters.Oxidoreduction-driven transporters.Proton-translocating NADH Dehydrogenase
CUST_4394_PI425248043	GSVIVT01019502001		1.277523147	8.348064044	2.863481848	0.01242932	0.118609063	-2.981605523		NA	chr2:1164898..1168589	Development.Senescence
CUST_4580_PI425248304	GSVIVT01015211001	VIT_11s0016g02280	1.27727714	6.999223395	3.663523317	0.002523991	0.056524223	-1.482783934	GLDP2, EER5	glycine dehydrogenase, pci domain-containing protein 2-like	chr11:1856283..1862377	Metabolism.Primary metabolism.Amino acid metabolism.Glycine, serine, and threonine metabolism
CUST_4689_PI425248043	GSVIVT01020764001	VIT_12s0028g01570	1.275862925	7.315418105	2.452980236	0.027760438	0.180772541	-3.721374211	VIT_212s0028g01570	ring u-box domain-containing protein	chr12:2274502..2275916	Regulation overview.Regulation of gene expression.Regulation of transcription.Transcription factor.Zinc finger C3HC4 family transcription factor

## Sheet: IT_ UP
Supplementary Data 1. Genes up- or down-regulated at water deficit (WD) condition compared to full-irrigation (FI) in Italia and Autumn royal cultivars.
ProbeName	SystematicName	GeneID_V1	logFC	AveExpr	t	P.Value	adj.P.Val	B	GeneName	Description	Map	Functional category
CUST_1599_PI425248063	GSVIVT01016413001	VIT_13s0019g03000	-4.259729064	10.50451991	-5.394421961	9.19E-05	0.014383476	1.658370343	HSP18	kda class i heat shock protein	chr13:4149115..4151088	Metabolism.Primary metabolism.Protein metabolism and modification.Protein folding.Chaperone-mediated protein folding.HSP-mediated protein folding
CUST_4273_PI425248043	GSVIVT01018878001	VIT_04s0023g02480	-3.946821192	11.62450628	-3.332715684	0.004882375	0.074827575	-2.106386318	DHN	dehydrin 1	chr4:19034478..19035506	Response to stimulus.Stress response.Abiotic stress response.Desiccation stress response
CUST_5365_PI425248043	GSVIVT01023909001		-3.493717746	8.931281843	-7.248283515	4.04E-06	0.003838262	4.553780605		NA	chr3:2530531..2532361	#N/A
CUST_7205_PI425248043	GSVIVT01030860001	VIT_14s0030g01070	-3.489291123	9.091644482	-4.023519561	0.001237548	0.041889281	-0.806488489	VIT_214s0030g01070	NA	chr14:17872987..17873220	Unknown
CUST_3856_PI425248043	GSVIVT01017322001	VIT_09s0002g06790	-3.28300031	8.089741702	-6.143894809	2.45E-05	0.009163674	2.89476236	HSP20	hsp20-like chaperone	chr9:6710092..6711196	Metabolism.Primary metabolism.Protein metabolism and modification.Protein folding.Chaperone-mediated protein folding.HSP-mediated protein folding
CUST_9244_PI425248304	GSVIVT01028174001	VIT_07s0005g01970	-3.144624938	6.548934882	-4.700443895	0.000333617	0.024488508	0.43885545	GolS1	galactinol synthase	chr7:4416339..4418032	Metabolism.Primary metabolism.Carbohydrate metabolism.Monosaccharide metabolism.Galactose metabolism
CUST_5374_PI425248043	GSVIVT01023922001	VIT_03s0038g03400	-3.127581471	9.634786782	-3.768715445	0.002047877	0.050882111	-1.284628415	HCHIB	chitinase	chr3:2462648..2464101	Metabolism.Primary metabolism.Carbohydrate metabolism.Monosaccharide metabolism.Amino sugar metabolism
CUST_4488_PI425248043	GSVIVT01019849001	VIT_02s0025g04340	-3.118645081	9.73317918	-2.698096111	0.017222462	0.139018086	-3.283709856	OSM34	osmotin-like protein osm34	chr2:3822830..3825957	Response to stimulus.Stress response.Abiotic stress response.Osmotic stress response
CUST_8747_PI425248304	GSVIVT01027028001	VIT_15s0046g01560	-3.114025619	8.905027492	-8.794660162	4.20E-07	0.001596844	6.563305314	BAG6	bcl-2-associated athanogene 6	chr15:18496035..18501265	Unknown
CUST_2115_PI425248304	GSVIVT01008148001	VIT_17s0000g04920	-3.107627193	6.479662771	-11.15224345	2.19E-08	0.00018861	9.023915201	HK3	histidine kinase 3	chr17:5354564..5357443	Signaling.Hormone Signaling.Cytokinin Signaling.Cytokinin-mediated Signaling pathway
CUST_9245_PI425248304	GSVIVT01028176001	VIT_07s0005g01980	-3.015279329	6.516298726	-5.082726554	0.000162749	0.018041445	1.118928088	GolS1	galactinol synthase	chr7:4422473..4424163	Metabolism.Primary metabolism.Carbohydrate metabolism.Glycosyl transference
CUST_4045_PI425248043	GSVIVT01017960001	VIT_05s0020g03330	-3.004106969	9.083287904	-10.9284991	2.84E-08	0.00018861	8.81750125	HSP70T-2	heat shock 70 kda protein	chr5:5092692..5096187	Metabolism.Primary metabolism.Protein metabolism and modification.Protein folding.Chaperone-mediated protein folding.HSP-mediated protein folding
CUST_7828_PI425248304	GSVIVT01024713001	VIT_06s0004g06830	-2.978340851	10.14781528	-2.285353661	0.038261468	0.212518228	-4.011680328	ASN1	asparagine synthetase	chr6:7527765..7531758	Metabolism.Cellular metabolism.Nitrogen and sulfur metabolism.Nitrogen metabolism.Nitrogen assimilation
CUST_9158_PI425248043	GSVIVT01038619001	VIT_16s0098g01170	-2.924866121	7.456896585	-3.434531366	0.003984177	0.068741265	-1.914598257	HB-12	homeobox-leucine zipper protein athb-12	chr16:21439501..21441052	Regulation overview.Regulation of gene expression.Regulation of transcription.Transcription factor.Homeobox domain family transcription factor
CUST_5314_PI425248304	GSVIVT01017307001	VIT_09s0002g06650	-2.921125401	7.56162157	-2.741201588	0.015823019	0.133353224	-3.205424652	VIT_209s0002g06650	probable polygalacturonase at3g15720-like	chr9:6564403..6567208	Cellular process.Cellular component organization and biogenesis.Cell wall organization and biogenesis.Cell wall metabolism.Cell wall modification.Pectin modification
CUST_8230_PI425248043	GSVIVT01035062001	VIT_05s0077g01570	-2.903877693	8.037415597	-3.829525964	0.001815251	0.048684216	-1.170236302	MLP423	pathogenesis-related protein 10	chr5:1260027..1260999	#N/A
CUST_683_PI425248063	GSVIVT01011637001	VIT_01s0011g05930	-2.902967742	8.15196856	-4.979214886	0.00019731	0.019587419	0.936711771	VIT_201s0011g05930	probable s-adenosylmethionine-dependent methyltransferase at5g37990	chr1:5687002..5688994	Unclear
CUST_9162_PI425248043	GSVIVT01038631001	VIT_16s0098g01060	-2.817710001	7.794869274	-5.452239304	8.28E-05	0.013851581	1.756853423	HSP21	chloroplast low molecular weight heat shock protein	chr16:21339142..21340093	Metabolism.Primary metabolism.Protein metabolism and modification.Protein folding.Chaperone-mediated protein folding.HSP-mediated protein folding
CUST_9284_PI425248304	GSVIVT01028236001	VIT_07s0005g02490	-2.809812958	8.287474778	-3.135293163	0.007240615	0.089801991	-2.476931503	CYP709B2	cytochrome p450	chr7:4846491..4849285	Metabolism.Cellular metabolism.Oxidation reduction.Cytochrome P450 oxidoreductase
CUST_3979_PI425248043	GSVIVT01017691001	VIT_05s0020g00840	-2.691745861	7.211563102	-3.975667537	0.001359863	0.043589345	-0.896016562	VIT_205s0020g00840	late embryogenesis abundant protein d-29-like	chr5:2683950..2685430	No hit
CUST_4480_PI425248043	GSVIVT01019816001	VIT_02s0025g04060	-2.682269247	7.29121785	-7.735602	1.92E-06	0.003265322	5.22503447	SAY1	ara4-interacting protein	chr2:3566593..3568188	Signaling.Signaling pathway.G-protein signaling pathway.RAB-GTPase regulation
CUST_43_PI425248027	Z54234chitinase	VIT_03s0038g03400	-2.670274697	11.20442804	-3.428784237	0.00403015	0.068997525	-1.925431228	HCHIB	chitinase	chr3:2462698..2463948	#N/A
CUST_7099_PI425248043	GSVIVT01030534001	VIT_12s0059g01630	-2.597399104	8.113281252	-2.944939568	0.010575758	0.109184335	-2.831263689	VIT_212s0059g01630	ubiquitin and wlm domain-containing protein	chr12:6545100..6546456	Unknown
CUST_5293_PI425248043	GSVIVT01023631001	VIT_11s0037g00440	-2.518560807	6.861796268	-3.419511861	0.004105449	0.069622998	-1.942907611	HCT	hydroxycinnamoyl- shikimate quinate hydroxycinnamoyltransferase	chr11:8236010..8237979	Metabolism.Secondary metabolism.Phenylpropanoid metabolism.Phenylpropanoid biosynthesis
CUST_11966_PI425248304	GSVIVT01035013001	VIT_05s0077g01150	-2.454523593	6.912815398	-1.608334389	0.129893006	0.401920905	-5.07291983	GH17	beta- -glucanase	chr5:894704..896132	Metabolism.Primary metabolism.Carbohydrate metabolism.Polysaccharide metabolism.Beta-1,3 glucan metabolism.Beta-1,3 glucan catabolism
CUST_4223_PI425248304	GSVIVT01014386001	VIT_19s0014g03130	-2.438927975	8.832894675	-2.072899427	0.056962275	0.261741161	-4.366259576	VIT_219s0014g03130	stem-specific protein	chr19:3286083..3287727	Unknown
CUST_1213_PI425248304	GSVIVT01004595001	VIT_00s1455g00010	-2.424294335	10.33430996	-2.903936896	0.011472045	0.113843248	-2.907052334	EXLB1	expansin-like b1	chrUn:39154328..39155898	Signaling.Hormone Signaling.Auxin Signaling.Auxin-mediated Signaling pathway
CUST_5338_PI425248043	GSVIVT01023830001	VIT_03s0038g04320	-2.385266922	8.03986671	-2.744022227	0.015735405	0.133070709	-3.200290119	SAE2	sumo-activating enzyme subunit 2	chr3:3151787..3152495	Unknown
CUST_1460_PI425248304	GSVIVT01005915001	VIT_00s0309g00050	-2.372883073	10.1392475	-2.897293812	0.011624118	0.114753117	-2.919310316	EXLB1	expansin-like b1-like	chrUn:22613258..22614886	Signaling.Hormone Signaling.Auxin Signaling.Auxin-mediated Signaling pathway
CUST_7313_PI425248304	GSVIVT01023641001	VIT_11s0037g00510	-2.34260823	6.164096644	-15.37548027	3.27E-10	8.70E-06	12.10389628	Hsp70b	heat shock	chr11:8348104..8349655	Metabolism.Primary metabolism.Protein metabolism and modification.Protein folding.Chaperone-mediated protein folding.HSP-mediated protein folding
CUST_1590_PI425248063	GSVIVT01016403001	VIT_13s0019g03090	-2.339864868	6.831520699	-11.22380054	2.02E-08	0.00018861	9.088845763	HSP18	kda class i heat shock protein	chr13:4195571..4196053	Regulation overview.Regulation of gene expression.Regulation of transcription.Transcription factor.HSF family transcription factor
CUST_1657_PI425248063	GSVIVT01016489001	VIT_13s0019g02170	-2.317229794	9.131697182	-4.531077178	0.000461075	0.027377111	0.131669904	VIT_213s0019g02170	tropinone reductase homolog at1g07440	chr13:3455784..3459135	Metabolism.single reactions
CUST_9584_PI425248304	GSVIVT01028976001	VIT_16s0050g00120	-2.316423676	7.089501248	-4.866284103	0.000243813	0.021267655	0.736249274	LTI65	cap160 protein	chr16:16962310..16964099	Unclear
CUST_6218_PI425248304	GSVIVT01019691001	VIT_02s0025g02920	-2.316272265	5.847692046	-4.521425029	0.000469702	0.027646923	0.114064085	OMT1	caffeic acid 3-o-methyltransferase	chr2:2496156..2498001	Metabolism.Secondary metabolism.Phenylpropanoid metabolism.Flavonoid metabolism.Flavonoid biosynthesis
CUST_1656_PI425248063	GSVIVT01016487001	VIT_13s0019g02170	-2.298144142	9.149963047	-4.430491788	0.0005596	0.030137954	-0.052298878	VIT_213s0019g02170	tropinone reductase homolog at1g07440	chr13:3468026..3471879	Metabolism.Primary metabolism.Amino acid metabolism.Arginine and proline metabolism.Urea cycle
CUST_7064_PI425248043	GSVIVT01030403001		-2.275519998	11.22267332	-2.544789454	0.023238366	0.162854889	-3.559079395		NA	chr12:5293490..5294535	No hit
CUST_1602_PI425248063	GSVIVT01016421001	VIT_13s0019g02900	-2.266162037	7.074052242	-4.889257186	0.000233509	0.020646905	0.777166459	VIT_213s0019g02900	kda class i heat shock protein	chr13:4100368..4100783	Metabolism.Primary metabolism.Protein metabolism and modification.Protein folding.Chaperone-mediated protein folding
CUST_6428_PI425248043	GSVIVT01028055001	VIT_07s0005g00870	-2.259607131	7.724227959	-2.275853841	0.038957038	0.214764195	-4.027874487	FUM1	fumarate class ii	chr7:3482977..3484195	Signaling.Hormone Signaling.Ethylene Signaling.Ethylene-mediated Signaling pathway
CUST_8049_PI425248043	GSVIVT01034125001	VIT_08s0007g00820	-2.23230575	6.933072783	-2.275135867	0.039010089	0.214834073	-4.029097202	VIT_208s0007g00820	subtilisin inhibitor	chr8:14998835..15000284	Metabolism.Primary metabolism.Protein metabolism and modification.Proteolysis.Protease inhibition
CUST_8331_PI425248043	GSVIVT01035436001	VIT_04s0008g01590	-2.229973648	12.55680979	-4.934059832	0.000214692	0.020345311	0.856762611	HSP17II	kda class ii heat shock protein	chr4:1251913..1252699	Metabolism.Primary metabolism.Protein metabolism and modification.Protein folding.Chaperone-mediated protein folding.HSP-mediated protein folding
CUST_6003_PI425248304	GSVIVT01019034001	VIT_04s0023g01110	-2.224086818	7.563199171	-3.820866451	0.001846665	0.049066137	-1.186517126	VIT_204s0023g01110	membrane	chr4:17548460..17551794	Unknown
CUST_1052_PI425248043	GSVIVT01004469001	VIT_00s1355g00020	-2.196899343	7.538546	-2.998758391	0.0095032	0.103114683	-2.731469488	EXLB1	expansin-like b1-like	chrUn:38713340..38714281	Signaling.Hormone Signaling.Auxin Signaling.Auxin-mediated Signaling pathway
CUST_1992_PI425248043	GSVIVT01008553001	VIT_17s0000g01280	-2.178662546	7.378123025	-2.432429749	0.028882144	0.184537097	-3.757401629	WRKY75	wrky transcription	chr17:922600..925171	Regulation overview.Regulation of gene expression.Regulation of transcription.Transcription factor.WRKY family transcription factor
CUST_8229_PI425248043	GSVIVT01035061001	VIT_05s0077g01570	-2.105097971	6.73487644	-4.057975865	0.001156472	0.041188669	-0.742115517	MLP423	pathogenesis-related protein 10	chr5:1251026..1252742	#N/A
CUST_2326_PI425248304	GSVIVT01008534001	VIT_17s0000g01460	-2.1000079	8.792567193	-2.552501872	0.02289249	0.161939561	-3.545350911	KING1	snf1-related protein kinase regulatory subunit gamma-1-like	chr17:1033934..1037516	Signaling.Signaling pathway.Protein kinase
CUST_4800_PI425248043	GSVIVT01021134001	VIT_10s0003g00470	-2.09384809	6.184138299	-1.78180925	0.096298495	0.345239384	-4.821740415	VIT_210s0003g00470	flavonoid o-methyltransferase related	chr10:1737636..1739104	Metabolism.Secondary metabolism.Phenylpropanoid metabolism.Flavonoid metabolism.Isoflavonoid metabolism.Isoflavonoid biosynthesis
CUST_1462_PI425248304	GSVIVT01005917001	VIT_00s0309g00090	-2.081445419	9.519913536	-2.725000744	0.016335513	0.135644917	-3.234887891	EXLB1	expansin-like b1-like	chrUn:22639541..22641104	Signaling.Hormone Signaling.Auxin Signaling.Auxin-mediated Signaling pathway
CUST_10986_PI425248304	GSVIVT01032392001	VIT_14s0066g00400	-2.074863929	9.481596646	-2.452931003	0.027763075	0.180772541	-3.721460659	VIT_214s0066g00400	chalcone isomerase	chr14:26914733..26916386	Metabolism.Secondary metabolism.Phenylpropanoid metabolism.Flavonoid metabolism.Flavonoid biosynthesis
CUST_6494_PI425248304	GSVIVT01020737001	VIT_12s0028g01840	-2.073227658	7.645055151	-2.513848197	0.024677117	0.169141996	-3.614012307	VIT_212s0028g01840	lignin biosynthetic peroxidase	chr12:2463290..2469852	Metabolism.Primary metabolism.Amino acid metabolism.Aromatic amino acid metabolism.Phenylalanine metabolism.Phenylalanine biosynthesis
CUST_3464_PI425248063	GSVIVT01034903001	VIT_18s0076g00360	-2.069354141	12.60417815	-5.266787656	0.000115957	0.015659139	1.439193847	emb1075	histidine decarboxylase	chr18:16285607..16288125	#N/A
CUST_3695_PI425248304	GSVIVT01012857001	VIT_11s0118g00480	-2.056667084	9.009540954	-3.950228557	0.001429834	0.044233411	-0.943668277	VIT_211s0118g00480	f-box lrr-repeat protein	chr11:6231269..6264098	Diverse functions.Gene family with diverse functions.NBS-LRR superfamily
CUST_2803_PI425248043	GSVIVT01013151001		-2.045664135	6.660012676	-3.8123179	0.001878218	0.049328725	-1.20259234		NA	chr2:7535738..7537278	No hit
CUST_10107_PI425248304	GSVIVT01030227001	VIT_08s0058g00930	-2.034814676	6.586451114	-2.051969093	0.059203582	0.267760294	-4.400264853	AGT3_PYD4	alanine:glyoxylate aminotransferase 3	chr8:10247135..10250424	Metabolism.Primary metabolism.Amino acid metabolism.Alanine and aspartate metabolism
CUST_9576_PI425248304	GSVIVT01028940001	VIT_16s0050g00390	-2.02993731	7.578008784	-2.384718024	0.031655196	0.193138331	-3.840593462	VIT_216s0050g00390	amp dependent	chr16:17209237..17213204	Metabolism.Secondary metabolism.Phenylpropanoid metabolism.Phenylpropanoid biosynthesis
CUST_10213_PI425248304	GSVIVT01030494001	VIT_12s0059g01240	-2.020438182	10.308388	-3.148290539	0.007055339	0.088834501	-2.45261412	VIT_212s0059g01240	nitrate transporter	chr12:6163272..6173450	Cellular process.Cellular component organization and biogenesis.Cell wall organization and biogenesis.Cell wall metabolism.Cell wall catabolism.Cellulose catabolism
CUST_4641_PI425248304	GSVIVT01015308001	VIT_11s0016g03180	-2.015423035	8.198548989	-5.775156828	4.65E-05	0.011756692	2.29746842	ABI1	probable protein phosphatase 2c 6-like	chr11:2548079..2561422	Signaling.Hormone Signaling.ABA Signaling.ABA-mediated Signaling pathway
CUST_3465_PI425248063	GSVIVT01034904001	VIT_18s0076g00360	-2.014366965	9.2060447	-4.592801814	0.000409634	0.025879441	0.244009272	emb1075	histidine decarboxylase	chr18:16288125..16293527	#N/A
CUST_8226_PI425248043	GSVIVT01035055001	VIT_05s0077g01530	-2.009802171	9.110291946	-4.48460806	0.000504161	0.028325119	0.046814539	MLP423	pathogenesis-related protein 10	chr5:1232005..1232967	Response to stimulus.Stress response.Biotic stress response
CUST_12837_PI425248304	GSVIVT01037052001	VIT_03s0088g00320	-2.007682734	8.48314995	-6.465622098	1.43E-05	0.007028399	3.398155649	EGY3	sterol regulatory element-binding protein site 2	chr3:8343093..8347919	Metabolism.Primary metabolism.Protein metabolism and modification.Proteolysis.Peptidase-mediated proteolysis
CUST_473_PI425248043	GSVIVT01001833001		-1.98984881	7.740028392	-4.991895968	0.000192696	0.019345904	0.959114364		NA	chr14:26184035..26186471	Unknown
CUST_8227_PI425248043	GSVIVT01035059001	VIT_05s0077g01550	-1.982038407	6.743985617	-3.617572668	0.002765743	0.059260165	-1.569417603	MLP423	pathogenesis-related protein 10	chr5:1242418..1243351	Response to stimulus.Stress response.Biotic stress response
CUST_7895_PI425248304	GSVIVT01024854001	VIT_06s0004g05650	-1.950834311	9.465407296	-2.492808691	0.025703831	0.172864113	-3.651230527	VIT_206s0004g05650	uncharacterized protein	chr6:6468016..6471011	Unknown
CUST_6245_PI425248043	GSVIVT01027407001	VIT_15s0048g02870	-1.947933154	8.980636385	-3.132583962	0.007279838	0.090000044	-2.481998588	HB-7	homeobox-leucine zipper protein athb-7	chr15:16989617..16991196	Regulation overview.Regulation of gene expression.Regulation of transcription.Transcription factor.Homeobox domain family transcription factor
CUST_6363_PI425248043	GSVIVT01027818001	VIT_05s0049g01090	-1.919743953	9.093904585	-3.91866509	0.001521772	0.045337911	-1.002843545	GSTU7	probable glutathione s-transferase-like	chr5:8137444..8138375	Metabolism.Primary metabolism.Coenzyme and prosthetic group metabolism.Peptide derived compounds biosynthesis.Glutathione metabolism
CUST_6362_PI425248043	GSVIVT01027815001	VIT_05s0049g01070	-1.916500154	9.026073646	-3.825126295	0.001831143	0.048913214	-1.178507768	GSTU7	probable glutathione s-transferase-like	chr5:8104351..8105282	Metabolism.Primary metabolism.Coenzyme and prosthetic group metabolism.Peptide derived compounds biosynthesis.Glutathione metabolism
CUST_9173_PI425248304	GSVIVT01028043001	VIT_07s0005g00750	-1.915625906	9.634635342	-4.388766379	0.0006066	0.030456721	-0.128927333	SUS3	sucrose synthase 1	chr7:3380955..3389790	Metabolism.Primary metabolism.Carbohydrate metabolism.Polysaccharide metabolism.Starch and sucrose metabolism
CUST_8898_PI425248304	GSVIVT01027449001	VIT_15s0048g02480	-1.910191788	10.17932514	-4.908483425	0.000225233	0.020430179	0.811356493	OMT1	catechol o-methyltransferase	chr15:16656671..16659811	Metabolism.Secondary metabolism.Phenylpropanoid metabolism.Phenylpropanoid biosynthesis
CUST_8893_PI425248043	GSVIVT01037742001		-1.903447174	11.69246185	-4.123341193	0.001017242	0.038746588	-0.620227482		NA	chr19:7430876..7431705	Metabolism.Primary metabolism.Protein metabolism and modification.Proteolysis.Peptidase-mediated proteolysis
CUST_272_PI425248027	XM002283566LOC100253707		-1.900992269	10.47322688	-2.86363037	0.012425667	0.118609063	-2.981332244		NA	chr8:20638841..20640643	#N/A
CUST_3306_PI425248304	GSVIVT01011037001	VIT_07s0104g00930	-1.898822889	9.044752464	-3.718750219	0.002261499	0.053292455	-1.378713953	GID1B	gibberellin receptor	chr7:2061399..2063976	Signaling.Hormone Signaling.Gibberellic acid Signaling.Gibberellic acid-mediated Signaling pathway
CUST_13385_PI425248304	GSVIVT01038652001	VIT_16s0098g00860	-1.89622385	7.842547478	-1.756654864	0.100638453	0.353137173	-4.859179998	DMR6	2og-fe oxygenase family expressed	chr16:21183002..21188853	Metabolism.Secondary metabolism.Phenylpropanoid metabolism.Flavonoid metabolism.Flavonoid biosynthesis
CUST_7907_PI425248043	GSVIVT01033590001	VIT_08s0007g05580	-1.884156992	8.002822182	-3.075464361	0.008157644	0.094899042	-2.588686294	VIT_208s0007g05580	methyltransferase ddb_g0268948-like	chr8:19482655..19484063	Unknown
CUST_3202_PI425248063	GSVIVT01032795001	VIT_13s0067g01250	-1.875506186	5.94717614	-4.476500023	0.000512093	0.028443084	0.031984641	GEA6	early-methionine-labelled polypeptide	chr13:714500..715137	Metabolism.Primary metabolism.Generation of metabolite precursors and energy.Storage proteins
CUST_8865_PI425248304	GSVIVT01027380001	VIT_13s0047g00110	-1.87028467	8.896175791	-8.922749463	3.53E-07	0.001564086	6.714556639	VIT_213s0047g00110	PREDICTED: uncharacterized protein OsI_027940-like isoform 1	chr13:15502234..15510624	Development.Reproductive development.Fruit development
CUST_487_PI425248043	GSVIVT01001887001	VIT_00s0173g00260	-1.864820911	6.272223722	-5.814200986	4.35E-05	0.011478048	2.361733818	VIT_200s0173g00260	atp binding	chrUn:6784098..6787453	Unknown
CUST_2408_PI425248304	GSVIVT01008665001	VIT_17s0000g00070	-1.850727245	6.586935694	-3.036597063	0.008814076	0.099279636	-2.661110651	VIT_217s0000g00070	protein	chr17:34822..36451	Unknown
CUST_11931_PI425248304	GSVIVT01034947001	VIT_05s0077g00550	-1.837319039	9.14450261	-5.901034556	3.73E-05	0.011161185	2.503796586	SFR2	beta-glucosidase-like chloroplastic-like	chr5:365486..371314	Metabolism.Primary metabolism.Carbohydrate metabolism
CUST_858_PI425248304	GSVIVT01003279001	VIT_07s0185g00040	-1.833447013	7.081887685	-6.236339422	2.10E-05	0.008940841	3.041106373	VIT_207s0185g00040	uncharacterized protein	chr7:14050225..14053743	Unknown
CUST_2984_PI425248304	GSVIVT01009730001		-1.816125189	8.166004622	-2.747757641	0.015620103	0.132983309	-3.193488191		NA	chr18:10838352..10839671	Unknown
CUST_1247_PI425248063	GSVIVT01012958001	VIT_02s0012g03200	-1.811562715	6.56464081	-4.907773769	0.000225533	0.020430179	0.810095383	VIT_202s0012g03200	NA	chr2:11781088..11782139	Unknown
CUST_1689_PI425248043	GSVIVT01007337001	VIT_00s0532g00030	-1.808466407	11.17327351	-2.911573262	0.011299646	0.112768494	-2.892954137	CXXS1	thioredoxin-like protein	chrUn:31429534..31430897	Cellular process.Cellular homeostasis.Cell redox homeostasis
CUST_11538_PI425248304	GSVIVT01033739001	VIT_08s0007g04240	-1.808188314	5.59284184	-3.968244919	0.001379911	0.043757493	-0.909916495	ECP63	late embryogenesis abundant protein	chr8:18215450..18217141	Response to stimulus.Stress response.Abiotic stress response.Desiccation stress response
CUST_1670_PI425248043	GSVIVT01007242001	VIT_00s0516g00010	-1.806717005	5.835575502	-6.818935103	7.99E-06	0.005054935	3.931864528	RIN4	rpm1 interacting protein 4 transcript 2	chrUn:31051405..31053065	Unknown
CUST_5270_PI425248043	GSVIVT01023534001	VIT_14s0036g00440	-1.801981765	6.629239521	-2.430516069	0.02898877	0.184836114	-3.760750672	VIT_214s0036g00440	uncharacterized protein	chr14:10123012..10123538	Unknown
CUST_893_PI425248304	GSVIVT01003420001	VIT_07s0191g00080	-1.799078812	6.850881027	-5.765672534	4.73E-05	0.011756692	2.281821388	GCL1	g protein-coupled receptor-like protein	chr7:14831122..14837193	Unclear
CUST_1601_PI425248063	GSVIVT01016418001	VIT_13s0019g02920	-1.798820578	7.466044152	-4.907226448	0.000225765	0.020430179	0.80912271	HSP18	cytosolic class i small heat shock protein partial	chr13:4108664..4109146	Metabolism.Primary metabolism.Protein metabolism and modification.Protein folding.Chaperone-mediated protein folding.HSP-mediated protein folding
CUST_1920_PI425248304	GSVIVT01007789001	VIT_17s0000g08010	-1.795272854	7.888522472	-2.777782276	0.014722741	0.12867888	-3.138726581	TPS9	probable -trehalose-phosphate synthase	chr17:8992843..8998935	Metabolism.Primary metabolism.Carbohydrate metabolism.Polysaccharide metabolism.Starch and sucrose metabolism
CUST_271_PI425248027	XM002274719LOC100257104	VIT_02s0025g01020	-1.794152166	8.136256797	-4.310004395	0.000706682	0.032754835	-0.274046769	GBF3	g-box binding factor	chr2:989150..996221	#N/A
CUST_3158_PI425248304	GSVIVT01010642001	VIT_16s0100g00300	-1.787247078	8.455492554	-5.476924499	7.92E-05	0.013610479	1.798746801	VIT_216s0100g00300	l-idonate 5-dehydrogenase	chr16:15675424..15679159	Metabolism.Primary metabolism.Carbohydrate metabolism.Monosaccharide metabolism.Fructose and mannose metabolism
CUST_6108_PI425248304	GSVIVT01019481001	VIT_02s0025g01020	-1.783072613	8.09786391	-4.145795608	0.000973469	0.038255754	-0.578430283	GBF3	g-box binding factor	chr2:990820..996189	Regulation overview.Regulation of gene expression.Regulation of transcription.Transcription factor.bZIP family transcription factor
CUST_4944_PI425248304	GSVIVT01016101001		-1.780390836	9.967793139	-2.566764983	0.022265838	0.159421274	-3.519924987		NA	chr9:18991795..19000495	Unknown
CUST_4699_PI425248043	GSVIVT01020824001	VIT_12s0028g01030	-1.779244483	7.04054901	-1.816982076	0.090508512	0.333885047	-4.768840828	VIT_212s0028g01030	protein	chr12:1514071..1514724	Unknown
CUST_11707_PI425248304	GSVIVT01034066001	VIT_08s0007g01360	-1.776511056	7.219898999	-2.75748222	0.015323777	0.131626508	-3.175768815	VIT_208s0007g01360	uncharacterized protein	chr8:15448792..15451303	Unknown
CUST_6365_PI425248043	GSVIVT01027821001	VIT_05s0049g01120	-1.773380721	7.525170083	-3.469906151	0.003712568	0.067111355	-1.847906119	GSTU7	probable glutathione s-transferase-like	chr5:8170774..8171806	Metabolism.Primary metabolism.Coenzyme and prosthetic group metabolism.Peptide derived compounds biosynthesis.Glutathione metabolism
CUST_5634_PI425248304	GSVIVT01018028001	VIT_05s0020g03970	-1.772518224	10.37528237	-3.286578251	0.005353589	0.07843185	-2.193174481	SULTR3-1	sulfate bicarbonate oxalate exchanger and transporter sat-1	chr5:5622650..5631076	Transport overview.Electrochemical Potential-driven Transporters.Porters.Sulfate Permease
CUST_405_PI425248304	GSVIVT01001178001	VIT_07s0151g00740	-1.770783222	6.995774617	-2.294009817	0.037637866	0.210767294	-3.996898782	VIT_207s0151g00740	protein	chr7:1048220..1052192	Transport overview.Macromolecule transport.Lipid transport
CUST_3508_PI425248304	GSVIVT01011496001	VIT_14s0108g01500	-1.769485825	8.920995452	-7.518180218	2.66E-06	0.003265322	4.930026151	CLPB3	chaperone protein chloroplastic-like	chr14:30039728..30047447	Transport overview.Incompletely characterized transport systems.Recognized transporters of unknown biochemical mechanism.Type VI Symbiosis/Virulence Sec Ptw
CUST_943_PI425248043	GSVIVT01003882001		-1.767471241	6.30441091	-4.735728579	0.000311998	0.023483233	0.502420419		NA	chrUn:13120422..13121469	No hit
CUST_2364_PI425248304	GSVIVT01008595001	VIT_17s0000g00830	-1.766958979	6.014596363	-1.706918973	0.109730168	0.36870057	-4.932215523	MTN3_VIT_217s0000g00830	bidirectional sugar transporter sweet14-like	chr17:551030..552902	Development.Root development
CUST_1819_PI425248304	GSVIVT01007583001	VIT_17s0000g09790	-1.750681887	8.20284338	-3.384636565	0.004401514	0.072124522	-2.008621485	BT1	speckle-type poz protein	chr17:11642834..11645637	Regulation overview.Regulation of gene expression.Regulation of transcription.Transcription factor.TAZ family transcription factor
CUST_637_PI425248063	GSVIVT01011584001	VIT_01s0011g06440	-1.741261825	9.060997028	-3.835572147	0.001793639	0.048495689	-1.158870685	VIT_201s0011g06440 VIT_201s0011g06450	probable nad h-dependent oxidoreductase 1	chr1:6248926..6263935	Metabolism.Primary metabolism.Amino acid metabolism.Methionine metabolism
CUST_4680_PI425248043	GSVIVT01020751001	VIT_12s0028g01710	-1.724958104	11.62698392	-3.931710197	0.001483066	0.04476589	-0.978379871	VIT_212s0028g01710	NA	chr12:2352608..2353493	Unknown
CUST_8505_PI425248043	GSVIVT01036090001	VIT_06s0080g00790	-1.715022041	7.365353194	-2.351022497	0.033764014	0.200064944	-3.89894945	VIT_206s0080g00790	dna binding	chr6:20794573..20795984	Development.Reproductive development.Flower development
CUST_4242_PI425248304	GSVIVT01014426001	VIT_19s0014g03500	-1.7101189	10.56025962	-6.317317609	1.83E-05	0.008247153	3.168172699	VIT_219s0014g03500	uncharacterized protein	chr19:3626941..3634812	Unknown
CUST_1606_PI425248063	GSVIVT01016426001	VIT_13s0019g02840	-1.703796308	8.891942231	-3.252247029	0.005733453	0.080665535	-2.257689272	HSP18	kda class i heat shock protein	chr13:4036186..4049281	Metabolism.Primary metabolism.Protein metabolism and modification.Protein folding.Chaperone-mediated protein folding.HSP-mediated protein folding
CUST_10069_PI425248304	GSVIVT01030147001	VIT_12s0057g01540	-1.699659407	9.493192671	-3.940581356	0.001457318	0.044665007	-0.961748994	VIT_212s0057g01540	regulator of chromosome condensation repeat-containing protein	chr12:10292978..10309237	Transport overview.Nucleocytoplasmic transport.Nuclear pore complex
CUST_419_PI425248063	GSVIVT01010308001	VIT_01s0010g02290	-1.694550554	7.338556558	-5.195469226	0.000132164	0.016430953	1.315679242	HSP21	small heat shock protein	chr1:19257335..19258407	Metabolism.Primary metabolism.Protein metabolism and modification.Protein folding.Chaperone-mediated protein folding.HSP-mediated protein folding
CUST_714_PI425248304	GSVIVT01002388001	VIT_00s0710g00010	-1.687436006	6.718194687	-5.541080671	7.06E-05	0.013035594	1.907192217	GCL1	g protein-coupled receptor-like protein	chrUn:34539494..34540808	Unclear
CUST_3148_PI425248043	GSVIVT01014424001		-1.686261688	12.0530795	-6.524566971	1.29E-05	0.006617953	3.488584557		NA	chr19:3624909..3626699	No hit
CUST_2802_PI425248304	GSVIVT01009390001	VIT_18s0001g09510	-1.685486965	7.376444582	-3.953948962	0.001419376	0.044164352	-0.93669694	CYP81D3	cytochrome p450	chr18:7956027..7958282	Metabolism.Cellular metabolism.Oxidation reduction.Cytochrome P450 oxidoreductase
CUST_2947_PI425248043	GSVIVT01013663001	VIT_18s0001g01570	-1.685233672	5.56576662	-2.744993319	0.015705351	0.133070709	-3.198522068	VIT_218s0001g01570	kda class i heat shock	chr18_random:2135300..2136089	Response to stimulus.Stress response.Biotic stress response
CUST_4923_PI425248043	GSVIVT01022222001	VIT_07s0031g01530	-1.67110314	8.794869104	-2.936872396	0.010746481	0.109871412	-2.846192076	SEP2	stress enhanced protein 2	chr7:17627134..17630179	Metabolism.Primary metabolism.Generation of metabolite precursors and energy.Photosynthesis.Antenna proteins
CUST_7770_PI425248043	GSVIVT01033076001	VIT_14s0068g01870	-1.66728098	8.506135865	-3.339875498	0.004813062	0.074500525	-2.092910278	VIT_214s0068g01870	major facilitator protein	chr14:25568450..25572250	Response to stimulus.Stress response.Biotic stress response
CUST_933_PI425248043	GSVIVT01003832001	VIT_04s0210g00140	-1.66653879	7.216700276	-4.829427778	0.000261336	0.022002671	0.670460269	AAE1	amp dependent	chr4:20507825..20508286	Unclear
CUST_694_PI425248063	GSVIVT01011652001	VIT_01s0011g05810	-1.666312249	7.561459125	-3.775059816	0.002022256	0.050632631	-1.272687502	FKF1	adagio protein 3-like	chr1:5581263..5585379	Signaling.Signaling pathway.Circadian clock Signaling
CUST_1586_PI425248063	GSVIVT01016398001	VIT_13s0019g03160	-1.665329096	9.475405317	-5.737153118	4.98E-05	0.011756692	2.234685462	VIT_213s0019g03160	kda class i heat shock protein	chr13:4227263..4228380	Metabolism.Primary metabolism.Protein metabolism and modification.Protein folding.Chaperone-mediated protein folding.HSP-mediated protein folding
CUST_2389_PI425248043	GSVIVT01010574001	VIT_16s0100g01020	-1.6454257	7.637775322	-1.625401231	0.126188732	0.395331232	-5.048960494	TT4	stilbene synthase	chr16:16503636..16504625	Metabolism.Secondary metabolism.Phenylpropanoid metabolism.Phenylpropanoid biosynthesis
CUST_703_PI425248304	GSVIVT01002334001	VIT_00s0684g00030	-1.644829848	7.562192587	-4.140519127	0.000983579	0.038371522	-0.588248525	SEN1	senescence-associated protein	chrUn:34169552..34172397	Signaling.Hormone Signaling.Jasmonate salicylate signaling.Jasmonate Signaling.Jasmonate-mediated Signaling pathway
CUST_1215_PI425248043	GSVIVT01005210001		-1.642918813	7.671726034	-1.617456503	0.127901609	0.398456944	-5.060134966		NA	chrUn:19215643..19217032	Unknown
CUST_1788_PI425248043	GSVIVT01007772001	VIT_17s0000g08150	-1.642870925	7.40478175	-2.927786298	0.010942015	0.110731195	-2.862996087	VIT_217s0000g08150	dna binding	chr17:9199303..9201475	Regulation overview.Regulation of gene expression.Regulation of transcription.Transcription factor.bHLH family transcription factor
CUST_9136_PI425248304	GSVIVT01027980001	VIT_07s0005g00170	-1.636559096	6.261539521	-3.143407274	0.007124391	0.089168242	-2.461751993	SRP	rubber elongation factor	chr7:2940296..2941537	Unclear
CUST_5488_PI425248043	GSVIVT01024290001	VIT_16s0039g01070	-1.63451054	8.418693146	-1.965651476	0.069327847	0.291569298	-4.53856114	GSTU7	glutathione s-	chr16:578403..580042	Metabolism.Primary metabolism.Coenzyme and prosthetic group metabolism.Peptide derived compounds biosynthesis.Glutathione metabolism
CUST_564_PI425248063	GSVIVT01010525001	VIT_01s0010g03930	-1.632078411	6.96297418	-3.190883747	0.006480563	0.085650952	-2.372835973	WRKY75	wrky transcription	chr1:21460123..21461397	Regulation overview.Regulation of gene expression.Regulation of transcription.Transcription factor.WRKY family transcription factor
CUST_107_PI425248063	GSVIVT01001406001	VIT_18s0157g00020	-1.630754048	8.486273717	-5.35326086	9.90E-05	0.014676626	1.587952351	GI	gigantea	chr18:18680237..18701933	#N/A
CUST_8897_PI425248304	GSVIVT01027448001	VIT_15s0048g02490	-1.630361756	8.459817592	-4.661656489	0.000359174	0.024884947	0.368804672	OMT1	catechol o-methyltransferase	chr15:16662903..16665185	Metabolism.Primary metabolism.Amino acid metabolism.Aromatic amino acid metabolism.Tyrosine metabolism
CUST_3203_PI425248063	GSVIVT01032796001	VIT_13s0067g01240	-1.629942941	5.789376324	-4.156430344	0.000953414	0.037992744	-0.558648327	GEA6	early-methionine-labelled polypeptide	chr13:712916..714472	Metabolism.Primary metabolism.Generation of metabolite precursors and energy.Storage proteins
CUST_11232_PI425248304	GSVIVT01033131001	VIT_04s0069g00230	-1.622098205	6.601730478	-4.505768739	0.000484049	0.027995922	0.0854846	GLR2	glutamate receptor -like	chr4:8149430..8183352	Transport overview.Channels and pores.a-Type channels.Glutamate-gated Ion Channel of Neurotransmitter Receptors
CUST_7851_PI425248304	GSVIVT01024747001	VIT_06s0004g06530	-1.61225671	7.686961439	-3.839006009	0.001781481	0.048462477	-1.152416405	VIT_206s0004g06530	protein	chr6:7241761..7244593	Regulation overview.Regulation of gene expression.Regulation of transcription.Transcription factor.Zinc finger C3HC4 family transcription factor
CUST_2744_PI425248304	GSVIVT01009278001	VIT_18s0001g08450	-1.6109876	7.330237472	-1.869051594	0.082506608	0.31884338	-4.689388745	BCAT-2	branched-chain-amino-acid aminotransferase 2	chr18:6907055..6910618	Metabolism.Primary metabolism.Amino acid metabolism.Valine, leucine, and isoleucine metabolism.Valine, leucine, and isoleucine catabolism
CUST_3525_PI425248304	GSVIVT01012279001	VIT_03s0110g00200	-1.60337964	8.805231697	-4.582696681	0.000417632	0.026082423	0.225647601	VIT_203s0110g00200	apocytochrome b	chr3:12951440..12952290	Metabolism.Primary metabolism.Generation of metabolite precursors and energy.Electron transport.Respiratory-chain phosphorylation
CUST_6125_PI425248043	GSVIVT01026969001	VIT_15s0046g02150	-1.600234545	6.094043901	-2.211522243	0.043989206	0.228804074	-4.13674343	WRKY24	wrky transcription	chr15:18940954..18942146	Regulation overview.Regulation of gene expression.Regulation of transcription.Transcription factor.WRKY family transcription factor
CUST_4405_PI425248043	GSVIVT01019533001		-1.5994327	9.201958754	-5.085600649	0.000161885	0.018020677	1.123966193		NA	chr2:1403544..1404804	Unknown
CUST_10139_PI425248304	GSVIVT01030304001	VIT_08s0058g00320	-1.598530594	6.467122486	-6.266850537	1.99E-05	0.008686533	3.089106168	UBA1	ubiquitin-activating enzyme e1	chr8:9230232..9239024	Metabolism.Primary metabolism.Protein metabolism and modification.Proteolysis.cytoplasmic and nuclear protein degradation.Ubiquitin-mediated proteolysis
CUST_2440_PI425248043	GSVIVT01010719001		-1.596035361	9.495028882	-1.900999078	0.077917119	0.309878965	-4.63998845		NA	chr13:12747651..12749219	No hit
CUST_1331_PI425248043	GSVIVT01005751001	VIT_00s0291g00050	-1.594423182	9.600898646	-2.663331196	0.018437983	0.144859418	-3.346588661	VIT_200s0291g00050	octicosapeptide phox bem1p domain-containing protein	chrUn:21827044..21827908	Unknown
CUST_3142_PI425248043	GSVIVT01014403001	VIT_19s0014g03290	-1.591558061	8.023623808	-2.966721221	0.010128018	0.106546427	-2.790916231	RD26	nac domain protein nac4	chr19:3412514..3414239	Regulation overview.Regulation of gene expression.Regulation of transcription.Transcription factor.NAC family transcription factor
CUST_6082_PI425248304	GSVIVT01019429001	VIT_02s0025g00510	-1.590533269	7.216511998	-3.740106921	0.002167557	0.052093815	-1.338489663	RBOH	respiratory burst oxidase	chr2:621477..631791	Signaling.Hormone Signaling.ABA Signaling.ABA-mediated Signaling pathway
CUST_240_PI425248043	GSVIVT01000985001	VIT_13s0147g00130	-1.585795888	5.868794995	-4.602815394	0.000401864	0.025879441	0.262192932	VIT_213s0147g00130	---NA---	chr13:11146743..11148152	#N/A
CUST_7440_PI425248304	GSVIVT01023906001	VIT_03s0038g03530	-1.584205624	9.44934234	-1.943568026	0.072159984	0.297189574	-4.573420323	VIT_203s0038g03530	lysine histidine transporter	chr3:2545279..2548986	Transport overview.Electrochemical Potential-driven Transporters.Porters.Amino Acid/Auxin Permease
CUST_4364_PI425248043	GSVIVT01019402001		-1.581278802	10.43872757	-7.286313873	3.81E-06	0.003751508	4.607476567		NA	chr2:357129..358775	Unknown
CUST_8295_PI425248043	GSVIVT01035315001	VIT_04s0008g00440	-1.579960902	7.168126797	-2.55417819	0.02281797	0.161733525	-3.542365121	VIT_204s0008g00440	receptor-like protein kinase hsl1-like	chr4:399139..400374	#N/A
CUST_3203_PI425248043	GSVIVT01014563001	VIT_19s0014g04850	-1.57993138	9.944704235	-1.360266429	0.195074459	0.495413896	-5.400724485	VIT_219s0014g04840 TPS21	(-)-germacrene d synthase	chr19:5188833..5190518	Metabolism.Secondary metabolism.Terpenoid metabolism.Terpenoid biosynthesis
CUST_2394_PI425248043	GSVIVT01010582001	VIT_16s0100g00880	-1.579478435	7.528341956	-1.585986623	0.134884606	0.410079414	-5.104032709	TT4	stilbene synthase 4-like	chr16:16366711..16368449	Metabolism.Secondary metabolism.Phenylpropanoid metabolism.Phenylpropanoid biosynthesis
CUST_9065_PI425248304	GSVIVT01027802001	VIT_05s0049g00930	-1.578814084	6.986818904	-1.653823885	0.120222092	0.385608074	-5.008683531	PHT1-4	inorganic phosphate	chr5:7925222..7933404	Transport overview.Electrochemical Potential-driven Transporters.Porters.Major Facilitator Superfamily.Phosphate: H+ Symporter
CUST_2402_PI425248043	GSVIVT01010593001		-1.578474361	6.036377952	-4.757627906	0.000299313	0.023421258	0.541794078		NA	chr16:16225502..16227189	#N/A
CUST_2243_PI425248304	GSVIVT01008396001	VIT_17s0000g02700	-1.575178839	7.698937756	-3.069029403	0.008262882	0.095788225	-2.600687156	ALPHA	alpha dioxygenase	chr17:2505973..2509710	Metabolism.Primary metabolism.Lipid metabolism.Fatty acid metabolism.Alpha-linolenic acid metabolism
CUST_243_PI425248043	GSVIVT01000994001	VIT_13s0147g00160	-1.570875329	11.03392222	-3.553671201	0.003141303	0.062555659	-1.689931506	VIT_213s0147g00160	protein	chr13:11229138..11229604	Transport overview.Electrochemical Potential-driven Transporters.Porters.Aromatic Acid Exporter
CUST_6799_PI425248043	GSVIVT01029412001	VIT_17s0053g00995	-1.569337749	7.651091558	-6.921227554	6.78E-06	0.004908984	4.08267277	emb2171	uncharacterized protein loc100253534	chr17:16798527..16807245	Unknown
CUST_1253_PI425248063	GSVIVT01012978001	VIT_02s0012g02830	-1.567602358	7.960370966	-2.644205869	0.019141706	0.147086791	-3.381076944	VIT_202s0012g02830	udp-glycosyltransferase 83a1	chr2:10849883..10851759	Metabolism.Secondary metabolism.Phenylpropanoid metabolism.Flavonoid metabolism.Flavonoid biosynthesis
CUST_11349_PI425248304	GSVIVT01033388001	VIT_08s0007g07520	-1.563469515	10.45682508	-3.940496443	0.001457563	0.044665007	-0.961908161	VIT_208s0007g07520	short-chain type	chr8:21013223..21014343	Metabolism.Primary metabolism.Lipid metabolism.Fatty acid metabolism.Fatty acid biosynthesis.Unsaturated fatty acid biosynthesis
CUST_4302_PI425248043	GSVIVT01019012001	VIT_04s0023g01330	-1.562964164	10.23483474	-1.253357265	0.230439573	0.536989472	-5.529229586	HB40	homeodomain leucine zipper protein	chr4:17798124..17799885	Regulation overview.Regulation of gene expression.Regulation of transcription.Transcription factor.Homeobox domain family transcription factor
CUST_8498_PI425248043	GSVIVT01036056001	VIT_06s0080g01130	-1.542904681	7.265282063	-2.990513245	0.009660275	0.103827919	-2.746780093	VIT_206s0080g01130	NA	chr6:21308358..21309826	No hit
CUST_680_PI425248063	GSVIVT01011634001	VIT_01s0011g05960	-1.541876957	10.51552909	-4.238627065	0.000811996	0.035473162	-0.40606582	ATTPS6	x-trehalose-phosphate synthase	chr1:5722391..5726992	Metabolism.Primary metabolism.Carbohydrate metabolism.Polysaccharide metabolism.Starch and sucrose metabolism
CUST_11979_PI425248304	GSVIVT01035038001	VIT_05s0077g01330	-1.533438815	5.695235894	-2.527199565	0.024046098	0.166644029	-3.590336974	VIT_205s0077g01330	glycine-rich protein	chr5:1083853..1085029	Unknown
CUST_3418_PI425248043	GSVIVT01015284001	VIT_11s0016g02980	-1.532406734	10.12525972	-1.727235938	0.10593254	0.362347033	-4.902541972	OXS3	oxidative stress 3	chr11:2383672..2384701	Unknown
CUST_1598_PI425248063	GSVIVT01016412001	VIT_13s0019g03010	-1.526594442	7.377264391	-3.233247464	0.005955112	0.082304284	-2.293365785	VIT_213s0019g03010	cytosolic class i small heat shock protein partial	chr13:4153360..4156461	Metabolism.Primary metabolism.Protein metabolism and modification.Protein folding.Chaperone-mediated protein folding.HSP-mediated protein folding
CUST_8164_PI425248304	GSVIVT01025348001	VIT_06s0004g01390	-1.526583827	7.800225593	-3.144126833	0.007114174	0.089111393	-2.460405625	RLK1	protein	chr6:1647644..1654281	Signaling.Signaling pathway.Protein kinase
CUST_1040_PI425248043	GSVIVT01004437001	VIT_00s1328g00020	-1.522737552	10.68120345	-4.219576901	0.000842734	0.035939076	-0.441377902	PSK4	phytosulfokines 3-like	chrUn:38525249..38525954	Signaling.Signaling pathway.Signaling molecules.Signaling peptide.Ligand peptide
CUST_4481_PI425248043	GSVIVT01019830001	VIT_02s0025g04180	-1.520642582	7.195882563	-2.37878877	0.032016983	0.194521998	-3.850886419	VIT_202s0025g04180	protein phosphatase inhibitor 2 containing protein	chr2:3722061..3723122	Unknown
CUST_5351_PI425248043	GSVIVT01023874001		-1.518751241	7.348358308	-5.746568748	4.90E-05	0.011756692	2.250261403		NA	chr3:2814403..2814940	Unknown
CUST_126_PI425248027	XM002279800	VIT_10s0003g00090	-1.518361964	7.807469997	-2.580037973	0.021697542	0.157676705	-3.496221751	DYL1	dormancy-associated 1	chr10:1398004..1399296	#N/A
CUST_4255_PI425248304	GSVIVT01014454001	VIT_19s0014g03820	-1.516067895	7.722092175	-3.607460056	0.002822012	0.0598244	-1.588487296	MYB102	myb-related protein m4	chr19:3913823..3915339	Regulation overview.Regulation of gene expression.Regulation of transcription.Transcription factor.MYB family transcription factor
CUST_3649_PI425248304	GSVIVT01012714001	VIT_10s0116g01660	-1.51580137	8.545155986	-3.942436092	0.001451993	0.044665007	-0.958272453	GLX1	lactoylglutathione lyase-like protein	chr10:915919..919949	#N/A
CUST_1578_PI425248304	GSVIVT01006430001	VIT_00s0366g00020	-1.515145641	7.274271821	-3.621016458	0.00274684	0.05902909	-1.562923789	CRK25	atp binding	chrUn:25843736..25846937	Signaling.Signaling pathway.Protein kinase
CUST_11732_PI425248304	GSVIVT01034111001	VIT_08s0007g00930	-1.510251151	8.000750157	-3.104227232	0.007703245	0.092525878	-2.534998586	VIT_208s0007g00930	probable e3 ubiquitin-protein ligase herc1-like	chr8:15082066..15087740	Transport overview.Nucleocytoplasmic transport.Nuclear pore complex
CUST_3833_PI425248304	GSVIVT01013365001	VIT_18s0122g01340	-1.509189964	8.420454724	-2.75925934	0.01527022	0.131392043	-3.172528886	VIT_218s0122g01340	btb poz domain-containing protein	chr18:937802..944696	Regulation overview.Regulation of gene expression.Regulation of transcription.Transcription factor.TRAF
CUST_4302_PI425248304	GSVIVT01014569001	VIT_19s0014g04930	-1.509139828	10.81007499	-1.171455556	0.260811079	0.571995612	-5.622014956	TPS21	(-)-germacrene d synthase	chr19:5254957..5257674	Metabolism.Secondary metabolism.Terpenoid metabolism.Terpenoid biosynthesis
CUST_10649_PI425248304	GSVIVT01031615001	VIT_05s0062g00720	-1.502067113	7.989210285	-2.320371683	0.035797211	0.205872021	-3.951734613	OGT1	udp-glycosyltransferase 75c1-like	chr5:18984607..19001277	Metabolism.Secondary metabolism.Phenylpropanoid metabolism.Flavonoid metabolism.Flavonoid biosynthesis.Anthocyanin biosynthesis.Anthocyanin-glycoside biosynthesis
CUST_253_PI425248063	GSVIVT01010047001		-1.501618974	8.731578583	-3.111377722	0.007594229	0.091713332	-2.521640382		NA	chr18:13810562..13811785	Response to stimulus.Stress response.Abiotic stress response
CUST_11128_PI425248304	GSVIVT01032909001	VIT_14s0068g00310	-1.498492771	9.466935903	-7.994995374	1.31E-06	0.003039972	5.567739612	VIT_214s0068g00310	rna binding	chr14:23997438..24018763	Transport overview.Primary Active Transporters.P-P-bond hydrolysis-driven transporters.Nuclear mRNA Exporter
CUST_3772_PI425248043	GSVIVT01017065001		-1.490994788	8.782432814	-3.098991836	0.007784045	0.092909157	-2.544776291		NA	chr9:3903009..3915595	Transposable elements viral and plasmid proteins.Protein from transposable element
CUST_220_PI425248027	XM002279376LOC100264677	VIT_01s0011g03720	-1.483820666	6.652939266	-2.816480302	0.013640034	0.124023617	-3.06792153	VIT_201s0011g03720	dna binding	chr1:3368552..3370302	#N/A
CUST_4232_PI425248043	GSVIVT01018703001	VIT_16s0022g00160	-1.483014684	9.413196097	-4.359677496	0.000641749	0.031441874	-0.182453071	VIT_216s0022g00160	ribosomal protein s14	chr16:10962793..10962963	#N/A
CUST_1722_PI425248063	GSVIVT01016572001	VIT_13s0019g00860	-1.48055636	7.980849373	-3.261569227	0.005627724	0.079981616	-2.240177157	VIT_213s0019g00860	kda heat shock peroxisomal	chr13:2689505..2690199	Metabolism.Primary metabolism.Protein metabolism and modification.Protein folding.Chaperone-mediated protein folding.HSP-mediated protein folding
CUST_2749_PI425248043	GSVIVT01012713001e5	VIT_10s0116g01660	-1.478255654	8.291422483	-5.073619852	0.000165521	0.018085559	1.102956956	GLX1	lactoylglutathione lyase-like protein	chr10:898873..915904	#N/A
CUST_143_PI425248027	XM002268368	VIT_02s0087g00910	-1.478053238	7.247425448	-2.2896099	0.037953636	0.21161814	-4.004415261	NCED4	carotenoid cleavage dioxygenase 4	chr2:18560490..18562782	#N/A
CUST_682_PI425248063	GSVIVT01011636001	VIT_01s0011g05940	-1.47512998	7.740165825	-5.435103617	8.54E-05	0.014109463	1.727718018	VIT_201s0011g05940	protein	chr1:5694701..5696103	Metabolism.Primary metabolism.Amino acid metabolism.Aromatic amino acid metabolism.Phenylalanine metabolism.Phenylalanine biosynthesis
CUST_3949_PI425248043	GSVIVT01017572001	VIT_09s0002g09140	-1.47317302	8.596087377	-2.515418183	0.024602099	0.168972859	-3.611230608	VIT_209s0002g09140	ap2 erf domain-containing transcription factor	chr9:10792005..10792827	Signaling.Hormone Signaling.Ethylene Signaling.Ethylene-mediated Signaling pathway
CUST_2801_PI425248304	GSVIVT01009388001	VIT_18s0001g09500	-1.472324328	7.010699697	-3.885139142	0.00162603	0.046717645	-1.06575629	CYP81D3	cytochrome p450	chr18:7942170..7953201	Metabolism.Cellular metabolism.Oxidation reduction.Cytochrome P450 oxidoreductase
CUST_10145_PI425248304	GSVIVT01030322001	VIT_08s0058g00200	-1.466906666	9.509806818	-4.78159199	0.000286041	0.022884259	0.584810986	VIT_208s0058g00200	sequence-specific dna binding transcription factor	chr8:8891286..8895225	Regulation overview.Regulation of gene expression.Regulation of transcription.Transcription factor.Trihelix family transcription factor
CUST_146_PI425248027	XM002284233	VIT_04s0008g03930	-1.466422257	10.85848639	-2.148886917	0.049467247	0.243447299	-4.241343867	RD22	dehydration-responsive protein rd22	chr4:3274435..3276122	#N/A
CUST_3108_PI425248063	GSVIVT01032684001	VIT_13s0067g02880	-1.465832106	7.897307915	-4.142960712	0.000978888	0.03835538	-0.58370506	VIT_213s0067g02880	ring-h2 finger protein atl72-like	chr13:1559166..1559953	Regulation overview.Regulation of gene expression.Regulation of transcription.Transcription factor.Zinc finger C3HC4 family transcription factor
CUST_4643_PI425248304	GSVIVT01015311001	VIT_11s0016g03210	-1.464408199	11.16648992	-5.09971813	0.000157706	0.017866988	1.148696338	NADP-ME3	nadp-dependent malic enzyme-like	chr11:2574483..2579633	Metabolism.Primary metabolism.Carbohydrate metabolism.Monosaccharide metabolism.Pyruvate metabolism
CUST_707_PI425248304	GSVIVT01002362001	VIT_00s0698g00010	-1.463307751	9.909435381	-3.260182319	0.005643329	0.080032399	-2.242782812	CAT2	catalase	chrUn:34390217..34393271	#N/A
CUST_12018_PI425248304	GSVIVT01035129001	VIT_05s0077g02150	-1.462996902	7.540283373	-3.04028482	0.008749615	0.098965663	-2.654245415	VIT_205s0077g02150	probable nad h-dependent oxidoreductase 1-like	chr5:1690234..1699142	Metabolism.Secondary metabolism.Phenylpropanoid metabolism.Flavonoid metabolism.Flavonoid biosynthesis
CUST_3855_PI425248043	GSVIVT01017318001		-1.456078991	8.214181473	-2.412269869	0.030024416	0.187895366	-3.792631517		NA	chr9:6687564..6688330	Unknown
CUST_4231_PI425248043	GSVIVT01018702001	VIT_16s0022g00160	-1.452936025	7.714822123	-5.522352448	7.30E-05	0.013205893	1.875600295	VIT_216s0022g00160	ribosomal protein s14	chr16:10962970..10963695	#N/A
CUST_282_PI425248027	XM002264995LOC100251207		-1.451673288	7.840362168	-3.629988176	0.002698206	0.058600628	-1.546006865		NA	NA	#N/A
CUST_6066_PI425248304	GSVIVT01019403001	VIT_02s0025g00240	-1.45010368	7.92187733	-2.539401715	0.023482961	0.163851085	-3.568661432	BETA-OHASE	beta-carotene hydroxylase	chr2:360000..362037	Metabolism.Secondary metabolism.Terpenoid metabolism.Tetraterpenoid metabolism.Tetraterpenoid biosynthesis.Carotenoid biosynthesis
CUST_3681_PI425248043	GSVIVT01016701001		-1.447869642	8.186991732	-1.776754193	0.097157108	0.346741058	-4.829290869		NA	chr9:472103..473410	Signaling.Hormone Signaling.Auxin Signaling.Auxin-mediated Signaling pathway
CUST_5416_PI425248043	GSVIVT01024060001	VIT_03s0038g02090	-1.445697435	8.978037302	-2.341436305	0.034387863	0.20182861	-3.915489259	VIT_203s0038g02090	1-phosphatidylinositol phosphodiesterase-related protein	chr3:1441276..1442006	Metabolism.Primary metabolism.Amino acid metabolism.Glycine, serine, and threonine metabolism
CUST_5573_PI425248043	GSVIVT01024587001	VIT_06s0004g07830	-1.444899899	6.5879824	-5.90561672	3.70E-05	0.011161185	2.511260019	SIP1	serine-threonine kinase	chr6:8605255..8607990	Signaling.Hormone Signaling.ABA Signaling.ABA-mediated Signaling pathway
CUST_5570_PI425248304	GSVIVT01017899001	VIT_05s0020g02770	-1.444717543	11.50638758	-3.095707202	0.007835166	0.092977073	-2.550909494	AILP1	aluminum-induced protein	chr5:4484044..4487627	Unknown
CUST_807_PI425248304	GSVIVT01003129001	VIT_00s0179g00260	-1.443050666	8.119454888	-1.5670564	0.139240555	0.417172856	-5.130153752	VIT_200s0179g00260	calcium-transporting atpase plasma membrane-type-like	chrUn:7509309..7513858	Signaling.Signaling pathway.Calcium sensors and Signaling
CUST_2169_PI425248304	GSVIVT01008255001	VIT_17s0000g04000	-1.442774948	9.758955682	-3.179489856	0.006629593	0.086355483	-2.394189741	ARP4	actin-related protein	chr17:4013614..4030933	Cellular process.Cellular component organization and biogenesis.Cytoskeleton organization and biogenesis.Actin organization and biogenesis
CUST_5335_PI425248043	GSVIVT01023824001	VIT_03s0038g04390	-1.441973047	7.267312406	-3.369791556	0.004533943	0.072998228	-2.036583083	VIT_203s0038g04390	late embryogenesis abundant	chr3:3186256..3187245	Response to stimulus.Stress response.Abiotic stress response.Desiccation stress response
CUST_5619_PI425248043	GSVIVT01024754001	VIT_06s0004g06480	-1.44171395	7.759154529	-3.455463271	0.00382114	0.067316321	-1.875137751	CYP71B34	cytochrome p450	chr6:7205213..7207069	Metabolism.Secondary metabolism.Terpenoid metabolism.Monoterpenoid metabolism.Monoterpenoid biosynthesis
CUST_9152_PI425248043	GSVIVT01038595001		-1.441532224	8.238321167	-2.699043575	0.017190448	0.138886084	-3.281992888		NA	chr16:21617856..21619627	Unclear
CUST_2155_PI425248043	GSVIVT01009214001	VIT_18s0001g07840	-1.441131193	7.335547299	-3.614313871	0.002783751	0.05933566	-1.575562708	VIT_218s0001g07840	uncharacterized protein	chr18:6286068..6286564	Unknown
CUST_2884_PI425248063	GSVIVT01026014001	VIT_18s0041g01230	-1.440985417	6.793084497	-8.235690746	9.21E-07	0.002722619	5.876924909	cpHsc70-1	stromal 70 kda heat shock-related chloroplastic-like	chr18:25847096..25853527	Metabolism.Primary metabolism.Protein metabolism and modification.Protein folding.Chaperone-mediated protein folding.HSP-mediated protein folding
CUST_9575_PI425248304	GSVIVT01028936001	VIT_16s0050g00410	-1.439671845	7.074717693	-1.550007841	0.143265708	0.422992361	-5.153492294	VIT_216s0050g00410	NA	chr16:17226709..17238324	Unknown
CUST_1363_PI425248063	GSVIVT01013757001	VIT_01s0127g00530	-1.438860334	11.99284334	-2.286330656	0.0381906	0.212342928	-4.010013195	VIT_201s0127g00530	probable nucleoredoxin 1-like	chr1:7904820..7907581	Metabolism.Primary metabolism.Protein metabolism and modification.Protein folding.Disulfide bond rearrangement
CUST_241_PI425248043	GSVIVT01000986001		-1.436309873	7.914965155	-4.871702114	0.000241341	0.021121308	0.745905518		NA	chr13:11148423..11149515	#N/A
CUST_3200_PI425248043	GSVIVT01014555001	VIT_19s0014g04790	-1.432844352	8.60381243	-3.137091446	0.007214696	0.089694849	-2.473567806	4-Oct	solute carrier family 22 member 15-like	chr19:5085859..5089101	Transport overview.Electrochemical Potential-driven Transporters.Porters.Major Facilitator Superfamily.Organic Cation Transporter
CUST_5609_PI425248043	GSVIVT01024718001	VIT_06s0004g06790	-1.431275482	7.117696041	-2.033706682	0.061225134	0.27228782	-4.429788494	VIT_206s0004g06790	2og-fe oxygenase family protein	chr6:7476195..7479644	Metabolism.Secondary metabolism.Terpenoid metabolism.Diterpenoid metabolism.Diterpenoid biosynthesis
CUST_13241_PI425248304	GSVIVT01038236001	VIT_05s0094g01260	-1.430435089	9.324731017	-2.491825105	0.025752817	0.173149786	-3.65296772	VIT_205s0094g01260	protein	chr5:24537542..24539980	Unclear
CUST_3926_PI425248043	GSVIVT01017521001	VIT_09s0002g08660	-1.428368661	7.740439753	-4.616964624	0.000391142	0.025443367	0.287866614	VIT_209s0002g08660	f-box lrr-repeat protein 14	chr9:9864534..9867263	Metabolism.Primary metabolism.Protein metabolism and modification.Proteolysis.cytoplasmic and nuclear protein degradation.Ubiquitin-mediated proteolysis
CUST_119_PI425248063	GSVIVT01001422001	VIT_18s0157g00170	-1.427855637	7.298033913	-3.535338943	0.003258248	0.06381145	-1.724507577	VIT_218s0157g00170	tryptophan aminotransferase-related protein 4-like	chr18:18980574..18985327	Metabolism.Primary metabolism.Amino acid metabolism.Cysteine metabolism
CUST_4212_PI425248304	GSVIVT01014358001	VIT_19s0014g02870	-1.424719558	9.069459007	-4.161086233	0.000944768	0.037992744	-0.549990622	VIT_219s0014g02870	hydrolyzing o-glycosyl	chr19:2975506..2977210	#N/A
CUST_86_PI425248304	GSVIVT01000167001	VIT_07s0129g00570	-1.424031938	6.630932206	-4.535879038	0.000456844	0.027190933	0.14042478	VIT_207s0129g00570	protein	chr7:15809675..15820705	Unclear
CUST_8253_PI425248304	GSVIVT01025526001	VIT_08s0040g03340	-1.423573781	8.038334216	-4.573166615	0.000425323	0.02620617	0.2083201	VIT_208s0040g03340	dna binding	chr8:14306355..14324136	Regulation overview.Regulation of gene expression.Regulation of transcription.Transcription factor.PHD family transcription factor
CUST_12150_PI425248304	GSVIVT01035430001	VIT_04s0008g01530	-1.421789493	7.850470441	-2.498068332	0.025443394	0.172069518	-3.641936854	HSP17II	kda class ii heat shock protein	chr4:1225847..1228461	#N/A
CUST_7878_PI425248304	GSVIVT01024811001		-1.421589238	11.54061372	-2.917263789	0.011172834	0.112093331	-2.882443263		NA	chr6:6689157..6691285	Unknown
CUST_308_PI425248027	XM002269231LOC100244564	VIT_10s0003g01600	-1.420521829	7.968874813	-2.14346606	0.049970048	0.244519611	-4.250328824	WRKY65	wrky transcription factor	chr10:3008680..3010400	#N/A
CUST_4211_PI425248304	GSVIVT01014355001	VIT_19s0014g02860	-1.415913109	9.038489419	-4.16711942	0.000933683	0.037992744	-0.538774398	VIT_219s0014g02860	hydrolyzing o-glycosyl	chr19:2952976..2954565	#N/A
CUST_4569_PI425248304	GSVIVT01015197001	VIT_11s0016g02130	-1.411289331	7.538234636	-2.763604309	0.015140042	0.130737039	-3.16460511	VIT_211s0016g02130	zinc finger ccch domain-containing protein 64	chr11:1733867..1756012	Regulation overview.Regulation of gene expression.Regulation of transcription.Transcription factor.C3H family transcription factor
CUST_106_PI425248063	GSVIVT01001405001	VIT_18s0157g00020	-1.41103428	10.70050425	-4.423869048	0.000566802	0.030270248	-0.064449543	GI	gigantea	chr18:18675720..18680201	#N/A
CUST_5626_PI425248304	GSVIVT01018019001	VIT_05s0020g03860	-1.41019	6.140018899	-1.83828329	0.087154742	0.327599875	-4.736499618	HMT2	homocysteine s-methyltransferase	chr5:5513730..5518194	Metabolism.Primary metabolism.Amino acid metabolism.Methionine metabolism
CUST_4259_PI425248043	GSVIVT01018807001	VIT_04s0023g03130	-1.407589997	11.05427037	-1.814220618	0.090951614	0.334869595	-4.773016826	HIS1-3	histone h1	chr4:19696477..19697718	Cellular process.Cellular component organization and biogenesis.Nucleus.Chromosome organization and biogenesis.Chromatin assembly
CUST_8626_PI425248304	GSVIVT01026655001	VIT_04s0044g00020	-1.404324357	10.04065199	-2.998867905	0.00950113	0.103114683	-2.731266076	CAT2	catalase	chr4:20659903..20663897	#N/A
CUST_9021_PI425248304	GSVIVT01027662001	VIT_15s0048g00420	-1.40156428	8.726259909	-2.34624958	0.034073274	0.201046675	-3.90718803	VIT_215s0048g00420	arginase	chr15:14534520..14540309	Metabolism.Primary metabolism.Amino acid metabolism.Arginine and proline metabolism.Urea cycle
CUST_1484_PI425248043	GSVIVT01006401001e5	VIT_00s0361g00080	-1.401541157	8.757426542	-5.524999051	7.26E-05	0.013205893	1.880068008	VIT_200s0361g00080	eukaryotic translation initiation factor-like protein	chrUn:25635972..25648695	#N/A
CUST_2958_PI425248063	GSVIVT01026122001	VIT_18s0041g00050	-1.399729828	7.393912774	-4.036890755	0.001205419	0.041702034	-0.781498236	VIT_218s0041g00050	NA	chr18:24315228..24322276	No hit
CUST_1798_PI425248043	GSVIVT01007815001	VIT_17s0000g07790	-1.39927405	7.23762791	-3.753567599	0.002110387	0.051463666	-1.31314402	UGT74B1	udp-glycosyltransferase 74b1	chr17:8768694..8770406	Metabolism.Secondary metabolism.Primary amino acids derivated metabolism.Glucosinolate metabolism
CUST_4864_PI425248304	GSVIVT01015799001	VIT_03s0017g01550	-1.3967288	7.181883766	-3.003175585	0.009420089	0.102545604	-2.723263963	CRK10	protein	chr3:17566823..17574771	Signaling.Signaling pathway.Protein kinase
CUST_2896_PI425248304	GSVIVT01009563001	VIT_18s0001g11130	-1.396680299	8.889208366	-2.915995445	0.011200977	0.112199545	-2.884786372	AR781	pheromone receptor-like protein	chr18:9442834..9444226	Signaling.Signaling pathway.Calcium sensors and Signaling
CUST_376_PI425248063	GSVIVT01010252001	VIT_01s0010g01840	-1.395914434	8.873984594	-2.307845009	0.036661006	0.207989068	-3.973223307	VIT_201s0010g01840	protein	chr1:18388463..18389993	Cellular process.Cell growth and death
CUST_2230_PI425248043	GSVIVT01009486001	VIT_18s0001g10450	-1.395697929	6.687053713	-3.852445989	0.001734696	0.048296598	-1.127159606	ABF2	dna binding	chr18:8769250..8769811	#N/A
CUST_8197_PI425248043	GSVIVT01034943001	VIT_05s0077g00500	-1.393207579	7.206207323	-1.912351207	0.076342567	0.306516488	-4.622318397	MYB108	protein	chr5:330302..332092	Regulation overview.Regulation of gene expression.Regulation of transcription.Transcription factor.MYB family transcription factor
CUST_10374_PI425248304	GSVIVT01031020001	VIT_14s0006g02850	-1.392706177	5.861014592	-2.643316139	0.019175068	0.147086791	-3.382679539	BEE1_VIT_214s0006g02850	dna binding	chr14:21028395..21030424	Regulation overview.Regulation of gene expression.Regulation of transcription.Transcription factor.bHLH family transcription factor
CUST_4786_PI425248043	GSVIVT01021092001	VIT_10s0003g00090	-1.392225061	11.85609662	-1.675992081	0.1157398	0.378545691	-4.976948899	DYL1	dormancy-associated 1	chr10:1397937..1399285	Signaling.Hormone Signaling.Auxin Signaling.Auxin-mediated Signaling pathway
CUST_5856_PI425248043	GSVIVT01025602001	VIT_08s0040g02660	-1.391133908	10.3412948	-2.20993834	0.04412046	0.229013613	-4.139405917	VIT_208s0040g02660	stress-induced hydrophobic peptide	chr8:13687876..13688361	Transport overview.Incompletely characterized transport systems.Putative transport protein.(Salt, cold) induced Hydrophobic Pep
CUST_2683_PI425248304	GSVIVT01009175001	VIT_18s0001g07500	-1.386700639	7.344887031	-4.590471792	0.000411464	0.025879441	0.239776519	MSL3	mscs-like 3	chr18:5751663..5762206	Transport overview.Channels and pores.a-Type channels.Small Conductance Mechanosensitive Ion Channel
CUST_11987_PI425248304	GSVIVT01035052001	VIT_05s0077g01500	-1.385352941	11.65457812	-4.63367274	0.000378861	0.025241253	0.318153134	VIT_205s0077g01500	protein	chr5:1198293..1203246	Response to stimulus.Stress response.Abiotic stress response.Drought stress response
CUST_2775_PI425248043	GSVIVT01012887001	VIT_11s0118g00760	-1.381908964	6.648637211	-4.790043332	0.000281507	0.022744429	0.599964281	VIT_211s0118g00760	ring finger	chr11:6533767..6535235	#N/A
CUST_11816_PI425248304	GSVIVT01034309001	VIT_09s0070g00850	-1.381527338	6.048247433	-4.25641639	0.000784329	0.034809032	-0.373119643	VIT_209s0070g00850	atp binding	chr9:14658947..14663881	Unknown
CUST_11840_PI425248304	GSVIVT01034366001	VIT_10s0071g00840	-1.381344617	9.786616858	-3.338719429	0.004824187	0.074500525	-2.095086335	VIT_210s0071g00840	uncharacterized protein	chr10:17381971..17383391	Unknown
CUST_6676_PI425248043	GSVIVT01028938001		-1.379640421	6.759846822	-1.630607579	0.125077016	0.393177993	-5.041617662		NA	chr16:17218593..17219856	Unknown
CUST_333_PI425248027	XM002265958LOC100244486	VIT_02s0025g01430	-1.377337128	7.412555852	-1.733816934	0.104727429	0.360002305	-4.892882195	VIT_202s0025g01430	protein	chr2:1379265..1383077	#N/A
CUST_1387_PI425248063	GSVIVT01013786001	VIT_01s0127g00250	-1.375939758	6.579234775	-3.083665422	0.008025443	0.09414326	-2.573386138	VIT_201s0127g00250	f-box kelch repeat-containing f-box family protein	chr1:7624424..7625611	Unknown
CUST_5407_PI425248304	GSVIVT01017631001	VIT_05s0020g00290	-1.375933622	6.932540217	-4.617006708	0.000391111	0.025443367	0.28794294	emb1441	nuclear export mediator factor nemf-like	chr5:2147655..2150249	Metabolism.Primary metabolism.Nucleobase, nucleoside, nucleotide, nucleic acid metabolism.Nucleic acid metabolism
CUST_1781_PI425248063	GSVIVT01018292001	VIT_15s0021g01390	-1.37561418	7.006911918	-2.027670032	0.061907165	0.273376769	-4.439516978	VIT_215s0021g01390	protein	chr15:11676702..11677926	Cellular process.Cellular homeostasis.Cell redox homeostasis
CUST_1675_PI425248063	GSVIVT01016509001	VIT_13s0019g01990	-1.373135208	5.975931865	-1.933438356	0.07349388	0.300568208	-4.589336477	GPAT7	glycerol-3-phosphate acyltransferase 5	chr13:3298345..3300371	Metabolism.Primary metabolism.Lipid metabolism.Glycerolipid metabolism.Glycerophospholipid metabolism.Glycerophospholipid biosynthesis
CUST_891_PI425248043	GSVIVT01003729001	VIT_11s0206g00120	-1.370250758	10.93515458	-4.59618119	0.000406994	0.025879441	0.250147181	TIL	temperature-induced lipocalin	chr11:7459065..7460444	Cellular process
CUST_270_PI425248027	XM002262586LOC100242094	VIT_18s0001g15730	-1.369815117	6.773297976	-2.315997275	0.036096648	0.206632782	-3.959244241	VIT_218s0001g15730	f-box family protein	chr18:13865320..13866808	#N/A
CUST_9010_PI425248043	GSVIVT01038111001	VIT_05s0094g00220	-1.369247266	8.475379938	-3.745262189	0.002145479	0.051884342	-1.32878195	EP3	class iv chitinase	chr5:23549425..23550388	Metabolism.Primary metabolism.Carbohydrate metabolism.Monosaccharide metabolism.Amino sugar metabolism
CUST_251_PI425248063	GSVIVT01010044001	VIT_18s0001g15640	-1.367797666	10.1000575	-3.936516102	0.00146906	0.044667833	-0.969369636	VIT_218s0001g15640	pathogen-related protein	chr18:13803711..13805352	Response to stimulus.Stress response.Biotic stress response
CUST_536_PI425248043	GSVIVT01002062001	VIT_10s0597g00010	-1.366467816	7.148468239	-3.606002086	0.002830219	0.059950617	-1.591236726	VIT_210s0597g00010	tsjt1-like protein	chr10:1276331..1277450	Unknown
CUST_3501_PI425248063	GSVIVT01036879001	VIT_02s0087g00750	-1.365399344	6.430104528	-2.633573208	0.019544106	0.148340651	-3.40021783	VIT_202s0087g00750	uncharacterized protein	chr2:18336213..18337133	#N/A
CUST_11609_PI425248304	GSVIVT01033875001	VIT_08s0007g03040	-1.364898707	6.367310541	-5.382575869	9.39E-05	0.01444096	1.638130179	VIT_208s0007g03040	1-aminocyclopropane-1-carboxylate oxidase	chr8:17083102..17094082	Signaling.Hormone Signaling.Ethylene Signaling.Ethylene-mediated Signaling pathway
CUST_7042_PI425248043	GSVIVT01030328001e3	VIT_08s0058g00150	-1.363835988	8.954432856	-2.083197545	0.055888442	0.259224547	-4.349463262	AMT2	ammonium transporter amt2	chr8:8786927..8789783	#N/A
CUST_3750_PI425248043	GSVIVT01016996001	VIT_09s0002g03610	-1.363003556	9.704070261	-2.443696103	0.028261948	0.182336814	-3.737664575	VIT_209s0002g03610	myb transcription factor myb52	chr9:3279297..3283962	Development.Reproductive development.Flower development
CUST_322_PI425248027	XM002264682LOC100244155	VIT_12s0057g01330	-1.362158323	12.3553451	-1.827676537	0.088810591	0.330739889	-4.752631991	XERICO	ring u-box domain-containing protein	chr12:10069785..10071230	#N/A
CUST_2974_PI425248043	GSVIVT01013855001	VIT_16s0013g00320	-1.362142178	7.362016501	-3.797212422	0.001935317	0.049771264	-1.231004642	VIT_216s0013g00320	NA	chr16:5349767..5350366	No hit
CUST_4176_PI425248304	GSVIVT01014284001	VIT_19s0014g02170	-1.360939425	8.310932367	-3.167762203	0.006786548	0.087309532	-2.41615951	VIT_219s0014g02170	branched-chain-amino-acid aminotransferase-like protein chloroplastic-like	chr19:2304393..2306969	Metabolism.Primary metabolism.Coenzyme and prosthetic group metabolism.Folate metabolism
CUST_326_PI425248063	GSVIVT01010168001	VIT_01s0010g01090	-1.360496606	5.875977274	-2.102171549	0.053958705	0.254759778	-4.318405889	VIT_201s0010g01090	peroxidase 49 precursor	chr1:16683140..16690231	Metabolism.Primary metabolism.Amino acid metabolism.Aromatic amino acid metabolism.Phenylalanine metabolism.Phenylalanine biosynthesis
CUST_11841_PI425248304	GSVIVT01034368001	VIT_10s0071g00810	-1.357218354	9.82142296	-3.161244675	0.006875365	0.087523601	-2.428364695	VIT_210s0071g00810	uncharacterized protein	chr10:17354993..17356758	Unknown
CUST_2351_PI425248304	GSVIVT01008578001	VIT_17s0000g01050	-1.355603181	7.452877883	-2.672731064	0.018101361	0.142946483	-3.329610844	HSD1	11-beta-hydroxysteroid dehydrogenase-like	chr17:746760..748821	Metabolism.Primary metabolism.Lipid metabolism.Steroid metabolism.C21-Steroid hormone metabolism
CUST_3948_PI425248043	GSVIVT01017571001	VIT_09s0002g09120	-1.35036228	8.281874219	-3.278451653	0.005441174	0.078889613	-2.208451273	VIT_209s0002g09120	ap2 erf domain-containing transcription factor	chr9:10752760..10753553	Signaling.Hormone Signaling.Ethylene Signaling.Ethylene-mediated Signaling pathway
CUST_99_PI425248027	XM002266780	VIT_11s0052g00540	-1.347960089	9.724964727	-3.808312665	0.00189319	0.049480807	-1.21012503	NAP3	abc transporter i family member 17	chr11:17951083..17953993	#N/A
CUST_1592_PI425248063	GSVIVT01016405001	VIT_13s0019g03070	-1.347559967	6.001532231	-2.421645643	0.029487928	0.186392572	-3.776261187	VIT_213s0019g03070	NA	chr13:4188017..4188498	#N/A
CUST_3219_PI425248043	GSVIVT01014601001	VIT_19s0014g05190	-1.34713348	8.359957241	-3.427720481	0.004038718	0.069010979	-1.927436265	G18F	autophagy-related protein	chr19:5485499..5486468	#N/A
CUST_2750_PI425248043	GSVIVT01012713001e3	VIT_10s0116g01660	-1.347125853	5.700171625	-5.673180512	5.57E-05	0.011864534	2.128490671	GLX1	lactoylglutathione lyase-like protein	chr10:898873..915904	#N/A
CUST_2982_PI425248063	GSVIVT01026703001	VIT_15s0045g00330	-1.346539923	7.527341758	-3.769022984	0.002046627	0.050882111	-1.284049556	VIT_215s0045g00330	ring finger	chr15:5087915..5088931	Unclear
CUST_7590_PI425248304	GSVIVT01024204001	VIT_03s0038g00340	-1.344650381	6.612438188	-3.381344894	0.00443054	0.072138624	-2.014822142	STH2	probable salt tolerance-like protein at1g75540-like	chr3:310969..312061	Regulation overview.Regulation of gene expression.Regulation of transcription.Transcription factor.Zinc finger B-box family transcription factor
CUST_4616_PI425248043	GSVIVT01020560001	VIT_12s0028g03560	-1.344537035	6.518973295	-1.636702047	0.123786419	0.391100501	-5.033002269	VIT_212s0028g03560	protein	chr12:4360288..4361583	Unknown
CUST_8026_PI425248043	GSVIVT01034013001	VIT_08s0007g01800	-1.34397504	9.030702165	-4.069300502	0.001131025	0.040608537	-0.720976095	VIT_208s0007g01800	transmembrane protein	chr8:15886350..15889386	Unknown
CUST_7770_PI425248304	GSVIVT01024596001	VIT_06s0004g07770	-1.342132079	7.219992606	-2.807221932	0.013891766	0.125200009	-3.084883621	VIT_206s0004g07770	peroxidase 52	chr6:8561978..8564377	Metabolism.Primary metabolism.Amino acid metabolism.Aromatic amino acid metabolism.Phenylalanine metabolism.Phenylalanine biosynthesis
CUST_2491_PI425248043	GSVIVT01010884001		-1.341990372	11.03155734	-6.777035876	8.55E-06	0.005054935	3.86961348		NA	chr11:16408073..16408367	Unclear
CUST_7572_PI425248043	GSVIVT01032065001	VIT_13s0064g01210	-1.340286743	9.078553022	-3.289743484	0.005319858	0.078196031	-2.187223454	VIT_213s0064g01210	protein	chr13:23092290..23096961	Regulation overview.Regulation of gene expression.Regulation of transcription.Transcription factor.Zinc finger AN1 family transcription factor
CUST_7821_PI425248043	GSVIVT01033266001		-1.340191094	8.867624203	-2.792864542	0.014291138	0.126856274	-3.111160119		NA	chr8:22005989..22007547	#N/A
CUST_13118_PI425248304	GSVIVT01037851001	VIT_03s0091g00690	-1.340124932	6.595217117	-2.984878446	0.009769091	0.104229408	-2.757239044	STZ	zinc finger protein zat10-like	chr3:7125278..7126323	Regulation overview.Regulation of gene expression.Regulation of transcription.Transcription factor.C2H2 family transcription factor
CUST_9638_PI425248304	GSVIVT01029114001	VIT_11s0052g01710	-1.33949254	9.312999344	-4.35620051	0.000646088	0.031537411	-0.188856601	VIT_211s0052g01710	xylose isomerase	chr11:19498427..19505907	Metabolism.Primary metabolism.Carbohydrate metabolism.Monosaccharide metabolism.Pentose glucuronate interconversion
CUST_1051_PI425248043	GSVIVT01004464001	VIT_00s1352g00010	-1.336558383	6.357826447	-2.764991113	0.015098721	0.130577781	-3.162075351	MYB84	transcription factor rax3-like	chrUn:38691338..38692638	Regulation overview.Regulation of gene expression.Regulation of transcription.Transcription factor.MYB family transcription factor
CUST_4404_PI425248043	GSVIVT01019530001	VIT_02s0025g01430	-1.336385355	7.429033881	-1.758257607	0.100356856	0.352753885	-4.856804399	VIT_202s0025g01430	protein	chr2:1379253..1382859	Regulation overview.Regulation of gene expression.Regulation of transcription.Transcription factor.Zinc finger C3HC4 family transcription factor
CUST_205_PI425248063	GSVIVT01009981001	VIT_18s0001g15010	-1.335364005	10.75676865	-3.140854781	0.007160751	0.089484161	-2.466527641	SKP2A_SKP2B	f-box lrr-repeat protein 5	chr18:13037311..13042345	Metabolism.Primary metabolism.Protein metabolism and modification.Proteolysis.cytoplasmic and nuclear protein degradation.Ubiquitin-mediated proteolysis
CUST_486_PI425248043	GSVIVT01001886001	VIT_00s0173g00250	-1.334106625	6.041240849	-4.332955925	0.000675881	0.032225458	-0.23169623	VIT_200s0173g00250	probable lrr receptor-like serine threonine-protein kinase at1g07650-like	chrUn:6780285..6781023	Signaling.Signaling pathway.Protein kinase
CUST_2414_PI425248063	GSVIVT01021403001	VIT_10s0003g02870	-1.329771443	8.455635077	-3.470343461	0.00370933	0.067111355	-1.847081539	VIT_210s0003g02870	pentatricopeptide repeat-containing protein	chr10:4942315..4948429	Diverse functions.Gene family with diverse functions.Pentatricopeptide domain family
CUST_2938_PI425248063	GSVIVT01026090001	VIT_18s0041g00280	-1.325791858	9.99491905	-7.857384844	1.60E-06	0.003039972	5.387173016	VIT_218s0041g00280	t-complex protein 11	chr18:24686322..24706873	Metabolism.Primary metabolism.Protein metabolism and modification.Protein folding.Chaperone-mediated protein folding.Chaperonin
CUST_454_PI425248304	GSVIVT01001340001	VIT_01s0011g00560	-1.325708304	6.334220483	-2.309913944	0.036516996	0.20770368	-3.969677598	PCAP1	plasma-membrane associated cation-binding protein 1	chr1_random:519278..521098	Unclassified
CUST_12020_PI425248304	GSVIVT01035131001	VIT_05s0077g02190	-1.323692016	7.436766022	-2.688060936	0.017565117	0.140444589	-3.301884702	VIT_205s0077g02190	probable nad h-dependent oxidoreductase 1-like	chr5:1707276..1708873	Metabolism.Secondary metabolism.Phenylpropanoid metabolism.Flavonoid metabolism.Flavonoid biosynthesis
CUST_7306_PI425248043	GSVIVT01031183001	VIT_14s0060g01720	-1.32310014	11.23657784	-2.189898947	0.045812986	0.233855426	-4.173014652	VIT_214s0060g01720	auxin-repressed kda protein	chr14:1425106..1426730	Signaling.Hormone Signaling.Auxin Signaling.Auxin-mediated Signaling pathway
CUST_4838_PI425248304	GSVIVT01015703001	VIT_03s0017g00830	-1.322910194	7.026968731	-3.548418187	0.003174374	0.062884751	-1.699839109	VIT_203s0017g00830	flavonol synthase flavanone 3-	chr3:15940751..15957435	Metabolism.Cellular metabolism.Oxidation reduction.2OG-Fe(II) oxygenase superfamily
CUST_6812_PI425248043	GSVIVT01029445001	VIT_09s0054g01750	-1.322840725	7.536810023	-2.679503785	0.01786252	0.141708484	-3.317367181	UP6	uncharacterized protein	chr9:22831243..22832073	Unknown
CUST_1768_PI425248043	GSVIVT01007699001	VIT_17s0000g08820	-1.322573868	10.34982303	-3.833070998	0.001802547	0.048566232	-1.163572157	VIT_217s0000g08820	nucleoside-diphosphatase mig-23-like	chr17:10241880..10248968	Transport overview.Macromolecule transport.Heme prostetic groups trafficking
CUST_8008_PI425248043	GSVIVT01033946001		-1.321172752	9.470040861	-3.437153937	0.003963373	0.068560174	-1.909654663		NA	chr8:16439391..16440485	Unknown
CUST_5540_PI425248304	GSVIVT01017850001	VIT_05s0020g02310	-1.320955371	7.08915182	-3.067625703	0.008286016	0.096014575	-2.603304463	PPDK	phosphate dikinase 1	chr5:4007203..4024721	Metabolism.Primary metabolism.Carbohydrate metabolism.Monosaccharide metabolism.Pyruvate metabolism
CUST_9702_PI425248304	GSVIVT01029255001	VIT_11s0052g00540	-1.320355149	9.511098484	-3.836244616	0.001791251	0.048495689	-1.157606672	NAP3	abc transporter i family member 17	chr11:17951078..17954009	Transport overview.Macromolecule transport.Multidrug transport.Multidrug ABC transport
CUST_12915_PI425248304	GSVIVT01037416001	VIT_06s0009g01930	-1.320235792	11.31096098	-2.875346109	0.012140742	0.11711546	-2.959765292	AKINBETA1	snf1-related protein kinase regulatory subunit beta-1	chr6:14133581..14138528	Metabolism.Primary metabolism.Lipid metabolism.Fatty acid metabolism.Fatty acid biosynthesis
CUST_6598_PI425248043	GSVIVT01028698001e3	VIT_16s0050g02680	-1.316192714	8.800376305	-2.919806052	0.011116633	0.111713346	-2.877746108	HAI2	probable protein phosphatase 2c 8-like	chr16:19697454..19699843	#N/A
CUST_490_PI425248304	GSVIVT01001445001	VIT_13s0158g00180	-1.315980573	9.735977448	-4.825035279	0.00026351	0.022115687	0.662607827	PPH	alpha beta hydrolase-fold family protein	chr13:21071845..21076965	Unknown
CUST_202_PI425248063	GSVIVT01004944001	VIT_01s0244g00170	-1.314194118	11.43842221	-2.798799309	0.014124712	0.126188036	-3.100302553	CCL	light-regulated protein	chr1:21739813..21740747	Signaling.Hormone Signaling.Cytokinin Signaling.Cytokinin-mediated Signaling pathway
CUST_7502_PI425248043	GSVIVT01031844001	VIT_03s0063g01380	-1.309408799	8.827005737	-2.521127597	0.024331131	0.167836846	-3.601109539	MEE14	maternal effect embryo arrest 14 protein	chr3:4819002..4820340	Unknown
CUST_2191_PI425248063	GSVIVT01020178001	VIT_01s0026g00620	-1.307778286	5.355627961	-3.625745792	0.002721094	0.058714279	-1.554006109	VIT_201s0026g00620	PREDICTED: gibberellin-regulated protein 14	chr1:9381743..9382568	Signaling.Hormone Signaling.Gibberellic acid Signaling.Gibberellic acid-mediated Signaling pathway
CUST_748_PI425248063	GSVIVT01011716001	VIT_01s0011g05190	-1.306421498	11.74339495	-1.481034402	0.160572487	0.44888421	-5.246070321	MLP28	mlp-like protein 28	chr1:4832067..4841982	#N/A
CUST_12321_PI425248304	GSVIVT01035743001	VIT_04s0008g04480	-1.303599597	8.334792072	-5.013645385	0.00018504	0.018828955	0.997485879	VIT_204s0008g04480	ring finger and chy zinc finger domain-containing protein	chr4:3855437..3861860	Regulation overview.Regulation of gene expression.Regulation of transcription.Transcription factor.Zinc finger C3HC4 family transcription factor
CUST_2455_PI425248304	GSVIVT01008752001	VIT_18s0001g01030	-1.302035953	8.841990815	-3.848886383	0.001746964	0.048296598	-1.133848141	VIT_218s0001g01030	probable nucleoredoxin 2-like	chr18:1712533..1714096	#N/A
CUST_4240_PI425248304	GSVIVT01014422001	VIT_19s0014g03470	-1.299842373	7.455312175	-3.191068932	0.006478168	0.085650952	-2.372488836	VIT_219s0014g03470	at4g27390 m4i22_200	chr19:3614864..3619201	Unknown
CUST_244_PI425248043	GSVIVT01000996001	VIT_13s0147g00180	-1.297859824	8.119610751	-3.16059662	0.006884259	0.087551956	-2.429578118	VIT_213s0147g00180	protein	chr13:11241300..11242543	#N/A
CUST_800_PI425248304	GSVIVT01003118001	VIT_00s0179g00150	-1.293727655	7.670065662	-4.846088164	0.000253259	0.021831647	0.700221194	HSFA6B	heat stress transcription factor a-6b	chrUn:7416007..7419722	Metabolism.Primary metabolism.Protein metabolism and modification.Protein folding.Chaperone-mediated protein folding.HSP-mediated protein folding
CUST_188_PI425248027	XM002274180LOC100261023	VIT_09s0002g09120	-1.292597963	5.627286396	-4.556555862	0.000439079	0.02654931	0.178093742	VIT_209s0002g09120	ap2 erf domain-containing transcription factor	chr9:10752725..10753547	#N/A
CUST_7986_PI425248043	GSVIVT01033874001	VIT_08s0007g03050	-1.291685174	6.349580065	-4.358752241	0.000642901	0.031441874	-0.184156988	VIT_208s0007g03050	desacetoxyvindoline 4-	chr8:17094556..17098033	Signaling.Hormone Signaling.Ethylene Signaling.Ethylene-mediated Signaling pathway
CUST_3815_PI425248043	GSVIVT01017189001	VIT_09s0002g05420	-1.291328431	9.284187573	-3.313606903	0.005072289	0.076158891	-2.142342536	PDR12	pleiotropic drug resistance protein 1-like	chr9:5183266..5183864	Transport overview.Macromolecule transport.Multidrug transport.Multidrug ABC transport
CUST_5888_PI425248043	GSVIVT01025702001		-1.288406392	6.221952957	-2.006750217	0.064324941	0.279747449	-4.473111567		NA	chr8:12834504..12843024	No hit
CUST_2780_PI425248063	GSVIVT01022810001	VIT_02s0033g01370	-1.287940987	8.440611518	-3.8507781	0.001740433	0.048296598	-1.130293516	DUR3	urea active transporter-like protein	chr2:16879684..16884544	Transport overview.Electrochemical Potential-driven Transporters.Porters.Solute:Sodium Symporter
CUST_268_PI425248027	XM002278363LOC100262490	VIT_12s0028g01110	-1.287765469	10.58895462	-2.400394423	0.030717276	0.190004491	-3.813330777	PIL6	phytochrome interacting factor 4	chr12:1646868..1650537	#N/A
CUST_6513_PI425248304	GSVIVT01020783001	VIT_12s0028g01390	-1.284951105	11.95918839	-3.800609784	0.001922324	0.049699929	-1.224613685	ACD32	small heat-shock	chr12:2044341..2046532	Metabolism.Primary metabolism.Protein metabolism and modification.Protein folding.Chaperone-mediated protein folding.HSP-mediated protein folding
CUST_2872_PI425248304	GSVIVT01009528001	VIT_18s0001g10810	-1.284321248	7.501988946	-3.149495571	0.007038402	0.088772573	-2.450358903	VIT_218s0001g10810 VIT_218s0001g10800	probable carboxylesterase 2-like	chr18:9077712..9084453	Metabolism.Cellular metabolism.Esterase activity
CUST_252_PI425248063	GSVIVT01010045001	VIT_18s0001g15650	-1.284106354	9.414505275	-3.570499327	0.003037678	0.061739813	-1.658192631	VIT_218s0001g15650	NA	chr18:13805368..13806761	Response to stimulus.Stress response.Biotic stress response
CUST_4835_PI425248304	GSVIVT01015688001	VIT_03s0017g00710	-1.283714112	7.313897025	-3.234584766	0.005939234	0.08217022	-2.290855338	VIT_203s0017g00710	flavonol synthase flavanone 3-	chr3:15617477..15621957	Metabolism.Secondary metabolism.Phenylpropanoid metabolism.Flavonoid metabolism.Flavonoid biosynthesis
CUST_3134_PI425248304	GSVIVT01010602001	VIT_16s0100g00640	-1.281255704	7.732988765	-2.163208269	0.048161425	0.240059129	-4.217553704	RBL3	protein	chr16:16123091..16126399	Unclear
CUST_4299_PI425248304	GSVIVT01014558001	VIT_19s0014g04810	-1.280913212	9.563134233	-2.002788744	0.064792397	0.280566685	-4.479452169	TPS21	(-)-germacrene d synthase	chr19:5156208..5159153	Metabolism.Secondary metabolism.Terpenoid metabolism.Terpenoid biosynthesis
CUST_1153_PI425248043	GSVIVT01004967001	VIT_00s0246g00100	-1.277594068	9.751271528	-5.070291113	0.000166546	0.018085559	1.097116184	NAD7	orf115a	chrUn:17126759..17128715	Metabolism.Primary metabolism.Generation of metabolite precursors and energy.Electron transport.Respiratory-chain phosphorylation
CUST_4207_PI425248304	GSVIVT01014344001	VIT_19s0014g02770	-1.276465007	10.95364195	-2.973449444	0.009993526	0.105687769	-2.778441552	VIT_219s0014g02765 VIT_219s0014g02770	uncharacterized protein	chr19:2834797..2849364	Unknown
CUST_2178_PI425248043	GSVIVT01009309001	VIT_18s0001g08760	-1.276014079	9.268837348	-2.123755055	0.051838561	0.249261688	-4.28290564	PSK4	phytosulfokines 3-like	chr18:7260114..7260686	No hit
CUST_1753_PI425248304	GSVIVT01007284001	VIT_00s0527g00010	-1.275756989	6.332207447	-4.743864595	0.000307222	0.023483233	0.517055479	VIT_200s0527g00010	NA	chrUn:31282360..31285725	Signaling.Hormone Signaling.Cytokinin Signaling.Cytokinin-mediated Signaling pathway

## Sheet: AR_DOWN
	Supplementary Data 1. Genes up- or down-regulated at water deficit (WD) condition compared to full-irrigation (FI) in Italia and Autumn royal cultivars.
ProbeName	SystematicName	GeneID_V1	logFC	AveExpr	t	P.Value	adj.P.Val	B	GeneName	Description	Map	Functional category
CUST_6405_PI425248043	GSVIVT01027969001	VIT_07s0005g00080	3.414626555	11.22494664	2.181339254	0.046554244	0.443552007	-3.899382497	VIT_207s0005g00080	desiccation-related protein pcc13-62	chr7:2887397..2888719	Response to stimulus.Stress response.Abiotic stress response.Desiccation stress response
CUST_3990_PI425248304	GSVIVT01013694001	VIT_18s0001g02400	2.627962896	10.18493228	1.705822902	0.109938395	0.507774935	-4.609095008	LAC14	PREDICTED: putative laccase-9 [Vitis vinifera]	chr18_random:2720579..2724686	Metabolism.single reactions
CUST_10679_PI425248304	GSVIVT01031684001	VIT_05s0062g01310	2.407494325	7.842227154	3.14047626	0.007166159	0.331575043	-2.278320496	VIT_205s0062g01310	uncharacterized LOC100254880	chr5:20145287..20148310	Unknown
CUST_5501_PI425248043	GSVIVT01024334001	VIT_16s0039g01510	2.375931631	6.939553078	3.099179032	0.007781141	0.33963256	-2.350598449	VIT_216s0039g01510	nucleotide-diphospho-sugar transferase domain-containing protein	chr16:1102688..1105211	Signaling.Signaling pathway.Calcium sensors and Signaling
CUST_10508_PI425248304	GSVIVT01031312001	VIT_14s0060g00520	2.358402626	10.32727329	2.304093536	0.036923497	0.427662933	-3.702563193	RCI3	peroxidase 5-like	chr14:456872..466070	Metabolism.Primary metabolism.Amino acid metabolism.Aromatic amino acid metabolism.Phenylalanine metabolism.Phenylalanine biosynthesis
CUST_439_PI425248304	GSVIVT01001298001	VIT_02s0154g00310	2.356260585	10.31726317	2.713447042	0.016710822	0.389403251	-3.018910192	VIT_202s0154g00310	proline-rich cell wall protein	chr2:5134356..5135658	Transport overview.Macromolecule transport.Lipid transport
CUST_6139_PI425248043	GSVIVT01027026001	VIT_15s0046g01580	2.292838868	10.6112806	2.286576036	0.03817282	0.429969466	-3.730925408	CHIA	acidic endochitinase	chr15:18503370..18505424	Metabolism.Primary metabolism.Carbohydrate metabolism.Monosaccharide metabolism.Amino sugar metabolism
CUST_3988_PI425248304	GSVIVT01013689001	VIT_18s0001g02350	2.28188172	8.242022516	1.918014947	0.075567798	0.474704931	-4.304122205	LAC14	low quality protein: laccase-14-like	chr18_random:2665385..2668050	#N/A

## Sheet: AR_UP
Supplementary Data 1. Genes up- or down-regulated at water deficit (WD) condition compared to full-irrigation (FI) in Italia and Autumn royal cultivars.
ProbeName	SystematicName	GeneID_V1	logFC	AveExpr	t	P.Value	adj.P.Val	B	GeneName	GeneName (Vit versione1)	Description	Map	Functional category
CUST_13385_PI425248304	GSVIVT01038652001	VIT_16s0098g00860	-3.56007765	7.842547478	-3.525756231	0.003321113	0.268182307	-1.602147461	DMR6	DMR6	2og-fe oxygenase family expressed	chr16:21183002..21188853	Metabolism.Secondary metabolism.Phenylpropanoid metabolism.Flavonoid metabolism.Flavonoid biosynthesis
CUST_39_PI425248027	XM002273752	VIT_03s0088g00810	-3.408493657	13.07098368	-4.142261599	0.000980229	0.194619251	-0.531556488	PR1	PR1	pathogenesis-related protein 1	chr3:9044526..9045301	#N/A
CUST_4223_PI425248304	GSVIVT01014386001	VIT_19s0014g03130	-3.234968266	8.832894675	-2.939309069	0.010694631	0.36511669	-2.629369287	VIT_219s0014g03130	VIT_19s0014g03130	stem-specific protein	chr19:3286083..3287727	Unknown
CUST_1901_PI425248304	GSVIVT01007745001	VIT_17s0000g08450	-2.986636993	7.9625936	-6.151067936	2.43E-05	0.039185294	2.610244744	CA2	CA2	carbonic anhydrase	chr17:9661925..9664617	Metabolism.Cellular metabolism.Nitrogen and sulfur metabolism.Nitrogen metabolism
CUST_4488_PI425248043	GSVIVT01019849001	VIT_02s0025g04340	-2.874475337	9.73317918	-2.658557292	0.018611258	0.393469009	-3.112520183	OSM34	OSM34	osmotin-like protein osm34	chr2:3822830..3825957	Response to stimulus.Stress response.Abiotic stress response.Osmotic stress response
CUST_11966_PI425248304	GSVIVT01035013001	VIT_05s0077g01150	-2.692939894	6.912815398	-1.886391239	0.079986321	0.476926092	-4.350881928	VIT_205s0077g01150	VIT_05s0077g01150	beta- -glucanase	chr5:894704..896132	Metabolism.Primary metabolism.Carbohydrate metabolism.Polysaccharide metabolism.Beta-1,3 glucan metabolism.Beta-1,3 glucan catabolism
CUST_40_PI425248027	XM002277410b13G	VIT_08s0007g06040	-2.586142555	8.633135701	-6.892652541	7.09E-06	0.023591401	3.596763864	BG3	BG3	beta- -glucanase	chr8:19873168..19874688	#N/A
CUST_5548_PI425248043	GSVIVT01024500001	VIT_16s0039g02840	-2.581771272	6.822914753	-7.913407161	1.47E-06	0.013058484	4.802724759	VIT_216s0039g02840	VIT_16s0039g02840	NA	chr16:3383705..3385746	Unknown
CUST_1900_PI425248304	GSVIVT01007742001	VIT_17s0000g08460	-2.554654751	8.37847769	-5.558925951	6.83E-05	0.058183584	1.753196479	CA1	CA1	carbonic anhydrase	chr17:9687220..9689610	Metabolism.Primary metabolism.Amino acid metabolism.Histidine metabolism
CUST_4273_PI425248043	GSVIVT01018878001	VIT_04s0023g02480	-2.468679201	11.62450628	-2.228493879	0.042605547	0.437990948	-3.824321376	DHN	DHN	dehydrin 1	chr4:19034478..19035506	Response to stimulus.Stress response.Abiotic stress response.Desiccation stress response
CUST_2993_PI425248043	GSVIVT01013894001	VIT_16s0013g00810	-2.442382992	6.876159689	-6.196269036	2.25E-05	0.039185294	2.673130188	VIT_216s0013g00810	VIT_16s0013g00810	uncharacterized protein loc100852902	chr16:6273388..6275540	Unknown
CUST_12826_PI425248304	GSVIVT01037015001	VIT_03s0088g00690	-2.401299261	11.40886681	-5.698032928	5.33E-05	0.049679874	1.960066677	PRB1	PRB1	pathogenesis-related protein 1	chr3:8895286..8912074	Signaling.Hormone Signaling.Jasmonate salicylate signaling.Jasmonate Signaling.Jasmonate-mediated Signaling pathway
CUST_5551_PI425248043	GSVIVT01024506001	VIT_16s0039g02930	-2.396918854	6.869909691	-6.975716874	6.21E-06	0.023591401	3.701341281	VIT_216s0039g02930	VIT_16s0039g02930	uncharacterized protein loc100852902	chr16:3479062..3479707	Unknown
CUST_1599_PI425248063	GSVIVT01016413001	VIT_13s0019g03000	-2.395131502	10.50451991	-3.242561889	0.005845398	0.326932623	-2.099346599	HSP18	HSP18	kda class i heat shock protein	chr13:4149115..4151088	Metabolism.Primary metabolism.Protein metabolism and modification.Protein folding.Chaperone-mediated protein folding.HSP-mediated protein folding
CUST_8733_PI425248043	GSVIVT01037000001	VIT_03s0088g00890	-2.370646197	7.681642076	-5.823867992	4.27E-05	0.047368421	2.144284713	PR1	PR1	pathogenesis-related protein 1	chr3:9101007..9101492	Signaling.Hormone Signaling.Jasmonate salicylate signaling.Jasmonate Signaling.Jasmonate-mediated Signaling pathway
CUST_6302_PI425248043	GSVIVT01027642001	VIT_15s0048g00620	-2.364512323	5.360852753	-3.846533299	0.001755122	0.235748592	-1.041708219	VIT_215s0048g00610	VIT_15s0048g00610	uncharacterized protein	chr15:14759920..14767013	No hit
CUST_2965_PI425248043	GSVIVT01013816001	VIT_16s0013g00050	-2.346000388	6.55946669	-5.246384782	0.000120371	0.079623504	1.276235195	VIT_216s0013g00050	VIT_16s0013g00050	uncharacterized protein loc100852902	chr16:4741294..4741741	Unknown
CUST_1656_PI425248063	GSVIVT01016487001	VIT_13s0019g02170	-2.301343421	9.149963047	-4.742988551	0.000307732	0.125957274	0.47406835	VIT_213s0019g02170	VIT_13s0019g02170	tropinone reductase homolog at1g07440	chr13:3468026..3471879	Metabolism.Primary metabolism.Amino acid metabolism.Arginine and proline metabolism.Urea cycle
CUST_7207_PI425248043	GSVIVT01030864001	VIT_14s0006g01600	-2.291542603	8.791159636	-2.652224296	0.018843556	0.393469009	-3.123288795	VIT_214s0006g01600	VIT_14s0006g01600	protein	chr14:17887103..17887852	Unknown
CUST_3979_PI425248043	GSVIVT01017691001	VIT_05s0020g00840	-2.267549927	7.211563102	-3.58037765	0.00297846	0.259809633	-1.506379034	VIT_205s0020g00840	VIT_05s0020g00840	late embryogenesis abundant protein d-29-like	chr5:2683950..2685430	No hit
CUST_3949_PI425248043	GSVIVT01017572001	VIT_09s0002g09140	-2.260545639	8.596087377	-4.126346488	0.001011269	0.199294855	-0.558798703	VIT_209s0002g09140	VIT_09s0002g09140	ap2 erf domain-containing transcription factor	chr9:10792005..10792827	Signaling.Hormone Signaling.Ethylene Signaling.Ethylene-mediated Signaling pathway
