# Supplementary material for: Transcriptomic and genomic structural variation analyses on grape cultivars reveal new insights into the genotype-dependent responses to water stress
Source: Sci Rep. 2019 Feb 26;9:2809. doi: 10.1038/s41598-019-39010-x (PMC6391451; doi:10.1038/s41598-019-39010-x)
Supplement: Supplementary file 3 — Dataset 2 [file 41598_2019_39010_MOESM3_ESM.xlsx]

## Sheet: UP in AR at FI
Supplementary Data 2. Genes up- or down-regulated in Autumn royal compared to Italia
ProbeName	SystematicName	GeneID_V1	logFC	AveExpr	t	P.Value	adj.P.Val	B	GeneName	Description	Map	Functional category
CUST_6571_PI425248043	GSVIVT01028618001	VIT_07s0005g06090	6.896616487	11.5648961	11.80334754	1.06E-08	1.34E-05	10.19241924	VIT_207s0005g06090, VIT_207s0005g06110	uncharacterized protein loc100241465, uncharacterized protein loc100263724	chr7:10872303..10894205	Transport overview.Channels and pores.Pore-forming toxins.Aerolysin Channel-forming Toxin
CUST_6571_PI425248043	GSVIVT01028618001	VIT_07s0005g06110	6.896616487	11.5648961	11.80334754	1.06E-08	1.34E-05	10.19241924	VIT_207s0005g06090, VIT_207s0005g06110	uncharacterized protein loc100241465, uncharacterized protein loc100263724	chr7:10872303..10894205	Transport overview.Channels and pores.Pore-forming toxins.Aerolysin Channel-forming Toxin
CUST_6570_PI425248043	GSVIVT01028617001	VIT_07s0005g06060	6.733708087	9.679529052	13.33922577	2.15E-09	3.36E-06	11.57920156	VIT_207s0005g06060	uncharacterized protein loc100251726	chr7:10811636..10813039	Transport overview.Channels and pores.Pore-forming toxins.Aerolysin Channel-forming Toxin
CUST_6567_PI425248043	GSVIVT01028606001	VIT_07s0005g06000	6.618401867	10.26976646	11.99338277	8.60E-09	1.14E-05	10.37500625	VIT_207s0005g06000	uncharacterized protein loc100256767	chr7:10631431..10632828	Transport overview.Channels and pores.Pore-forming toxins.Aerolysin Channel-forming Toxin
CUST_3203_PI425248043	GSVIVT01014563001	VIT_19s0014g04850	5.722353647	9.944704235	4.926749137	0.000217652	0.01298345	0.727357612	VIT_219s0014g04840 TPS21	(-)-germacrene d synthase	chr19:5188833..5190518	Metabolism.Secondary metabolism.Terpenoid metabolism.Terpenoid biosynthesis
CUST_4302_PI425248304	GSVIVT01014569001	VIT_19s0014g04930	5.671708689	10.81007499	4.402610369	0.000590572	0.023004635	-0.256523536	TPS21	(-)-germacrene d synthase	chr19:5254957..5257674	Metabolism.Secondary metabolism.Terpenoid metabolism.Terpenoid biosynthesis
CUST_29_PI425248027	XM002265181peLOC100232847		4.935468472	7.512273864	20.10781173	8.66E-12	4.64E-08	15.86694642	PME1	pectinesterase 3-like	chr9:245770..248450	#N/A
CUST_2561_PI425248043	GSVIVT01011165001	VIT_08s0105g00380	4.514687009	8.884073851	5.824427704	4.27E-05	0.004466098	2.332552909	VIT_208s0105g00380	protein	chr8:7600688..7603471	Metabolism.Secondary metabolism.Phenylpropanoid metabolism.Flavonoid metabolism.Flavonoid biosynthesis.Anthocyanin biosynthesis
CUST_3611_PI425248304	GSVIVT01012644001	VIT_10s0116g00710	3.876044991	7.995034138	4.385012928	0.000611022	0.023286818	-0.290037371	PCFS4, VIT_210s0116g00710	pcf11p-similar protein 4, tryptophan synthase beta chain	chr10:315173..317435	Metabolism.Primary metabolism.Amino acid metabolism.Aromatic amino acid metabolism.Aromatic amino acid biosynthesis
CUST_3307_PI425248043	GSVIVT01014893001	VIT_19s0015g02080	3.699702991	6.820872354	6.374263893	1.66E-05	0.002416102	3.258548841	VIT_219s0015g02080	(-)-germacrene d synthase	chr19:11315854..11316430	Metabolism.Secondary metabolism.Terpenoid metabolism.Terpenoid biosynthesis
CUST_10464_PI425248304	GSVIVT01031226001	VIT_14s0060g01320	3.588070323	9.394537034	6.685470076	9.93E-06	0.001792291	3.762586811	VIT_214s0060g01300	universal stress protein	chr14:1047029..1048839	Response to stimulus.Stress response
CUST_10465_PI425248304	GSVIVT01031228001	VIT_14s0060g01300	3.57385121	9.366417338	6.255195689	2.03E-05	0.002675445	3.061854234	VIT_214s0060g01300	universal stress protein	chr14:1038356..1040154	Response to stimulus.Stress response
CUST_10648_PI425248304	GSVIVT01031613001	VIT_05s0062g00700	3.538738004	6.818726367	7.125890601	4.89E-06	0.00117304	4.451136543	IAGLU	udp-glycosyltransferase 75d1-like	chr5:18933764..18935456	Metabolism.Secondary metabolism.Phenylpropanoid metabolism.Flavonoid metabolism.Flavonoid biosynthesis.Flavonoid-glycoside biosynthesis
CUST_889_PI425248043	GSVIVT01003718001	VIT_11s0206g00030	3.516099843	10.91775788	3.974143991	0.001363954	0.037722584	-1.079177786	VIT_211s0206g00030	glycosyl hydrolase family protein with chitinase insertion domain	chr11:7344796..7346208	Metabolism.Primary metabolism.Carbohydrate metabolism.Monosaccharide metabolism.Amino sugar metabolism
CUST_266_PI425248043	GSVIVT01001068001	VIT_11s0149g00350	3.485482695	11.18678227	4.122974021	0.001017974	0.0317878	-0.792025921	VIT_211s0149g00350	glycosyl hydrolase family protein with chitinase insertion domain	chr11:7244942..7246174	Metabolism.Primary metabolism.Carbohydrate metabolism.Monosaccharide metabolism.Amino sugar metabolism
CUST_4487_PI425248043	GSVIVT01019848001	VIT_02s0025g04330	3.471191063	10.77535923	4.65172893	0.000366034	0.01761002	0.214768317	OSM34	thaumatin-like protein	chr2:3821889..3822828	Response to stimulus.Stress response
CUST_268_PI425248043	GSVIVT01001074001	VIT_11s0149g00380	3.467218542	10.86741829	3.775058576	0.002022261	0.047909397	-1.464825049	VIT_211s0149g00380	glycosyl hydrolase family protein with chitinase insertion domain	chr11:7290181..7291531	Metabolism.Primary metabolism.Carbohydrate metabolism.Monosaccharide metabolism.Amino sugar metabolism
CUST_263_PI425248043	GSVIVT01001064001	VIT_11s0149g00320	3.423594195	9.230616492	4.155465693	0.000955216	0.030720198	-0.729510206	VIT_211s0149g00330, VIT_211s0149g00320	pathogenesis-related protein 3, glycosyl hydrolase family 18 protein	chr11:7208639..7209726	Metabolism.Primary metabolism.Carbohydrate metabolism.Monosaccharide metabolism.Amino sugar metabolism
CUST_263_PI425248043	GSVIVT01001064001	VIT_11s0149g00330	3.423594195	9.230616492	4.155465693	0.000955216	0.030720198	-0.729510206	VIT_211s0149g00330, VIT_211s0149g00320	pathogenesis-related protein 3, glycosyl hydrolase family 18 protein	chr11:7208639..7209726	Metabolism.Primary metabolism.Carbohydrate metabolism.Monosaccharide metabolism.Amino sugar metabolism
CUST_1696_PI425248043	GSVIVT01007373001	VIT_00s0540g00050	3.421244519	9.425960325	4.347294074	0.000657341	0.024222379	-0.361962512	VIT_200s0540g00050	glycosyl hydrolase family 18 protein	chrUn:31580496..31580711	Metabolism.Primary metabolism.Carbohydrate metabolism.Monosaccharide metabolism.Amino sugar metabolism
CUST_9089_PI425248304	GSVIVT01027860001	VIT_05s0049g01420	3.372621611	8.555175791	5.024961297	0.000181182	0.011628697	0.908231548	VIT_205s0049g01420	peroxisomal membrane protein pmp22	chr5:8724661..8727638	Response to stimulus.Stress response.Abiotic stress response.Oxidative stress response
CUST_2394_PI425248043	GSVIVT01010582001	VIT_16s0100g00880	3.369488188	7.528341956	3.383372053	0.004412642	0.073009076	-2.224798654	TT4	stilbene synthase 4-like	chr16:16366711..16368449	Metabolism.Secondary metabolism.Phenylpropanoid metabolism.Phenylpropanoid biosynthesis
CUST_2389_PI425248043	GSVIVT01010574001	VIT_16s0100g01020	3.353889887	7.637775322	3.313073784	0.005077692	0.079279346	-2.360798243	TT4	stilbene synthase	chr16:16503636..16504625	Metabolism.Secondary metabolism.Phenylpropanoid metabolism.Phenylpropanoid biosynthesis
CUST_2389_PI425248043	GSVIVT01010574001	VIT_16s0100g01000	3.353889887	7.637775322	3.313073784	0.005077692	0.079279346	-2.360798243	TT4	stilbene synthase	chr16:16503636..16504625	Metabolism.Secondary metabolism.Phenylpropanoid metabolism.Phenylpropanoid biosynthesis
CUST_2780_PI425248063	GSVIVT01022810001	VIT_02s0033g01370	3.343920293	8.440611518	9.997892113	8.70E-08	5.54E-05	8.281493754	DUR3	urea active transporter-like protein	chr2:16879684..16884544	Transport overview.Electrochemical Potential-driven Transporters.Porters.Solute:Sodium Symporter
CUST_10768_PI425248304	GSVIVT01031900001	VIT_03s0063g01960	3.340831034	7.653812546	4.12198893	0.001019942	0.031811892	-0.793922347	HB1	non-symbiotic hemoglobin	chr3:5258910..5261637	Metabolism.Primary metabolism.Cofactor metabolism.Tetrapyrrole metabolism
CUST_2175_PI425248304	GSVIVT01008261001	VIT_17s0000g03940	3.314659691	9.120311094	9.429077916	1.80E-07	9.38E-05	7.606569102	FAH1	cytochrome p450	chr17:3886868..3898796	Metabolism.Secondary metabolism.Phenylpropanoid metabolism.Phenylpropanoid biosynthesis
CUST_8732_PI425248043	GSVIVT01036999001	VIT_03s0088g00900	3.246717417	10.1015726	4.421887724	0.000568975	0.02251474	-0.219841955	PRB1	pathogenesis-related protein 1	chr3:9109632..9110250	Signaling.Hormone Signaling.Jasmonate salicylate signaling.Jasmonate Signaling.Jasmonate-mediated Signaling pathway
CUST_3202_PI425248043	GSVIVT01014562001	VIT_19s0014g04840	3.198574197	9.046001104	3.412187247	0.004165926	0.071047733	-2.168987001	VIT_219s0014g04840	(-)-germacrene d synthase	chr19:5187119..5188831	Metabolism.Secondary metabolism.Terpenoid metabolism.Terpenoid biosynthesis
CUST_7_PI425248027	XR077541LOC100252661		3.169998402	8.22481714	6.384480613	1.63E-05	0.002388108	3.27532715	NA	NA	chrUn:7874..10281	#N/A
CUST_13270_PI425248304	GSVIVT01038331001	VIT_07s0095g00550	3.160805351	6.591446898	10.1631519	7.09E-08	4.84E-05	8.470626253	CES101_VIT_207s0095g00550	g-type lectin s-receptor-like serine threonine-protein kinase at1g67520-like	chr7:13113098..13120193	Signaling.Signaling pathway.Protein kinase
CUST_9073_PI425248043	GSVIVT01038310001	VIT_07s0095g00190	3.126979572	6.219517878	12.13822446	7.37E-09	1.03E-05	10.51198856	VIT_207s0095g00190	NA	chr7:12594845..12595048	No hit
CUST_3076_PI425248304	GSVIVT01009895001	VIT_18s0001g14170	3.085035898	7.176080247	4.538573829	0.000454488	0.019502656	0.001455142	CYCB2-3_CYCB2-4	protein	chr18:12212224..12215228	Cellular process.Cell growth and death
CUST_4496_PI425248304	GSVIVT01015060001	VIT_11s0016g00880	3.072794323	6.798670632	10.31267027	5.90E-08	4.36E-05	8.639132956	SSL4	adipocyte plasma membrane-associated protein	chr11:781537..784323	Metabolism.Secondary metabolism.Terpenoid metabolism.Terpenoid biosynthesis
CUST_3089_PI425248043	GSVIVT01014205001	VIT_19s0014g01370	3.051619655	7.879074047	4.906712009	0.000225983	0.013242889	0.690310258	VIT_219s0014g01370	protein	chr19:1451417..1452775	Unknown
CUST_47_PI425248027	AF003007VVTL1		3.050312736	12.98484868	4.597208877	0.000406195	0.018503929	0.112155152	OSM34	thaumatin-like protein	chr2:3821902..3822817	#N/A
CUST_9013_PI425248043	GSVIVT01038118001	VIT_05s0094g00290	3.03859731	8.469588977	3.11327968	0.007565491	0.098329205	-2.745546489	VIT_205s0094g00290	NA	chr5:23602082..23602877	Metabolism.Primary metabolism.Carbohydrate metabolism.Monosaccharide metabolism.Amino sugar metabolism
CUST_2825_PI425248063	GSVIVT01025925001	VIT_18s0041g02060	3.022133192	7.162781979	3.934668972	0.001474428	0.039235812	-1.155529121	OPR2	12-oxophytodienoate reductase	chr18:27186733..27197462	Metabolism.Primary metabolism.Lipid metabolism.Fatty acid metabolism.Alpha-linolenic acid metabolism
CUST_13191_PI425248304	GSVIVT01038114001	VIT_05s0094g00250	3.018002373	12.1806246	2.793509795	0.014272951	0.139959496	-3.352244815	EP3	endochitinase pr4	chr5:23559760..23567531	Metabolism.Primary metabolism.Carbohydrate metabolism.Monosaccharide metabolism.Amino sugar metabolism
CUST_4494_PI425248304	GSVIVT01015058001	VIT_11s0016g00860	3.007029443	6.879186353	10.67428821	3.82E-08	3.39E-05	9.036682366	YLS2 SSL4	adipocyte plasma membrane-associated protein	chr11:771978..776094	Metabolism.Secondary metabolism.Terpenoid metabolism.Terpenoid biosynthesis
CUST_13011_PI425248304	GSVIVT01037651001	VIT_19s0090g00400	2.924876836	8.744110486	2.093169032	0.054866494	0.288655618	-4.602504954	VIT_219s0090g00400	nep1-interacting protein 2-like	chr19:6551525..6553699	Regulation overview.Regulation of gene expression.Regulation of transcription.Transcription factor.Zinc finger C3HC4 family transcription factor
CUST_9636_PI425248304	GSVIVT01029112001	VIT_11s0052g01730	2.896810432	10.69748787	4.115480255	0.001033037	0.03210743	-0.806453911	CLA1	probable 1-deoxy-d-xylulose-5-phosphate chloroplastic-like	chr11:19555292..19558985	Metabolism.Primary metabolism.Lipid metabolism.Steroid metabolism.Steroid biosynthesis
CUST_1080_PI425248304	GSVIVT01003944001	VIT_00s0218g00010	2.850864451	8.774918428	5.662069529	5.69E-05	0.005373405	2.050572436	CAD9	probable mannitol dehydrogenase-like	chrUn:13915026..13917461	Metabolism.Secondary metabolism.Phenylpropanoid metabolism.Phenylpropanoid biosynthesis
CUST_550_PI425248043	GSVIVT01002138001	VIT_00s0625g00040	2.832957679	8.470860672	11.27290022	1.91E-08	1.95E-05	9.664982392	VIT_200s0625g00040	rna recognition motif-containing protein	chrUn:33166344..33167965	Metabolism.Primary metabolism.Nucleobase, nucleoside, nucleotide, nucleic acid metabolism.Nucleic acid metabolism.RNA metabolism.RNA catabolism.RNA surveillance
CUST_4646_PI425248043	GSVIVT01020635001	VIT_12s0028g02830	2.83054279	7.509919217	4.999272171	0.000190063	0.011926011	0.861036607	VIT_212s0028g02830	8-hydroxyquercetin 8-o-methyltransferase	chr12:3615415..3627821	Metabolism.Secondary metabolism.Phenylpropanoid metabolism.Flavonoid metabolism.Isoflavonoid metabolism.Isoflavonoid biosynthesis
CUST_4939_PI425248043	GSVIVT01022277001	VIT_07s0031g01980	2.818556466	7.127412416	4.801827302	0.000275308	0.015058961	0.495602853	ABR1	ap2 erf domain-containing transcription factor	chr7:18105373..18106928	Signaling.Hormone Signaling.ABA Signaling.ABA-mediated Signaling pathway
CUST_9688_PI425248304	GSVIVT01029225001	VIT_11s0052g00780	2.784440137	9.309877585	1.677666385	0.115407251	0.418825522	-5.256395734	scpl2	serine carboxypeptidase-like 18-like	chr11:18325314..18351277	No hit
CUST_9688_PI425248304	GSVIVT01029225001	VIT_11s0052g00790	2.784440137	9.309877585	1.677666385	0.115407251	0.418825522	-5.256395734	scpl2	serine carboxypeptidase-like 18-like	chr11:18325314..18351277	No hit
CUST_674_PI425248304	GSVIVT01002109001		2.766585386	10.42815535	4.61476214	0.000392791	0.018174291	0.145226449	ELI3-1	probable mannitol dehydrogenase-like	chrUn:32987329..32989526	#N/A
CUST_1985_PI425248043	GSVIVT01008531001	VIT_17s0000g01490	2.72516298	8.843534528	3.569536764	0.003043511	0.060024174	-1.863777339	CYP94B3	cytochrome p450 94a1-like	chr17:1060849..1062387	Metabolism.Cellular metabolism.Oxidation reduction.Cytochrome P450 oxidoreductase
CUST_8341_PI425248043	GSVIVT01035463001	VIT_04s0008g01830	2.70475599	8.30140278	2.671683682	0.018138572	0.160966214	-3.579010886	MYB32	tannin-related r2r3 myb transcription partial	chr4:1464949..1466397	Regulation overview.Regulation of gene expression.Regulation of transcription.Transcription factor.MYB family transcription factor
CUST_5488_PI425248043	GSVIVT01024290001	VIT_16s0039g01070	2.681207271	8.418693146	3.224401984	0.006061201	0.087640352	-2.531933564	GSTU7	glutathione s-	chr16:578403..580042	Metabolism.Primary metabolism.Coenzyme and prosthetic group metabolism.Peptide derived compounds biosynthesis.Glutathione metabolism
CUST_4650_PI425248043	GSVIVT01020645001	VIT_12s0028g02710	2.639543234	7.116860261	3.41011154	0.004183227	0.071134926	-2.173008505	VIT_212s0028g02710	8-hydroxyquercetin 8-o-methyltransferase	chr12:3506812..3511196	Metabolism.Secondary metabolism.Phenylpropanoid metabolism.Flavonoid metabolism.Isoflavonoid metabolism.Isoflavonoid biosynthesis
CUST_3347_PI425248063	GSVIVT01034563001	VIT_18s0072g00260	2.639329387	7.999568614	3.825796725	0.001828712	0.044882739	-1.366420058	ERF110	ap2 erf domain-containing transcription factor	chr18:19427037..19431008	Signaling.Hormone Signaling.Ethylene Signaling.Ethylene-mediated Signaling pathway
CUST_4751_PI425248304	GSVIVT01015498001	VIT_11s0016g04920	2.630600602	8.329012804	2.403838869	0.030514763	0.216031208	-4.065581633	VIT_211s0016g04920	early nodulin 93	chr11:4233549..4234708	Unknown
CUST_1550_PI425248304	GSVIVT01006308001	VIT_00s0346g00110	2.618416335	7.736589734	6.497723656	1.35E-05	0.002101617	3.460248844	CAD9_ELI3-2	cinnamyl alcohol dehydrogenase-like protein	chrUn:24787971..24792138	Metabolism.Primary metabolism.Carbohydrate metabolism.Monosaccharide metabolism.Fructose and mannose metabolism
CUST_2091_PI425248063	GSVIVT01020048001	VIT_01s0026g01840	2.596969587	7.066852063	3.570346814	0.003038601	0.059971799	-1.862204857	VIT_201s0026g01840	quinohaemoprotein ethanol dehydrogenase type-1	chr1:11184010..11186116	Unclear
CUST_2380_PI425248043	GSVIVT01010561001	VIT_16s0100g01140	2.595829552	8.025877017	3.609311584	0.002811624	0.057763125	-1.786559508	TT4	stilbene synthase	chr16:16627241..16629171	Metabolism.Secondary metabolism.Phenylpropanoid metabolism.Phenylpropanoid biosynthesis
CUST_9992_PI425248304	GSVIVT01029994001	VIT_12s0057g00080	2.56759407	6.354913109	3.643000272	0.00262921	0.055591679	-1.721151809	NA	NA	chr12:8777106..8784401	Response to stimulus.Stress response.Abiotic stress response.wounding
CUST_9992_PI425248304	GSVIVT01029994001	VIT_12s0057g00090	2.56759407	6.354913109	3.643000272	0.00262921	0.055591679	-1.721151809	NA	NA	chr12:8777106..8784401	Response to stimulus.Stress response.Abiotic stress response.wounding
CUST_9992_PI425248304	GSVIVT01029994001	VIT_12s0057g00100	2.56759407	6.354913109	3.643000272	0.00262921	0.055591679	-1.721151809	NA	NA	chr12:8777106..8784401	Response to stimulus.Stress response.Abiotic stress response.wounding
CUST_3671_PI425248304	GSVIVT01012819001	VIT_11s0118g00160	2.537371904	6.307418471	11.66570505	1.23E-08	1.42E-05	10.05810493	RLP15_RLP9	probable lrr receptor-like serine threonine-protein kinase at4g36180-like	chr11:5712791..5718234	Diverse functions.Gene family with diverse functions.NBS-LRR superfamily
CUST_8569_PI425248304	GSVIVT01026510001	VIT_04s0044g01110	2.525216032	8.608028776	3.23057825	0.005986929	0.087172225	-2.520030892	ADH1	alcohol dehydrogenase 1	chr4:22455730..22458751	Metabolism.Primary metabolism.Carbohydrate metabolism.Glycolysis Gluconeogenesis
CUST_673_PI425248304	GSVIVT01002106001	VIT_00s0615g00020	2.522612399	8.07327048	5.376918982	9.49E-05	0.00776557	1.546177421	CAD9	probable mannitol dehydrogenase-like	chrUn:32969924..32973477	Metabolism.Secondary metabolism.Phenylpropanoid metabolism.Phenylpropanoid biosynthesis
CUST_4676_PI425248043	GSVIVT01020734001	VIT_12s0028g01880	2.52064929	7.184298106	3.58716802	0.002938431	0.05920611	-1.829549888	VIT_212s0028g01880	8-hydroxyquercetin 8-o-methyltransferase	chr12:2540851..2542435	Metabolism.Secondary metabolism.Phenylpropanoid metabolism.Flavonoid metabolism.Isoflavonoid metabolism.Isoflavonoid biosynthesis
CUST_1204_PI425248304	GSVIVT01004508001	VIT_00s1389g00010	2.513134209	7.66528876	6.789089248	8.38E-06	0.001756445	3.927186165	CAD9_ELI3-2	cinnamyl alcohol dehydrogenase-like protein	chrUn:38899279..38902087	Metabolism.Secondary metabolism.Phenylpropanoid metabolism.Phenylpropanoid biosynthesis
CUST_239_PI425248063	GSVIVT01010028001	VIT_18s0001g15460	2.508612223	8.651033155	4.215634822	0.000849242	0.028184926	-0.613929353	VIT_218s0001g15460	stearoyl-acp desaturase	chr18:13614975..13618325	Metabolism.Primary metabolism.Lipid metabolism.Fatty acid metabolism.Fatty acid biosynthesis.Unsaturated fatty acid biosynthesis
CUST_3002_PI425248063	GSVIVT01026734001		2.484866721	6.614211073	10.88739427	2.97E-08	2.73E-05	9.264522003	VIT_215s0045g00750	NA	chr15:5843881..5846726	#N/A
CUST_672_PI425248304	GSVIVT01002105001	VIT_00s0615g00010	2.4823612	7.653628278	6.480599444	1.39E-05	0.002103358	3.432409331	CAD9_ELI3-1_ELI3-2	cinnamyl alcohol dehydrogenase-like protein	chrUn:32965255..32967811	Metabolism.Secondary metabolism.Phenylpropanoid metabolism.Phenylpropanoid biosynthesis
CUST_48_PI425248027	AF532965Tl3		2.480148771	8.993275695	5.087422556	0.000161339	0.010879272	1.022634027	OSM34	thaumatin-like protein	chr2:3811953..3812630	#N/A
CUST_7463_PI425248304	GSVIVT01023955001	VIT_03s0038g03060	2.477003333	9.242334859	3.816245791	0.001863653	0.045488517	-1.384938856	FRS5	protein far1-related sequence 5-like	chr3:2195625..2200680	Transposable elements viral and plasmid proteins.Protein from transposable element
CUST_6951_PI425248043	GSVIVT01029998001	VIT_12s0057g00140	2.475063006	11.63454776	3.958619056	0.001406359	0.038218783	-1.109197384	VIT_212s0057g00140 VIT_212s0057g00150	NA	chr12:8819568..8830537	Response to stimulus.Stress response.Abiotic stress response.wounding
CUST_6951_PI425248043	GSVIVT01029998001	VIT_12s0057g00150	2.475063006	11.63454776	3.958619056	0.001406359	0.038218783	-1.109197384	VIT_212s0057g00140 VIT_212s0057g00150	NA	chr12:8819568..8830537	Response to stimulus.Stress response.Abiotic stress response.wounding
CUST_6951_PI425248043	GSVIVT01029998001	VIT_12s0057g00170	2.475063006	11.63454776	3.958619056	0.001406359	0.038218783	-1.109197384	VIT_212s0057g00140 VIT_212s0057g00150	NA	chr12:8819568..8830537	Response to stimulus.Stress response.Abiotic stress response.wounding
CUST_1492_PI425248043	GSVIVT01006456001	VIT_00s0371g00020	2.465417794	8.748342414	4.730676715	0.000315002	0.016023335	0.362792533	CAD9	cinnamyl alcohol dehydrogenase	chrUn:26113016..26113347	Metabolism.Secondary metabolism.Phenylpropanoid metabolism.Phenylpropanoid biosynthesis
CUST_4642_PI425248043	GSVIVT01020629001	VIT_12s0028g02880	2.446946361	6.021238613	3.490896693	0.003560277	0.064832385	-2.016388557	VIT_212s0028g02880	8-hydroxyquercetin 8-o-methyltransferase	chr12:3659974..3661500	Metabolism.Secondary metabolism.Phenylpropanoid metabolism.Flavonoid metabolism.Isoflavonoid metabolism.Isoflavonoid biosynthesis
CUST_9655_PI425248304	GSVIVT01029156001	VIT_11s0052g01360	2.443067499	5.983612181	12.95443863	3.16E-09	4.67E-06	11.25013018	VIT_211s0052g01360	NA	chr11:19019978..19024670	No hit
CUST_12624_PI425248304	GSVIVT01036372001	VIT_18s0001g05450	2.43949986	6.45495998	3.463027432	0.003763886	0.067287211	-2.07044154	TPS21	valencene synthase-like	chr18_random:4314735..4318025	Metabolism.Secondary metabolism.Terpenoid metabolism.Terpenoid biosynthesis
CUST_4641_PI425248043	GSVIVT01020626001	VIT_12s0028g02890	2.439364053	6.035866831	3.507656369	0.003443204	0.063883919	-1.983873715	VIT_212s0028g02890	8-hydroxyquercetin 8-o-methyltransferase-like	chr12:3668703..3670004	Unknown
CUST_1641_PI425248043	GSVIVT01007117001	VIT_00s0479g00020	2.433879831	9.706695532	2.701945028	0.017092769	0.155186623	-3.522959728	VIT_200s0479g00020	dna binding	chrUn:30153816..30154387	Regulation overview.Regulation of gene expression.Regulation of transcription.Transcription factor.bHLH family transcription factor
CUST_4275_PI425248043	GSVIVT01018906001	VIT_04s0023g02260	2.431440961	11.75734664	2.925607668	0.010989417	0.121720831	-3.103355019	BSMT1	low quality protein: salicylate o-methyltransferase-like	chr4:18747649..18748758	Metabolism.Primary metabolism.Amino acid metabolism.Aromatic amino acid metabolism.Phenylalanine metabolism.Phenylalanine biosynthesis
CUST_4675_PI425248043	GSVIVT01020731001	VIT_12s0028g01940	2.427361482	7.156882506	2.968218572	0.010097933	0.115911811	-3.022502861	VIT_212s0028g01940	8-hydroxyquercetin 8-o-methyltransferase	chr12:2573990..2575626	Metabolism.Secondary metabolism.Phenylpropanoid metabolism.Flavonoid metabolism.Isoflavonoid metabolism.Isoflavonoid biosynthesis
CUST_5930_PI425248304	GSVIVT01018908001	VIT_04s0023g02240	2.421885125	11.9066878	2.78061901	0.014640604	0.142125334	-3.376374761	BSMT1	salicylate o-methyltransferase	chr4:18735669..18737405	Metabolism.Primary metabolism.Amino acid metabolism.Aromatic amino acid metabolism.Phenylalanine metabolism.Phenylalanine biosynthesis
CUST_6444_PI425248304	GSVIVT01020640001	VIT_12s0028g02760	2.413489637	7.101726921	3.035462962	0.008833995	0.107761772	-2.894422613	VIT_212s0028g02830	8-hydroxyquercetin 8-o-methyltransferase	chr12:3580099..3581768	Metabolism.Secondary metabolism.Phenylpropanoid metabolism.Flavonoid metabolism.Isoflavonoid metabolism.Isoflavonoid biosynthesis
CUST_11085_PI425248304	GSVIVT01032557001	VIT_14s0066g02090	2.413284136	8.208193046	3.301686154	0.005194487	0.080356415	-2.382804186	AATP1, AATP1	mitochondrial chaperone bcs1, atp binding	chr14:28346359..28358308	Diverse functions.Gene family with diverse functions.AAA-type ATPase domain family
CUST_11085_PI425248304	GSVIVT01032557001	VIT_14s0066g02100	2.413284136	8.208193046	3.301686154	0.005194487	0.080356415	-2.382804186	AATP1, AATP1	mitochondrial chaperone bcs1, atp binding	chr14:28346359..28358308	Diverse functions.Gene family with diverse functions.AAA-type ATPase domain family
CUST_11085_PI425248304	GSVIVT01032557001	VIT_14s0066g02080	2.413284136	8.208193046	3.301686154	0.005194487	0.080356415	-2.382804186	AATP1, AATP1	mitochondrial chaperone bcs1, atp binding	chr14:28346359..28358308	Diverse functions.Gene family with diverse functions.AAA-type ATPase domain family
CUST_408_PI425248304	GSVIVT01001185001	VIT_07s0151g00640	2.405370945	7.268343096	4.447310483	0.000541729	0.021794402	-0.171518161	PAP85	7s vicilin	chr7:1026049..1028598	Metabolism.Primary metabolism.Generation of metabolite precursors and energy.Storage proteins
CUST_5925_PI425248304	GSVIVT01018899001	VIT_04s0023g02320	2.40069321	10.12987645	2.953894202	0.010389377	0.117922088	-3.049710764	JMT	salicylate o-methyltransferase	chr4:18815168..18816492	Metabolism.Primary metabolism.Lipid metabolism.Fatty acid metabolism.Alpha-linolenic acid metabolism
CUST_4638_PI425248043	GSVIVT01020621001	VIT_12s0028g02930	2.386672686	5.958124816	3.430340621	0.004017648	0.069815651	-2.133809614	VIT_212s0028g02930	8-hydroxyquercetin 8-o-methyltransferase-like	chr12:3682983..3690713	Metabolism.Secondary metabolism.Phenylpropanoid metabolism.Flavonoid metabolism.Isoflavonoid metabolism.Isoflavonoid biosynthesis
CUST_4640_PI425248043	GSVIVT01020623001	VIT_12s0028g02920	2.380527412	6.090394103	4.008134708	0.0012756	0.036296606	-1.013491815	VIT_212s0028g02920	8-hydroxyquercetin 8-o-methyltransferase	chr12:3677509..3679119	Metabolism.Secondary metabolism.Phenylpropanoid metabolism.Flavonoid metabolism.Isoflavonoid metabolism.Isoflavonoid biosynthesis
CUST_8566_PI425248304	GSVIVT01026505001	VIT_04s0044g01130	2.376356957	7.76985012	3.172797316	0.006718714	0.092665312	-2.631267537	ADH1	alcohol dehydrogenase 1	chr4:22475452..22477877	Metabolism.Primary metabolism.Carbohydrate metabolism.Glycolysis Gluconeogenesis
CUST_1585_PI425248304	GSVIVT01006458001	VIT_00s0371g00050	2.373916575	9.008384458	5.33830851	0.000101769	0.008106453	1.47700496	ELI3-2	cinnamyl alcohol dehydrogenase-like protein	chrUn:26141072..26143521	Metabolism.Primary metabolism.Carbohydrate metabolism.Monosaccharide metabolism.Fructose and mannose metabolism
CUST_5248_PI425248043	GSVIVT01023470001		2.367729557	7.494040966	8.778764666	4.29E-07	0.00019041	6.787105383	UBQ10	polyubiquitin	chr14:11334869..11340881	#N/A
CUST_8574_PI425248043	GSVIVT01036328001	VIT_18s0001g04490	2.361173497	5.978855241	3.637799555	0.00265657	0.055894205	-1.731249225	TPS21	valencene synthase-like	chr18_random:3865834..3866388	Metabolism.Secondary metabolism.Terpenoid metabolism.Terpenoid biosynthesis
CUST_4636_PI425248043	GSVIVT01020619001	VIT_12s0028g02950	2.358333727	6.062724027	3.30249862	0.005186066	0.080356415	-2.381234393	VIT_212s0028g02950	8-hydroxyquercetin 8-o-methyltransferase	chr12:3698087..3699569	Metabolism.Secondary metabolism.Phenylpropanoid metabolism.Flavonoid metabolism.Isoflavonoid metabolism.Isoflavonoid biosynthesis
CUST_6139_PI425248043	GSVIVT01027026001	VIT_15s0046g01580	2.349965792	10.6112806	2.192187411	0.045616681	0.263400711	-4.435153732	CHIA	acidic endochitinase	chr15:18503370..18505424	Metabolism.Primary metabolism.Carbohydrate metabolism.Monosaccharide metabolism.Amino sugar metabolism
CUST_2904_PI425248063	GSVIVT01026045001	VIT_18s0041g00850	2.334484847	6.763998777	3.538135578	0.003240129	0.061778494	-1.924727667	HB1	low quality protein: hemoglobin-2-like	chr18:25338627..25339264	Metabolism.Primary metabolism.Cofactor metabolism.Tetrapyrrole metabolism
CUST_3990_PI425248304	GSVIVT01013694001	VIT_18s0001g02400	2.305820504	10.18493228	1.400052221	0.183092723	0.518983796	-5.639561535	LAC14	PREDICTED: putative laccase-9 [Vitis vinifera]	chr18_random:2720579..2724686	Metabolism.single reactions
CUST_2898_PI425248063	GSVIVT01026030001	VIT_18s0041g01030	2.303427371	6.735743694	3.436073277	0.003971932	0.069476176	-2.122698526	HB1	low quality protein: hemoglobin-2-like	chr18:25545475..25545983	Metabolism.Primary metabolism.Cofactor metabolism.Tetrapyrrole metabolism
CUST_2395_PI425248043	GSVIVT01010583001	VIT_16s0100g00860	2.294516141	5.655372129	3.081968486	0.008052622	0.101921988	-2.805528373	TT4	stilbene synthase 4-like	chr16:16349844..16351505	Metabolism.Secondary metabolism.Phenylpropanoid metabolism.Flavonoid metabolism.Flavonoid biosynthesis
CUST_648_PI425248043	GSVIVT01002793001	VIT_00s0883g00010	2.289366524	5.984931126	6.320702371	1.82E-05	0.002519866	3.170331352	NA	NA	chrUn:36452161..36455098	No hit
CUST_7042_PI425248043	GSVIVT01030328001e3		2.282290583	8.954432856	3.486095236	0.00359455	0.065012232	-2.025702498	AMT2	ammonium transporter amt2	chr8:8786927..8789783	#N/A
CUST_7502_PI425248043	GSVIVT01031844001	VIT_03s0063g01380	2.275252746	8.827005737	4.380757553	0.000616075	0.023319006	-0.298145695	MEE14	maternal effect embryo arrest 14 protein	chr3:4819002..4820340	Unknown
CUST_65_PI425248027	XM002267592LOC100244251		2.236625344	8.303417303	4.482961397	0.000505762	0.020941371	-0.103853482	CYP89A6	cytochrome p450 89a2-like	chr16:575367..577282	#N/A
CUST_7698_PI425248043	GSVIVT01032556001	VIT_14s0066g02070	2.22750947	7.337697851	3.984478153	0.001336451	0.037427654	-1.059201449	AATP1	atp binding	chr14:28341669..28343247	Diverse functions.Gene family with diverse functions.AAA-type ATPase domain family
CUST_2901_PI425248063	GSVIVT01026038001	VIT_18s0041g00940	2.21735953	6.710007172	3.38385147	0.00440842	0.073009076	-2.22387036	HB1	low quality protein: hemoglobin-2-like	chr18:25439221..25439608	Metabolism.Primary metabolism.Cofactor metabolism.Tetrapyrrole metabolism
CUST_3040_PI425248304	GSVIVT01009823001	VIT_18s0001g13550	2.209194275	6.379259952	5.904956632	3.71E-05	0.004083615	2.470983106	VIT_218s0001g13550	cellular nucleic acid binding	chr18:11561350..11567821	Unknown
CUST_172_PI425248027	XM002284632LOC100243607		2.205615323	10.39837899	2.790864657	0.01434765	0.140287246	-3.357198641	RD26	nac domain protein nac4	chr19:3412520..3414207	#N/A
CUST_646_PI425248043	GSVIVT01002788001	VIT_00s0880g00010	2.200769287	10.00793949	2.69623472	0.017285526	0.156058077	-3.533551241	VIT_200s0880g00010	protein	chrUn:36416894..36417700	Regulation overview.Regulation of gene expression.Regulation of transcription.Transcription factor.bHLH family transcription factor
CUST_5931_PI425248304	GSVIVT01018910001	VIT_04s0023g02230	2.194001584	11.16099426	2.569987901	0.022126542	0.179638895	-3.765886811	BSMT1	salicylate o-methyltransferase	chr4:18723063..18724798	Metabolism.Primary metabolism.Amino acid metabolism.Aromatic amino acid metabolism.Phenylalanine metabolism.Phenylalanine biosynthesis
CUST_6762_PI425248304	GSVIVT01021978001	VIT_14s0030g00660	2.19213376	8.92930516	1.660121439	0.118933676	0.423511598	-5.28202054	MEE32	dehydroquinate dehydratase shikimate dehydrogenase	chr14:4804552..4808495	Metabolism.Primary metabolism.Amino acid metabolism.Aromatic amino acid metabolism.Aromatic amino acid biosynthesis
CUST_10701_PI425248304	GSVIVT01031734001	VIT_03s0063g00340	2.19193523	7.955827793	6.27192063	1.97E-05	0.002626759	3.089611459	COR27_VIT_203s0063g00340	cold regulated protein 27	chr3:3907433..3915967	No hit
CUST_10701_PI425248304	GSVIVT01031734001	VIT_03s0063g00350	2.19193523	7.955827793	6.27192063	1.97E-05	0.002626759	3.089611459	COR27_VIT_203s0063g00340	cold regulated protein 27	chr3:3907433..3915967	No hit
CUST_2396_PI425248043	GSVIVT01010584001	VIT_16s0100g00850	2.188648217	6.44674288	3.125018464	0.00739049	0.097242425	-2.723033383	TT4	stilbene synthase	chr16:16346363..16348042	Metabolism.Secondary metabolism.Phenylpropanoid metabolism.Phenylpropanoid biosynthesis
CUST_6443_PI425248304	GSVIVT01020636001	VIT_12s0028g02810	2.177802977	7.125363511	2.861866415	0.012469129	0.129283394	-3.223804369	VIT_212s0028g02830	8-hydroxyquercetin 8-o-methyltransferase	chr12:3597741..3614984	Metabolism.Secondary metabolism.Phenylpropanoid metabolism.Flavonoid metabolism.Isoflavonoid metabolism.Isoflavonoid biosynthesis
CUST_5845_PI425248304	GSVIVT01018758001	VIT_04s0023g03600	2.173548459	7.095095608	2.813424309	0.013722628	0.136852667	-3.314908787	VIT_204s0023g03590 STR18_VIT_204s0023g03600	thiosulfate sulfurtransferase	chr4:20127272..20128591	Signaling.Hormone Signaling.Jasmonate salicylate signaling.Jasmonate Signaling.Jasmonate-mediated Signaling pathway
CUST_6636_PI425248304	GSVIVT01021099001	VIT_10s0003g00150	2.168950495	9.247673082	3.669867588	0.002492334	0.054142637	-1.668988816	NSL1	mac perforin domain-containing protein	chr10:1448137..1454578	Cellular process.Cell growth and death.Cell death
CUST_7592_PI425248304	GSVIVT01024207001	VIT_03s0038g00300	2.163769177	6.749943017	3.882062453	0.001635955	0.042380312	-1.257378788	MCM4	dna replication licensing factor mcm4	chr3:277284..284427	Metabolism.Primary metabolism.Nucleobase, nucleoside, nucleotide, nucleic acid metabolism.Nucleic acid metabolism.DNA metabolism.DNA replication
CUST_3731_PI425248304	GSVIVT01013129001	VIT_02s0012g01630	2.160957744	9.319296314	4.553125118	0.000441977	0.01929702	0.028959589	VIT_202s0012g01630	snare associated golgi protein	chr2:7886692..7889892	Transport overview.Incompletely characterized transport systems.Putative transport protein.YdjX-Z
CUST_3585_PI425248043	GSVIVT01015882001	VIT_03s0017g02170	2.155802728	9.621556365	3.335685878	0.0048535	0.077553981	-2.317080093	ZIP1_ZIP5	zinc transporter	chr3:18921815..18923535	Transport overview.Electrochemical Potential-driven Transporters.Porters.Zinc (Zn2+)-Iron (Fe2+) Permease
CUST_548_PI425248043	GSVIVT01002108001		2.151540979	9.036049054	5.700620679	5.31E-05	0.005154521	2.117874193	ELI3-1	probable mannitol dehydrogenase-like	chrUn:32986033..32987205	#N/A
CUST_95_PI425248063	GSVIVT01000951001	VIT_01s0146g00360	2.14291579	9.394734653	5.816743833	4.33E-05	0.004476117	2.319294425	VIT_201s0146g00360	zinc finger (b-box type) family protein	chr1:22216361..22221088	Development.Reproductive development.Flower development
CUST_590_PI425248043	GSVIVT01002415001	VIT_00s0726g00010	2.133069024	6.966574621	7.367605454	3.36E-06	0.000902037	4.816838431	VIT_200s0726g00010	e3 ubiquitin-protein ligase sinat3	chrUn:34678525..34691520	Metabolism.Primary metabolism.Protein metabolism and modification.Proteolysis.cytoplasmic and nuclear protein degradation.Ubiquitin-mediated proteolysis
CUST_251_PI425248043	GSVIVT01001030001e3		2.130737928	6.939443588	3.578981279	0.00298676	0.059344847	-1.845443104	PR5K	probable receptor-like protein kinase at5g39020-like	chr16:20378412..20417903	#N/A
CUST_3142_PI425248043	GSVIVT01014403001	VIT_19s0014g03290	2.126022956	8.023623808	3.962982926	0.001394306	0.038046669	-1.100758134	RD26	nac domain protein nac4	chr19:3412514..3414239	Regulation overview.Regulation of gene expression.Regulation of transcription.Transcription factor.NAC family transcription factor
CUST_1450_PI425248043	GSVIVT01006262001	VIT_00s0338g00040	2.124677861	10.2559963	3.072325546	0.00820881	0.102919594	-2.823980346	VIT_200s0338g00040	NA	chrUn:24155921..24156007	No hit
CUST_6900_PI425248043	GSVIVT01029771001	VIT_12s0055g00980	2.123825409	5.998094245	5.012290929	0.000185508	0.011769769	0.88496446	VIT_212s0055g00980	cationic peroxidase 2	chr12:14448034..14449637	Metabolism.Primary metabolism.Amino acid metabolism.Aromatic amino acid metabolism.Phenylalanine metabolism.Phenylalanine biosynthesis
CUST_5928_PI425248304	GSVIVT01018904001	VIT_04s0023g02280	2.112840667	11.93750469	2.724676571	0.01634593	0.151651237	-3.480731123	BSMT1	salicylate o-methyltransferase	chr4:18771262..18772949	Metabolism.Primary metabolism.Amino acid metabolism.Aromatic amino acid metabolism.Phenylalanine metabolism.Phenylalanine biosynthesis
CUST_2391_PI425248043	GSVIVT01010579001	VIT_16s0100g00930	2.110879123	6.510759616	3.002412208	0.0094344	0.111112094	-2.957445278	TT4	stilbene synthase	chr16:16408256..16409930	Metabolism.Secondary metabolism.Phenylpropanoid metabolism.Phenylpropanoid biosynthesis
CUST_2529_PI425248063	GSVIVT01021550001	VIT_10s0003g04090	2.10872806	8.914332148	3.050514017	0.008573237	0.105990234	-2.865679529	VIT_210s0003g04090	remorin family protein	chr10:6940079..6943509	Unclear
CUST_11542_PI425248304	GSVIVT01033746001	VIT_08s0007g04180	2.104410022	9.158957443	4.871008745	0.000241656	0.013880601	0.624177258	VIT_208s0007g04180	sequence-specific dna binding transcription factor	chr8:18167205..18168821	Transposable elements viral and plasmid proteins.Protein from transposable element
CUST_6428_PI425248043	GSVIVT01028055001	VIT_07s0005g00870	2.099794569	7.724227959	2.114892216	0.052699647	0.282649551	-4.566122953	FUM1	fumarate class ii	chr7:3482977..3484195	Signaling.Hormone Signaling.Ethylene Signaling.Ethylene-mediated Signaling pathway
CUST_2029_PI425248043	GSVIVT01008722001	VIT_18s0001g00650	2.091810225	10.25323453	3.182165881	0.006594288	0.092008567	-2.61325012	VIT_218s0001g00650	NA	chr18:1451426..1451971	No hit
CUST_3213_PI425248063	GSVIVT01032809001	VIT_13s0067g01020	2.090911731	8.153224271	5.098113571	0.000158175	0.010818132	1.04216538	VIT_213s0067g01020	leucoanthocyanidin dioxygenase	chr13:584275..586196	Metabolism.Secondary metabolism.Phenylpropanoid metabolism.Flavonoid metabolism.Flavonoid biosynthesis.Anthocyanin biosynthesis
CUST_7907_PI425248043	GSVIVT01033590001	VIT_08s0007g05580	2.089869999	8.002822182	3.411244779	0.004173772	0.071134926	-2.170812972	VIT_208s0007g05580	methyltransferase ddb_g0268948-like	chr8:19482655..19484063	Unknown
CUST_7115_PI425248043	GSVIVT01030573001	VIT_12s0059g02010	2.059134301	8.509571873	2.761171189	0.015212806	0.145348034	-3.41272079	VIT_212s0059g02010	protein	chr12:6845399..6847569	Metabolism.Primary metabolism.Amino acid metabolism.Glutamate metabolism
CUST_2090_PI425248063	GSVIVT01020046001	VIT_01s0026g01850	2.04626408	6.838726211	4.243523879	0.000804282	0.027258501	-0.560443932	VIT_201s0026g01850	quinohaemoprotein ethanol dehydrogenase type-1	chr1:11205576..11207549	Transport overview.Channels and pores.ß-Barrel porins.Outer Membrane Protein Insertion Porin
CUST_12493_PI425248304	GSVIVT01036069001	VIT_06s0080g00990	2.036726014	5.942098647	8.461839866	6.68E-07	0.000281901	6.368219964	VIT_206s0080g00990 VIT_206s0080g01000 VIT_206s0080g01020	momilactone a synthase-like	chr6:21077729..21109308	Metabolism.Secondary metabolism.Phenylpropanoid metabolism.Phenylpropanoid biosynthesis
CUST_12493_PI425248304	GSVIVT01036069001	VIT_06s0080g01000	2.036726014	5.942098647	8.461839866	6.68E-07	0.000281901	6.368219964	VIT_206s0080g00990 VIT_206s0080g01000 VIT_206s0080g01020	momilactone a synthase-like	chr6:21077729..21109308	Metabolism.Secondary metabolism.Phenylpropanoid metabolism.Phenylpropanoid biosynthesis
CUST_12493_PI425248304	GSVIVT01036069001	VIT_06s0080g01020	2.036726014	5.942098647	8.461839866	6.68E-07	0.000281901	6.368219964	VIT_206s0080g00990 VIT_206s0080g01000 VIT_206s0080g01020	momilactone a synthase-like	chr6:21077729..21109308	Metabolism.Secondary metabolism.Phenylpropanoid metabolism.Phenylpropanoid biosynthesis
CUST_12493_PI425248304	GSVIVT01036069001	VIT_06s0080g01010	2.036726014	5.942098647	8.461839866	6.68E-07	0.000281901	6.368219964	VIT_206s0080g00990 VIT_206s0080g01000 VIT_206s0080g01020	momilactone a synthase-like	chr6:21077729..21109308	Metabolism.Secondary metabolism.Phenylpropanoid metabolism.Phenylpropanoid biosynthesis
CUST_9690_PI425248304	GSVIVT01029227001	VIT_11s0052g00750	2.024299952	7.63321959	2.237133537	0.041916929	0.25310937	-4.357958106	scpl17	serine carboxypeptidase-like 18-like	chr11:18301061..18305467	Metabolism.Primary metabolism.Protein metabolism and modification.Proteolysis.Peptidase-mediated proteolysis
CUST_8942_PI425248043	GSVIVT01037910001	VIT_03s0091g00160	2.014285975	10.54982582	2.699419027	0.017177778	0.155678609	-3.527645801	VIT_203s0091g00160	NA	chr3:6406134..6406946	Response to stimulus.Stress response.Biotic stress response
CUST_9634_PI425248304	GSVIVT01029109001	VIT_11s0052g01780	2.012281079	10.55573623	3.200055851	0.006363018	0.089830254	-2.578824184	CLA1	probable 1-deoxy-d-xylulose-5-phosphate chloroplastic-like	chr11:19599532..19603061	Metabolism.Primary metabolism.Lipid metabolism.Steroid metabolism.Steroid biosynthesis
CUST_5929_PI425248304	GSVIVT01018905001	VIT_04s0023g02270	2.012266244	10.0206395	2.827854556	0.01333687	0.134251768	-3.287811409	NA	NA	chr4:18748769..18770419	Metabolism.Primary metabolism.Amino acid metabolism.Aromatic amino acid metabolism.Phenylalanine metabolism.Phenylalanine biosynthesis
CUST_3441_PI425248304	GSVIVT01011364001	VIT_14s0108g00180	2.009317612	7.419145788	3.656738102	0.002558298	0.054934246	-1.694479453	VIT_214s0108g00180	quinohaemoprotein ethanol dehydrogenase type-1	chr14:28982934..28985707	Unclear
CUST_4915_PI425248304	GSVIVT01016019001	VIT_09s0018g00830	1.99369381	6.672036689	9.443776418	1.76E-07	9.38E-05	7.624489172	RLP9	probable lrr receptor-like serine threonine-protein kinase at4g36180-like	chr9:17414496..17430530	Diverse functions.Gene family with diverse functions.NBS-LRR superfamily
CUST_6362_PI425248043	GSVIVT01027815001	VIT_05s0049g01070	1.985890183	9.026073646	3.963621262	0.001392551	0.038037812	-1.099523733	GSTU7	probable glutathione s-transferase-like	chr5:8104351..8105282	Metabolism.Primary metabolism.Coenzyme and prosthetic group metabolism.Peptide derived compounds biosynthesis.Glutathione metabolism
CUST_6362_PI425248043	GSVIVT01027815001	VIT_05s0049g01080	1.985890183	9.026073646	3.963621262	0.001392551	0.038037812	-1.099523733	GSTU7	probable glutathione s-transferase-like	chr5:8104351..8105282	Metabolism.Primary metabolism.Coenzyme and prosthetic group metabolism.Peptide derived compounds biosynthesis.Glutathione metabolism
CUST_7565_PI425248043	GSVIVT01032044001	VIT_13s0064g01370	1.985675717	7.398402151	6.369870761	1.67E-05	0.002420751	3.251329441	PGIP1	polygalacturonase-inhibiting protein	chr13:23255671..23259082	Cellular process.Cellular component organization and biogenesis.Cell wall organization and biogenesis.Cell wall metabolism.Cell wall modification.Pectin modification.Inhibition of pectin modification
CUST_6837_PI425248043	GSVIVT01029522001		1.982834356	7.073668353	7.524475669	2.64E-06	0.000731242	5.049619244	VIT_209s0054g01140	beta-amyrin synthase	chr9:22017465..22019105	#N/A
CUST_3405_PI425248043	GSVIVT01015220001	VIT_11s0016g02380	1.980808096	6.457805962	2.223153955	0.043036445	0.256071984	-4.38204722	ACO1	1-aminocyclopropane-1-carboxylate oxidase	chr11:1906262..1907602	Metabolism.Primary metabolism.Organic acid metabolism.Propanoate metabolism
CUST_8378_PI425248304	GSVIVT01025771001	VIT_08s0040g01040	1.972821242	12.65673438	3.572323841	0.003026652	0.059838154	-1.858366995	scpl46	serine carboxypeptidase-like 45-like	chr8:12066763..12073853	Metabolism.Primary metabolism.Protein metabolism and modification.Proteolysis.Peptidase-mediated proteolysis
CUST_8943_PI425248043	GSVIVT01037911001	VIT_03s0091g00140	1.967395658	10.52103135	2.541121249	0.02340463	0.185356452	-3.818483319	VIT_203s0091g00130	PREDICTED: uncharacterized LOC100259535	chr3:6399870..6405760	Unknown
CUST_8943_PI425248043	GSVIVT01037911001	VIT_03s0091g00130	1.967395658	10.52103135	2.541121249	0.02340463	0.185356452	-3.818483319	VIT_203s0091g00130	PREDICTED: uncharacterized LOC100259535	chr3:6399870..6405760	Unknown
CUST_8926_PI425248304	GSVIVT01027499001	VIT_15s0048g02060	1.965987235	6.352215939	8.104034207	1.11E-06	0.000423372	5.879230209	VIT_215s0048g02060	alpha beta fold family expressed	chr15:16182893..16185511	Unknown
CUST_13232_PI425248304	GSVIVT01038223001	VIT_05s0094g01130	1.959086202	8.413140938	5.991735069	3.19E-05	0.003635432	2.619084522	VIT_205s0094g01130	nadp-dependent alkenal double bond reductase p2	chr5:24463136..24466160	Unclear
CUST_8376_PI425248304	GSVIVT01025768001		1.956911645	12.49280749	3.5642453	0.003075781	0.060347451	-1.874049034	scpl46	serine carboxypeptidase-like 45-like	chr8:12098602..12100842	#N/A
CUST_8377_PI425248304	GSVIVT01025769001	VIT_08s0040g01060	1.952174596	8.966442945	4.381815036	0.000614815	0.023319006	-0.296130586	scpl46	serine carboxypeptidase-like 45-like	chr8:12093721..12096320	Metabolism.Primary metabolism.Protein metabolism and modification.Proteolysis.Peptidase-mediated proteolysis
CUST_4603_PI425248304	GSVIVT01015245001	VIT_11s0016g02600	1.945293733	6.753546018	4.160459026	0.000945928	0.030504743	-0.719908896	VIT_211s0016g02600	caffeoyl- o-methyltransferase	chr11:2085587..2087072	Metabolism.Secondary metabolism.Phenylpropanoid metabolism.Phenylpropanoid biosynthesis
CUST_5926_PI425248304	GSVIVT01018900001	VIT_04s0023g02310	1.937097667	11.08468826	2.692188966	0.01742337	0.156710197	-3.541051238	BSMT1	salicylate o-methyltransferase	chr4:18807503..18814040	Metabolism.Primary metabolism.Amino acid metabolism.Aromatic amino acid metabolism.Phenylalanine metabolism.Phenylalanine biosynthesis
CUST_8374_PI425248304	GSVIVT01025764001	VIT_08s0040g01110	1.935779809	8.99381576	4.898867852	0.000229334	0.013409716	0.675793684	scpl46	serine carboxypeptidase-like 45-like	chr8:12127838..12130438	Metabolism.Primary metabolism.Protein metabolism and modification.Proteolysis.Peptidase-mediated proteolysis
CUST_3465_PI425248043	GSVIVT01015447001	VIT_11s0016g04470	1.933739354	7.283156728	2.449173299	0.027965045	0.205905575	-3.984565185	VIT_211s0016g04470	ornithine decarboxylase	chr11:3771755..3773188	Metabolism.Primary metabolism.Amino acid metabolism.Arginine and proline metabolism.Urea cycle
CUST_11879_PI425248304	GSVIVT01034617001	VIT_13s0073g00430	1.930695892	7.603544911	8.828447721	4.01E-07	0.000180959	6.851588241	VIT_213s0073g00430	bzip protein	chr13:14222002..14232955	Regulation overview.Regulation of gene expression.Regulation of transcription.Transcription factor.bZIP family transcription factor
CUST_6611_PI425248043	GSVIVT01028752001	VIT_16s0050g02220	1.926702218	8.713872708	2.994374947	0.009586391	0.112148818	-2.972750704	CHIA	acidic endochitinase	chr16:19180521..19191510	Metabolism.Primary metabolism.Carbohydrate metabolism.Monosaccharide metabolism.Amino sugar metabolism
CUST_1755_PI425248063	GSVIVT01016615001	VIT_13s0019g00330	1.919164046	13.27068152	4.660315625	0.000360093	0.017442894	0.230900838	TIP1-3	tonoplast intrinsic	chr13:2428933..2430718	Transport overview.Channels and pores.a-Type channels.Major Intrinsic Protein
CUST_4495_PI425248304	GSVIVT01015059001	VIT_11s0016g00870	1.914715313	6.857889731	4.421992291	0.00056886	0.02251474	-0.219643073	YLS2	adipocyte plasma membrane-associated protein	chr11:776141..781452	Metabolism.Secondary metabolism.Terpenoid metabolism.Terpenoid biosynthesis
CUST_5927_PI425248304	GSVIVT01018903001	VIT_04s0023g02290	1.913229099	9.661597287	2.641475014	0.019244285	0.166393957	-3.63476835	BSMT1	salicylate o-methyltransferase	chr4:18773456..18779766	Metabolism.Primary metabolism.Amino acid metabolism.Aromatic amino acid metabolism.Phenylalanine metabolism.Phenylalanine biosynthesis
CUST_3545_PI425248043	GSVIVT01015754001	VIT_03s0017g01210	1.905291251	10.00637757	3.870903406	0.00167247	0.042702564	-1.278996567	EXL2	protein exordium like 2	chr3:16956480..16957997	Unclear
CUST_5501_PI425248043	GSVIVT01024334001	VIT_16s0039g01510	1.902846653	6.939553078	2.321777204	0.035701499	0.234245061	-4.210645092	VIT_216s0039g01510	nucleotide-diphospho-sugar transferase domain-containing protein	chr16:1102688..1105211	Signaling.Signaling pathway.Calcium sensors and Signaling
CUST_9892_PI425248304	GSVIVT01029776001	VIT_12s0055g01030	1.899206553	5.558213841	2.741107913	0.015825937	0.148623031	-3.450142155	VIT_212s0055g01030	bacterial-induced peroxidase	chr12:14512960..14514223	Metabolism.Primary metabolism.Amino acid metabolism.Aromatic amino acid metabolism.Phenylalanine metabolism.Phenylalanine biosynthesis
CUST_1339_PI425248063	GSVIVT01013726001	VIT_01s0127g00800	1.894353204	9.046083331	2.047248519	0.059720163	0.302646952	-4.678769422	PAO1	polyamine oxidase	chr1:8170604..8175052	Metabolism.single reactions
CUST_3991_PI425248304	GSVIVT01013695001	VIT_18s0001g02410	1.893426844	8.001436914	1.809340798	0.091739355	0.375323011	-5.05856865	LAC14	unnamed protein product [Vitis vinifera]	chr18_random:2728393..2732208	Metabolism.single reactions
CUST_8373_PI425248304	GSVIVT01025763001	VIT_08s0040g01130	1.883370361	12.64651879	3.511494475	0.003416942	0.063728879	-1.97642669	scpl46	serine carboxypeptidase-like 45-like	chr8:12137553..12140310	Metabolism.Primary metabolism.Protein metabolism and modification.Proteolysis.Peptidase-mediated proteolysis
CUST_3782_PI425248304	GSVIVT01013241001	VIT_02s0012g00530	1.881704401	9.662436396	3.934884762	0.001473799	0.039235812	-1.155111564	VIT_202s0012g00530	phosphoribosyl pyrophosphate synthetase	chr2:6378168..6384034	Metabolism.Primary metabolism.Carbohydrate metabolism.Monosaccharide metabolism.Monosaccharide catabolism.Pentose-phosphate shunt
CUST_3464_PI425248043	GSVIVT01015446001	VIT_11s0016g04460	1.879315696	7.370199432	2.244945487	0.041303275	0.252061958	-4.344466319	VIT_211s0016g04460	ornithine decarboxylase	chr11:3768892..3770348	Metabolism.Primary metabolism.Amino acid metabolism.Arginine and proline metabolism.Urea cycle
CUST_2384_PI425248043	GSVIVT01010565001	VIT_16s0100g01100	1.866411637	7.705174725	3.0087371	0.009316466	0.110699623	-2.945395025	TT4	stilbene synthase	chr16:16551343..16557512	Metabolism.Secondary metabolism.Phenylpropanoid metabolism.Phenylpropanoid biosynthesis
CUST_439_PI425248304	GSVIVT01001298001	VIT_02s0154g00310	1.86178064	10.31726317	2.005536489	0.064467832	0.314190636	-4.74726205	VIT_202s0154g00310	proline-rich cell wall protein	chr2:5134356..5135658	Transport overview.Macromolecule transport.Lipid transport
CUST_3156_PI425248043	GSVIVT01014446001	VIT_19s0014g03760	1.849940106	10.08559927	2.903232631	0.011488074	0.12429451	-3.145706641	NA	NA	chr19:3858392..3858658	Unknown
CUST_656_PI425248304	GSVIVT01002031001	VIT_00s0586g00030	1.849179222	10.28148253	2.118128656	0.052383681	0.281726335	-4.560686196	VIT_200s0586g00030	stem-specific protein	chrUn:32400833..32402601	Unknown
CUST_3989_PI425248304	GSVIVT01013692001		1.847443906	7.782801241	1.776758527	0.097156369	0.386054802	-5.108400334	LAC14	low quality protein: laccase-14-like	chr18_random:2709744..2714717	#N/A
CUST_2513_PI425248304	GSVIVT01008852001	VIT_18s0001g02570	1.847056318	8.569520244	4.62898507	0.000382266	0.01795803	0.171999659	ILL6	iaa-amino acid hydrolase	chr18:2822057..2827234	Signaling.Hormone Signaling.Auxin Signaling.Auxin metabolism.Auxin activation by conjugation hydrolysis
CUST_3433_PI425248304	GSVIVT01011353001	VIT_14s0108g00090	1.839343594	8.890803648	4.274246725	0.000757567	0.026141467	-0.501591518	VIT_214s0108g00090	2-aminoethanethiol dioxygenase-like	chr14:28909634..28912866	Unknown
CUST_6405_PI425248043	GSVIVT01027969001	VIT_07s0005g00080	1.828118845	11.22494664	1.092417009	0.292944656	0.635336043	-6.001548698	VIT_207s0005g00080	desiccation-related protein pcc13-62	chr7:2887397..2888719	Response to stimulus.Stress response.Abiotic stress response.Desiccation stress response
CUST_9198_PI425248043	GSVIVT01038723001	VIT_16s0098g00160	1.827867619	5.940155923	4.293075325	0.000730321	0.025684716	-0.465559768	VIT_216s0098g00160	probable receptor-like protein kinase at1g67000-like	chr16:20587738..20590722	Signaling.Signaling pathway.Protein kinase
CUST_7230_PI425248304	GSVIVT01023351001	VIT_12s0035g00190	1.824009517	7.721633673	7.060012285	5.43E-06	0.001256472	4.349976343	CPSF73-I	cleavage and polyadenylation specificity factor subunit 3-i	chr12:19416868..19423786	Metabolism.Primary metabolism.Nucleobase, nucleoside, nucleotide, nucleic acid metabolism.Nucleic acid metabolism.RNA metabolism.RNA biosynthesis.mRNA biosynthesis.mRNA capping
CUST_12262_PI425248304	GSVIVT01035641001	VIT_04s0008g03560	1.823928374	7.841728991	2.336355612	0.034722909	0.231066284	-4.185030011	VIT_204s0008g03570, VIT_204s0008g03560	ice binding, probable lactoylglutathione chloroplast-like	chr4:2911563..2917396	Metabolism.Primary metabolism.Carbohydrate metabolism.Monosaccharide metabolism.Pyruvate metabolism
CUST_5672_PI425248043	GSVIVT01024916001	VIT_06s0004g05120	1.823491605	10.9838149	5.293003544	0.000110531	0.008460529	1.395578659	PCL1	protein phytoclock 1	chr6:6065153..6068846	Signaling.Hormone Signaling.Cytokinin Signaling.Cytokinin-mediated Signaling pathway
CUST_9890_PI425248304	GSVIVT01029774001	VIT_12s0055g01010	1.823176723	6.652041982	4.345825747	0.000659215	0.024252917	-0.364764883	VIT_212s0055g01010	bacterial-induced peroxidase	chr12:14484465..14485953	Metabolism.Primary metabolism.Amino acid metabolism.Aromatic amino acid metabolism.Phenylalanine metabolism.Phenylalanine biosynthesis
CUST_8567_PI425248304	GSVIVT01026507001		1.817547957	6.767350703	2.322676445	0.03564039	0.234245061	-4.20906708	ADH1	alcohol dehydrogenase 1	chr4:22468203..22470668	#N/A
CUST_8707_PI425248304	GSVIVT01026960001	VIT_15s0046g02240	1.817087826	9.043374607	5.287326952	0.000111683	0.008460529	1.385356466	VIT_215s0046g02240	protein	chr15:19015234..19019496	Unknown
CUST_10304_PI425248304	GSVIVT01030755001	VIT_14s0006g00740	1.81411846	6.983594249	7.097455958	5.12E-06	0.001215914	4.40755205	VIT_214s0006g00740	unnamed protein product [Vitis vinifera]	chr14:15400559..15401694	No hit
CUST_5098_PI425248304	GSVIVT01016869001	VIT_09s0002g02320	1.813884885	6.90826309	4.475365482	0.000513213	0.02103858	-0.11826035	ATBFRUCT1	achain crystal structure of a cell-wall invertase from arabidopsis thaliana in complex with sucrose	chr9:2133152..2136775	Metabolism.Primary metabolism.Carbohydrate metabolism.Monosaccharide metabolism.Galactose metabolism
CUST_2548_PI425248043	GSVIVT01011098001	VIT_07s0104g00350	1.811161851	5.78780771	6.494502048	1.36E-05	0.002101617	3.455014713	EDL3	eid1-like f-box protein 3-like	chr7:1609890..1611372	Signaling.Signaling pathway.Circadian clock Signaling
CUST_45_PI425248027	AY137377Chi4C		1.806875065	10.12627102	1.355805737	0.196456755	0.533666731	-5.695933833	EP3	class iv chitinase	chr5:23676501..23677878	#N/A
CUST_1253_PI425248063	GSVIVT01012978001	VIT_02s0012g02830	1.803302642	7.960370966	3.04178123	0.00872359	0.106806775	-2.882359776	VIT_202s0012g02830	udp-glycosyltransferase 83a1	chr2:10849883..10851759	Metabolism.Secondary metabolism.Phenylpropanoid metabolism.Flavonoid metabolism.Flavonoid biosynthesis
CUST_9330_PI425248304	GSVIVT01028341001	VIT_07s0005g03420	1.801602556	5.541991079	6.919493783	6.79E-06	0.001506433	4.132053253	CRA1	legumin a	chr7:6281555..6283600	Metabolism.Primary metabolism.Generation of metabolite precursors and energy.Storage proteins
CUST_4446_PI425248043	GSVIVT01019659001	VIT_02s0025g02610	1.796332204	7.924577502	2.07058292	0.057206433	0.294956814	-4.64012643	VIT_202s0025g02610	dna binding	chr2:2286157..2287242	Regulation overview.Regulation of gene expression.Regulation of transcription.Transcription factor.bHLH family transcription factor
CUST_6854_PI425248304	GSVIVT01022155001	VIT_07s0031g00900	1.793990702	5.721043669	6.491439857	1.37E-05	0.002101617	3.450038141	NA	NA	chr7:17046477..17053561	Unknown
CUST_2390_PI425248043	GSVIVT01010578001	VIT_16s0100g00940	1.793159437	6.105164867	2.877038976	0.012100105	0.127393467	-3.195190259	TT4	stilbene synthase 4-like	chr16:16411731..16413395	Metabolism.Secondary metabolism.Phenylpropanoid metabolism.Phenylpropanoid biosynthesis
CUST_2983_PI425248043	GSVIVT01013875001	VIT_16s0013g00600	1.792873806	7.004803195	3.982993129	0.001340368	0.037492024	-1.062071749	NA	NA	chr16:5801761..5806110	No hit
CUST_3988_PI425248304	GSVIVT01013689001		1.789076146	8.242022516	1.40666833	0.181160033	0.516472329	-5.631015002	LAC14	low quality protein: laccase-14-like	chr18_random:2665385..2668050	#N/A
CUST_7293_PI425248043	GSVIVT01031131001	VIT_14s0060g02300	1.785103271	7.685658035	3.516589095	0.003382395	0.063451206	-1.966541213	VIT_214s0060g02300	hypoxia-responsive family protein	chr14:1882118..1883976	Response to stimulus.Stress response.Abiotic stress response.Hypoxia stress response
CUST_4992_PI425248304	GSVIVT01016691001	VIT_09s0002g00550	1.781808476	11.02107172	2.444702979	0.028207143	0.206730084	-3.992580504	GLIP1_GLIP3_GLIP4	zinc finger	chr9:384209..399725	Unclear
CUST_4992_PI425248304	GSVIVT01016691001	VIT_09s0002g00570	1.781808476	11.02107172	2.444702979	0.028207143	0.206730084	-3.992580504	GLIP1_GLIP3_GLIP4	zinc finger	chr9:384209..399725	Unclear
CUST_6363_PI425248043	GSVIVT01027818001	VIT_05s0049g01090	1.78162982	9.093904585	3.636740498	0.002662177	0.055945668	-1.733305431	GSTU7	probable glutathione s-transferase-like	chr5:8137444..8138375	Metabolism.Primary metabolism.Coenzyme and prosthetic group metabolism.Peptide derived compounds biosynthesis.Glutathione metabolism
CUST_6363_PI425248043	GSVIVT01027818001	VIT_05s0049g01100	1.78162982	9.093904585	3.636740498	0.002662177	0.055945668	-1.733305431	GSTU7	probable glutathione s-transferase-like	chr5:8137444..8138375	Metabolism.Primary metabolism.Coenzyme and prosthetic group metabolism.Peptide derived compounds biosynthesis.Glutathione metabolism
CUST_8984_PI425248304	GSVIVT01027597001	VIT_15s0048g01060	1.778629244	8.890204861	3.405414791	0.004222639	0.071330957	-2.182107444	VIT_215s0048g01060	adenosine 3 -phospho 5 -phosphosulfate	chr15:15176861..15179428	Transport overview.Electrochemical Potential-driven Transporters.Porters.Drug/Metabolite Transporter.CMP-Sialate:CMP Antiporter
CUST_3139_PI425248063	GSVIVT01032718001	VIT_13s0067g02300	1.775000127	6.800940777	2.876540141	0.012112065	0.127465395	-3.196131596	VIT_213s0067g02300	hypoxia induced protein conserved region containing expressed	chr13:1284757..1285585	Response to stimulus.Stress response.Abiotic stress response.Hypoxia stress response
CUST_3573_PI425248043	GSVIVT01015859001	VIT_03s0017g02000	1.774232956	6.465170044	4.424938189	0.000565633	0.022491633	-0.214040495	HYR1	udp-glucose flavonoid 3-o-glucosyltransferase 6-like	chr3:18523067..18524555	Metabolism.Secondary metabolism.Phenylpropanoid metabolism.Flavonoid metabolism.Flavonoid biosynthesis.Anthocyanin biosynthesis.Anthocyanin-glycoside biosynthesis
CUST_7778_PI425248304	GSVIVT01024609001	VIT_06s0004g07660	1.770634554	10.04665933	5.42412646	8.71E-05	0.007309636	1.630471966	AGT3_PYD4	alanine:glyoxylate aminotransferase 3	chr6:8450418..8454891	Metabolism.Primary metabolism.Amino acid metabolism.Alanine and aspartate metabolism
CUST_8047_PI425248043	GSVIVT01034119001	VIT_08s0007g00870	1.760338832	7.003257646	2.626023227	0.019834793	0.168652847	-3.663209989	VIT_208s0007g00870	protein	chr8:15031499..15033468	Unclear
CUST_3531_PI425248304	GSVIVT01012332001	VIT_18s0122g00250	1.759794486	8.094697085	1.534640042	0.146978419	0.468450272	-5.459913635	LAC14	multicopper oxidase	chr18_random:261760..266402	Metabolism.Primary metabolism.Amino acid metabolism.Aromatic amino acid metabolism.Tyrosine metabolism
CUST_2338_PI425248304	GSVIVT01008552001	VIT_17s0000g01290	1.758982	9.433510789	1.851691228	0.08510113	0.361389787	-4.992969828	RGP1	alpha- -glucan-protein synthase	chr17:928686..931518	Metabolism.Primary metabolism.Carbohydrate metabolism.Monosaccharide metabolism.Galactose metabolism
CUST_5938_PI425248043	GSVIVT01026132001	VIT_10s0042g00060	1.751986921	5.609382501	5.469085943	8.03E-05	0.00686973	1.71046388	NA	NA	chr10:12721993..12726590	No hit
CUST_4618_PI425248304	GSVIVT01015266001	VIT_11s0016g02800	1.749243041	9.278699511	2.379169546	0.031993631	0.221142779	-4.109411135	MIOX4	myo-inositol oxygenase	chr11:2216736..2218978	Metabolism.Primary metabolism.Carbohydrate metabolism.Monosaccharide metabolism.Inositol phosphate metabolism
CUST_4223_PI425248304	GSVIVT01014386001	VIT_19s0014g03130	1.747913508	8.832894675	1.485590778	0.159377351	0.48695853	-5.526772367	VIT_219s0014g03130	stem-specific protein	chr19:3286083..3287727	Unknown
CUST_4605_PI425248304	GSVIVT01015248001	VIT_11s0016g02620	1.747799675	7.107168557	5.736493832	4.98E-05	0.005022026	2.180307316	HAG2	histone acetyltransferase type b catalytic subunit	chr11:2093896..2100497	Unclassified
CUST_4993_PI425248304	GSVIVT01016692001	VIT_09s0002g00580	1.744488472	9.703395762	2.555828669	0.022744827	0.182551802	-3.791711691	GLIP1	zinc finger	chr9:402372..404698	Unclear
CUST_901_PI425248304	GSVIVT01003435001	VIT_07s0191g00220	1.740817898	9.144237828	3.299721448	0.005214907	0.080523854	-2.386600101	NA	NA	chr7:15016616..15018620	Unknown
CUST_10936_PI425248304	GSVIVT01032256001	VIT_11s0065g00350	1.734364484	6.874502636	3.272559083	0.005505575	0.082895202	-2.439054995	HEN2, C4H	hua enhancer 2, trans-cinnamate 4-monooxygenase	chr11:14090284..14092218	Metabolism.Primary metabolism.Amino acid metabolism.Aromatic amino acid metabolism.Phenylalanine metabolism.Phenylalanine biosynthesis
CUST_3435_PI425248304	GSVIVT01011355001	VIT_14s0108g00110	1.729948728	8.121788108	6.025501562	3.01E-05	0.003495424	2.676410679	scpl46	serine carboxypeptidase-like 45	chr14:28916144..28920647	Metabolism.Primary metabolism.Protein metabolism and modification.Proteolysis.Peptidase-mediated proteolysis
CUST_3495_PI425248063	GSVIVT01036871001	VIT_02s0087g00810	1.728788184	8.545673608	2.447117575	0.028076129	0.206224193	-3.988251822	VIT_202s0087g00810	swib domain-containing protein	chr2:18405633..18408786	Regulation overview.Regulation of gene expression.Regulation of transcription.Transcription factor.SWIB
CUST_6358_PI425248304	GSVIVT01020365001	VIT_19s0027g01010	1.728008396	7.723710819	9.994189557	8.74E-08	5.54E-05	8.277221226	VIT_219s0027g01010	NA	chr19:20515117..20517420	Unknown
CUST_714_PI425248043	GSVIVT01003157001	VIT_03s0180g00200	1.727484816	12.78909686	2.09316593	0.054866809	0.288655618	-4.602510136	UGT84A1	limonoid udp-glucosyltransferase	chr3:6124465..6126180	Metabolism.Secondary metabolism.Phenylpropanoid metabolism.Phenylpropanoid biosynthesis
CUST_7438_PI425248304	GSVIVT01023904001	VIT_03s0038g03550	1.726403689	7.77054172	2.199198627	0.045020134	0.261576908	-4.423160778	VIT_203s0038g03550	uncharacterized protein	chr3:2568801..2571113	Unknown
CUST_6612_PI425248043	GSVIVT01028753001	VIT_16s0050g02210	1.726183692	7.63008849	2.324903539	0.035489471	0.233943849	-4.205157775	CHIA	acidic chitinase	chr16:19171528..19172421	Metabolism.Primary metabolism.Carbohydrate metabolism.Monosaccharide metabolism.Amino sugar metabolism
CUST_4843_PI425248304	GSVIVT01015720001	VIT_03s0017g00980	1.726054674	9.692656381	3.370436441	0.004528108	0.074135577	-2.249842007	MUR4	udp-arabinose 4-epimerase	chr3:16336055..16343696	Metabolism.Primary metabolism.Carbohydrate metabolism.Monosaccharide metabolism.Nucleotide sugar metabolism
CUST_2392_PI425248043	GSVIVT01010580001	VIT_16s0100g00920	1.703999194	8.86838067	2.267134907	0.039605885	0.246713782	-4.306026055	TT4	stilbene synthase	chr16:16405205..16406608	Metabolism.Secondary metabolism.Phenylpropanoid metabolism.Phenylpropanoid biosynthesis
CUST_11084_PI425248304	GSVIVT01032554001	VIT_14s0066g02060	1.703513179	6.674940819	3.160580724	0.006884478	0.093402105	-2.654750837	AATP1	atp binding	chr14:28316847..28319790	Diverse functions.Gene family with diverse functions.AAA-type ATPase domain family
CUST_3986_PI425248304	GSVIVT01013687001		1.701219553	8.435746621	1.407256205	0.180989118	0.516380587	-5.630254138	LAC14	low quality protein: laccase-14-like	chr18_random:2632579..2645110	#N/A
CUST_2853_PI425248304	GSVIVT01009490001	VIT_18s0001g10480	1.69990606	6.569203433	4.912327843	0.000223615	0.013133061	0.700698481	COR27	cold regulated protein 27	chr18:8810965..8814646	Unknown
CUST_2393_PI425248043	GSVIVT01010581001	VIT_16s0100g00900	1.698799415	5.931063513	2.198407479	0.045087082	0.261680152	-4.424514983	TT4	stilbene synthase 4-like	chr16:16386013..16387002	Metabolism.Secondary metabolism.Phenylpropanoid metabolism.Phenylpropanoid biosynthesis
CUST_807_PI425248304	GSVIVT01003129001	VIT_00s0179g00260	1.682790667	8.119454888	1.827397988	0.088854452	0.369313028	-5.030711811	VIT_200s0179g00260	calcium-transporting atpase plasma membrane-type-like	chrUn:7509309..7513858	Signaling.Signaling pathway.Calcium sensors and Signaling
CUST_807_PI425248304	GSVIVT01003129001	VIT_00s0179g00250	1.682790667	8.119454888	1.827397988	0.088854452	0.369313028	-5.030711811	VIT_200s0179g00260	calcium-transporting atpase plasma membrane-type-like	chrUn:7509309..7513858	Signaling.Signaling pathway.Calcium sensors and Signaling
CUST_7262_PI425248043	GSVIVT01031035001	VIT_14s0006g02950	1.681716148	8.138384011	3.524603443	0.003328758	0.062854226	-1.950989362	LBD41	lob domain-containing protein 41	chr14:21210990..21212344	Regulation overview.Regulation of gene expression.Regulation of transcription.Transcription factor.AS2 family transcription factor
CUST_10895_PI425248304	GSVIVT01032163001	VIT_13s0064g00390	1.672435943	7.289260669	2.48373485	0.026159144	0.198167435	-3.92240644	PAO1	polyamine oxidase	chr13:21937802..21944915	Metabolism.single reactions
CUST_7969_PI425248304	GSVIVT01024997001	VIT_06s0004g04440	1.670483353	11.71082063	3.042761459	0.008706585	0.106745938	-2.880487905	VIT_206s0004g04440	osmotin-like protein	chr6:5401162..5404988	Response to stimulus.Stress response.Abiotic stress response.Osmotic stress response
CUST_2524_PI425248043	GSVIVT01010992001	VIT_07s0104g01350	1.666022938	10.51232094	4.047828636	0.001179769	0.034609046	-0.936858732	VIT_207s0104g01360, VIT_207s0104g01350	zinc finger protein constans-like 13-like, casp-like protein vit_07s0104g01350-like	chr7:2378724..2379712	Unknown
CUST_2599_PI425248043	GSVIVT01011406001	VIT_14s0108g00690	1.661660438	6.974639795	1.961603029	0.069839361	0.326195058	-4.818565023	VIT_214s0108g00690	vacuolar amino acid transporter	chr14:29390984..29392813	Transport overview.Electrochemical Potential-driven Transporters.Porters.Amino Acid/Auxin Permease
CUST_1775_PI425248304	GSVIVT01007435001	VIT_00s0561g00020	1.656518064	10.08697572	1.925506567	0.074553908	0.335983075	-4.876482955	VIT_200s0561g00020	protein	chrUn:31867702..31869502	Unknown
CUST_3452_PI425248063	GSVIVT01034886001	VIT_18s0076g00250	1.651695012	10.76025306	2.407551892	0.030297882	0.215068079	-4.058968868	SUC1_SUC2	sucrose transporter	chr18:15923474..15926074	Transport overview.Electrochemical Potential-driven Transporters.Porters.Glycoside-Pentoside-Hexuronide:Cation Symporter
CUST_321_PI425248304	GSVIVT01000967001	VIT_01s0146g00480	1.645761856	8.30905775	2.201986684	0.044784944	0.261058331	-4.418386616	JAZ10	protein tify 9	chr1:22328030..22331014	Signaling.Hormone Signaling.Jasmonate salicylate signaling.Jasmonate Signaling.Jasmonate-mediated Signaling pathway
CUST_6610_PI425248043	GSVIVT01028750001	VIT_16s0050g02230	1.645611315	8.056853394	1.983247288	0.067144034	0.319911408	-4.783546261	CHIA	acidic endochitinase	chr16:19193725..19196236	Metabolism.Primary metabolism.Carbohydrate metabolism.Monosaccharide metabolism.Amino sugar metabolism
CUST_12156_PI425248304	GSVIVT01035450001	VIT_04s0008g01740	1.636773234	8.26457833	2.921124484	0.011087596	0.122233355	-3.111846713	ACL5	spermine synthase	chr4:1355371..1359837	Metabolism.Primary metabolism.Amino acid metabolism.Arginine and proline metabolism.Urea cycle
CUST_11930_PI425248304	GSVIVT01034944001	VIT_05s0077g00510	1.633712155	10.17929942	3.594856066	0.002893763	0.058725078	-1.814624345	VIT_205s0077g00510, GA2OX6	neutral invertase, gibberellin 2-oxidase	chr5:339328..343662	Metabolism.Primary metabolism.Carbohydrate metabolism.Monosaccharide metabolism.Galactose metabolism
CUST_10679_PI425248304	GSVIVT01031684001	VIT_05s0062g01310	1.630059795	7.842227154	1.98901384	0.066442107	0.31838246	-4.774180418	VIT_205s0062g01310	uncharacterized LOC100254880	chr5:20145287..20148310	Unknown
CUST_4940_PI425248043	GSVIVT01022284001	VIT_07s0031g02050	1.616454556	6.660086759	7.539284865	2.58E-06	0.000725564	5.071411102	RP1	60s ribosomal protein l3-like	chr7:18195546..18196879	Metabolism.Primary metabolism.Protein metabolism and modification.Protein synthesis.Ribosome
CUST_3676_PI425248043	GSVIVT01016681001	VIT_09s0002g00440	1.615908455	6.517407513	4.294808993	0.000727863	0.025648751	-0.462243505	VIT_209s0002g00440	NA	chr9:339621..343123	No hit
CUST_1554_PI425248063	GSVIVT01016352001	VIT_13s0019g03550	1.612695753	7.907225798	3.17034355	0.006751687	0.092697205	-2.635985324	RAP2	ap2 domain-containing transcription factor	chr13:4719898..4724111	Signaling.Hormone Signaling.Ethylene Signaling.Ethylene-mediated Signaling pathway
CUST_686_PI425248063	GSVIVT01011641001	VIT_01s0011g05900	1.611215753	9.423434474	4.093241961	0.001079093	0.032773141	-0.849290448	VIT_201s0011g05900	probable s-adenosylmethionine-dependent methyltransferase at5g37990	chr1:5664023..5665940	Metabolism.Primary metabolism.Lipid metabolism.Fatty acid metabolism.Alpha-linolenic acid metabolism
CUST_7940_PI425248043	GSVIVT01033710001	VIT_08s0007g04500	1.61018675	7.908213622	2.383764078	0.03171314	0.220354208	-4.101262167	VIT_208s0007g04500	NA	chr8:18427577..18427678	No hit
CUST_7717_PI425248043	GSVIVT01032884001		1.607585722	6.286340245	2.811012012	0.013788171	0.137037145	-3.319435121	NA	NA	chr14:23789690..23790125	#N/A
CUST_12544_PI425248304	GSVIVT01036171001	VIT_06s0080g00120	1.599676388	7.917463363	2.329598295	0.035173306	0.232789882	-4.196911587	CER4	fatty acyl- reductase 3-like	chr6:19851934..19857138	Unclear
CUST_3442_PI425248304	GSVIVT01011365001	VIT_14s0108g00190	1.598602404	11.42769192	5.692916709	5.38E-05	0.00516989	2.104441961	VIT_214s0108g00190	aldose 1-epimerase	chr14:28987294..28991063	#N/A
CUST_8728_PI425248043	GSVIVT01036993001	VIT_03s0088g00940	1.597010317	7.48773427	2.272733059	0.039188124	0.245433153	-4.296300846	VIT_203s0088g00940	pathogenesis-related protein 1	chr3:9150089..9150574	Signaling.Hormone Signaling.Jasmonate salicylate signaling.Jasmonate Signaling.Jasmonate-mediated Signaling pathway
CUST_7405_PI425248043	GSVIVT01031580001	VIT_05s0062g00270	1.594090063	9.131087164	1.943036362	0.072229445	0.330748575	-4.848432183	IAGLU	udp-glycosyltransferase 75d1-like	chr5:18422990..18423385	Metabolism.Secondary metabolism.Phenylpropanoid metabolism.Flavonoid metabolism.Flavonoid biosynthesis.Flavonoid-glycoside biosynthesis
CUST_9176_PI425248304	GSVIVT01028050001	VIT_07s0005g00820	1.592129488	8.757584901	2.279970359	0.038654181	0.243986721	-4.283712066	HRE2	ap2 erf domain-containing transcription factor	chr7:3447101..3448478	Signaling.Hormone Signaling.Ethylene Signaling.Ethylene-mediated Signaling pathway
CUST_11840_PI425248304	GSVIVT01034366001	VIT_10s0071g00840	1.591350042	9.786616858	3.846303983	0.001755919	0.044046785	-1.326666188	VIT_210s0071g00840	uncharacterized protein	chr10:17381971..17383391	Unknown
CUST_5244_PI425248043	GSVIVT01023442001	VIT_14s0036g01120	1.582883049	8.671012906	2.649356628	0.018949665	0.164989132	-3.62024026	VIT_214s0036g01120	NA	chr14:11854250..11855258	Unknown
CUST_8195_PI425248043	GSVIVT01034934001		1.58220921	7.209717201	4.947769651	0.000209253	0.012623955	0.76617063	HS1	pop3 peptide	chr5:234216..234679	#N/A
CUST_8855_PI425248304	GSVIVT01027344001	VIT_13s0047g00350	1.580859087	7.233177582	4.923708458	0.000218895	0.013002644	0.72173873	VIT_213s0047g00350	protein	chr13:16210514..16229601	Unknown
CUST_637_PI425248063	GSVIVT01011584001	VIT_01s0011g06450	1.57947216	9.060997028	3.47918925	0.003644426	0.065691028	-2.039097839	VIT_201s0011g06440 VIT_201s0011g06450, VIT_201s0011g06445	probable nad h-dependent oxidoreductase 1, saur family protein	chr1:6248926..6263935	Metabolism.Primary metabolism.Amino acid metabolism.Methionine metabolism
CUST_637_PI425248063	GSVIVT01011584001	VIT_01s0011g06440	1.57947216	9.060997028	3.47918925	0.003644426	0.065691028	-2.039097839	VIT_201s0011g06440 VIT_201s0011g06450, VIT_201s0011g06445	probable nad h-dependent oxidoreductase 1, saur family protein	chr1:6248926..6263935	Metabolism.Primary metabolism.Amino acid metabolism.Methionine metabolism
CUST_4954_PI425248304	GSVIVT01016126001	VIT_09s0018g01900	1.578528196	7.619775212	4.698889815	0.000334604	0.016639499	0.303275186	PEPR1	receptor-like protein kinase-like	chr9:19503441..19507055	Signaling.Signaling pathway.Protein kinase
CUST_13088_PI425248304	GSVIVT01037797001	VIT_03s0091g01200	1.564124935	8.661831484	1.51745702	0.151225915	0.47592074	-5.483512374	scpl18	serine	chr3:7855565..7864719	Metabolism.Secondary metabolism.Phenylpropanoid metabolism.Phenylpropanoid biosynthesis
CUST_13200_PI425248304	GSVIVT01038137001	VIT_05s0094g00440	1.558737373	6.772696281	5.726799426	5.07E-05	0.005042436	2.163453743	EMB2777	something about silencing protein	chr5:23764864..23781962	Unknown
CUST_708_PI425248043	GSVIVT01003139001	VIT_00s0179g00340	1.556171928	8.33073705	1.563276896	0.140124476	0.458323009	-5.420168165	HTA8	histone h2a	chrUn:7573855..7576336	Cellular process.Cellular component organization and biogenesis.Nucleus.Chromosome organization and biogenesis.Chromatin assembly
CUST_9015_PI425248043	GSVIVT01038126001	VIT_05s0094g00360	1.552166193	11.09950562	1.269968275	0.224632784	0.564926291	-5.801299958	EP3	class iv chitinase	chr5:23676504..23677910	Metabolism.Primary metabolism.Carbohydrate metabolism.Monosaccharide metabolism.Amino sugar metabolism
CUST_5499_PI425248043	GSVIVT01024325001e3		1.549784165	6.87424997	4.586847178	0.000414328	0.01865011	0.092618203	ORC3	origin recognition complex subunit 3	chr16:898830..955444	#N/A
CUST_11841_PI425248304	GSVIVT01034368001	VIT_10s0071g00810	1.548064687	9.82142296	3.605765597	0.002831552	0.057993421	-1.793444003	VIT_210s0071g00810	uncharacterized protein	chr10:17354993..17356758	Unknown
CUST_3067_PI425248043	GSVIVT01014131001	VIT_19s0014g00650	1.547308449	8.664768382	10.01483767	8.52E-08	5.54E-05	8.301028164	VIT_219s0014g00650	NA	chr19:655789..657245	No hit
CUST_5859_PI425248304	GSVIVT01018782001	VIT_04s0023g03360	1.545067929	8.645468404	1.65391881	0.120202581	0.425604163	-5.29103672	VIT_204s0023g03360	chalcone-flavanone isomerase family protein	chr4:19923029..19924620	Unknown
CUST_5260_PI425248304	GSVIVT01017196001	VIT_09s0002g05490	1.544515902	9.736456593	3.255431401	0.005697116	0.08467697	-2.472106902	PDR12	pleiotropic drug resistance protein 1-like	chr9:5216635..5238081	Transport overview.Macromolecule transport.Multidrug transport.Multidrug ABC transport
CUST_9891_PI425248304	GSVIVT01029775001	VIT_12s0055g01020	1.540484012	5.556758799	2.645284135	0.019101348	0.16564256	-3.627748768	VIT_212s0055g01020	bacterial-induced peroxidase	chr12:14508755..14511319	Metabolism.Primary metabolism.Amino acid metabolism.Aromatic amino acid metabolism.Phenylalanine metabolism.Phenylalanine biosynthesis
CUST_1686_PI425248304	GSVIVT01006968001	VIT_00s0454g00010	1.539999804	7.022893014	3.035598452	0.008831613	0.107761772	-2.894163984	AIR3_VIT_200s0454g00010	protein	chrUn:29472045..29475999	Metabolism.Primary metabolism.Protein metabolism and modification.Proteolysis.Peptidase-mediated proteolysis.Subtilase-mediated proteolysis
CUST_234_PI425248043	GSVIVT01000961001	VIT_01s0146g00440	1.539142875	8.87166851	1.73599359	0.104331503	0.39824098	-5.169943431	VIT_201s0146g00440	uncharacterized protein	chr1:22304970..22308253	Unknown
CUST_3625_PI425248304	GSVIVT01012666001	VIT_10s0116g00940	1.536891002	7.464103805	3.030774475	0.008916812	0.108209537	-2.903370845	VIT_210s0116g00940	early-responsive to dehydration stress-related protein	chr10:433319..450223	Response to stimulus.Stress response.Abiotic stress response.Drought stress response
CUST_8999_PI425248043	GSVIVT01038086001	VIT_19s0093g00590	1.535120422	9.164224719	3.388429535	0.004368304	0.072899872	-2.215005375	RIP2	interactor of constitutive active rops 1	chr19:17767658..17774586	Cellular process.Cellular component organization and biogenesis.Cytoskeleton organization and biogenesis.Myosin-driven movement
CUST_1096_PI425248063	GSVIVT01012153001	VIT_01s0011g01160	1.530003513	7.321288171	3.375858382	0.004479347	0.073609028	-2.239346034	VIT_201s0011g01160	haloacid dehalogenase-like hydrolase domain-containing protein	chr1:995577..997132	Metabolism.Primary metabolism.Generation of metabolite precursors and energy.Glyoxylate and dicarboxylate metabolism
CUST_5311_PI425248043	GSVIVT01023736001	VIT_11s0037g01190	1.523079337	11.41976434	2.047130778	0.059733101	0.302646952	-4.678963821	VIT_211s0037g01190	NA	chr11:10262767..10263784	Unknown
CUST_9171_PI425248304	GSVIVT01028041001	VIT_07s0005g00730	1.522953481	11.37146426	2.2526762	0.040704307	0.250506147	-4.331093508	VIT_207s0005g00730	probable pectinesterase pectinesterase inhibitor 40-like	chr7:3365104..3368302	Cellular process.Cellular component organization and biogenesis.Cell wall organization and biogenesis.Cell wall metabolism.Cell wall modification.Pectin modification
CUST_2597_PI425248043	GSVIVT01011401001	VIT_14s0108g00630	1.522922729	6.923334609	1.990951412	0.066207765	0.317723228	-4.771030107	VIT_214s0108g00630	vacuolar amino acid transporter	chr14:29357875..29359858	Transport overview.Electrochemical Potential-driven Transporters.Porters.Amino Acid/Auxin Permease
CUST_12966_PI425248304	GSVIVT01037540001	VIT_06s0009g00820	1.522762711	5.709320237	6.040868929	2.93E-05	0.003433978	2.702444078	VIT_206s0009g00820	kinesin-like protein	chr6:11805244..11819137	Cellular process.Cellular component organization and biogenesis.Cytoskeleton organization and biogenesis.Microtubule organization and biogenesis.Microtubule-driven movement
CUST_13234_PI425248304	GSVIVT01038225001	VIT_05s0094g01150	1.522347744	9.855854287	3.858736784	0.001713228	0.04331278	-1.302571042	VIT_205s0094g01130	nadp-dependent alkenal double bond reductase p2	chr5:24472633..24476376	Unclear
CUST_99_PI425248304	GSVIVT01000208001	VIT_07s0129g00930	1.519828123	10.29848748	3.426890973	0.004045412	0.070031537	-2.140495208	MEE59, VIT_207s0129g00920	protein maternal effect embryo arrest 59, probable receptor-like protein kinase at5g24010-like	chr7:16103318..16104548	Unknown
CUST_8505_PI425248043	GSVIVT01036090001	VIT_06s0080g00790	1.519141863	7.365353194	2.082501922	0.055960386	0.291640757	-4.620299461	VIT_206s0080g00790	dna binding	chr6:20794573..20795984	Development.Reproductive development.Flower development
CUST_6791_PI425248304	GSVIVT01022031001	VIT_14s0030g00240	1.517060749	6.818967184	2.724012385	0.016367295	0.151651237	-3.481966465	VIT_214s0030g00240	erd6-like transporter	chr14:4091477..4096205	Transport overview.Electrochemical Potential-driven Transporters.Porters.Major Facilitator Superfamily.Sugar Porter
CUST_4894_PI425248304	GSVIVT01015952001	VIT_09s0018g00240	1.514235528	10.02420717	1.267812311	0.225379849	0.566124271	-5.803876842	WRKY40	transcription factor	chr9:16094219..16096253	Regulation overview.Regulation of gene expression.Regulation of transcription.Transcription factor.WRKY family transcription factor
CUST_11175_PI425248304	GSVIVT01032996001		1.513123656	8.301693026	2.793818443	0.01426426	0.139959496	-3.351666696	AK3_CARAB-AK-LYS	aspartate kinase	chr14:24952041..24957767	#N/A
CUST_581_PI425248063	GSVIVT01011313001	VIT_15s0107g00210	1.511438358	6.442493901	4.535872233	0.00045685	0.019507358	-0.003653658	VIT_215s0107g00210	low quality protein: bifunctional dihydroflavonol 4-reductase flavanone 4-reductase-like	chr15:8300495..8303415	Metabolism.Secondary metabolism.Phenylpropanoid metabolism.Phenylpropanoid biosynthesis
CUST_5252_PI425248304	GSVIVT01017184001	VIT_09s0002g05360	1.506047208	9.297069976	3.089985633	0.007925011	0.101027754	-2.79017984	PDR12	pleiotropic drug resistance protein 1-like	chr9:5099104..5114849	Transport overview.Macromolecule transport.Multidrug transport.Multidrug ABC transport
CUST_1628_PI425248304	GSVIVT01006642001	VIT_00s0392g00060	1.501567253	7.020667713	2.028467311	0.061816689	0.307633913	-4.709702803	TPS03	alpha-farnesene synthase	chrUn:27236994..27239452	Metabolism.Secondary metabolism.Terpenoid metabolism.Monoterpenoid metabolism.Monoterpenoid biosynthesis
CUST_2178_PI425248043	GSVIVT01009309001	VIT_18s0001g08760	1.498197576	9.268837348	2.493549819	0.025666979	0.196001719	-3.904694219	PSK4	phytosulfokines 3-like	chr18:7260114..7260686	No hit
CUST_4986_PI425248304	GSVIVT01016685001	VIT_09s0002g00490	1.495330867	7.53778717	1.931753312	0.073717925	0.334116764	-4.86650373	VIT_209s0002g00481, GLIP5	harpin-induced protein, zinc finger	chr9:360895..366498	Unclear
CUST_9043_PI425248304	GSVIVT01027723001	VIT_05s0049g00090	1.493743426	7.139384615	2.271050986	0.039313211	0.245656567	-4.299224113	ETR2	ethylene receptor	chr5:7139729..7144533	Signaling.Hormone Signaling.Ethylene Signaling.Ethylene-mediated Signaling pathway
CUST_7586_PI425248304	GSVIVT01024198001	VIT_03s0038g00430	1.486714144	9.023683885	1.94126035	0.072461917	0.331074929	-4.851280717	VIT_203s0038g00430	dna-damage-inducible protein	chr3:398627..406803	Signaling.Hormone Signaling.Jasmonate salicylate signaling.Jasmonate Signaling.Jasmonate-mediated Signaling pathway
CUST_8989_PI425248043	GSVIVT01038047001	VIT_19s0093g00320	1.485350618	8.136374338	3.224989253	0.006054099	0.087632924	-2.530801923	GSTU25	probable glutathione s-transferase para	chr19:16915105..16916114	Metabolism.Primary metabolism.Coenzyme and prosthetic group metabolism.Peptide derived compounds biosynthesis.Glutathione metabolism
CUST_129_PI425248027	XM002264208		1.483892935	12.1821662	2.401745052	0.030637715	0.216173487	-4.069308827	NA	NA		#N/A
CUST_4398_PI425248043	GSVIVT01019513001	VIT_02s0025g01300	1.482088439	9.804272586	2.114777607	0.052710868	0.282649551	-4.566315402	SLP3	subtilase family protein	chr2:1239610..1240527	Unknown
CUST_13116_PI425248304	GSVIVT01037848001	VIT_03s0091g00710	1.480793733	8.964700893	4.258515522	0.000781129	0.026837738	-0.531717059	BUB3	mitotic checkpoint protein bub3	chr3:7149870..7160655	Cellular process.Cell growth and death
CUST_4647_PI425248043	GSVIVT01020637001	VIT_12s0028g02800	1.480620772	5.536556881	3.583474367	0.002960137	0.05920611	-1.836720578	VIT_212s0028g02830	8-hydroxyquercetin 8-o-methyltransferase	chr12:3588840..3596766	Metabolism.Secondary metabolism.Phenylpropanoid metabolism.Flavonoid metabolism.Isoflavonoid metabolism.Isoflavonoid biosynthesis
CUST_4647_PI425248043	GSVIVT01020637001	VIT_12s0028g02790	1.480620772	5.536556881	3.583474367	0.002960137	0.05920611	-1.836720578	VIT_212s0028g02830	8-hydroxyquercetin 8-o-methyltransferase	chr12:3588840..3596766	Metabolism.Secondary metabolism.Phenylpropanoid metabolism.Flavonoid metabolism.Isoflavonoid metabolism.Isoflavonoid biosynthesis
CUST_1199_PI425248063	GSVIVT01012480001	VIT_01s0113g00430	1.480507243	7.547168783	7.536465998	2.59E-06	0.000725564	5.067265547	VIT_201s0113g00430	mitotic checkpoint protein bub3	chr1:13694248..13718634	Cellular process.Cell growth and death
CUST_81_PI425248027	XM002272197		1.477209407	12.41620012	3.028783067	0.008952219	0.108260816	-2.907170767	CAX7	ca2+ antiporter cation exchanger	chr6:12555844..12557760	#N/A
CUST_13247_PI425248304	GSVIVT01038247001	VIT_05s0094g01350	1.475456054	5.811954651	4.196583983	0.000881427	0.02905869	-0.650497393	HOL3	methyl chloride transferase	chr5:24593709..24597879	Metabolism.Cellular metabolism.Amino acid derivative metabolism.Selenoamino acid metabolism
CUST_8711_PI425248304	GSVIVT01026967001	VIT_15s0046g02170	1.474569022	6.592397219	2.389421991	0.031370938	0.218889015	-4.091218281	KPHMT1	3-methyl-2-oxobutanoate hydroxymethyltransferase	chr15:18948900..18953274	Metabolism.Primary metabolism.Coenzyme and prosthetic group metabolism.Pantothenate and CoA metabolism.Pantothenate and CoA biosynthesis
CUST_5595_PI425248304	GSVIVT01017937001	VIT_05s0020g03140	1.473193011	9.763675248	2.349042517	0.033891983	0.227998704	-4.162682567	MSS1	hexose transporter	chr5:4868680..4873486	Transport overview.Electrochemical Potential-driven Transporters.Porters.Major Facilitator Superfamily.Sugar Porter
CUST_11764_PI425248304	GSVIVT01034173001	VIT_08s0007g00340	1.469718071	7.632783304	2.075899029	0.056647545	0.293613717	-4.63129054	VIT_208s0007g00340	kinesin-like protein kif22-like	chr8:14635316..14639812	Cellular process.Cellular component organization and biogenesis.Cytoskeleton organization and biogenesis.Microtubule organization and biogenesis.Microtubule-driven movement
CUST_4789_PI425248043	GSVIVT01021101001	VIT_10s0003g00170	1.469140049	9.029587355	4.956457451	0.00020588	0.012534179	0.782196274	NA	NA	chr10:1460047..1464478	Response to stimulus.Stress response.Abiotic stress response.Drought stress response
CUST_716_PI425248063	GSVIVT01011679001	VIT_01s0011g05560	1.468778729	11.57949332	5.054628309	0.00017146	0.011126055	0.962630874	JAZ3	jasmonate zim-domain protein	chr1:5283992..5288251	Signaling.Hormone Signaling.Jasmonate salicylate signaling.Jasmonate Signaling.Jasmonate-mediated Signaling pathway
CUST_2546_PI425248063	GSVIVT01021573001	GSVIVT01021573001	1.462232196	7.259144436	1.909294906	0.076763628	0.341578243	-4.90229428	NA	NA	chr10:7241767..7243530	Metabolism.Primary metabolism.Amino acid metabolism.Aromatic amino acid metabolism.Tyrosine metabolism
CUST_6225_PI425248043	GSVIVT01027319001	VIT_13s0047g00470	1.462024788	7.822920773	3.834820813	0.00179631	0.044497979	-1.348925114	VIT_213s0047g00470	NA	chr13:16626501..16626569	No hit
CUST_4296_PI425248043	GSVIVT01018988001	VIT_04s0023g01500	1.45959064	6.549225235	6.124435047	2.54E-05	0.003126202	2.843394963	VIT_204s0023g01500	sugar transporter	chr4:18045319..18047078	Transport overview.Electrochemical Potential-driven Transporters.Porters.Major Facilitator Superfamily.Sugar Porter
CUST_912_PI425248304	GSVIVT01003473001		1.457026872	8.283380878	4.167840451	0.000932367	0.030244854	-0.705718763	VIT_200s0194g00070	zinc finger protein constans-like protein	chrUn:10576470..10586327	#N/A
CUST_11539_PI425248304	GSVIVT01033741001	VIT_08s0007g04230	1.456230812	10.00466714	4.094155374	0.001077161	0.032773141	-0.847530395	VIT_208s0007g04230	sulfite exporter family protein	chr8:18207485..18211069	Unknown
CUST_13026_PI425248304	GSVIVT01037673001	VIT_19s0090g00660	1.452041356	8.013574582	2.907842645	0.011383548	0.123662153	-3.13698684	VIT_219s0090g00660, MSH5	gdsl esterase lipase, muts protein homolog 5-like	chr19:6729221..6732091	Unclear
CUST_5255_PI425248304	GSVIVT01017187001	VIT_09s0002g05400	1.450821115	9.504485515	3.14254521	0.00713665	0.095268732	-2.689395206	PDR12	pleiotropic drug resistance protein 1-like	chr9:5146238..5168948	Transport overview.Macromolecule transport.Multidrug transport.Multidrug ABC transport
CUST_6901_PI425248043	GSVIVT01029772001	VIT_12s0055g00990	1.447929017	5.903939809	2.812348287	0.013751826	0.136952076	-3.316927916	NA	NA	chr12:14453688..14454970	Metabolism.Primary metabolism.Amino acid metabolism.Aromatic amino acid metabolism.Phenylalanine metabolism.Phenylalanine biosynthesis
CUST_8900_PI425248304	GSVIVT01027454001	VIT_15s0048g02430	1.447890904	9.28307794	1.397343292	0.183888926	0.520152756	-5.643052135	VIT_215s0048g02430	2og-fe oxygenase family protein	chr15:16617750..16619261	Metabolism.Secondary metabolism.Phenylpropanoid metabolism.Flavonoid metabolism.Flavonoid biosynthesis
CUST_2126_PI425248043	GSVIVT01009064001	VIT_18s0001g06140	1.442050434	7.213073093	1.804830723	0.092472805	0.377071507	-5.065499828	EXO	uncharacterized protein loc100253906	chr18:4643358..4644386	Unclear
CUST_2436_PI425248063	GSVIVT01021429001	VIT_10s0003g03120	1.441386473	9.510655291	7.920635294	1.46E-06	0.000501182	5.621805014	UREG, VIT_210s0003g03125	urease accessory protein, cytochrome b561-related protein	chr10:5247774..5263945	Regulation overview.Regulation of gene expression
CUST_2355_PI425248043	GSVIVT01009928001	VIT_18s0001g14480	1.439996512	6.137532553	3.442774277	0.003919156	0.069077092	-2.109709194	VIT_218s0001g14480	thaumatin-like protein	chr18:12468309..12470528	Response to stimulus.Stress response
CUST_2383_PI425248043	GSVIVT0101056300e3bis		1.43991849	5.970341035	2.5170048	0.02452651	0.190244863	-3.862262319	TT4	stilbene synthase	chr16:16587171..16614892	#N/A
CUST_1686_PI425248043	GSVIVT01007330001e5		1.439570884	5.707547713	6.50635568	1.33E-05	0.002101617	3.474265562	VIT_200s0531g00040	alpha-ketoglutarate-dependent dioxygenase alkb homolog 3-like	chrUn:31398666..31400698	#N/A
CUST_2386_PI425248043	GSVIVT01010568001	VIT_16s0100g01070	1.438207732	6.124028844	2.707399485	0.016910598	0.154394802	-3.512836503	TT4	stilbene synthase	chr16:16526032..16527942	Metabolism.Secondary metabolism.Phenylpropanoid metabolism.Phenylpropanoid biosynthesis
CUST_3117_PI425248063	GSVIVT01032694001	VIT_13s0067g02720	1.437829862	6.378751393	2.848847266	0.012794552	0.131225542	-3.248327768	CYP79A2	cytochrome p450	chr13:1456751..1467068	Metabolism.Secondary metabolism.Primary amino acids derivated metabolism.Glucosinolate metabolism
CUST_236_PI425248027	XM002277500LOC100254577		1.432489041	10.4940188	4.773787751	0.000290295	0.015460076	0.443332677	AHL1	dna binding protein	chr8:18015387..18020192	#N/A
CUST_6282_PI425248043	GSVIVT01027561001	VIT_15s0048g01430	1.431004256	8.518620508	3.078177049	0.008113678	0.102371677	-2.812784562	SMT1	s-adenosyl-methionine-sterol-c- methyltransferase	chr15:15569683..15571391	Metabolism.Primary metabolism.Lipid metabolism.Steroid metabolism.Steroid biosynthesis.Sterol biosynthesis
CUST_5118_PI425248304	GSVIVT01016901001	VIT_09s0002g02630	1.426727693	8.315538397	6.015067	3.06E-05	0.00352816	2.658713773	IAR3	iaa-amino acid hydrolase ilr1-like 4	chr9:2389675..2394833	Signaling.Hormone Signaling.Auxin Signaling.Auxin metabolism.Auxin activation by conjugation hydrolysis
CUST_5162_PI425248304	GSVIVT01016972001	VIT_09s0002g03410	1.423454142	11.07156121	4.950069858	0.000208354	0.012620797	0.770414528	PAP1	auxin-responsive protein iaa26-like	chr9:3075718..3079112	Signaling.Signaling pathway.Circadian clock Signaling
CUST_1694_PI425248304	GSVIVT01007006001	VIT_00s0463g00010	1.422502477	7.957003849	2.233379555	0.042214846	0.253825405	-4.364433741	WRKY20, SCL13	wrky transcription factor, gras family transcription factor	chrUn:29694308..29699639	Regulation overview.Regulation of gene expression.Regulation of transcription.Transcription factor.WRKY family transcription factor
CUST_3640_PI425248063	GSVIVT01037207001	VIT_18s0089g00240	1.41832649	7.032156465	6.296784567	1.89E-05	0.002531317	3.13079883	NA	NA	chr18:27975112..27979339	Transposable elements viral and plasmid proteins.Protein from transposable element
CUST_5714_PI425248043	GSVIVT01025063001	VIT_06s0004g03890	1.415843733	12.63961169	3.17836591	0.006644477	0.092250824	-2.620559041	VIT_206s0004g03890	histone -like	chr6:4826645..4827497	Cellular process.Cellular component organization and biogenesis.Nucleus.Chromosome organization and biogenesis.Chromatin assembly
CUST_8448_PI425248304	GSVIVT01026170001	VIT_10s0042g00460	1.412982915	5.515153455	6.301793762	1.88E-05	0.002529765	3.139085385	RPS2_VIT_210s0042g00460	disease resistance protein at4g27190-like	chr10:13329257..13370578	Response to stimulus.Stress response.Biotic stress response.Plant-pathogen interaction
CUST_8448_PI425248304	GSVIVT01026170001	VIT_10s0042g00450	1.412982915	5.515153455	6.301793762	1.88E-05	0.002529765	3.139085385	RPS2_VIT_210s0042g00460	disease resistance protein at4g27190-like	chr10:13329257..13370578	Response to stimulus.Stress response.Biotic stress response.Plant-pathogen interaction
CUST_5619_PI425248043	GSVIVT01024754001	VIT_06s0004g06480	1.410605603	7.759154529	3.380903578	0.004434446	0.073101696	-2.229578194	CYP71B34	cytochrome p450	chr6:7205213..7207069	Metabolism.Secondary metabolism.Terpenoid metabolism.Monoterpenoid metabolism.Monoterpenoid biosynthesis
CUST_5971_PI425248043	GSVIVT01026222001	VIT_10s0042g00940	1.410227768	7.373215438	2.228706379	0.042588483	0.254736195	-4.372487915	VIT_210s0042g00940	shattering protein	chr10:14351963..14353644	Cellular process.Cellular component organization and biogenesis.Cell wall organization and biogenesis.Cell wall structural protein
CUST_10950_PI425248304	GSVIVT01032297001	VIT_11s0065g00720	1.407520951	7.386342286	2.351080073	0.0337603	0.227506145	-4.159088707	SCPL11_scpl17_scpl18_scpl2	serine carboxypeptidase-like 18-like	chr11:14746919..14750214	Metabolism.Primary metabolism.Protein metabolism and modification.Proteolysis.Peptidase-mediated proteolysis
CUST_190_PI425248063	GSVIVT01004930001	VIT_01s0244g00010	1.406671249	7.661047477	3.32200784	0.004987903	0.07861221	-2.343528514	VIT_201s0244g00010	bhlh transcription factor upa20	chr1:21582290..21584461	Regulation overview.Regulation of gene expression.Regulation of transcription.Transcription factor.bHLH family transcription factor
CUST_9139_PI425248043	GSVIVT01038540001	VIT_03s0097g00700	1.405638413	11.47979489	3.063724164	0.008350654	0.10401178	-2.840430745	PRB1	pathogenesis-related protein 1	chr3:11275205..11275881	Signaling.Hormone Signaling.Jasmonate salicylate signaling.Jasmonate Signaling.Jasmonate-mediated Signaling pathway
CUST_2905_PI425248304	GSVIVT01009576001	VIT_18s0001g11250	1.405624753	11.73578776	3.960709103	0.001400573	0.038100457	-1.105155352	ADR1-L1	nbs-lrr resistance protein	chr18:9566550..9570199	Response to stimulus.Stress response.Biotic stress response.Plant-pathogen interaction.R proteins from Plant-pathogen interaction
CUST_2691_PI425248063	GSVIVT01022631001	VIT_02s0033g00190	1.405204632	5.794185013	4.839350053	0.000256494	0.014396672	0.565408967	MCM9	dna replication licensing factor mcm9-like	chr2:13772327..13858248	Metabolism.Primary metabolism.Nucleobase, nucleoside, nucleotide, nucleic acid metabolism.Nucleic acid metabolism.DNA metabolism.DNA replication
CUST_10031_PI425248304	GSVIVT01030086001	VIT_12s0057g01030	1.403508634	7.878232438	1.754608945	0.100998929	0.392905065	-5.141952011	G6PD1	glucose-6-phosphate 1-	chr12:9715481..9718638	#N/A
CUST_6118_PI425248304	GSVIVT01019504001	VIT_02s0025g01220	1.39811719	8.135687605	2.577891206	0.021788501	0.178045812	-3.751450582	VIT_202s0025g01220	PREDICTED: high mobility group B protein 13-like	chr2:1184188..1187119	Regulation overview.Regulation of gene expression.Regulation of transcription.Transcription factor.HMG family transcription factor
CUST_6023_PI425248304	GSVIVT01019071001	VIT_04s0023g00730	1.39791199	9.786857122	2.867770249	0.012324245	0.128686639	-3.212674622	VIT_204s0023g00720, VIT_204s0023g00730	uncharacterized protein, aspartic proteinase-like protein 2-like	chr4:17094880..17107573	Metabolism.Primary metabolism.Protein metabolism and modification.Proteolysis.Peptidase-mediated proteolysis
CUST_7632_PI425248304	GSVIVT01024289001	VIT_16s0039g01060	1.397774969	6.949724077	2.963955445	0.010183819	0.11628348	-3.030603207	CYP89A6	cytochrome p450 89a2-like	chr16:574389..577025	Metabolism.Cellular metabolism.Oxidation reduction.Cytochrome P450 oxidoreductase
CUST_3256_PI425248043	GSVIVT01014714001	VIT_19s0015g00790	1.397044289	7.221717829	3.500200842	0.003494798	0.064167773	-1.998338686	emb2734, emb2734	ran-binding protein, importin beta-	chr19:8923328..8925003	Transport overview.Incompletely characterized transport systems.Recognized transporters of unknown biochemical mechanism.Nuclear pore complex
CUST_3256_PI425248043	GSVIVT01014714001	VIT_19s0015g00800	1.397044289	7.221717829	3.500200842	0.003494798	0.064167773	-1.998338686	emb2734, emb2734	ran-binding protein, importin beta-	chr19:8923328..8925003	Transport overview.Incompletely characterized transport systems.Recognized transporters of unknown biochemical mechanism.Nuclear pore complex
CUST_4648_PI425248043	GSVIVT01020638001	VIT_12s0028g02780	1.39562608	5.498439638	3.304123307	0.005169267	0.080238243	-2.378095163	OMT1 VIT_212s0028g02770 VIT_212s0028g02830	8-hydroxyquercetin 8-o-methyltransferase	chr12:3586646..3588245	Metabolism.Secondary metabolism.Phenylpropanoid metabolism.Flavonoid metabolism.Flavonoid biosynthesis
CUST_4648_PI425248043	GSVIVT01020638001	VIT_12s0028g02770	1.39562608	5.498439638	3.304123307	0.005169267	0.080238243	-2.378095163	OMT1 VIT_212s0028g02770 VIT_212s0028g02830	8-hydroxyquercetin 8-o-methyltransferase	chr12:3586646..3588245	Metabolism.Secondary metabolism.Phenylpropanoid metabolism.Flavonoid metabolism.Flavonoid biosynthesis
CUST_3453_PI425248304	GSVIVT01011382001	VIT_14s0108g00440	1.394528513	8.870018921	1.780221146	0.096567511	0.385285785	-5.103131351	TUA2	alpha tubulin 1	chr14:29211112..29213055	Cellular process.Cellular component organization and biogenesis.Cytoskeleton organization and biogenesis.Microtubule organization and biogenesis
CUST_9917_PI425248304	GSVIVT01029843001	VIT_08s0056g00210	1.392177874	9.203057004	1.733764472	0.104736988	0.399215984	-5.173282506	CDKB1-2, VIT_208s0056g00200	b1-type cyclin dependent kinase, x-bisphosphoglycerate-independent phosphoglycerate mutase	chr8:333861..338863	Cellular process.Cell growth and death
CUST_3875_PI425248304	GSVIVT01013432001	VIT_18s0122g00640	1.390780303	6.449192004	3.678972903	0.002447599	0.05337571	-1.651311561	VIT_218s0122g00640	cinnamoyl- reductase	chr18:514835..520024	Metabolism.Secondary metabolism.Phenylpropanoid metabolism.Phenylpropanoid biosynthesis
CUST_3880_PI425248304	GSVIVT01013440001	VIT_18s0122g00550	1.383114276	9.707152628	1.676699238	0.115599243	0.419189788	-5.25781292	CDKB2-1_CDKB2-2	cyclin-dependent kinase	chr18:444050..446447	Cellular process.Cell growth and death
CUST_2382_PI425248304	GSVIVT01008628001	VIT_17s0000g00430	1.382212231	6.727819755	1.941593242	0.072418292	0.330989288	-4.850746906	VIT_217s0000g00430	bhlh transcription factor upa20	chr17:299665..302297	Regulation overview.Regulation of gene expression.Regulation of transcription.Transcription factor.bHLH family transcription factor
CUST_6016_PI425248043	GSVIVT01026415001	VIT_04s0044g02010	1.38172996	7.916153804	5.126099139	0.000150195	0.010433244	1.093222087	VIT_204s0044g02010	1-aminocyclopropane-1-carboxylate oxidase	chr4:23794825..23796668	Metabolism.Secondary metabolism.Terpenoid metabolism.Diterpenoid metabolism.Diterpenoid biosynthesis
CUST_1491_PI425248043	GSVIVT01006454001	VIT_00s0371g00010	1.381304501	5.803179525	4.258087964	0.00078178	0.026837738	-0.532536106	CAD9	probable mannitol dehydrogenase-like	chrUn:26110568..26110932	Metabolism.Secondary metabolism.Phenylpropanoid metabolism.Phenylpropanoid biosynthesis
CUST_7554_PI425248043	GSVIVT01031975001	VIT_03s0063g02620	1.379584911	7.175902042	4.147233802	0.000970732	0.030754983	-0.745342309	RL1	dna binding	chr3:5845678..5849261	Development.Reproductive development.Flower development
CUST_10508_PI425248304	GSVIVT01031312001	VIT_14s0060g00510	1.379334655	10.32727329	1.260537674	0.227915111	0.568825659	-5.812546146	RCI3	peroxidase 5-like	chr14:456872..466070	Metabolism.Primary metabolism.Amino acid metabolism.Aromatic amino acid metabolism.Phenylalanine metabolism.Phenylalanine biosynthesis
CUST_10508_PI425248304	GSVIVT01031312001	VIT_14s0060g00520	1.379334655	10.32727329	1.260537674	0.227915111	0.568825659	-5.812546146	RCI3	peroxidase 5-like	chr14:456872..466070	Metabolism.Primary metabolism.Amino acid metabolism.Aromatic amino acid metabolism.Phenylalanine metabolism.Phenylalanine biosynthesis
CUST_10508_PI425248304	GSVIVT01031312001	VIT_14s0060g00490	1.379334655	10.32727329	1.260537674	0.227915111	0.568825659	-5.812546146	RCI3	peroxidase 5-like	chr14:456872..466070	Metabolism.Primary metabolism.Amino acid metabolism.Aromatic amino acid metabolism.Phenylalanine metabolism.Phenylalanine biosynthesis
CUST_10508_PI425248304	GSVIVT01031312001	VIT_14s0060g00500	1.379334655	10.32727329	1.260537674	0.227915111	0.568825659	-5.812546146	RCI3	peroxidase 5-like	chr14:456872..466070	Metabolism.Primary metabolism.Amino acid metabolism.Aromatic amino acid metabolism.Phenylalanine metabolism.Phenylalanine biosynthesis
CUST_87_PI425248027	XM002264524		1.37912919	5.363734521	4.976105595	0.000198459	0.01225056	0.818405206	HAK5	potassium transporter 5	chr7:2729538..2734178	#N/A
CUST_10769_PI425248304	GSVIVT01031901001	VIT_03s0063g01970	1.377297738	7.863336642	4.010828999	0.001268851	0.036181963	-1.008287621	HB1	non-symbiotic hemoglobin class 1	chr3:5261665..5263653	Metabolism.Primary metabolism.Cofactor metabolism.Tetrapyrrole metabolism
CUST_8541_PI425248304	GSVIVT01026461001	VIT_04s0044g01570	1.376285509	6.61153192	3.346104172	0.004753564	0.076462261	-2.29692824	TOP3A	dna topoisomerase 3-alpha	chr4:23170212..23225736	Metabolism.Primary metabolism.Nucleobase, nucleoside, nucleotide, nucleic acid metabolism.Nucleic acid metabolism.DNA metabolism.DNA recombination and repair.recombination
CUST_342_PI425248043	GSVIVT01001299001	VIT_02s0154g00320	1.371271996	6.145287743	2.87460877	0.012158483	0.127644452	-3.199775872	VIT_202s0154g00320	14 kda proline-rich protein	chr2:5141540..5142274	Transport overview.Macromolecule transport.Lipid transport
CUST_1448_PI425248304	GSVIVT01005840001	VIT_00s0301g00090	1.371216987	6.255925962	2.206257084	0.044426932	0.260135489	-4.411068567	NDA2	probable nadh dehydrogenase-like	chrUn:22181351..22185228	Metabolism.Primary metabolism.Generation of metabolite precursors and energy.Electron transport.Respiratory-chain phosphorylation
CUST_3477_PI425248063	GSVIVT01036834001	VIT_18s0086g00430	1.369722695	8.229697796	8.021746772	1.26E-06	0.000457697	5.764304929	VIT_218s0086g00430	yipf1-like protein	chr18:17736461..17738276	Transport overview.Macromolecule transport.Protein transport.Protein coat
CUST_62_PI425248304	GSVIVT01000123001	VIT_07s0129g00180	1.368481794	9.865985103	2.003271868	0.064735222	0.314491804	-4.750958745	ACA2	calcium-transporting atpase plasma membrane-type	chr7:15444488..15450475	Signaling.Signaling pathway.Calcium sensors and Signaling
CUST_6473_PI425248043	GSVIVT01028243001	VIT_07s0005g02560	1.364439448	6.610642627	3.05972431	0.008417439	0.104403717	-2.848077801	IAA30_IAA31, VIT_207s0005g02560	indole-3-acetic acid inducible 31, low quality protein: chitinase 10-like	chr7:4889158..4890220	Metabolism.Primary metabolism.Carbohydrate metabolism.Monosaccharide metabolism.Amino sugar metabolism
CUST_3466_PI425248304	GSVIVT01011405001		1.364117183	6.381334155	1.74798371	0.102174079	0.394168111	-5.151935995	NA	NA	chr14:29381546..29386786	#N/A
CUST_8660_PI425248304	GSVIVT01026873001	VIT_15s0046g03110	1.363074857	8.420247194	2.814745131	0.013686871	0.136637597	-3.31243002	DTA2	kdel motif-containing protein 1	chr15:19730102..19731944	Unknown
CUST_8035_PI425248043	GSVIVT01034060001	VIT_08s0007g01410	1.362777653	9.10135004	2.894613417	0.011686036	0.125145575	-3.16200121	GSTU8	glutathione s-transferase protein	chr8:15484860..15486038	Metabolism.Primary metabolism.Coenzyme and prosthetic group metabolism.Peptide derived compounds biosynthesis.Glutathione metabolism
CUST_58_PI425248304	GSVIVT01000116001	VIT_07s0129g00110	1.362215959	9.93980345	1.981819214	0.067318906	0.320167948	-4.785863367	ACA2	calcium-transporting atpase plasma membrane-type-like	chr7:15390644..15395837	Signaling.Signaling pathway.Calcium sensors and Signaling
CUST_498_PI425248063	GSVIVT01010414001	VIT_01s0010g03170	1.361371785	6.343991149	4.792946488	0.000279966	0.015232124	0.479057373	VIT_201s0010g03170	NA	chr1:20344365..20348920	No hit
CUST_1447_PI425248043	GSVIVT01006254001	VIT_00s0337g00090	1.358984221	6.948057912	4.960056006	0.0002045	0.012498241	0.788831502	VIT_200s0337g00090	dctp pyrophosphatase 1-like	chrUn:24106839..24107574	Unknown
CUST_6682_PI425248304	GSVIVT01021794001	VIT_14s0030g02170	1.35837523	10.18032005	3.229335974	0.006001794	0.08723141	-2.522425188	VIT_214s0030g02170	calcium ion binding	chr14:7295617..7302465	Unknown
CUST_2338_PI425248063	GSVIVT01021300001	VIT_10s0003g02050	1.354978573	8.08672563	9.576025239	1.49E-07	8.24E-05	7.784561695	VIT_210s0003g02050	cyclic phosphodiesterase	chr10:3690372..3693820	Unclear
CUST_566_PI425248043	GSVIVT01002260001	VIT_00s0662g00020	1.354350397	6.721248754	2.68512033	0.017666771	0.158414749	-3.554146827	VIT_200s0662g00020	uncharacterized protein	chrUn:33755782..33757419	Unknown
CUST_1092_PI425248063	GSVIVT01012149001	VIT_01s0011g01200	1.352707797	8.505261607	2.396069706	0.030973352	0.217426395	-4.079404858	MYB113	myb-like transcription factor 2	chr1:1030308..1032374	Regulation overview.Regulation of gene expression.Regulation of transcription.Transcription factor.MYB family transcription factor
CUST_8026_PI425248043	GSVIVT01034013001	VIT_08s0007g01800	1.34979051	9.030702165	4.086908638	0.001092589	0.032919976	-0.861495494	VIT_208s0007g01800, DEX1	transmembrane protein, defective in exine formation protein	chr8:15886350..15889386	Unknown
CUST_3816_PI425248043	GSVIVT01017191001		1.348993177	8.304767032	3.078586042	0.00810707	0.102367632	-2.812001892	PDR12	pleiotropic drug resistance protein 1-like	chr9:5188188..5188633	#N/A
CUST_3068_PI425248043	GSVIVT01014132001	VIT_19s0014g00660	1.346670623	6.152458542	6.487911629	1.37E-05	0.002101826	3.444302434	NA	NA	chr19:657407..658074	No hit
CUST_6763_PI425248304	GSVIVT01021979001	VIT_14s0030g00650	1.346624012	8.609186889	1.490283323	0.158154304	0.485596682	-5.52044354	MEE32	bifunctional 3-dehydroquinate dehydratase shikimate chloroplastic-like	chr14:4786421..4803928	Metabolism.Primary metabolism.Amino acid metabolism.Aromatic amino acid metabolism.Aromatic amino acid biosynthesis
CUST_1792_PI425248043	GSVIVT01007791001	VIT_17s0000g07990	1.346119334	7.346630784	3.164262579	0.006834096	0.093003136	-2.647674781	VIT_217s0000g07990, RDR2	protein, rna-dependent rna polymerase 2	chr17:8987335..8987805	Transposable elements viral and plasmid proteins.Protein from transposable element
CUST_3299_PI425248304	GSVIVT01011015001	VIT_07s0104g01120	1.345697238	9.018423718	1.685658451	0.113831322	0.416921059	-5.244664132	VIT_207s0104g01120	rac gtpase activating protein	chr7:2195189..2198271	Transport overview.Incompletely characterized transport systems.Recognized transporters of unknown biochemical mechanism.Non ABC Multidrug Exporter
CUST_6792_PI425248304	GSVIVT01022032001	VIT_14s0030g00230	1.344313617	6.810980739	2.242777876	0.041472698	0.252313481	-4.348212113	VIT_214s0030g00230	erd6-like transporter	chr14:4086918..4090600	Transport overview.Electrochemical Potential-driven Transporters.Porters.Major Facilitator Superfamily.Sugar Porter
CUST_5790_PI425248043	GSVIVT01025381001	VIT_06s0004g01130	1.344195694	8.473814396	3.433288317	0.003994076	0.069701684	-2.128096502	SINAT2	e3 ubiquitin-protein ligase sinat2	chr6:1222035..1223772	Metabolism.Primary metabolism.Protein metabolism and modification.Proteolysis.cytoplasmic and nuclear protein degradation.Ubiquitin-mediated proteolysis
CUST_6998_PI425248043	GSVIVT01030170001	VIT_08s0058g01420	1.34252048	8.084471889	1.95305349	0.070930871	0.328022913	-4.832338123	VIT_208s0058g01420	uncharacterized protein	chr8:10877084..10877929	Unknown
CUST_4396_PI425248043	GSVIVT01019508001	VIT_02s0025g01240	1.341159448	11.68870601	1.228562179	0.239326554	0.581638879	-5.850180068	GT72B1	protein	chr2:1208153..1209559	#N/A
CUST_7062_PI425248043	GSVIVT01030393001	VIT_12s0059g00340	1.340161496	6.474058327	1.386173444	0.187202011	0.522962508	-5.657391279	VIT_212s0059g00340	protein	chr12:5182942..5183355	Signaling.Signaling pathway.Calcium sensors and Signaling
CUST_12123_PI425248304	GSVIVT01035382001	VIT_04s0008g01080	1.34014232	8.212346563	2.130048805	0.051235016	0.279153715	-4.540625863	IQD6	calmodulin binding	chr4:912018..914578	Signaling.Signaling pathway.Calcium sensors and Signaling
CUST_1373_PI425248304	GSVIVT01005227001	VIT_00s0267g00030	1.339524004	9.699915375	1.6704292	0.116850696	0.420663463	-5.266987457	VIT_200s0267g00030	protein	chrUn:19519739..19526528	Unknown
CUST_3465_PI425248304	GSVIVT01011404001	VIT_14s0108g00670	1.339246369	6.869533034	2.998364934	0.009510638	0.111614696	-2.965153558	SMC3	structural maintenance of chromosomes protein 4-like	chr14:29379140..29380290	Metabolism.Primary metabolism.Nucleobase, nucleoside, nucleotide, nucleic acid metabolism.Nucleic acid metabolism.DNA metabolism.DNA replication
CUST_6436_PI425248043	GSVIVT01028074001	VIT_07s0005g01060	1.338532219	8.112153965	1.812179074	0.091280441	0.374532532	-5.054201271	VIT_207s0005g01060, VIT_207s0005g01080	histone h1-like partial, uncharacterized protein	chr7:3625404..3628205	Cellular process.Cellular component organization and biogenesis.Nucleus.Chromosome organization and biogenesis.Chromatin assembly
CUST_8271_PI425248304	GSVIVT01025566001	VIT_08s0040g03040	1.33567263	8.969614431	4.532796428	0.000459556	0.01953112	-0.009470978	GSTL3	protein in2-1 homolog b-like	chr8:14006855..14009864	Metabolism.Primary metabolism.Coenzyme and prosthetic group metabolism.Peptide derived compounds biosynthesis.Glutathione metabolism
CUST_3440_PI425248304	GSVIVT01011363001	VIT_14s0108g00170	1.333596645	6.708212481	3.669744808	0.002492942	0.054142637	-1.669227188	VIT_214s0108g00170	NA	chr14:28957049..28982200	Unclear
CUST_3339_PI425248063	GSVIVT01034553001	VIT_18s0072g00360	1.333558057	6.958066527	4.321299961	0.000691347	0.024822256	-0.411600106	VIT_218s0072g00360	uncharacterized protein	chr18:19559680..19564675	No hit
CUST_5014_PI425248304	GSVIVT01016721001	VIT_09s0002g00890	1.332000085	9.973767498	3.533491305	0.003270275	0.062083924	-1.933741111	JAZ1_TIFY10B	protein tify 10a-like	chr9:647255..649434	Signaling.Hormone Signaling.Jasmonate salicylate signaling.Jasmonate Signaling.Jasmonate-mediated Signaling pathway
CUST_10223_PI425248304	GSVIVT01030509001	VIT_12s0059g01400	1.330049919	7.667180493	6.8703254	7.35E-06	0.001603546	4.055107093	VIT_212s0059g01400	tyrosine specific protein phosphatase family protein	chr12:6322317..6327193	Signaling.Signaling pathway.Protein phosphatase
CUST_7034_PI425248043	GSVIVT01030301001	VIT_08s0058g00330	1.328233362	6.672508222	3.409944976	0.004184618	0.071134926	-2.173331201	VIT_208s0058g00330	PREDICTED: uncharacterized LOC100247080	chr8:9266409..9270604	Unknown
CUST_2016_PI425248304	GSVIVT01007985001	VIT_17s0000g06370	1.326499481	10.71149272	2.737612217	0.015935198	0.14907135	-3.456654266	ACHT4_ACHT5	thioredoxin-like 1-1	chr17:6914852..6916706	Cellular process.Cellular homeostasis.Cell redox homeostasis
CUST_6954_PI425248043	GSVIVT01030009001	VIT_12s0057g00270	1.32599674	6.087482106	5.245404769	0.000120587	0.008876417	1.30972972	NA	NA	chr12:8909738..8910595	No hit
CUST_5253_PI425248304	GSVIVT01017185001	VIT_09s0002g05370	1.322586679	9.753038225	3.363194673	0.004594066	0.074801176	-2.263858761	PDR12	pleiotropic drug resistance protein 1-like	chr9:5115461..5134896	Transport overview.Macromolecule transport.Multidrug transport.Multidrug ABC transport
CUST_5253_PI425248304	GSVIVT01017185001	VIT_09s0002g05380	1.322586679	9.753038225	3.363194673	0.004594066	0.074801176	-2.263858761	PDR12	pleiotropic drug resistance protein 1-like	chr9:5115461..5134896	Transport overview.Macromolecule transport.Multidrug transport.Multidrug ABC transport
CUST_3129_PI425248304	GSVIVT01010596001	VIT_16s0100g00710	1.321865203	6.778600279	2.929916136	0.010895869	0.121099371	-3.095191516	EMS1	protein	chr16:16185826..16189731	Signaling.Signaling pathway.Protein kinase
CUST_1167_PI425248304	GSVIVT01004251001	VIT_00s1188g00010	1.320737885	7.413722658	2.601605172	0.020803806	0.173833313	-3.70804395	VIT_200s1188g00010	uncharacterized protein	chrUn:37674950..37677151	Unknown
CUST_10198_PI425248304	GSVIVT01030467001	VIT_12s0059g00990	1.319283697	9.188515231	3.841695295	0.001772018	0.044243833	-1.335599175	CSLB03_CSLB04	cellulose synthase-like protein h1-like	chr12:5850400..5877010	Cellular process.Cellular component organization and biogenesis.Cell wall organization and biogenesis.Cell wall metabolism.Cell wall biosynthesis.Cellulose biosynthesis
CUST_3152_PI425248063	GSVIVT01032732001	VIT_13s0067g02130	1.318448177	11.32381785	2.459375566	0.027419928	0.203545534	-3.966251198	NA	NA	chr13:1204316..1205102	Signaling.Hormone Signaling.ABA Signaling.ABA-mediated Signaling pathway
CUST_7080_PI425248043	GSVIVT01030449001	VIT_12s0059g00840	1.318228391	5.312234246	3.253520943	0.005718889	0.084732395	-2.475792354	NA	NA	chr12:5644843..5645490	Diverse functions.Gene family with diverse functions.NBS-LRR superfamily
CUST_1395_PI425248043	GSVIVT01006088001	VIT_00s2215g00010	1.316496286	8.41983504	3.346515302	0.004749663	0.076462261	-2.296132888	VIT_200s2215g00010	x-dopa dioxygenase extradiol-like protein	chrUn:41277737..41278355	Metabolism.Primary metabolism.Amino acid metabolism.Aromatic amino acid metabolism.Tyrosine metabolism
CUST_1101_PI425248063	GSVIVT01012158001	VIT_01s0011g01110	1.312637399	9.980713808	3.683884136	0.002423808	0.053021727	-1.641777014	VIT_201s0011g01110	molybdopterin cofactor	chr1:965815..971269	Metabolism.Primary metabolism.Coenzyme and prosthetic group metabolism.Mo-Molybdopterin metabolism.Mo-Molybdopterin biosynthesis
CUST_685_PI425248063	GSVIVT01011639001	VIT_01s0011g05910	1.311686282	9.110451215	3.918840743	0.001521244	0.040071989	-1.186162279	VIT_201s0011g05910	protein	chr1:5672820..5681127	Metabolism.Primary metabolism.Amino acid metabolism.Aromatic amino acid metabolism.Phenylalanine metabolism.Phenylalanine biosynthesis
CUST_3201_PI425248043	GSVIVT01014559001	VIT_19s0014g04830	1.310495183	5.946208206	9.785556216	1.14E-07	6.57E-05	8.03394863	VIT_219s0014g04830	v-type proton atpase 21 kda proteolipid subunit	chr19:5167089..5172317	Transport overview.Macromolecule transport.Protein transport.Protein coat
CUST_3586_PI425248043	GSVIVT01015888001	VIT_03s0017g02210	1.31021975	7.298418672	2.362587004	0.033025681	0.224735411	-4.138768014	VIT_203s0017g02210	uncharacterized protein	chr3:18962367..18963418	Unknown
CUST_10189_PI425248304	GSVIVT01030453001	VIT_12s0059g00880	1.30979627	7.113784568	2.370211288	0.032547307	0.223048325	-4.125280987	WRKY6	wrky transcription factor 6-like	chr12:5678707..5681171	Regulation overview.Regulation of gene expression.Regulation of transcription.Transcription factor.WRKY family transcription factor
CUST_2840_PI425248304	GSVIVT01009470001	VIT_18s0001g10310	1.308567748	8.746646894	3.363424589	0.004591957	0.074801176	-2.263413787	VIT_218s0001g10310	probable serine threonine-protein kinase at1g01540-like	chr18:8633939..8637255	Signaling.Signaling pathway.Protein kinase
CUST_12029_PI425248304	GSVIVT01035166001	VIT_11s0078g00290	1.306849699	6.063684673	2.326847015	0.035358265	0.233501258	-4.201744994	C4H	trans-cinnamate 4-monooxygenase	chr11:12503309..12505207	Metabolism.Primary metabolism.Amino acid metabolism.Aromatic amino acid metabolism.Phenylalanine metabolism.Phenylalanine biosynthesis
CUST_2607_PI425248043	GSVIVT01011427001	VIT_14s0108g00920	1.304162171	6.846547732	1.802114108	0.092917107	0.378297878	-5.069669631	VIT_214s0108g00920	uncharacterized protein	chr14:29568923..29572092	Unknown
CUST_4175_PI425248043	GSVIVT01018548001	VIT_16s0022g01490	1.304043552	8.539152313	3.554264571	0.003137589	0.060864677	-1.89342257	VIT_216s0022g01490	x-dopa dioxygenase extradiol-like protein	chr16:13519645..13520644	Metabolism.Primary metabolism.Amino acid metabolism.Aromatic amino acid metabolism.Tyrosine metabolism
CUST_10718_PI425248304	GSVIVT01031761001	VIT_03s0063g00620	1.301000371	6.678686165	2.298164736	0.037341952	0.239247992	-4.25198529	VIT_203s0063g00620	b3 domain-containing protein os06g0194400-like	chr3:4170184..4173696	Regulation overview.Regulation of gene expression.Regulation of transcription.Transcription factor.ABI3 family transcription factor
CUST_7709_PI425248304	GSVIVT01024449001	VIT_16s0039g02490	1.299845561	8.524306938	6.661808256	1.03E-05	0.001792291	3.72477432	VIT_216s0039g02490	altered inheritance rate of mitochondria protein 25-like	chr16:2714684..2733044	Transport overview.Incompletely characterized transport systems.Recognized transporters of unknown biochemical mechanism.Ca2+ dep Phospholipid Scramblase
CUST_3478_PI425248063	GSVIVT01036835001	VIT_18s0086g00440	1.295538115	5.956421981	10.58351214	4.26E-08	3.43E-05	8.938194563	VIT_218s0086g00440	vacuolar atp synthase 21 kda proteolipid subunit	chr18:17738305..17740132	Metabolism.Primary metabolism.Generation of metabolite precursors and energy.Electron transport.Respiratory-chain phosphorylation
CUST_3607_PI425248304	GSVIVT01012636001	VIT_10s0116g00530	1.295243466	7.586392932	4.334828214	0.00067343	0.024543281	-0.385759937	THI1	thiazole biosynthetic enzyme	chr10:238997..242501	Metabolism.Primary metabolism.Coenzyme and prosthetic group metabolism.Thiamine metabolism.Thiamine biosynthesis
CUST_7424_PI425248043	GSVIVT01031614001	VIT_05s0062g00710	1.293000502	7.22646853	2.519154435	0.024424452	0.189726287	-3.858366179	IAGLU	udp-glycosyltransferase 75d1-like	chr5:18955956..18957477	Metabolism.Secondary metabolism.Phenylpropanoid metabolism.Flavonoid metabolism.Flavonoid biosynthesis.Flavonoid-glycoside biosynthesis
CUST_6365_PI425248043	GSVIVT01027821001	VIT_05s0049g01120	1.290099212	7.525170083	2.524287729	0.024182384	0.188893814	-3.849057372	GSTU7	probable glutathione s-transferase-like	chr5:8170774..8171806	Metabolism.Primary metabolism.Coenzyme and prosthetic group metabolism.Peptide derived compounds biosynthesis.Glutathione metabolism
CUST_10195_PI425248304	GSVIVT01030462001	VIT_12s0059g00960	1.289554163	9.273525987	3.859980661	0.001709015	0.043261976	-1.30016064	CSLB03	cellulose synthase-like protein h1-like	chr12:5789627..5793748	Cellular process.Cellular component organization and biogenesis.Cell wall organization and biogenesis.Cell wall metabolism.Cell wall biosynthesis.Cellulose biosynthesis
CUST_10486_PI425248304	GSVIVT01031267001	VIT_14s0060g00860	1.288581064	8.575642237	3.189980165	0.006492259	0.091100496	-2.598216214	VIT_214s0060g00860	neutral invertase	chr14:681586..686193	Metabolism.Primary metabolism.Carbohydrate metabolism.Monosaccharide metabolism.Galactose metabolism
CUST_5151_PI425248043	GSVIVT01023166001	VIT_12s0035g01670	1.28851083	6.249791237	4.841305384	0.000255551	0.014396672	0.569042092	NA	NA	chr12:21751538..21756732	Transposable elements viral and plasmid proteins.Protein from transposable element
CUST_1520_PI425248043	GSVIVT01006519001	VIT_00s2739g00010	1.287479068	7.822903005	1.522225433	0.150036929	0.474189891	-5.476982504	bHLH093	transcription factor bhlh93-like	chrUn:42774515..42775292	Regulation overview.Regulation of gene expression.Regulation of transcription.Transcription factor.bHLH family transcription factor
CUST_6126_PI425248043	GSVIVT01026974001	VIT_15s0046g02110	1.286538433	11.70701818	1.55066364	0.143109063	0.462233413	-5.437737933	VIT_215s0046g02110	desiccation protectant protein lea14-like protein	chr15:18902731..18903893	Response to stimulus.Stress response.Abiotic stress response.Desiccation stress response
CUST_9699_PI425248304	GSVIVT01029247001	VIT_11s0052g00610	1.286083189	9.564465505	3.505887115	0.003455378	0.064018332	-1.987306472	HPT1	homogentisate phytyltransferase	chr11:18056153..18065881	Metabolism.Primary metabolism.Lipid metabolism.Steroid metabolism.Steroid biosynthesis
CUST_8993_PI425248304	GSVIVT01027609001	VIT_15s0048g00940	1.285699577	5.973592469	3.666703562	0.002508071	0.05433814	-1.675131638	KU80	atp-dependent dna helicase 2 subunit ku80-like	chr15:15075031..15083888	Metabolism.Primary metabolism.Nucleobase, nucleoside, nucleotide, nucleic acid metabolism.Nucleic acid metabolism.DNA metabolism.Non homologous end joining
CUST_11507_PI425248304	GSVIVT01033674001	VIT_08s0007g04790	1.285140203	7.630655129	3.87528	0.001658051	0.042497545	-1.270517534	VIT_208s0007g04790	ring finger and chy zinc finger domain-containing protein 1	chr8:18768420..18771398	Regulation overview.Regulation of gene expression.Regulation of transcription.Transcription factor.Zinc finger C3HC4 family transcription factor
CUST_13189_PI425248304	GSVIVT01038108001	VIT_05s0094g00200	1.284678212	9.789562595	1.206499742	0.247457452	0.590004447	-5.875693668	EP3	endochitinase pr4	chr5:23528812..23532402	Metabolism.Primary metabolism.Carbohydrate metabolism.Monosaccharide metabolism.Amino sugar metabolism
CUST_2454_PI425248043	GSVIVT01010767001	VIT_05s0102g00460	1.282502769	6.682633646	8.87932828	3.74E-07	0.000174661	6.91729732	VIT_205s0102g00470, VIT_205s0102g00460	protein far1-related sequence 5-like, ubiquitin carboxyl-terminal hydrolase-like protein	chr5:22409257..22415852	Development.Root development
CUST_4778_PI425248043	GSVIVT01021058001	VIT_05s0029g00170	1.282422919	6.568787992	2.913687097	0.011252375	0.123141162	-3.125927554	SUMO2	small ubiquitin-related modifier 2-like	chr5:14352480..14355765	Transport overview.Nucleocytoplasmic transport.Nuclear pore complex
CUST_12204_PI425248304	GSVIVT01035539001	VIT_04s0008g02590	1.279218847	9.352490523	3.347568665	0.004739682	0.076377499	-2.294095065	FLA14, VIT_204s0008g02590	fasciclin-like arabinogalactan protein 14, selenium binding protein	chr4:2133887..2141467	Unknown
CUST_8674_PI425248304	GSVIVT01026913001	VIT_15s0046g02700	1.27921506	8.338908646	3.281021501	0.005413324	0.082274147	-2.422717659	VIT_215s0046g02700	acyl-coenzyme a thioesterase 8-like	chr15:19430035..19440282	Metabolism.Primary metabolism.Carbohydrate metabolism.Monosaccharide metabolism.Pyruvate metabolism
CUST_1208_PI425248304	GSVIVT01004517001	VIT_00s1404g00010	1.279211193	6.838785229	3.331289871	0.004896296	0.07785091	-2.325581487	VIT_200s1404g00010	abnormal spindle-like microcephaly-associated protein	chrUn:38986774..38992091	Signaling.Signaling pathway.Calcium sensors and Signaling
CUST_12702_PI425248304	GSVIVT01036549001	VIT_14s0083g01030	1.278755941	6.72656873	2.975675872	0.00994941	0.114789267	-3.008327439	VIT_214s0083g01020, AP1	rcc1 and btb domain-containing protein, ful-like protein	chr14:23320331..23341234	Development.Reproductive development.Flower development
CUST_3877_PI425248304	GSVIVT01013434001	VIT_18s0122g00620	1.277977074	6.757099826	2.483170074	0.026187738	0.198204318	-3.923424844	VIT_218s0122g00620	cinnamoyl- reductase	chr18:505114..509609	Metabolism.Secondary metabolism.Phenylpropanoid metabolism.Phenylpropanoid biosynthesis
CUST_2511_PI425248043	GSVIVT01010954001	VIT_07s0104g01680	1.277278161	5.602272606	5.698687668	5.33E-05	0.005154521	2.114504704	ATCOAE	dephospho- kinase	chr7:2683911..2699600	Metabolism.Primary metabolism.Nucleobase, nucleoside, nucleotide, nucleic acid metabolism.Nucleotide metabolism.Pyrimidine metabolism
CUST_8372_PI425248304	GSVIVT01025760001	VIT_08s0040g01140	1.276054992	9.644065699	3.004015864	0.00940436	0.11107824	-2.954390447	SCPL45	serine carboxypeptidase-like 45-like	chr8:12155281..12158011	Metabolism.Primary metabolism.Protein metabolism and modification.Proteolysis.Peptidase-mediated proteolysis
CUST_10425_PI425248304	GSVIVT01031155001	VIT_14s0060g02070	1.275031533	10.97194704	4.52704459	0.000464659	0.019616503	-0.020352027	VIT_214s0060g02070	protein phosphatase	chr14:1654894..1659347	Signaling.Signaling pathway.Protein phosphatase.PP2C
CUST_1886_PI425248304	GSVIVT01007720001	VIT_17s0000g08660	1.27493472	7.670347738	5.127827899	0.000149716	0.010427191	1.096372692	TRP1, VIT_217s0000g08670	anthranilate phosphoribosyltransferase, glutaredoxin-like protein	chr17:9936625..9941415	Metabolism.Primary metabolism.Amino acid metabolism.Aromatic amino acid metabolism.Aromatic amino acid biosynthesis
CUST_9971_PI425248304	GSVIVT01029951001	VIT_08s0056g01300	1.274006979	6.706771702	1.777482713	0.09703295	0.385927385	-5.107298889	VIT_208s0056g01300	2-aminoethanethiol dioxygenase	chr8:2044296..2047160	Unknown
CUST_9889_PI425248304	GSVIVT01029773001	VIT_12s0055g01000	1.273986437	5.473743052	3.283373897	0.005387955	0.082052973	-2.418175371	VIT_212s0055g01000	bacterial-induced peroxidase	chr12:14468488..14469810	Metabolism.Primary metabolism.Amino acid metabolism.Aromatic amino acid metabolism.Phenylalanine metabolism.Phenylalanine biosynthesis
CUST_6204_PI425248304	GSVIVT01019668001	VIT_02s0025g02690	1.273044436	6.300755723	2.866890251	0.012345735	0.128756679	-3.214333925	iqd17	protein	chr2:2335462..2337426	Signaling.Signaling pathway.Calcium sensors and Signaling
CUST_10102_PI425248304	GSVIVT01030218001	VIT_08s0058g01000	1.271098531	6.585948784	1.595346309	0.132774348	0.447373548	-5.375051397	ASP1	aspartate aminotransferase	chr8:10345520..10349607	Metabolism.Primary metabolism.Amino acid metabolism.Alanine and aspartate metabolism
CUST_13145_PI425248304	GSVIVT01037903001	VIT_03s0091g00210	1.269834279	6.663321772	3.112570728	0.00757619	0.098420188	-2.746905711	VIT_203s0091g00210	protein	chr3:6507405..6509263	Signaling.Hormone Signaling.Ethylene Signaling.Ethylene-mediated Signaling pathway
CUST_1689_PI425248304	GSVIVT01006972001		1.267876858	6.734994949	2.373433888	0.032347092	0.222375808	-4.119574905	AIR3	protein	chrUn:29489812..29494812	#N/A
CUST_4307_PI425248304	GSVIVT01014585001	VIT_19s0014g05070	1.264669921	8.778511397	1.574870626	0.137428105	0.454647443	-5.403930937	ATK3	kinesin-like protein	chr19:5386845..5394439	Cellular process.Cellular component organization and biogenesis.Cytoskeleton organization and biogenesis.Microtubule organization and biogenesis.Microtubule-driven movement
CUST_6424_PI425248304	GSVIVT01020581001	VIT_12s0028g03310	1.261021288	10.23040065	2.878721758	0.012059842	0.127297007	-3.192014432	VIT_212s0028g03310	protein phosphatase 2c	chr12:4074994..4078107	Signaling.Signaling pathway.Protein phosphatase.PP2C
CUST_5394_PI425248043	GSVIVT01024000001		1.26059745	6.517972055	5.714814148	5.18E-05	0.005083407	2.142598642	VIT_203s0038g02610	3-hydroxybenzoate 6-hydroxylase 1-like	chr3:1816069..1818709	#N/A
CUST_13197_PI425248304	GSVIVT01038134001	VIT_05s0094g00410	1.257100346	7.52941214	2.566879868	0.022260858	0.180287869	-3.771559769	VIT_205s0094g00410	uncharacterized protein	chr5:23719526..23724684	Unknown
CUST_4724_PI425248304	GSVIVT01015449001	VIT_11s0016g04490	1.256843928	10.57736043	2.7179456	0.016563706	0.152832684	-3.493246196	AXR3_IAA7	auxin-responsive protein	chr11:3794479..3797936	Signaling.Hormone Signaling.Auxin Signaling.Auxin-mediated Signaling pathway
CUST_2260_PI425248304	GSVIVT01008427001		1.256712178	7.418381973	3.862229595	0.001701425	0.04317618	-1.295802752	XPL1, VIT_217s0000g02440	phosphoethanolamine n-methyltransferase, integral membrane protein duf6 containing protein	chr17:2193669..2196996	#N/A
CUST_6530_PI425248043	GSVIVT01028454001	VIT_07s0005g04620	1.256230985	7.605328825	3.913139985	0.001538474	0.040365986	-1.197197707	VIT_207s0005g04620	cupin domain-containing protein	chr7:7818245..7818791	Unknown
CUST_928_PI425248063	GSVIVT01011944001	VIT_01s0011g03090	1.256064921	5.369932992	2.696435835	0.017278702	0.156058077	-3.533178327	AOC4	allene oxide cyclase	chr1:2766597..2767442	Metabolism.Primary metabolism.Lipid metabolism.Fatty acid metabolism.Alpha-linolenic acid metabolism
CUST_8846_PI425248043	GSVIVT01037535001	VIT_06s0009g00870	1.255642115	7.605598925	1.631210633	0.124948794	0.432910487	-5.323852135	VIT_206s0009g00870	NA	chr6:11907053..11907782	Unknown
CUST_4768_PI425248304	GSVIVT01015527001	VIT_11s0016g05230	1.252245794	7.387789077	5.094222564	0.000159319	0.010848691	1.035058628	AER	alcohol dehydrogenase superfamily protein	chr11:4503500..4504994	Unclear
CUST_5857_PI425248304	GSVIVT01018778001	VIT_04s0023g03420	1.250983909	10.20635267	3.817384561	0.001859451	0.0454694	-1.382730707	CPK16_CPK28	calcium-dependent protein kinase	chr4:20005136..20011413	Signaling.Signaling pathway.Protein kinase

## Sheet: DOWN in AR at FI
Supplementary Data 2. Genes up- or down-regulated in Autumn royal compared to Italia
ProbeName	SystematicName	GeneID_V1	logFC	AveExpr	t	P.Value	adj.P.Val	B	GeneName	Description	Map	Functional category
CUST_983_PI425248043	GSVIVT01004065001	VIT_07s0141g01050	-5.046579567	8.428620459	-20.60169494	6.21E-12	4.64E-08	16.09478594	NA	NA	chr7_random:664954..665712	No hit
CUST_983_PI425248043	GSVIVT01004065001	VIT_07s0151g00010	-5.046579567	8.428620459	-20.60169494	6.21E-12	4.64E-08	16.09478594	NA	NA	chr7_random:664954..665712	No hit
CUST_6059_PI425248043	GSVIVT01026572001		-4.976714141	8.053867885	-25.71596728	2.93E-13	3.90E-09	18.00552041	VIT_204s0044g00630, RLK1	protein kinase-like protein, protein	chr4:21558561..21559069	#N/A
CUST_2655_PI425248063	GSVIVT01021736001	VIT_10s0003g05570	-4.913601767	7.092334484	-7.748022039	0.00000188	0.000589263	5.375229737	VIT_210s0003g05570	reticuline oxidase-like	chr10:10325986..10327774	Metabolism.Secondary metabolism.Primary amino acids derivated metabolism.Alkaloid metabolism.Alkaloid biosynthesis
CUST_9668_PI425248304	GSVIVT01029174001	VIT_11s0052g01190	-4.83945949	9.470413604	-4.523908805	0.000467466	0.019678689	-0.026285525	XTR6	probable xyloglucan endotransglucosylase hydrolase protein 23	chr11:18944267..18946577	Cellular process.Cellular component organization and biogenesis.Cell wall organization and biogenesis.Cell wall metabolism.Cell wall modification.Xyloglucan modification
CUST_225_PI425248027	XM002269569LOC100241577		-4.743317293	7.554546827	-29.77071661	3.85E-14	1.02E-09	19.08469022	HB-1	homeobox-leucine zipper protein hat5-like	chr1:10605157..10607780	#N/A
CUST_9662_PI425248304	GSVIVT01029166001	VIT_11s0052g01260	-4.713307508	9.988745057	-4.468101599	0.000520445	0.021211014	-0.132042568	XTR6	probable xyloglucan endotransglucosylase hydrolase protein 23	chr11:18989167..18990551	Cellular process.Cellular component organization and biogenesis.Cell wall organization and biogenesis.Cell wall metabolism.Cell wall modification.Xyloglucan modification
CUST_3011_PI425248043	GSVIVT01013929001	VIT_16s0013g01070	-4.70092374	11.04599172	-6.339758534	0.0000176	0.002470972	3.201766829	VIT_216s0013g01070	ethylene-responsive transcription factor 5	chr16:6903437..6904334	Signaling.Hormone Signaling.Ethylene Signaling.Ethylene-mediated Signaling pathway
CUST_3004_PI425248043	GSVIVT01013917001	VIT_16s0013g00990	-4.690614704	11.02390432	-6.304742655	0.0000187	0.002529765	3.143961883	VIT_216s0013g00990	ethylene-responsive transcription factor 5	chr16:6726119..6741140	Signaling.Hormone Signaling.Ethylene Signaling.Ethylene-mediated Signaling pathway
CUST_1424_PI425248043	GSVIVT01006146001	VIT_00s2507g00010	-4.62605261	7.118299903	-14.49265468	7.19E-10	1.47E-06	12.49917093	FBW2	f-box lrr-repeat protein at3g48880	chrUn:42135687..42136996	Metabolism.Primary metabolism.Protein metabolism and modification.Proteolysis.cytoplasmic and nuclear protein degradation.Ubiquitin-mediated proteolysis
CUST_3000_PI425248043	GSVIVT01013913001	VIT_16s0013g00950	-4.621657906	11.39168979	-6.762712273	0.00000875	0.001783693	3.885438772	VIT_216s0013g00950	ethylene-responsive transcription factor 5	chr16:6676172..6677138	Signaling.Hormone Signaling.Ethylene Signaling.Ethylene-mediated Signaling pathway
CUST_9660_PI425248304	GSVIVT01029163001		-4.610113638	9.52708744	-4.628677412	0.00038249	0.01795803	0.171420748	XTR6	probable xyloglucan endotransglucosylase hydrolase protein 23	chr11:18996245..18997241	#N/A
CUST_9117_PI425248304	GSVIVT01027930001	VIT_05s0049g02080	-4.56589549	10.28078188	-14.54869985	6.83E-10	1.47E-06	12.54148067	VIT_205s0049g02080	protein	chr5:9621838..9626257	Unknown
CUST_3001_PI425248043	GSVIVT01013914001	VIT_16s0013g00970	-4.520713313	11.15195615	-5.600141348	0.0000635	0.005812867	1.942011096	ERF5	ethylene-responsive transcription factor 5	chr16:6692473..6693594	Signaling.Hormone Signaling.Ethylene Signaling.Ethylene-mediated Signaling pathway
CUST_3005_PI425248043	GSVIVT01013918001	VIT_16s0013g01000	-4.514526249	10.71020679	-6.573983911	0.0000119	0.00198206	3.583693101	VIT_216s0013g01000	ethylene-responsive transcription factor 5	chr16:6743260..6744066	Signaling.Hormone Signaling.Ethylene Signaling.Ethylene-mediated Signaling pathway
CUST_9659_PI425248304	GSVIVT01029162001	VIT_11s0052g01300	-4.43612119	9.802175365	-4.407264912	0.000585281	0.02286551	-0.247663674	XTR6	probable xyloglucan endotransglucosylase hydrolase protein 23	chr11:18998253..19005594	Cellular process.Cellular component organization and biogenesis.Cell wall organization and biogenesis.Cell wall metabolism.Cell wall modification.Xyloglucan modification
CUST_9659_PI425248304	GSVIVT01029162001	VIT_11s0052g01290	-4.43612119	9.802175365	-4.407264912	0.000585281	0.02286551	-0.247663674	XTR6	probable xyloglucan endotransglucosylase hydrolase protein 23	chr11:18998253..19005594	Cellular process.Cellular component organization and biogenesis.Cell wall organization and biogenesis.Cell wall metabolism.Cell wall modification.Xyloglucan modification
CUST_2611_PI425248043	GSVIVT01011435001	VIT_14s0108g01000	-4.419754218	8.311473507	-6.505241519	0.0000134	0.002101617	3.472457011	VIT_214s0108g01000	calcium-binding ef hand family protein	chr14:29638799..29639395	Unknown
CUST_3003_PI425248043	GSVIVT01013916001	VIT_16s0013g00980	-4.419403069	11.23213416	-6.51334305	0.0000132	0.002101617	3.485603483	VIT_216s0013g00980	ethylene-responsive transcription factor 5	chr16:6705921..6706748	Signaling.Hormone Signaling.Ethylene Signaling.Ethylene-mediated Signaling pathway
CUST_3151_PI425248304	GSVIVT01010631001	VIT_16s0100g00380	-4.397945479	9.741330516	-2.940580338	0.010667677	0.119574514	-3.074974017	DREB1A, TWN2	cbf4-like protein, valyl-trna synthetase	chr16:15813713..15814830	Signaling.Hormone Signaling.Ethylene Signaling.Ethylene-mediated Signaling pathway
CUST_3006_PI425248043	GSVIVT01013920001	VIT_16s0013g01030	-4.378319294	9.111785959	-6.584044866	0.0000117	0.001961697	3.59991377	VIT_216s0013g01030	ethylene-responsive transcription factor 5	chr16:6813595..6813930	Signaling.Hormone Signaling.Ethylene Signaling.Ethylene-mediated Signaling pathway
CUST_2127_PI425248043	GSVIVT01009065001	VIT_18s0001g06150	-4.367896178	13.16882896	-5.536905938	0.0000711	0.006302215	1.830591666	EXO	protein	chr18:4652460..4653650	Unclear
CUST_3009_PI425248043	GSVIVT01013924001	VIT_16s0013g01060	-4.322660046	8.797200307	-6.65922227	0.0000104	0.001792291	3.720636727	VIT_216s0013g01060	ethylene-responsive transcription factor 5	chr16:6870574..6871530	Signaling.Hormone Signaling.Ethylene Signaling.Ethylene-mediated Signaling pathway
CUST_9656_PI425248304	GSVIVT01029158001		-4.314650044	9.174077412	-4.216313638	0.000848118	0.028184926	-0.612626847	XTR6	probable xyloglucan endotransglucosylase hydrolase protein 23	chr11:19013959..19015374	#N/A
CUST_9657_PI425248304	GSVIVT01029160001	VIT_11s0052g01320	-4.313065486	9.439449299	-4.369727651	0.000629375	0.023550647	-0.319169744	XTR6	probable xyloglucan endotransglucosylase hydrolase protein 23	chr11:19011106..19012414	Cellular process.Cellular component organization and biogenesis.Cell wall organization and biogenesis.Cell wall metabolism.Cell wall modification.Xyloglucan modification
CUST_9661_PI425248304	GSVIVT01029165001	VIT_11s0052g01270	-4.310288743	9.686479005	-4.291877873	0.000732024	0.025693255	-0.467850463	XTR6	probable xyloglucan endotransglucosylase hydrolase protein 23	chr11:18992835..18994165	Cellular process.Cellular component organization and biogenesis.Cell wall organization and biogenesis.Cell wall metabolism.Cell wall modification.Xyloglucan modification
CUST_2653_PI425248063	GSVIVT01021734001	VIT_10s0003g05550	-4.295254774	7.748211631	-6.699561845	0.0000097	0.001792291	3.785066111	VIT_210s0003g05550	reticuline oxidase-like	chr10:10224120..10225715	Unclear
CUST_9665_PI425248304	GSVIVT01029171001	VIT_11s0052g01220	-4.240679252	9.811658367	-4.731749567	0.000314362	0.016022221	0.364799371	XTR6 XTH25	probable xyloglucan endotransglucosylase hydrolase protein 23	chr11:18957733..18958954	Cellular process.Cellular component organization and biogenesis.Cell wall organization and biogenesis.Cell wall metabolism.Cell wall modification.Xyloglucan modification
CUST_4019_PI425248304	GSVIVT01013934001	VIT_16s0013g01110	-4.221370022	9.297735557	-5.66198095	0.0000569	0.005373405	2.050417551	VIT_216s0013g01110	ethylene-responsive transcription factor 5-like	chr16:7011510..7025806	Signaling.Hormone Signaling.Ethylene Signaling.Ethylene-mediated Signaling pathway
CUST_3008_PI425248043	GSVIVT01013923001	VIT_16s0013g01050	-4.22133995	8.119616536	-6.493900989	0.0000136	0.002101617	3.454038003	VIT_216s0013g01050	ethylene-responsive transcription factor 5	chr16:6847616..6850269	Signaling.Hormone Signaling.Ethylene Signaling.Ethylene-mediated Signaling pathway
CUST_2624_PI425248304	GSVIVT01009066001	VIT_18s0001g06170	-4.178107273	9.682648003	-5.120795392	0.000151674	0.010466397	1.083553764	EXO	protein	chr18:4653690..4659570	Unclear
CUST_9667_PI425248304	GSVIVT01029173001	VIT_11s0052g01200	-4.11137606	9.010902299	-4.530906358	0.000461226	0.019539693	-0.013046162	XTR6	probable xyloglucan endotransglucosylase hydrolase protein 23	chr11:18947060..18948431	Cellular process.Cellular component organization and biogenesis.Cell wall organization and biogenesis.Cell wall metabolism.Cell wall modification.Xyloglucan modification
CUST_2656_PI425248063	GSVIVT01021739001	VIT_10s0003g05580	-4.069307254	7.768938013	-6.542754922	0.0000126	0.002036123	3.533247651	VIT_210s0003g05580	reticuline oxidase-like	chr10:10359501..10361096	Unclear
CUST_485_PI425248063	GSVIVT01010385001	VIT_01s0010g03020	-4.031000539	9.903094812	-2.656994813	0.018668311	0.163539818	-3.606147757	CML38	probable calcium-binding protein cml31	chr1:20036450..20040327	Response to stimulus.Stress response.Biotic stress response.Plant-pathogen interaction
CUST_2288_PI425248304	GSVIVT01008469001	VIT_17s0000g02050	-4.025480704	8.69999194	-3.66208567	0.002531221	0.054564575	-1.684097164	NUDT17	diphosphoinositol polyphosphate	chr17:1666197..1668095	Metabolism.Primary metabolism.Nucleobase, nucleoside, nucleotide, nucleic acid metabolism.Nudix hydrolase family
CUST_4635_PI425248043	GSVIVT01020616001	VIT_12s0028g02990	-4.009718724	10.31877986	-5.829511335	0.0000423	0.004453572	2.341319929	FLA13	fasciclin-like arabinogalactan protein 13	chr12:3728058..3728958	Cellular process.Cellular component organization and biogenesis.Cell wall organization and biogenesis.Cell wall structural protein
CUST_481_PI425248063	GSVIVT01010380001	VIT_01s0010g02960	-3.980574514	8.038186563	-3.533283948	0.003271628	0.062083924	-1.934143535	CML37 CML38	probable calcium-binding protein cml31	chr1:20007761..20013929	Signaling.Signaling pathway.Calcium sensors and Signaling
CUST_481_PI425248063	GSVIVT01010380001	VIT_01s0010g02970	-3.980574514	8.038186563	-3.533283948	0.003271628	0.062083924	-1.934143535	CML37 CML38	probable calcium-binding protein cml31	chr1:20007761..20013929	Signaling.Signaling pathway.Calcium sensors and Signaling
CUST_487_PI425248063	GSVIVT01010387001	VIT_01s0010g03040	-3.937493571	9.790888236	-2.700908029	0.017127618	0.155310252	-3.524883661	CML38	probable calcium-binding protein cml31	chr1:20057175..20057597	Response to stimulus.Stress response.Biotic stress response.Plant-pathogen interaction
CUST_5512_PI425248043	GSVIVT01024385001	VIT_16s0039g01920	-3.894420451	7.034170308	-18.18780264	3.4E-11	1.51E-07	14.88937689	MYB93	myb transcription factor	chr16:1905332..1907861	Regulation overview.Regulation of gene expression.Regulation of transcription.Transcription factor.MYB family transcription factor
CUST_195_PI425248027	XM002270448LOC100259747		-3.851737905	11.13506087	-6.073084686	0.0000277	0.003306976	2.75690571	NA	NA	NA	#N/A
CUST_483_PI425248063	GSVIVT01010383001	VIT_01s0010g03000	-3.831844607	9.255686527	-2.80125994	0.014056266	0.138763253	-3.337723086	CML38	probable calcium-binding protein cml31	chr1:20027402..20029452	Response to stimulus.Stress response.Biotic stress response.Plant-pathogen interaction
CUST_483_PI425248063	GSVIVT01010383001	VIT_01s0010g02990	-3.831844607	9.255686527	-2.80125994	0.014056266	0.138763253	-3.337723086	CML38	probable calcium-binding protein cml31	chr1:20027402..20029452	Response to stimulus.Stress response.Biotic stress response.Plant-pathogen interaction
CUST_484_PI425248063	GSVIVT01010384001	VIT_01s0010g03010	-3.815026724	9.775989421	-2.680202604	0.01783805	0.159467061	-3.563251362	CML38	probable calcium-binding protein cml31	chr1:20034283..20034705	Response to stimulus.Stress response.Biotic stress response.Plant-pathogen interaction
CUST_165_PI425248043	GSVIVT01000620001	VIT_19s0138g00090	-3.809876254	8.512567768	-4.984060113	0.000195533	0.012154595	0.833050733	VIT_219s0138g00090	NA	chr19:13983530..13983968	Signaling.Hormone Signaling.Ethylene Signaling.Ethylene-mediated Signaling pathway
CUST_2714_PI425248063	GSVIVT01022675001	VIT_02s0033g00520	-3.796284491	7.704316353	-20.09659003	8.73E-12	4.64E-08	15.86166428	RPS5_VIT_202s0033g00520	disease resistance protein rps2-like	chr2:14558290..14566882	Diverse functions.Gene family with diverse functions.NBS-LRR superfamily
CUST_2659_PI425248063	GSVIVT01021745001	VIT_10s0003g05620	-3.766291781	7.299111772	-6.7805715	0.0000085	0.001766961	3.913716325	VIT_210s0003g05620	reticuline oxidase-like	chr10:10435804..10437399	Unclear
CUST_6736_PI425248043	GSVIVT01029157001	VIT_11s0052g01340	-3.702097534	7.146728529	-4.573094616	0.000425382	0.018826355	0.066670812	XTR6	probable xyloglucan endotransglucosylase hydrolase protein 23	chr11:19016841..19019749	Cellular process.Cellular component organization and biogenesis.Cell wall organization and biogenesis.Cell wall metabolism.Cell wall modification.Xyloglucan modification
CUST_482_PI425248063	GSVIVT01010382001	VIT_01s0010g02980	-3.675992383	8.09502583	-2.72664764	0.016282687	0.151430447	-3.47706455	PC1 CML41	probable calcium-binding protein cml31	chr1:20019343..20022287	Response to stimulus.Stress response.Biotic stress response.Plant-pathogen interaction
CUST_4491_PI425248043	GSVIVT01019860001	VIT_02s0025g04460	-3.632111844	13.1397596	-4.053192094	0.001167396	0.034433006	-0.926510532	ddf2	ap2 erf domain-containing transcription factor	chr2:3923541..3929358	Signaling.Hormone Signaling.Ethylene Signaling.Ethylene-mediated Signaling pathway
CUST_4491_PI425248043	GSVIVT01019860001	VIT_02s0025g04450	-3.632111844	13.1397596	-4.053192094	0.001167396	0.034433006	-0.926510532	ddf2	ap2 erf domain-containing transcription factor	chr2:3923541..3929358	Signaling.Hormone Signaling.Ethylene Signaling.Ethylene-mediated Signaling pathway
CUST_639_PI425248304	GSVIVT01001992001		-3.615817104	8.322174357	-8.365086942	0.000000766	0.00030859	6.23769762	VIT_219s0177g00270	3fe-4s ferredoxin	chr19:6129791..6131464	#N/A
CUST_8656_PI425248043	GSVIVT01036612001	VIT_13s0084g00380	-3.613971276	8.310295114	-6.387899897	0.0000162	0.002388108	3.280938932	ST2A	protein	chr13:19227443..19228471	Metabolism.Secondary metabolism.Phenylpropanoid metabolism.Flavonoid metabolism.Flavonoid biosynthesis.Flavonoid-sulfate biosynthesis
CUST_5028_PI425248304	GSVIVT01016741001	VIT_09s0002g01110	-3.559989785	6.199612292	-4.240828016	0.00080852	0.02733386	-0.565611524	VIT_209s0002g01110	protein kinase chloroplast	chr9:845751..847480	Response to stimulus.Stress response.Biotic stress response
CUST_9167_PI425248043	GSVIVT01038638001	VIT_16s0098g01000	-3.502218852	11.79608202	-4.536196165	0.000456566	0.019507358	-0.003041054	NA	NA	chr16:21290996..21291719	No hit
CUST_6740_PI425248043	GSVIVT01029170001	VIT_11s0052g01230	-3.499662567	8.307807666	-4.915788961	0.000222168	0.013076975	0.707098987	XTH25	probable xyloglucan endotransglucosylase hydrolase protein 23	chr11:18960277..18961530	Cellular process.Cellular component organization and biogenesis.Cell wall organization and biogenesis.Cell wall metabolism.Cell wall modification.Xyloglucan modification
CUST_194_PI425248027	XM002282145LOC100254504		-3.490579782	10.22355642	-4.760753421	0.000297547	0.015662722	0.419004039	VIT_216s0013g01120	ethylene-responsive transcription factor 5	chr16:7044652..7045867	#N/A
CUST_7995_PI425248304	GSVIVT01025051001	VIT_06s0004g04010	-3.402360315	7.660925532	-3.831423077	0.001808441	0.044621176	-1.355512012	EXO70H7	protein	chr6:4995148..4997309	Transport overview.Macromolecule transport.Protein transport.Tethering factors
CUST_8242_PI425248043	GSVIVT01035109001	VIT_05s0077g01970	-3.378657775	10.38712173	-4.571353789	0.000426803	0.018830989	0.063384966	ATL2	ring zinc finger	chr5:1538530..1539312	Regulation overview.Regulation of gene expression.Regulation of transcription.Transcription factor.Zinc finger C3HC4 family transcription factor
CUST_1298_PI425248043	GSVIVT01005600001	VIT_00s2015g00020	-3.311307571	8.06399503	-6.668564975	0.0000102	0.001792291	3.73558038	VIT_200s2015g00020	f-box protein fbw2-like	chrUn:40830695..40831762	Metabolism.Primary metabolism.Protein metabolism and modification.Proteolysis.cytoplasmic and nuclear protein degradation.Ubiquitin-mediated proteolysis
CUST_2673_PI425248304	GSVIVT01009152001	VIT_18s0001g07320	-3.304331386	12.0237381	-3.652151683	0.002581755	0.055170758	-1.703384053	UCP5	protein	chr18:5605382..5606712	Transport overview.Electrochemical Potential-driven Transporters.Porters.Mitochondrial Carrier.Mitochondrial dicarboxilate Carrier
CUST_480_PI425248063	GSVIVT01010379001	VIT_01s0010g02950	-3.289551608	10.5715462	-2.582724846	0.021584214	0.177257359	-3.742613927	CML38	probable calcium-binding protein cml31	chr1:20003391..20003813	Response to stimulus.Stress response.Biotic stress response.Plant-pathogen interaction
CUST_2926_PI425248304	GSVIVT01009621001	VIT_18s0001g11680	-3.288875822	8.771817022	-2.661850459	0.018491561	0.162787115	-3.597182404	VIT_218s0001g11680	uncharacterized protein	chr18:9946872..9949051	Unknown
CUST_1171_PI425248043	GSVIVT01005067001	VIT_00s0253g00150	-3.267032714	6.483939145	-4.714719281	0.00032469	0.016339132	0.332928021	MES1	polyneuridine-aldehyde esterase	chrUn:17861322..17864023	Metabolism.Primary metabolism.Lipid metabolism.Fatty acid metabolism.Alpha-linolenic acid metabolism
CUST_2170_PI425248063	GSVIVT01020151001	VIT_01s0026g00900	-3.252748006	9.543348535	-4.86677321	0.000243588	0.013884513	0.61632168	VIT_201s0026g00880, MMP	uncharacterized wd repeat-containing protein alr3466-like, metalloendoproteinase 1-like	chr1:9772922..9786128	Metabolism.Primary metabolism.Protein metabolism and modification.Proteolysis.Peptidase-mediated proteolysis.Metallopeptidase-mediated proteolysis
CUST_2170_PI425248063	GSVIVT01020151001	VIT_01s0026g00890	-3.252748006	9.543348535	-4.86677321	0.000243588	0.013884513	0.61632168	VIT_201s0026g00880, MMP	uncharacterized wd repeat-containing protein alr3466-like, metalloendoproteinase 1-like	chr1:9772922..9786128	Metabolism.Primary metabolism.Protein metabolism and modification.Proteolysis.Peptidase-mediated proteolysis.Metallopeptidase-mediated proteolysis
CUST_2170_PI425248063	GSVIVT01020151001	VIT_01s0026g00880	-3.252748006	9.543348535	-4.86677321	0.000243588	0.013884513	0.61632168	VIT_201s0026g00880, MMP	uncharacterized wd repeat-containing protein alr3466-like, metalloendoproteinase 1-like	chr1:9772922..9786128	Metabolism.Primary metabolism.Protein metabolism and modification.Proteolysis.Peptidase-mediated proteolysis.Metallopeptidase-mediated proteolysis
CUST_7953_PI425248043	GSVIVT01033755001	VIT_08s0007g04100	-3.224254584	7.730559206	-6.552608609	0.0000123	0.002022086	3.549180531	CYP76G1	cytochrome p450	chr8:18066319..18079943	Metabolism.Cellular metabolism.Oxidation reduction.Cytochrome P450 oxidoreductase
CUST_6457_PI425248043	GSVIVT01028152001	VIT_07s0005g01760	-3.196555222	9.222377414	-3.154677216	0.006966031	0.094076775	-2.666094111	GPAT3	probable glycerol-3-phosphate acyltransferase 2-like	chr7:4239432..4246879	Metabolism.Primary metabolism.Lipid metabolism.Glycerolipid metabolism.Glycerophospholipid metabolism.Glycerophospholipid biosynthesis
CUST_3287_PI425248304	GSVIVT01010993001	VIT_07s0104g01340	-3.193561889	7.282197411	-6.827076342	0.00000788	0.001678138	3.987126359	VIT_207s0104g01340	bidirectional sugar transporter sweet14-like	chr7:2367917..2369607	Development.Root development
CUST_6446_PI425248043	GSVIVT01028106001	VIT_07s0005g01320	-3.185350864	9.228193652	-3.332188062	0.004887522	0.07785091	-2.323844568	NA	NA	chr7:3854118..3854906	Unknown
CUST_6565_PI425248304	GSVIVT01020881001	VIT_05s0029g01540	-3.158809373	6.433518963	-16.48047884	1.29E-10	4.90E-07	13.87897577	VIT_205s0029g01540	ankyrin repeat-containing protein at3g12360-like	chr5:17782034..17785629	Transport overview.Accessory factors involved in transport.Auxiliary transport proteins.Ankyrin
CUST_5166_PI425248043	GSVIVT01023207001	VIT_12s0035g01280	-3.156695919	6.524715354	-15.2088355	3.78E-10	1.12E-06	13.02426779	VIT_212s0035g01280	disease resistance protein at4g27190-like	chr12:21102291..21105478	Response to stimulus.Stress response.Biotic stress response.Plant-pathogen interaction.R proteins from Plant-pathogen interaction
CUST_1695_PI425248304	GSVIVT01007007001	VIT_00s0463g00020	-3.096671208	9.315901132	-4.24080212	0.00080856	0.02733386	-0.565661165	WRKY20, SCL13	wrky transcription factor, gras family transcription factor	chrUn:29699647..29704648	Regulation overview.Regulation of gene expression.Regulation of transcription.Transcription factor.GRAS family transcription factor
CUST_3196_PI425248043	GSVIVT01014539001	VIT_19s0014g04650	-3.089304738	12.80201528	-4.151787047	0.000962118	0.030728874	-0.736584661	VIT_219s0014g04650	protein	chr19:4954907..4956200	Signaling.Signaling pathway.Calcium sensors and Signaling
CUST_2824_PI425248304	GSVIVT01009430001	VIT_18s0001g09910	-3.077999465	9.729156785	-3.718747367	0.002261512	0.051107507	-1.574100694	VIT_218s0001g09910	l-asparaginase	chr18:8278058..8279676	Metabolism.Primary metabolism.Amino acid metabolism.Alanine and aspartate metabolism
CUST_1101_PI425248043	GSVIVT01004798001	VIT_02s0234g00130	-3.068076443	9.212726312	-2.766593807	0.015051103	0.144352942	-3.402593553	ERF-1	ethylene-responsive transcription factor 1a	chr2:177605..178887	Signaling.Hormone Signaling.Ethylene Signaling.Ethylene-mediated Signaling pathway
CUST_3324_PI425248063	GSVIVT01034535001	VIT_18s0072g00550	-3.035635979	11.0118935	-4.076217026	0.001115765	0.033391384	-0.882104849	VIT_218s0072g00550	uncharacterized protein loc100252073	chr18:19720789..19740328	Unknown
CUST_144_PI425248304	GSVIVT01000300001	VIT_00s0131g00220	-3.00814622	5.807995929	-4.096389847	0.001072448	0.032758313	-0.843225002	ANNAT3	annexin d3-like	chrUn:2643334..2645994	Transport overview.Channels and pores.a-Type channels.Annexin
CUST_7827_PI425248304	GSVIVT01024710001	VIT_06s0004g06840	-3.004948919	9.110144772	-3.383273145	0.004413513	0.073009076	-2.224990167	VIT_206s0004g06840	probable protein phosphatase 2c 25-like	chr6:7567081..7569864	Signaling.Signaling pathway.Protein phosphatase.PP2C
CUST_4213_PI425248043	GSVIVT01018654001	VIT_16s0022g00510	-2.986875766	10.56838763	-5.024342958	0.000181391	0.011628697	0.907096537	HSP23-MITO	heat shock protein	chr16:11604752..11606447	Metabolism.Primary metabolism.Protein metabolism and modification.Protein folding.Chaperone-mediated protein folding.HSP-mediated protein folding
CUST_8747_PI425248304	GSVIVT01027028001	VIT_15s0046g01560	-2.969076589	8.905027492	-8.385293761	0.000000744	0.000304474	6.265060584	BAG6	bcl-2-associated athanogene 6	chr15:18496035..18501265	Unknown
CUST_138_PI425248304	GSVIVT01000282001	VIT_00s0131g00010	-2.92815595	5.702377738	-3.836710127	0.0017896	0.044373082	-1.345262607	ANNAT3	annexin d3	chrUn:2170761..2173434	Transport overview.Channels and pores.a-Type channels.Annexin
CUST_8826_PI425248043	GSVIVT01037448001	VIT_06s0009g01620	-2.918497038	10.27787997	-4.088968168	0.001088182	0.03283835	-0.85752628	VIT_206s0009g01620, VIT_206s0009g01600	late embryogenesis abundant hydroxyproline-rich glycoprotein, bzip transcription factor bzip114	chr6:13571881..13574074	Response to stimulus.Stress response.Biotic stress response.Virus stress response
CUST_8826_PI425248043	GSVIVT01037448001	VIT_06s0009g01610	-2.918497038	10.27787997	-4.088968168	0.001088182	0.03283835	-0.85752628	VIT_206s0009g01620, VIT_206s0009g01600	late embryogenesis abundant hydroxyproline-rich glycoprotein, bzip transcription factor bzip114	chr6:13571881..13574074	Response to stimulus.Stress response.Biotic stress response.Virus stress response
CUST_4622_PI425248043	GSVIVT01020584001	VIT_12s0028g03270	-2.917092466	12.77889047	-4.413344568	0.000578444	0.022698395	-0.236094039	ERF9	ethylene response factor 3	chr12:4004275..4005147	Signaling.Hormone Signaling.Ethylene Signaling.Ethylene-mediated Signaling pathway
CUST_10033_PI425248304	GSVIVT01030091001	VIT_12s0057g01070	-2.912921541	6.305111438	-8.652590236	0.000000511	0.000222945	6.621912202	VIT_212s0057g01080, BSMT1	kelch repeat-containing protein, benzoate carboxyl	chr12:9756400..9757530	Metabolism.Primary metabolism.Amino acid metabolism.Aromatic amino acid metabolism.Phenylalanine metabolism.Phenylalanine biosynthesis
CUST_2157_PI425248063	GSVIVT01020134001	VIT_01s0026g01030	-2.902000066	10.8289253	-6.353885954	0.0000172	0.002446725	3.225036533	VIT_201s0026g01030	upf0392 protein rcom_0530710-like	chr1:9995025..9997121	Regulation overview.Regulation of gene expression.Regulation of transcription.Transcription factor.Zinc finger C3HC4 family transcription factor
CUST_7520_PI425248043	GSVIVT01031878001	VIT_03s0063g01730	-2.88459422	6.125742623	-6.346966231	0.0000174	0.002462185	3.213642593	VIT_203s0063g01730	transmembrane protein 45b-like	chr3:5052865..5063441	Response to stimulus.Stress response.Biotic stress response
CUST_12603_PI425248304	GSVIVT01036320001	VIT_18s0001g04220	-2.869394062	6.628834809	-9.723035873	0.000000123	6.97E-05	7.960072931	TPS21	valencene synthase-like	chr18_random:3763678..3765886	Metabolism.Secondary metabolism.Terpenoid metabolism.Terpenoid biosynthesis
CUST_13266_PI425248304	GSVIVT01038271001	VIT_05s0094g01590	-2.86242297	8.955811274	-6.74955428	0.00000894	0.001783693	3.864574421	VIT_205s0094g01590	protein	chr5:24864593..24868199	Unknown
CUST_3826_PI425248304	GSVIVT01013357001	VIT_18s0122g01460	-2.847941942	7.014545277	-4.467144168	0.000521406	0.021211014	-0.133859532	CYP87A2	cytochrome p450	chr18:1007920..1011012	Metabolism.Cellular metabolism.Oxidation reduction.Cytochrome P450 oxidoreductase
CUST_12849_PI425248304	GSVIVT01037077001	VIT_03s0088g00060	-2.843957571	6.025126114	-8.006659459	0.00000128	0.00046159	5.743132	VIT_203s0088g00060	phenylcoumaran benzylic ether reductase -like protein	chr3:8069856..8072937	Metabolism.Secondary metabolism.Phenylpropanoid metabolism.Flavonoid metabolism.Isoflavonoid metabolism.Isoflavonoid biosynthesis
CUST_142_PI425248304	GSVIVT01000290001	VIT_00s0131g00140	-2.83637854	5.837413353	-3.953364952	0.001421013	0.038467418	-1.119359378	ANNAT3	annexin d3-like	chrUn:2379078..2380472	Transport overview.Channels and pores.a-Type channels.Annexin
CUST_837_PI425248043	GSVIVT01003569001		-2.821572605	9.32439602	-6.470912525	0.0000141	0.002113514	3.416641405	VIT_207s0197g00230	probable disease resistance protein at5g66900-like	chr7:14731136..14732465	#N/A
CUST_10235_PI425248304	GSVIVT01030528001	VIT_12s0059g01590	-2.793078151	9.55561483	-4.666201645	0.000356077	0.017326503	0.241954818	VIT_212s0059g01590	gdsl esterase lipase	chr12:6491575..6511613	Unclear
CUST_6863_PI425248304	GSVIVT01022172001	VIT_07s0031g01070	-2.792980652	7.31761414	-5.715678286	0.0000517	0.005083407	2.144102992	VIT_207s0031g01070	l-ascorbate oxidase	chr7:17207564..17213561	Metabolism.Primary metabolism.Organic acid metabolism.Ascorbate and aldarate metabolism
CUST_1338_PI425248304	GSVIVT01005124001	GSVIVT01005124001	-2.784148153	6.680553267	-11.02429434	2.54E-08	2.41E-05	9.40843484	NA	NA	chrUn:18374971..18375969	Unknown
CUST_230_PI425248027	XM002277344LOC100263804		-2.782381181	8.837781619	-3.206316521	0.006284005	0.089340489	-2.566770559	NA	NA	chrUn:51143..52643	#N/A
CUST_833_PI425248043	GSVIVT01003563001e5		-2.77503939	8.702928351	-5.849828063	0.0000408	0.00439794	2.376319439	VIT_207s0197g00140 VIT_207s0197g00150	probable disease resistance protein at5g66900-like	chr7:14675185..14682521	#N/A
CUST_538_PI425248304	GSVIVT01001710001	VIT_03s0167g00190	-2.771481621	7.089340568	-6.356915087	0.0000171	0.002446725	3.230022008	CYP714A1	cytochrome p450 734a1-like	chr3:12545400..12547563	Metabolism.Cellular metabolism.Oxidation reduction.Cytochrome P450 oxidoreductase
CUST_12601_PI425248304	GSVIVT01036315001	VIT_18s0001g04120	-2.770323081	6.88430043	-15.35201514	3.34E-10	1.11E-06	13.12531192	TPS21	valencene synthase-like	chr18_random:3717755..3720275	Metabolism.Secondary metabolism.Terpenoid metabolism.Terpenoid biosynthesis
CUST_4869_PI425248304	GSVIVT01015823001	VIT_03s0017g01740	-2.746304711	5.843728291	-3.858427197	0.001714278	0.04331278	-1.303170972	ANNAT3	annexin d3	chr3:17907034..17917706	Transport overview.Channels and pores.a-Type channels.Annexin
CUST_4869_PI425248304	GSVIVT01015823001	VIT_03s0017g01750	-2.746304711	5.843728291	-3.858427197	0.001714278	0.04331278	-1.303170972	ANNAT3	annexin d3	chr3:17907034..17917706	Transport overview.Channels and pores.a-Type channels.Annexin
CUST_1498_PI425248043	GSVIVT01006469001	VIT_00s0372g00100	-2.736003616	8.225486321	-6.175819925	0.0000232	0.00290375	2.929548001	TPS14	( )-nerolidol synthase chloroplastic-like	chrUn:26248172..26248995	Metabolism.Secondary metabolism.Terpenoid metabolism.Monoterpenoid metabolism.Monoterpenoid biosynthesis
CUST_12611_PI425248304	GSVIVT01036344001		-2.731192056	6.734049571	-13.41068641	0.000000002	3.36E-06	11.63904409	TPS21	valencene synthase-like	chr18_random:3982770..3988761	#N/A
CUST_1606_PI425248063	GSVIVT01016426001	VIT_13s0019g02850	-2.730841637	8.891942231	-5.21269565	0.000128045	0.009232091	1.250559191	HSP18	kda class i heat shock protein	chr13:4036186..4049281	Metabolism.Primary metabolism.Protein metabolism and modification.Protein folding.Chaperone-mediated protein folding.HSP-mediated protein folding
CUST_1606_PI425248063	GSVIVT01016426001	VIT_13s0019g02820	-2.730841637	8.891942231	-5.21269565	0.000128045	0.009232091	1.250559191	HSP18	kda class i heat shock protein	chr13:4036186..4049281	Metabolism.Primary metabolism.Protein metabolism and modification.Protein folding.Chaperone-mediated protein folding.HSP-mediated protein folding
CUST_1606_PI425248063	GSVIVT01016426001	VIT_13s0019g02840	-2.730841637	8.891942231	-5.21269565	0.000128045	0.009232091	1.250559191	HSP18	kda class i heat shock protein	chr13:4036186..4049281	Metabolism.Primary metabolism.Protein metabolism and modification.Protein folding.Chaperone-mediated protein folding.HSP-mediated protein folding
CUST_1606_PI425248063	GSVIVT01016426001	VIT_13s0019g02830	-2.730841637	8.891942231	-5.21269565	0.000128045	0.009232091	1.250559191	HSP18	kda class i heat shock protein	chr13:4036186..4049281	Metabolism.Primary metabolism.Protein metabolism and modification.Protein folding.Chaperone-mediated protein folding.HSP-mediated protein folding
CUST_4520_PI425248304	GSVIVT01015103001	VIT_11s0016g01330	-2.730756783	7.388276249	-13.34233651	2.14E-09	3.36E-06	11.58181472	VIT_211s0016g01330 VIT_211s0016g01340	stress responsive alpha-beta barrel domain protein	chr11:1081748..1088504	Unknown
CUST_4520_PI425248304	GSVIVT01015103001	VIT_11s0016g01340	-2.730756783	7.388276249	-13.34233651	2.14E-09	3.36E-06	11.58181472	VIT_211s0016g01330 VIT_211s0016g01340	stress responsive alpha-beta barrel domain protein	chr11:1081748..1088504	Unknown
CUST_2912_PI425248043	GSVIVT01013562001	VIT_05s0124g00320	-2.713615688	6.815257526	-3.324537591	0.004962767	0.078451829	-2.338637645	MS2	fatty acyl- reductase 2-like	chr5:20913563..20914372	Unclear
CUST_12618_PI425248304	GSVIVT01036361001	VIT_18s0001g05240	-2.703763636	6.863619929	-10.55893875	4.38E-08	3.43E-05	8.911384184	TPS21	valencene synthase-like	chr18_random:4217610..4220002	Metabolism.Secondary metabolism.Terpenoid metabolism.Terpenoid biosynthesis
CUST_1005_PI425248043	GSVIVT01004265001	VIT_00s1206g00010	-2.679493055	8.881770044	-3.122862481	0.007422327	0.097372298	-2.727169224	VIT_200s1206g00010	aspartic proteinase nepenthesin-2	chrUn:37825787..37827015	Metabolism.Primary metabolism.Protein metabolism and modification.Proteolysis.Peptidase-mediated proteolysis
CUST_9149_PI425248043	GSVIVT01038585001	VIT_16s0098g01550	-2.675589992	6.8746898	-11.73035943	1.15E-08	1.39E-05	10.12141439	NA	NA	chr16:21712144..21712399	No hit
CUST_139_PI425248043	GSVIVT01000450001	VIT_12s0134g00490	-2.673896912	8.026660846	-2.942170476	0.010634056	0.119448818	-3.071958008	MYB14	protein	chr12:8125120..8126503	Regulation overview.Regulation of gene expression.Regulation of transcription.Transcription factor.MYB family transcription factor
CUST_12718_PI425248304	GSVIVT01036586001	VIT_13s0084g00090	-2.673845931	7.604918087	-2.068564352	0.057419975	0.295426583	-4.643478383	VIT_213s0084g00090	auxin-induced protein 5ng4-like	chr13:18659449..18661717	Transport overview.Electrochemical Potential-driven Transporters.Porters.Drug/Metabolite Transporter.Plant Drug/Metabolite Exporter
CUST_4901_PI425248043	GSVIVT01022135001	VIT_07s0031g00680	-2.673278745	7.987751553	-7.797445624	0.00000175	0.000578285	5.446259095	ACD2	red chlorophyll catabolite reductase	chr7:16847942..16851831	Metabolism.Primary metabolism.Cofactor metabolism.Tetrapyrrole metabolism.Chlorophyll metabolism.Chlorophyll catabolism
CUST_9242_PI425248304	GSVIVT01028170001	VIT_07s0005g01930	-2.670734288	7.606378207	-4.444555793	0.000544615	0.02182151	-0.176751437	VIT_207s0005g01940	pectinesterase family expressed	chr7:4380862..4382867	Cellular process.Cellular component organization and biogenesis.Cell wall organization and biogenesis.Cell wall metabolism.Cell wall modification.Pectin modification
CUST_9242_PI425248304	GSVIVT01028170001	VIT_07s0005g01940	-2.670734288	7.606378207	-4.444555793	0.000544615	0.02182151	-0.176751437	VIT_207s0005g01940	pectinesterase family expressed	chr7:4380862..4382867	Cellular process.Cellular component organization and biogenesis.Cell wall organization and biogenesis.Cell wall metabolism.Cell wall modification.Pectin modification
CUST_5373_PI425248043	GSVIVT01023921001	VIT_03s0038g03410	-2.669441012	8.908152611	-3.68303159	0.002427921	0.053033524	-1.643432113	NAC036	nac domain ipr003441	chr3:2465510..2466922	Regulation overview.Regulation of gene expression.Regulation of transcription.Transcription factor.NAC family transcription factor
CUST_2605_PI425248043	GSVIVT01011425001	VIT_14s0108g00900	-2.65025789	5.839562149	-4.578119413	0.000421308	0.018743993	0.07615349	VIT_214s0108g00900	pectinesterase 2	chr14:29558557..29560132	Cellular process.Cellular component organization and biogenesis.Cell wall organization and biogenesis.Cell wall metabolism.Cell wall modification.Pectin modification
CUST_1724_PI425248043	GSVIVT01007554001	VIT_17s0000g10060	-2.638008116	10.39817844	-4.949116905	0.000208726	0.012620797	0.768656403	VIT_217s0000g10070, VIT_217s0000g10060	protein, gdsl esterase lipase	chr17:12208441..12210355	Unclear
CUST_4453_PI425248043	GSVIVT01019682001	GSVIVT01019682001	-2.634430689	8.513095832	-3.272906101	0.005501761	0.082884689	-2.438385142	NA	NA	chr2:2430222..2430832	No hit
CUST_2878_PI425248063	GSVIVT01026007001	VIT_18s0041g01300	-2.630719674	8.358229672	-2.778202633	0.014710541	0.142372926	-3.380894544	CCR4	serine threonine-protein kinase-like protein ccr4-like	chr18:25936491..25946775	No hit
CUST_2878_PI425248063	GSVIVT01026007001	VIT_18s0041g01290	-2.630719674	8.358229672	-2.778202633	0.014710541	0.142372926	-3.380894544	CCR4	serine threonine-protein kinase-like protein ccr4-like	chr18:25936491..25946775	No hit
CUST_198_PI425248027	XM002276179LOC100242144		-2.62888806	13.18670173	-4.586516714	0.00041459	0.01865011	0.091994932	ERF9	ethylene response factor 3	chr12:4004201..4005147	#N/A
CUST_1219_PI425248043	GSVIVT01005220001	VIT_00s0266g00040	-2.628448905	8.211621183	-5.050882513	0.000172657	0.01117648	0.955768504	TPS14	( )-nerolidol synthase chloroplastic-like	chrUn:19381610..19382597	Metabolism.Secondary metabolism.Terpenoid metabolism.Monoterpenoid metabolism.Monoterpenoid biosynthesis
CUST_112_PI425248027	XM002269402		-2.620451028	6.992039559	-6.530756037	0.0000128	0.002064383	3.513826404	NIT4	bifunctional nitrilase nitrile hydratase nit4b	chr2:15494262..15496824	#N/A
CUST_13157_PI425248304	GSVIVT01037959001	VIT_10s0092g00240	-2.619730011	7.949298379	-10.50293332	4.69E-08	3.56E-05	8.850041011	VIT_210s0092g00240 VIT_210s0092g00250 VIT_210s0092g00260	protein	chr10:11627282..11642515	Metabolism.Primary metabolism.Carbohydrate metabolism.Monosaccharide metabolism.Galactose metabolism
CUST_13157_PI425248304	GSVIVT01037959001	VIT_10s0092g00250	-2.619730011	7.949298379	-10.50293332	4.69E-08	3.56E-05	8.850041011	VIT_210s0092g00240 VIT_210s0092g00250 VIT_210s0092g00260	protein	chr10:11627282..11642515	Metabolism.Primary metabolism.Carbohydrate metabolism.Monosaccharide metabolism.Galactose metabolism
CUST_13157_PI425248304	GSVIVT01037959001	VIT_10s0092g00260	-2.619730011	7.949298379	-10.50293332	4.69E-08	3.56E-05	8.850041011	VIT_210s0092g00240 VIT_210s0092g00250 VIT_210s0092g00260	protein	chr10:11627282..11642515	Metabolism.Primary metabolism.Carbohydrate metabolism.Monosaccharide metabolism.Galactose metabolism
CUST_2410_PI425248043	GSVIVT01010629001	VIT_16s0100g00400	-2.614167309	8.485604784	-2.082594605	0.055950795	0.291640757	-4.620145052	VIT_216s0100g00400	ap2 erf domain-containing transcription factor	chr16:15837589..15839249	Signaling.Hormone Signaling.Ethylene Signaling.Ethylene-mediated Signaling pathway
CUST_1613_PI425248063	GSVIVT01016435001	VIT_13s0019g02690	-2.61176612	6.134785665	-3.2818435	0.005404446	0.082257024	-2.421130485	VIT_213s0019g02690	bifunctional inhibitor lipid-transfer protein seed storage 2s albumin-like protein	chr13:3932789..3933535	Transport overview.Macromolecule transport.Lipid transport
CUST_7387_PI425248043	GSVIVT01031483001	VIT_06s0061g00580	-2.603062479	10.31353717	-1.823380156	0.089489266	0.370793011	-5.036924748	VIT_206s0061g00580	NA	chr6:18080662..18084284	No hit
CUST_3111_PI425248304	GSVIVT01009960001	VIT_18s0001g14780	-2.595907956	7.514410007	-4.807253075	0.000272502	0.014994056	0.505706909	VIT_218s0001g14780	gdsl esterase lipase exl3	chr18:12841218..12848327	Unclear
CUST_205_PI425248027	XM002266201LOC100254977		-2.591571949	6.913450265	-8.333714993	0.0000008	0.000317865	6.195106828	NA	NA		#N/A
CUST_8887_PI425248043	GSVIVT01037717001	VIT_19s0090g01160	-2.590697183	6.734118461	-4.704297122	0.000331182	0.016500206	0.313407624	VIT_219s0090g01160	gdsl esterase lipase	chr19:7223203..7225703	Unclear
CUST_36_PI425248063	GSVIVT01000575001	VIT_01s0137g00410	-2.58518809	7.855256211	-2.201298061	0.044842926	0.261117543	-4.419566056	CYP86C1	cytochrome p450	chr1:6936328..6938135	Metabolism.Cellular metabolism.Oxidation reduction.Cytochrome P450 oxidoreductase
CUST_4109_PI425248043	GSVIVT01018166001	VIT_15s0021g02680	-2.567612037	6.983991706	-4.137602063	0.000989214	0.031145611	-0.763872328	cycp3-1	nuc-1 negative regulatory protein	chr15:13686972..13688211	Cellular process.Cell growth and death
CUST_3124_PI425248063	GSVIVT01032702001	VIT_13s0067g02560	-2.56233296	8.545167688	-4.8945059	0.000231219	0.013490319	0.66771815	VIT_213s0067g02560	protein	chr13:1388765..1389903	Unknown
CUST_4426_PI425248043	GSVIVT01019603001	VIT_02s0025g02100	-2.558202669	6.227994448	-3.505214674	0.003460016	0.064040211	-1.988611143	VIT_202s0025g02100	uncharacterized LOC100855024	chr2:1877335..1878365	No hit
CUST_5168_PI425248043	GSVIVT01023210001e3		-2.541952212	8.173290285	-14.86901579	5.11E-10	1.24E-06	12.77927642	RPS2	disease resistance protein at4g27190-like	chr12:21046696..21054184	#N/A
CUST_151_PI425248043	GSVIVT01000472001	VIT_12s0134g00670	-2.540995313	10.09554919	-3.782675776	0.001991929	0.047529389	-1.450047874	VIT_212s0134g00670	anthocyanin 5-aromatic acyltransferase	chr12:8295348..8296724	Metabolism.Secondary metabolism.Phenylpropanoid metabolism.Flavonoid metabolism.Flavonoid biosynthesis.Anthocyanin biosynthesis
CUST_1570_PI425248304	GSVIVT01006372001	VIT_00s0357g00080	-2.540185502	7.66035159	-4.292727722	0.000730815	0.025684716	-0.46622471	VIT_200s0357g00080	glucan -beta-glucosidase	chrUn:25328753..25331535	Metabolism.Primary metabolism.Carbohydrate metabolism.Polysaccharide metabolism.Starch and sucrose metabolism
CUST_3112_PI425248304	GSVIVT01009961001	VIT_18s0001g14790	-2.533316416	7.422524119	-4.599480289	0.000404435	0.018492371	0.116436413	VIT_218s0001g14780	gdsl esterase lipase exl3	chr18:12853194..12856039	Unclear
CUST_8579_PI425248043	GSVIVT01036339001		-2.510063745	6.492593145	-13.60074361	1.67E-09	3.16E-06	11.79631097	TPS21	valencene synthase-like	chr18_random:3959835..3960533	#N/A
CUST_1217_PI425248043	GSVIVT01005218001	VIT_00s0266g00020	-2.496774157	7.873332652	-5.087556681	0.000161299	0.010879272	1.022879149	TPS14	low quality protein: ( )-nerolidol synthase chloroplastic-like	chrUn:19308691..19309641	Metabolism.Secondary metabolism.Terpenoid metabolism.Monoterpenoid metabolism.Monoterpenoid biosynthesis
CUST_5169_PI425248043	GSVIVT01023212001	VIT_12s0035g01250	-2.490228526	7.324740152	-9.024620902	0.000000307	0.000148663	7.103121949	VIT_212s0035g01250	disease resistance protein at4g27190-like	chr12:21030034..21033728	Diverse functions.Gene family with diverse functions.NBS-LRR superfamily
CUST_12614_PI425248304	GSVIVT01036351001	VIT_18s0001g04990	-2.439917562	6.966325568	-9.946493092	9.28E-08	5.69E-05	8.222043625	VIT_218s0001g04990	valencene synthase-like	chr18_random:4106981..4108226	Metabolism.Secondary metabolism.Terpenoid metabolism.Terpenoid biosynthesis
CUST_7426_PI425248043	GSVIVT01031626001	VIT_05s0062g00800	-2.438076578	7.057843214	-7.599784572	0.00000235	0.000680534	5.16010965	VIT_205s0062g00800	NA	chr5:19108996..19111113	No hit
CUST_4599_PI425248304	GSVIVT01015240001	VIT_11s0016g02570	-2.437900283	7.83805447	-6.141170028	0.0000247	0.003052082	2.871496561	PLA2-BETA	phospholipase a2	chr11:2056848..2059585	Metabolism.Primary metabolism.Lipid metabolism.Glycerolipid metabolism.Glycerophospholipid metabolism.Glycerophospholipid catabolism
CUST_7705_PI425248043	GSVIVT01032581001	VIT_14s0066g02350	-2.429092812	6.029147292	-5.981533875	0.0000325	0.003644205	2.601732411	VIT_214s0066g02360, LGT8	seed maturation-like protein, probable galacturonosyltransferase-like 9-like	chr14:28565013..28567439	Metabolism.Primary metabolism.Carbohydrate metabolism.Monosaccharide metabolism.Galactose metabolism
CUST_975_PI425248063	GSVIVT01012003001	VIT_01s0011g02500	-2.423070977	11.14061183	-4.743087286	0.000307675	0.015833057	0.385999437	VIT_201s0011g02510	zinc ribbon 1	chr1:2281187..2282306	No hit
CUST_2377_PI425248063	GSVIVT01021354001	VIT_10s0003g02440	-2.411007696	7.291473571	-4.152344586	0.000961069	0.030728874	-0.735512392	XTH16	protein	chr10:4375798..4377294	Cellular process.Cellular component organization and biogenesis.Cell wall organization and biogenesis.Cell wall metabolism.Cell wall modification.Xyloglucan modification
CUST_6738_PI425248043	GSVIVT01029164001		-2.394983563	6.169189608	-3.651342826	0.002585914	0.055215289	-1.704954467	XTR6	probable xyloglucan endotransglucosylase hydrolase protein 23	chr11:18994246..18996244	#N/A
CUST_12808_PI425248304	GSVIVT01036964001	VIT_03s0088g01200	-2.392910436	8.789478699	-6.062983001	0.0000282	0.003335029	2.739845172	VIT_203s0088g01200	protein	chr3:9454987..9459930	Unknown
CUST_12597_PI425248304	GSVIVT01036308001	VIT_18s0001g04050	-2.381890865	6.653681873	-3.654771505	0.00256833	0.055105174	-1.698297622	TPS21	x-beta-caryophyllene synthase	chr18_random:3657972..3671752	Metabolism.Secondary metabolism.Terpenoid metabolism.Terpenoid biosynthesis
CUST_3408_PI425248304	GSVIVT01011239001	VIT_13s0106g00350	-2.378806111	8.908495869	-3.860874625	0.001705994	0.043226626	-1.298428334	VIT_213s0106g00350	gdsl esterase lipase at5g03610-like	chr13:9965143..9967390	Unclear
CUST_416_PI425248043	GSVIVT01001627001	VIT_05s0165g00090	-2.377630012	6.141695901	-8.396476551	0.000000732	0.000304365	6.280180187	NA	NA	chr5:21500110..21501071	Transposable elements viral and plasmid proteins.Protein from transposable element
CUST_2320_PI425248043	GSVIVT01009821001	VIT_18s0001g13520	-2.372774293	8.072170297	-4.959218665	0.00020482	0.012498241	0.787287705	STH2	probable salt tolerance-like protein at1g75540-like	chr18:11546246..11548336	Regulation overview.Regulation of gene expression.Regulation of transcription.Transcription factor.Zinc finger B-box family transcription factor
CUST_8390_PI425248304	GSVIVT01025798001	VIT_08s0040g00800	-2.370443557	6.391311446	-2.326959684	0.035350672	0.233501258	-4.201547108	VIT_208s0040g00800	auxin-induced protein	chr8:11754199..11756598	Transport overview.Electrochemical Potential-driven Transporters.Porters.Drug/Metabolite Transporter.Plant Drug/Metabolite Exporter
CUST_1287_PI425248304	GSVIVT01004867001	VIT_00s0238g00060	-2.367463614	7.971108555	-8.043372262	0.00000122	0.000449621	5.794598325	VIT_200s0238g00060	tmv resistance protein n-like	chrUn:16213508..16219082	Response to stimulus.Stress response.Biotic stress response.Plant-pathogen interaction.R proteins from Plant-pathogen interaction
CUST_12600_PI425248304	GSVIVT01036313001	VIT_18s0001g04110	-2.365793158	6.422552219	-4.083100533	0.001100787	0.033092028	-0.868835301	TPS21	x-beta-caryophyllene synthase	chr18_random:3701204..3702708	Metabolism.Secondary metabolism.Terpenoid metabolism.Terpenoid biosynthesis
CUST_1382_PI425248304	GSVIVT01005268001	VIT_00s0271g00010	-2.365348367	9.15097936	-5.79406577	0.000045	0.004589728	2.280113087	TPS14	low quality protein: ( )-nerolidol synthase chloroplastic-like	chrUn:20036538..20038914	Metabolism.Secondary metabolism.Terpenoid metabolism.Monoterpenoid metabolism.Monoterpenoid biosynthesis
CUST_11609_PI425248304	GSVIVT01033875001	VIT_08s0007g03040	-2.356319536	6.367310541	-9.292314959	0.000000215	0.000110056	7.438579328	VIT_208s0007g03040	1-aminocyclopropane-1-carboxylate oxidase	chr8:17083102..17094082	Signaling.Hormone Signaling.Ethylene Signaling.Ethylene-mediated Signaling pathway
CUST_225_PI425248043	GSVIVT01000876001	VIT_00s0144g00030	-2.352923807	6.520975963	-11.45534714	1.55E-08	1.72E-05	9.849409155	NA	NA	chrUn:3083868..3084768	No hit
CUST_4259_PI425248043	GSVIVT01018807001	VIT_04s0023g03130	-2.34572068	11.05427037	-3.023362507	0.009049303	0.10884119	-2.917511657	HIS1-3	histone h1	chr4:19696477..19697718	Cellular process.Cellular component organization and biogenesis.Nucleus.Chromosome organization and biogenesis.Chromatin assembly
CUST_21_PI425247681	XM002282083LOC100267431		-2.341044883	9.582221704	-10.62046457	4.07E-08	3.43E-05	8.978390806	UBQ10	polyubiquitin 10	chr19:5890380..5892293	#N/A
CUST_10762_PI425248304	GSVIVT01031882001	VIT_03s0063g01790	-2.340513186	6.755357404	-2.340113557	0.034474796	0.230279172	-4.178415932	VIT_203s0063g01790	f-box and wd40 domain	chr3:5125033..5126676	Unclear
CUST_2792_PI425248063	GSVIVT01025885001	VIT_18s0041g02380	-2.339983887	6.054509704	-9.044857513	0.000000299	0.000147348	7.128792592	CSA1	tmv resistance protein n-like	chr18:27481319..27483541	Diverse functions.Gene family with diverse functions.NBS-LRR superfamily
CUST_5455_PI425248304	GSVIVT01017699001	VIT_05s0020g00930	-2.328283425	9.79016364	-3.581524745	0.00297166	0.05920611	-1.84050544	VIT_205s0020g00930	soluble diacylglycerol acyltransferase	chr5:2749340..2750998	Metabolism.Primary metabolism.Lipid metabolism.Glycerolipid metabolism.Glycerolipid biosynthesis
CUST_255_PI425248027	XM002278673LOC100245740		-2.327749298	7.504125708	-6.658840849	0.0000104	0.001792291	3.720026366	HSFA2	heat stress transcription factor a-2	chr4:921552..923949	#N/A
CUST_309_PI425248027	XM002285219LOC100264507		-2.322042465	8.27661417	-1.833079712	0.087963607	0.36773598	-5.02191173	WRKY40	protein	chr4:5265875..5268068	#N/A
CUST_3113_PI425248304	GSVIVT01009962001	VIT_18s0001g14800	-2.320482065	7.199524488	-3.886601601	0.001621334	0.042083515	-1.248586602	VIT_218s0001g14780	gdsl esterase lipase exl3	chr18:12859117..12862545	Unclear
CUST_7278_PI425248304	GSVIVT01023548001	VIT_14s0036g00330	-2.306114675	6.917944215	-9.935272468	9.41E-08	5.69E-05	8.209025558	VIT_214s0036g00330	disease resistance protein at4g27190-like	chr14:9827964..9838584	Response to stimulus.Stress response.Biotic stress response.Plant-pathogen interaction
CUST_7535_PI425248304	GSVIVT01024081001	VIT_03s0038g01830	-2.282129278	8.481223547	-3.934905563	0.001473739	0.039235812	-1.155071313	PRP4	extensin-like protein	chr3:1283245..1285209	Unknown
CUST_1599_PI425248063	GSVIVT01016413001	VIT_13s0019g03000	-2.27947955	10.50451991	-2.886679965	0.011871205	0.126181941	-3.176989331	HSP18	kda class i heat shock protein	chr13:4149115..4151088	Metabolism.Primary metabolism.Protein metabolism and modification.Protein folding.Chaperone-mediated protein folding.HSP-mediated protein folding
CUST_1854_PI425248304	GSVIVT01007659001	VIT_17s0000g09190	-2.277702867	10.65806051	-3.170532955	0.006749136	0.092697205	-2.63562118	VIT_217s0000g09190	octicosapeptide phox bem1p domain-containing protein	chr17:10769897..10770858	Unknown
CUST_161_PI425248063	GSVIVT01001695001	VIT_18s0166g00330	-2.266932325	6.43481567	-11.29799827	1.86E-08	1.95E-05	9.690544011	NA	NA	chr18:14385809..14386706	No hit
CUST_7017_PI425248043	GSVIVT01030245001	VIT_08s0058g00790	-2.266533309	5.988138735	-6.356934301	0.0000171	0.002446725	3.230053627	VIT_208s0058g00790	sex determination protein tasselseed-2-like	chr8:9938254..9939721	Metabolism.Secondary metabolism.Phenylpropanoid metabolism.Phenylpropanoid biosynthesis
CUST_4479_PI425248304	GSVIVT01015037001	VIT_11s0016g00660	-2.263339219	7.003276998	-3.45243863	0.003844278	0.068093889	-2.090973106	VIT_211s0016g00660	ethylene-responsive transcription factor erf017-like	chr11:646508..647791	Signaling.Hormone Signaling.Ethylene Signaling.Ethylene-mediated Signaling pathway
CUST_7144_PI425248304	GSVIVT01023105001	VIT_12s0035g02150	-2.261200204	7.400458341	-6.706707686	0.00000959	0.001792291	3.79645384	FRO6_FRO7	nadph oxidase	chr12:22531017..22539454	Transport overview.Transmembrane Electron Carriers.Transmembrane 1-electron transfer carriers.Plant Photosystem I Supercomplex
CUST_3014_PI425248043	GSVIVT01013935001	VIT_16s0013g01120	-2.2607167	10.60358176	-3.455803518	0.003818546	0.067796994	-2.084448989	VIT_216s0013g01120	ethylene-responsive transcription factor 5	chr16:7044817..7045876	Signaling.Hormone Signaling.Ethylene Signaling.Ethylene-mediated Signaling pathway
CUST_3743_PI425248043	GSVIVT01016965001	VIT_09s0002g03330	-2.254357046	6.054775674	-6.744122426	0.00000902	0.001783693	3.85595369	VIT_209s0002g03330	probable disease resistance protein at5g63020-like	chr9:3018176..3020045	Diverse functions.Gene family with diverse functions.NBS-LRR superfamily
CUST_391_PI425248043	GSVIVT01001493001	VIT_00s0160g00120	-2.253166329	7.032916495	-7.749302476	0.00000188	0.000589263	5.377074283	MRE11	double-strand break repair protein mre11	chrUn:5144778..5147841	No hit
CUST_4501_PI425248304	GSVIVT01015076001	VIT_11s0016g01050	-2.250428355	8.003534114	-5.597354711	0.0000638	0.005812867	1.937113124	TT7, VIT_211s0016g01060	cytochrome p450, kinase-like protein	chr11:862562..867531	Metabolism.Secondary metabolism.Phenylpropanoid metabolism.Phenylpropanoid biosynthesis
CUST_10642_PI425248304	GSVIVT01031578001	VIT_05s0062g00250	-2.249541791	8.012021042	-4.349660474	0.000654332	0.024178466	-0.35744651	XTH15	brassinosteroid-regulated protein bru1	chr5:18409764..18411439	Cellular process.Cellular component organization and biogenesis.Cell wall organization and biogenesis.Cell wall metabolism.Cell wall modification.Xyloglucan modification
CUST_12552_PI425248304	GSVIVT01036188001	VIT_14s0081g00800	-2.248804193	8.374054863	-7.972960115	0.00000135	0.000478503	5.695725672	VIT_214s0081g00800	disease resistance protein at4g27190-like	chr14:9306148..9316608	Response to stimulus.Stress response.Biotic stress response.Plant-pathogen interaction.R proteins from Plant-pathogen interaction
CUST_4765_PI425248043	GSVIVT01021019001	VIT_05s0029g00480	-2.247225761	8.775290601	-4.078492826	0.001110791	0.033307201	-0.877717414	VIT_205s0029g00480	hxxxd-type acyl-transferase-like protein	chr5:15242016..15245854	Unclear
CUST_8371_PI425248043	GSVIVT01035573001	VIT_04s0008g02920	-2.244816591	7.998986051	-6.668742023	0.0000102	0.001792291	3.735863442	VIT_204s0008g02920	desiccation-related protein pcc13-62-like	chr4:2404931..2406318	Response to stimulus.Stress response.Abiotic stress response.Desiccation stress response
CUST_12602_PI425248304	GSVIVT01036317001	VIT_18s0001g04170	-2.237092933	6.602237959	-3.900971056	0.001575921	0.041065007	-1.22075833	TPS21	x-beta-caryophyllene synthase	chr18_random:3748985..3751400	Metabolism.Secondary metabolism.Terpenoid metabolism.Terpenoid biosynthesis
CUST_713_PI425248043	GSVIVT01003154001	VIT_03s0180g00240	-2.236580958	6.112944353	-7.270285301	0.0000039	0.000989035	4.670627285	VIT_203s0180g00240	NA	chr3:6179625..6179759	No hit
CUST_8467_PI425248304	GSVIVT01026264001	VIT_10s0042g01160	-2.235269945	8.718805264	-3.66241115	0.002529582	0.054564575	-1.683465249	2002-08-01	protein argonaute 2-like	chr10:15146900..15151225	Metabolism.Primary metabolism.Protein metabolism and modification.Protein synthesis.Translation.Translational elongation
CUST_8467_PI425248304	GSVIVT01026264001	VIT_10s0042g01180	-2.235269945	8.718805264	-3.66241115	0.002529582	0.054564575	-1.683465249	2002-08-01	protein argonaute 2-like	chr10:15146900..15151225	Metabolism.Primary metabolism.Protein metabolism and modification.Protein synthesis.Translation.Translational elongation
CUST_8768_PI425248304	GSVIVT01027069001	VIT_15s0046g01140	-2.228847869	9.749982079	-2.604665133	0.020679915	0.173278646	-3.702433173	WRKY30_WRKY46_WRKY53	transcription factor	chr15:18191021..18193489	Regulation overview.Regulation of gene expression.Regulation of transcription.Transcription factor.WRKY family transcription factor
CUST_4633_PI425248043	GSVIVT01020614001	VIT_12s0028g03010	-2.2250714	7.920643882	-2.709172356	0.016851793	0.154122367	-3.509544822	GRX480	glutaredoxin	chr12:3752361..3753043	Response to stimulus.Stress response.Abiotic stress response.Oxidative stress response
CUST_7015_PI425248043	GSVIVT01030237001	VIT_08s0058g00860	-2.222340532	10.07975664	-8.577087113	0.000000568	0.000243668	6.522068159	VIT_208s0058g00860	protein lurp-one-related 15-like	chr8:10136637..10137839	Unknown
CUST_3370_PI425248304	GSVIVT01011139001	VIT_08s0105g00180	-2.221058131	9.726467856	-2.525925368	0.024105645	0.188550899	-3.846086204	PUB23	e3 ubiquitin-protein ligase pub23-like	chr8:7114723..7116315	Unknown
CUST_514_PI425248304	GSVIVT01001512001	VIT_00s0160g00330	-2.220044147	6.386120338	-9.123240493	0.000000269	0.000135151	7.227739796	VIT_200s0160g00330	tmv resistance protein n-like	chrUn:5386762..5425428	Diverse functions.Gene family with diverse functions.NBS-LRR superfamily
CUST_3533_PI425248043	GSVIVT01015704001	VIT_03s0017g00870	-2.216920255	8.44509635	-3.409732428	0.004186394	0.071134926	-2.173742985	VIT_203s0017g00870	protein	chr3:16023963..16025246	Unknown
CUST_5876_PI425248043	GSVIVT01025671001	VIT_08s0040g01970	-2.203459076	8.754400727	-5.519754298	0.0000733	0.006394568	1.800272805	FLA11	fasciclin-like arabinogalactan protein 11	chr8:13063053..13063917	Cellular process.Cellular component organization and biogenesis.Cell wall organization and biogenesis.Cell wall structural protein
CUST_11777_PI425248304	GSVIVT01034194001		-2.203424943	8.66759699	-4.633088169	0.000379283	0.017923332	0.179719372	HSC70-1	heat shock protein 70	chr8:14520517..14521395	#N/A
CUST_936_PI425248304	GSVIVT01003565001	VIT_07s0197g00170	-2.202227987	8.482854428	-2.847487478	0.012829017	0.13136609	-3.25088752	VIT_207s0197g00170	probable disease resistance protein at5g66900-like	chr7:14696279..14699748	Response to stimulus.Stress response.Biotic stress response.Plant-pathogen interaction.R proteins from Plant-pathogen interaction
CUST_4895_PI425248043	GSVIVT01022117001	VIT_07s0031g00530	-2.19800442	9.426395205	-3.242722208	0.005843527	0.086035992	-2.496619353	MAPKKK21	protein kinase-like protein	chr7:16722078..16724954	Signaling.Signaling pathway.Protein kinase.MAPK cascade
CUST_7525_PI425248043	GSVIVT01031897001	VIT_03s0063g01930	-2.197365259	9.445920856	-3.21700766	0.006151328	0.088337012	-2.546179864	VIT_203s0063g01930	protein binding	chr3:5237935..5238870	Unknown
CUST_302_PI425248027	XM002280995LOC100263619		-2.195041261	9.772123023	-2.598018862	0.02094992	0.174393298	-3.714617033	WRKY30_WRKY46_WRKY53	transcription factor	chr15:18190848..18193453	#N/A
CUST_7443_PI425248304	GSVIVT01023919001	VIT_03s0038g03430	-2.19376216	11.58773703	-1.679445412	0.115054814	0.4183594	-5.25378747	EXLA2_EXLA3	expansin-like protein precursor	chr3:2486948..2488738	Signaling.Hormone Signaling.Auxin Signaling.Auxin-mediated Signaling pathway
CUST_4131_PI425248043	GSVIVT01018259001	VIT_15s0021g01720	-2.192985745	7.50949331	-3.327610117	0.00493241	0.07812949	-2.332696937	VIT_215s0021g01720	NA	chr15:12349184..12349849	Unknown
CUST_7429_PI425248043	GSVIVT01031635001	VIT_05s0062g00850	-2.182227595	9.583908434	-4.643714946	0.000371671	0.017784715	0.199704693	VIT_205s0062g00850	protein	chr5:19290439..19292702	Signaling.Hormone Signaling.Auxin Signaling.Auxin-mediated Signaling pathway
CUST_9881_PI425248304	GSVIVT01029748001	VIT_12s0055g00810	-2.177754595	7.320232816	-6.615102638	0.0000111	0.001899731	3.649890452	VIT_212s0055g00810	peroxidase 43-like	chr12:14103616..14106189	Metabolism.Primary metabolism.Amino acid metabolism.Aromatic amino acid metabolism.Phenylalanine metabolism.Phenylalanine biosynthesis
CUST_2307_PI425248063	GSVIVT01021265001	VIT_10s0003g01730	-2.17515187	7.850137405	-2.11716299	0.052477773	0.282007238	-4.562308818	PUB17	u-box domain-containing protein 17	chr10:3196987..3199699	Cellular process.Cell growth and death.Cell death
CUST_4765_PI425248304	GSVIVT01015522001	VIT_11s0016g05170	-2.162322021	6.678056163	-2.155594504	0.048851604	0.273093559	-4.497445935	VIT_211s0016g05170	nitrate transporter	chr11:4444565..4448287	Transport overview.Electrochemical Potential-driven Transporters.Porters.Proton-dependent Oligopeptide Transporter
CUST_4793_PI425248043	GSVIVT01021108001	VIT_10s0003g00220	-2.161776848	8.458038994	-5.055567833	0.000171161	0.011126055	0.964351821	NA	NA	chr10:1495041..1496284	Unknown
CUST_7014_PI425248043	GSVIVT01030235001	VIT_08s0058g00870	-2.15889832	10.45892687	-7.959698465	0.00000138	0.000481497	5.677026668	VIT_208s0058g00870	protein lurp-one-related 15-like	chr8:10144461..10145851	Unknown
CUST_2815_PI425248043	GSVIVT01013201001	VIT_02s0012g00890	-2.154362186	7.338280596	-5.074933306	0.000165118	0.010982424	0.999798866	NA	NA	chr2:6802673..6802882	Unknown
CUST_1847_PI425248043	GSVIVT01008000001		-2.152406201	9.92925587	-6.476354801	0.000014	0.002106293	3.425501831	VIT_217s0000g06230	ring fyve phd zinc finger-containing protein	chr17:6793108..6793548	#N/A
CUST_1718_PI425248304	GSVIVT01007144001	VIT_00s0487g00030	-2.149146814	8.647011506	-2.750273769	0.015542901	0.146950564	-3.433055879	VIT_200s0487g00030	probable disease resistance protein at5g66900-like	chrUn:30449202..30462178	Response to stimulus.Stress response.Biotic stress response.Plant-pathogen interaction.R proteins from Plant-pathogen interaction
CUST_8491_PI425248304	GSVIVT01026341001	VIT_04s0043g00620	-2.142133248	9.4975064	-2.478191759	0.026441075	0.199160506	-3.932397969	VIT_204s0043g00620	gdsl esterase lipase at5g33370-like	chr4:14427681..14430561	Unclear
CUST_12846_PI425248304	GSVIVT01037073001	VIT_03s0088g00140	-2.127585641	5.628464009	-11.11709581	2.28E-08	2.25E-05	9.5049176	VIT_203s0088g00140	phenylcoumaran benzylic ether reductase -like protein	chr3:8185981..8188614	Metabolism.Secondary metabolism.Phenylpropanoid metabolism.Flavonoid metabolism.Isoflavonoid metabolism.Isoflavonoid biosynthesis
CUST_4253_PI425248043	GSVIVT01018780001e3		-2.127481008	6.37466539	-3.937815988	0.001465295	0.039180085	-1.149439776	NA	NA	chr4:19932426..19981450	#N/A
CUST_938_PI425248304	GSVIVT01003571001	VIT_07s0197g00240	-2.12681069	9.408044261	-3.680249182	0.002441394	0.053284066	-1.648833806	VIT_207s0197g00240	probable disease resistance protein at5g66900-like	chr7:14739469..14742604	Response to stimulus.Stress response.Biotic stress response.Plant-pathogen interaction.R proteins from Plant-pathogen interaction
CUST_2502_PI425248063	GSVIVT01021518001	VIT_10s0003g03810	-2.126258232	8.899598195	-2.379578361	0.031968579	0.221030155	-4.108686315	JAZ8	protein tify 5a-like	chr10:6481622..6482704	No hit
CUST_8328_PI425248043	GSVIVT01035433001	VIT_04s0008g01550	-2.125310366	11.71987655	-3.644126131	0.002623325	0.055568114	-1.71896591	HSP17II	kda class ii heat shock protein	chr4:1237845..1238388	Metabolism.Primary metabolism.Protein metabolism and modification.Protein folding.Chaperone-mediated protein folding.HSP-mediated protein folding
CUST_75_PI425248063	GSVIVT01000923001	VIT_01s0146g00150	-2.122744984	7.549428981	-6.215100615	0.0000217	0.002808207	2.995140396	BAG5	bcl-2-associated athanogene 5	chr1:21937512..21939486	Cellular process.Cell growth and death.Inhibitor of cell death
CUST_11235_PI425248304	GSVIVT01033137001	VIT_04s0069g00330	-2.112962649	7.028437649	-6.180286773	0.0000231	0.00290375	2.937018556	GLR2	glutamate receptor -like	chr4:8256197..8282552	Transport overview.Channels and pores.a-Type channels.Glutamate-gated Ion Channel of Neurotransmitter Receptors
CUST_2058_PI425248063	GSVIVT01019998001	VIT_01s0026g02330	-2.110705437	7.543331684	-3.237366456	0.005906344	0.086393562	-2.506945671	PKS1	phytochrome kinase substrate	chr1:11816251..11817813	Response to stimulus.Stress response.Biotic stress response
CUST_2803_PI425248043	GSVIVT01013151001	VIT_02s0012g01380	-2.108243887	6.660012676	-3.928942083	0.001491195	0.03951518	-1.166611473	NA	NA	chr2:7535738..7537278	No hit
CUST_7207_PI425248043	GSVIVT01030864001	VIT_14s0006g01600	-2.103504257	8.791159636	-2.277349757	0.038846725	0.244580259	-4.2882725	VIT_214s0006g01600	protein	chr14:17887103..17887852	Unknown
CUST_12125_PI425248304	GSVIVT01035385001	VIT_04s0008g01110	-2.103209193	7.014439555	-4.540631215	0.000452697	0.019486074	0.005345236	HSFA2	heat stress transcription factor a-2	chr4:921552..923881	Metabolism.Primary metabolism.Protein metabolism and modification.Protein folding.Chaperone-mediated protein folding.HSP-mediated protein folding
CUST_9666_PI425248304	GSVIVT01029172001	VIT_11s0052g01210	-2.092181449	7.956336617	-3.623653448	0.002732454	0.056750156	-1.758714506	XTR6	probable xyloglucan endotransglucosylase hydrolase protein 23-like	chr11:18949294..18956457	Cellular process.Cellular component organization and biogenesis.Cell wall organization and biogenesis.Cell wall metabolism.Cell wall modification.Xyloglucan modification
CUST_3259_PI425248304	GSVIVT01010931001	VIT_11s0103g00060	-2.09027276	7.376501255	-5.290767754	0.000110984	0.008460529	1.391553055	NA	NA	chr11:15449615..15451000	Unclear
CUST_2781_PI425248043	GSVIVT01012922001	VIT_17s0119g00150	-2.086713128	9.699871391	-2.112558111	0.052928615	0.283060817	-4.570041298	VIT_217s0119g00150	tumor-related protein	chr17:13575609..13588502	Metabolism.Primary metabolism.Carbohydrate metabolism.Polysaccharide metabolism.Starch and sucrose metabolism.Starch biosynthesis catabolism.Starch catabolism inhibitor
CUST_9472_PI425248304	GSVIVT01028713001	VIT_16s0050g02540	-2.083176177	5.641397513	-3.311937031	0.005089232	0.079404399	-2.36299529	VIT_216s0050g02540	bidirectional sugar transporter sweet3-like	chr16:19512908..19514934	Development.Root development
CUST_2571_PI425248043	GSVIVT01011233001	VIT_13s0106g00330	-2.081901178	7.931628742	-4.734894442	0.000312492	0.015988181	0.37068132	VIT_213s0106g00330	NA	chr13:9914680..9915566	Unclear
CUST_10708_PI425248304	GSVIVT01031747001	VIT_03s0063g00460	-2.078877772	6.665919306	-7.341076176	0.0000035	0.000921195	4.777118526	AMY1, RRTF1	alpha-amylase, ap2 erf domain-containing transcription factor	chr3:4015610..4023622	Signaling.Hormone Signaling.Ethylene Signaling.Ethylene-mediated Signaling pathway
CUST_148_PI425248027	XM002284250		-2.078270174	12.96575826	-4.161464468	0.000944069	0.030481741	-0.717975809	RD22, RD22	burp domain-containing protein, dehydration-responsive protein rd22	chr4:3287209..3289033	#N/A
CUST_9541_PI425248304	GSVIVT01028874001	VIT_16s0050g00980	-2.076080948	6.482078857	-5.643215906	0.0000588	0.005507618	2.017580054	FRO2, VIT_216s0050g00970	ferric reduction oxidase 2, dentin sialophospho protein	chr16:17911251..17919834	Transport overview.Transmembrane Electron Carriers.Transmembrane 1-electron transfer carriers.Plant Photosystem I Supercomplex
CUST_2044_PI425248063	GSVIVT01019976001	VIT_01s0026g02500	-2.075923691	5.305448741	-3.560099684	0.003101303	0.060535708	-1.882096212	VIT_201s0026g02500	amino acid transporter	chr1:12125592..12127646	Transport overview.Electrochemical Potential-driven Transporters.Porters.Amino Acid/Auxin Permease
CUST_7986_PI425248043	GSVIVT01033874001	VIT_08s0007g03050	-2.074858971	6.349580065	-7.001548342	0.00000596	0.00135519	4.259663558	VIT_208s0007g03050	desacetoxyvindoline 4-	chr8:17094556..17098033	Signaling.Hormone Signaling.Ethylene Signaling.Ethylene-mediated Signaling pathway
CUST_12943_PI425248304	GSVIVT01037477001	VIT_06s0009g01350	-2.064275066	6.42833594	-7.349887857	0.00000345	0.000917808	4.790322832	VIT_206s0009g01350	disease resistance protein rpm1-like	chr6:12983902..12987571	Response to stimulus.Stress response.Biotic stress response.Plant-pathogen interaction.R proteins from Plant-pathogen interaction
CUST_8330_PI425248043	GSVIVT01035435001	VIT_04s0008g01580	-2.062371943	10.35667394	-3.654133518	0.002571593	0.05513072	-1.699536282	HSP17II	kda class ii heat shock protein	chr4:1246997..1249312	Metabolism.Primary metabolism.Protein metabolism and modification.Protein folding.Chaperone-mediated protein folding.HSP-mediated protein folding
CUST_897_PI425248043	GSVIVT01003748001	VIT_00s0207g00010	-2.05970378	10.45563202	-3.169428908	0.006764019	0.092697205	-2.637743748	VIT_200s0207g00010	omega-hydroxypalmitate o-feruloyl transferase	chrUn:12336828..12339719	Metabolism.Primary metabolism.Amino acid metabolism.Aromatic amino acid metabolism.Aromatic amino acid biosynthesis
CUST_10765_PI425248304	GSVIVT01031887001	VIT_03s0063g01850	-2.058238509	6.558169647	-5.008386528	0.000186862	0.011780704	0.877790589	AOS	cytochrome p450	chr3:5183321..5191752	Metabolism.Primary metabolism.Lipid metabolism.Fatty acid metabolism.Alpha-linolenic acid metabolism
CUST_2163_PI425248063	GSVIVT01020141001	VIT_01s0026g00980	-2.053352151	9.994887704	-3.542157778	0.003214246	0.061433197	-1.91692125	LGT8	glycosyltransferase cazy family gt8	chr1:9902416..9904513	Metabolism.Primary metabolism.Carbohydrate metabolism.Glycosyl transference
CUST_2472_PI425248063	GSVIVT01021474001	VIT_10s0003g03530	-2.052433372	8.25846665	-5.295056713	0.000110118	0.008460529	1.399274852	LUP2_VIT_210s0003g03530	beta-amyrin synthase	chr10:5963288..5968899	Metabolism.Primary metabolism.Lipid metabolism.Steroid metabolism.Steroid biosynthesis
CUST_8325_PI425248043	GSVIVT01035429001	VIT_04s0008g01520	-2.050464692	10.74607303	-3.432805911	0.003997924	0.069701684	-2.129031503	HSP17II	kda class ii heat shock protein	chr4:1224641..1225293	Metabolism.Primary metabolism.Protein metabolism and modification.Protein folding.Chaperone-mediated protein folding.HSP-mediated protein folding
CUST_8169_PI425248043	GSVIVT01034704001	VIT_13s0074g00390	-2.039115475	9.542069543	-2.771465864	0.014907248	0.143179546	-3.393489842	CYP77A4	cytochrome p450 77a3-like	chr13:8019966..8021689	Metabolism.Cellular metabolism.Oxidation reduction.Cytochrome P450 oxidoreductase
CUST_5438_PI425248043	GSVIVT01024133001	VIT_03s0038g01130	-2.038808117	6.74358181	-2.84068883	0.013002701	0.132178131	-3.263681133	NA	NA	chr3:869578..872375	Signaling.Hormone Signaling.Auxin Signaling.Auxin-mediated Signaling pathway
CUST_1764_PI425248063	GSVIVT01016629001	VIT_13s0019g00190	-2.038322219	7.784057167	-3.005256723	0.00938118	0.111025932	-2.952026495	NA	NA	chr13:2341056..2345397	Unknown
CUST_5193_PI425248304	GSVIVT01017044001	VIT_09s0002g04060	-2.032847504	6.412652944	-10.16563532	7.07E-08	4.84E-05	8.47344518	VIT_209s0002g04060	wd repeat-containing protein	chr9:3727295..3742376	Unclear
CUST_933_PI425248304	GSVIVT01003555001		-2.030886289	8.019563411	-2.712826474	0.016731216	0.153388699	-3.502758223	SNRK2, VIT_207s0197g00090 VIT_207s0197g00096	serine threonine-protein kinase, probable disease resistance protein at5g66900-like	chr7:14606893..14611837	#N/A
CUST_12292_PI425248304	GSVIVT01035682001	VIT_04s0008g03950	-2.027277098	7.556496046	-4.586135216	0.000414893	0.01865011	0.091275395	RD22, RD22	burp domain-containing protein, dehydration-responsive protein rd22	chr4:3287094..3289106	Response to stimulus.Stress response.Abiotic stress response.Drought stress response
CUST_5431_PI425248043	GSVIVT01024125001	VIT_03s0038g01260	-2.026291622	7.730124412	-2.213740751	0.043805978	0.258531066	-4.398227831	VIT_203s0038g01260	auxin-induced protein 15a	chr3:905892..909162	Signaling.Hormone Signaling.Auxin Signaling.Auxin-mediated Signaling pathway
CUST_5431_PI425248043	GSVIVT01024125001	VIT_03s0038g01270	-2.026291622	7.730124412	-2.213740751	0.043805978	0.258531066	-4.398227831	VIT_203s0038g01260	auxin-induced protein 15a	chr3:905892..909162	Signaling.Hormone Signaling.Auxin Signaling.Auxin-mediated Signaling pathway
CUST_1294_PI425248043	GSVIVT01005583001	VIT_00s1955g00010	-2.023716136	8.08874791	-6.171841374	0.0000234	0.002909858	2.922891579	NA	NA	chrUn:40709825..40710217	No hit
CUST_392_PI425248043	GSVIVT01001495001		-2.020799164	6.07875757	-4.470158004	0.000518387	0.021185388	-0.128140317	MRE11	double-strand break repair protein mre11	chrUn:5150832..5151144	#N/A
CUST_1008_PI425248063	GSVIVT01012046001	VIT_01s0011g02140	-2.016171276	6.892886754	-6.208916024	0.000022	0.002824181	2.984828459	VIT_201s0011g02140	NA	chr1:1824408..1824470	No hit
CUST_5744_PI425248043	GSVIVT01025190001	VIT_06s0004g02830	-2.012595306	10.60708916	-3.332797223	0.00488158	0.077815715	-2.32266655	NA	NA	chr6:3560642..3561675	Unknown
CUST_2726_PI425248063	GSVIVT01022699001	VIT_02s0033g00660	-2.010370797	7.204472929	-3.839829797	0.001778577	0.044274849	-1.339215239	NIT4	bifunctional nitrilase nitrile hydratase nit4b	chr2:15249992..15252087	Metabolism.Cellular metabolism.Amino acid derivative metabolism.Cyanoamino acid metabolism
CUST_6069_PI425248304	GSVIVT01019407001	VIT_02s0025g00280	-2.010004053	7.403844759	-3.319431977	0.005013627	0.078663944	-2.348508173	HSP90	heat shock protein 81-1	chr2:412568..416019	Metabolism.Primary metabolism.Protein metabolism and modification.Protein folding.Chaperone-mediated protein folding.HSP-mediated protein folding
CUST_197_PI425248027	XM002284569LOC100249249		-2.007074013	9.704114184	-3.543418381	0.003206177	0.06132303	-1.91447458	MBF1C	ethylene-responsive transciptional coactivator-like protein	chr11:3340555..3341309	#N/A
CUST_1864_PI425248304	GSVIVT01007681001	VIT_17s0000g08960	-2.001473694	8.714729076	-4.082228717	0.001102673	0.0331113	-0.870515773	SIP1	protein	chr17:10494464..10498141	Metabolism.Primary metabolism.Carbohydrate metabolism.Monosaccharide metabolism.Galactose metabolism
CUST_9540_PI425248304	GSVIVT01028873001	VIT_16s0050g00990	-1.99364822	8.04006182	-4.591588057	0.000410586	0.018641038	0.101558484	FRO4	protein	chr16:17920090..17930273	Transport overview.Transmembrane Electron Carriers.Transmembrane 1-electron transfer carriers.Plant Photosystem I Supercomplex
CUST_3110_PI425248304	GSVIVT01009959001		-1.992642191	6.77803291	-3.475037842	0.003674743	0.066117268	-2.047149617	VIT_218s0001g14770	gdsl esterase lipase exl3	chr18:12838654..12840711	#N/A
CUST_1025_PI425248304	GSVIVT01003825001	VIT_04s0210g00060	-1.989721571	7.138965395	-10.16799794	7.05E-08	4.84E-05	8.476126364	YLS2	adipocyte plasma membrane-associated protein	chr4:20459877..20462249	Cellular process
CUST_748_PI425248063	GSVIVT01011716001		-1.989205506	11.74339495	-2.255077547	0.040519918	0.24998026	-4.326935297	MLP28	mlp-like protein 28	chr1:4832067..4841982	#N/A
CUST_1319_PI425248043	GSVIVT01005712001	VIT_00s0286g00100	-1.987383023	6.147602026	-14.9101847	4.93E-10	1.24E-06	12.80935089	RK1	s-locus-specific glycoprotein s6	chrUn:21469908..21471504	Signaling.Signaling pathway.Protein kinase
CUST_2793_PI425248304	GSVIVT01009371001	VIT_18s0001g09360	-1.981331285	7.772699538	-3.368503615	0.004545619	0.074376499	-2.253583312	ARA12	subtilisin-like protease-like	chr18:7846237..7853155	Transport overview.Channels and pores.ß-Barrel porins.Autotransporter
CUST_2209_PI425248043	GSVIVT01009410001	VIT_18s0001g09720	-1.979045367	6.891607135	-4.109499894	0.001045222	0.032372671	-0.817970607	VIT_218s0001g09720	receptor protein kinase 1-like	chr18:8135122..8137527	Signaling.Signaling pathway.Protein kinase
CUST_3471_PI425248043	GSVIVT01015469001	VIT_11s0016g04670	-1.977685027	7.484662334	-3.753006417	0.00211274	0.049349825	-1.507612263	VIT_211s0016g04670	NA	chr11:3975392..3976209	No hit
CUST_2416_PI425248043	GSVIVT01010649001	VIT_16s0100g00240	-1.977574315	9.28906784	-4.163114125	0.000941027	0.03042044	-0.714804283	VIT_216s0100g00240	glucose-methanol-choline oxidoreductase family protein	chr16:15627851..15628262	Metabolism.Cellular metabolism.Amino acid derivative metabolism.Cyanoamino acid metabolism
CUST_1915_PI425248304	GSVIVT01007784001	VIT_17s0000g08070	-1.977253102	10.29988856	-3.6868228	0.002409684	0.053001265	-1.63607205	ALDH2B4	aldehyde dehydrogenase family 2 member mitochondrial-like	chr17:9063732..9068490	#N/A
CUST_3453_PI425248043	GSVIVT01015409001	VIT_11s0016g04110	-1.975157436	5.563260122	-5.252471999	0.000119036	0.008846242	1.322495451	VIT_211s0016g04110	NA	chr11:3365564..3366469	Unknown
CUST_7522_PI425248043	GSVIVT01031888001	VIT_03s0063g01860	-1.974031539	6.605100357	-5.413762894	0.0000887	0.007401295	1.611993095	AOS	cytochrome p450	chr3:5192902..5194353	Metabolism.Primary metabolism.Lipid metabolism.Fatty acid metabolism.Alpha-linolenic acid metabolism
CUST_34_PI425248027	XM002275935LOC100267763		-1.972300517	9.375445715	-3.43105647	0.004011911	0.069808297	-2.13242221	XTH30	xyloglucan:xyloglucosyl transferase	chr2:9053548..9055665	#N/A
CUST_3161_PI425248304	GSVIVT01010650001	VIT_16s0100g00230	-1.971484868	9.324000108	-4.784132475	0.00028467	0.015369552	0.46262738	VIT_216s0100g00230	glucose-methanol-choline oxidoreductase family protein	chr16:15621697..15623941	Metabolism.Primary metabolism.Amino acid metabolism.Glycine, serine, and threonine metabolism
CUST_128_PI425248027	XM002264698		-1.969616797	10.41797548	-4.333828746	0.000674737	0.024557285	-0.387668491	VIT_205s0062g00850	protein	chr5:19290461..19292727	#N/A
CUST_8740_PI425248043	GSVIVT01037021001	VIT_03s0088g00620	-1.967015494	7.811117424	-3.769323725	0.002045406	0.048260184	-1.475951313	VIT_203s0088g00620	uncharacterized protein	chr3:8825459..8827504	Unknown
CUST_4035_PI425248043	GSVIVT01017906001	VIT_05s0020g02830	-1.96154818	10.87707084	-3.156035668	0.00694718	0.093949831	-2.663484195	NA	NA	chr5:4531079..4532024	Unknown
CUST_3679_PI425248043	GSVIVT01016697001	VIT_09s0002g00630	-1.960945961	10.68126141	-3.956164429	0.001413186	0.038365112	-1.11394474	EDA25, VIT_209s0002g00640	ccaat enhancer-binding protein zeta-like, kda class iii heat shock protein	chr9:440378..441443	No hit
CUST_3679_PI425248043	GSVIVT01016697001	VIT_09s0002g00640	-1.960945961	10.68126141	-3.956164429	0.001413186	0.038365112	-1.11394474	EDA25, VIT_209s0002g00640	ccaat enhancer-binding protein zeta-like, kda class iii heat shock protein	chr9:440378..441443	No hit
CUST_389_PI425248043	GSVIVT01001491001	VIT_00s0160g00100	-1.95891886	5.954831994	-6.71729402	0.00000942	0.001791647	3.813310329	VIT_200s0160g00100	tmv resistance protein n-like	chrUn:5138569..5142834	Diverse functions.Gene family with diverse functions.NBS-LRR superfamily
CUST_513_PI425248304	GSVIVT01001510001	VIT_00s0160g00320	-1.954217919	6.482676837	-6.834647291	0.00000779	0.001671108	3.999046864	VIT_200s0160g00320	tmv resistance protein n-like	chrUn:5373991..5376501	Diverse functions.Gene family with diverse functions.NBS-LRR superfamily
CUST_8324_PI425248043	GSVIVT01035428001	VIT_04s0008g01500	-1.953715713	10.50665106	-3.687443626	0.002406711	0.053001265	-1.634866822	HSP17II	kda class ii heat shock protein	chr4:1222048..1224025	Metabolism.Primary metabolism.Protein metabolism and modification.Protein folding.Chaperone-mediated protein folding.HSP-mediated protein folding
CUST_8324_PI425248043	GSVIVT01035428001	VIT_04s0008g01510	-1.953715713	10.50665106	-3.687443626	0.002406711	0.053001265	-1.634866822	HSP17II	kda class ii heat shock protein	chr4:1222048..1224025	Metabolism.Primary metabolism.Protein metabolism and modification.Protein folding.Chaperone-mediated protein folding.HSP-mediated protein folding
CUST_9529_PI425248304	GSVIVT01028856001	VIT_16s0050g01150	-1.953530652	9.830114734	-2.845036336	0.012891372	0.131423531	-3.255500934	HSP90	heat shock protein 81-1	chr16:18054147..18057038	Metabolism.Primary metabolism.Protein metabolism and modification.Protein folding.Chaperone-mediated protein folding.HSP-mediated protein folding
CUST_8329_PI425248043	GSVIVT01035434001	VIT_04s0008g01570	-1.952301072	11.58732964	-3.501545025	0.003485439	0.064130576	-1.995730834	HSP17II	kda class ii heat shock protein	chr4:1239834..1246496	Metabolism.Primary metabolism.Protein metabolism and modification.Protein folding.Chaperone-mediated protein folding.HSP-mediated protein folding
CUST_8329_PI425248043	GSVIVT01035434001	VIT_04s0008g01560	-1.952301072	11.58732964	-3.501545025	0.003485439	0.064130576	-1.995730834	HSP17II	kda class ii heat shock protein	chr4:1239834..1246496	Metabolism.Primary metabolism.Protein metabolism and modification.Protein folding.Chaperone-mediated protein folding.HSP-mediated protein folding
CUST_10090_PI425248304	GSVIVT01030193001	VIT_08s0058g01190	-1.949981748	6.945020772	-5.669388612	0.0000561	0.005351549	2.063366452	VIT_208s0058g01180, CAD1	serine threonine-protein kinase ht1-like, protein	chr8:10661674..10674386	unknown
CUST_6641_PI425248304	GSVIVT01021112001	VIT_10s0003g00260	-1.948376912	7.824708607	-4.616617529	0.000391402	0.018174291	0.148720231	VIT_210s0003g00260	protein	chr10:1559545..1561633	Transport overview.Primary Active Transporters.P-P-bond hydrolysis-driven transporters.General Secretory Pathway (Sec)
CUST_2789_PI425248043	GSVIVT01012936001	VIT_17s0119g00280	-1.947276157	9.620433955	-2.133030109	0.0509514	0.278463847	-4.5355998	VIT_217s0119g00280	tumor-related protein	chr17:13836304..13837228	Metabolism.Primary metabolism.Carbohydrate metabolism.Polysaccharide metabolism.Starch and sucrose metabolism.Starch biosynthesis catabolism.Starch catabolism inhibitor
CUST_68_PI425248063	GSVIVT01000914001	VIT_01s0146g00070	-1.943484504	10.36614892	-7.769180561	0.00000182	0.000585126	5.405680081	HSD1_HSD2	11-beta-hydroxysteroid dehydrogenase-like	chr1:21864295..21867415	Metabolism.Primary metabolism.Lipid metabolism.Steroid metabolism.C21-Steroid hormone metabolism
CUST_8875_PI425248043	GSVIVT01037681001	VIT_19s0090g00770	-1.93681318	7.69166118	-4.016293259	0.001255275	0.035987702	-0.99773419	VIT_219s0090g00770	PREDICTED: probable F-box protein At4g22030-like	chr19:6813688..6814653	Metabolism.Primary metabolism.Protein metabolism and modification.Proteolysis.cytoplasmic and nuclear protein degradation.Ubiquitin-mediated proteolysis
CUST_7251_PI425248043	GSVIVT01030982001	VIT_14s0006g02530	-1.933924169	12.455912	-3.221108346	0.006101183	0.087979384	-2.538279775	VIT_214s0006g02530	probable non-specific lipid-transfer protein akcs9-like	chr14:20241923..20242552	Transport overview.Macromolecule transport.Lipid transport
CUST_10119_PI425248304	GSVIVT01030258001	VIT_08s0058g00690	-1.933546237	7.723653202	-2.15261759	0.04912395	0.273093559	-4.502490958	VIT_208s0058g00680, WRKY33	casp-like protein at2g38480-like, probable wrky transcription factor 33-like	chr8:9796056..9798907	Response to stimulus.Stress response.Biotic stress response.Plant-pathogen interaction
CUST_4872_PI425248043	GSVIVT01022040001	VIT_14s0030g00150	-1.932000386	6.220022213	-10.58040026	4.27E-08	3.43E-05	8.934802927	VIT_214s0030g00150	disease resistance protein at4g27190-like	chr14:3889464..3890312	Diverse functions.Gene family with diverse functions.NBS-LRR superfamily
CUST_5001_PI425248043	GSVIVT01022508001	VIT_08s0032g00700	-1.931263968	5.533204825	-3.909719622	0.001548907	0.040519838	-1.203819398	VIT_208s0032g00700	probable carboxylesterase 15	chr8:4189722..4193333	Metabolism.Cellular metabolism.Esterase activity
CUST_6320_PI425248304	GSVIVT01019871001	VIT_02s0025g04550	-1.925198442	8.549490851	-5.378508935	0.0000946	0.00776557	1.549021494	VIT_202s0025g04550	protein hothead-like	chr2:4096658..4100463	Metabolism.Primary metabolism.Amino acid metabolism.Glycine, serine, and threonine metabolism
CUST_12291_PI425248304	GSVIVT01035679001	VIT_04s0008g03930	-1.922856082	12.03534413	-2.872668748	0.012205285	0.127994326	-3.203435876	RD22	dehydration-responsive protein rd22	chr4:3274431..3276202	Response to stimulus.Stress response.Abiotic stress response.Drought stress response
CUST_2906_PI425248063	GSVIVT01026050001	VIT_18s0041g00800	-1.916918073	7.534982273	-3.405824059	0.00421919	0.071330957	-2.18131461	UGT88A1	udp-glycosyltransferase 88a1-like	chr18:25307237..25310613	Metabolism.Secondary metabolism.Phenylpropanoid metabolism.Flavonoid metabolism.Flavonoid biosynthesis.Anthocyanin biosynthesis.Anthocyanin-glycoside biosynthesis
CUST_2906_PI425248063	GSVIVT01026050001	VIT_18s0041g00790	-1.916918073	7.534982273	-3.405824059	0.00421919	0.071330957	-2.18131461	UGT88A1	udp-glycosyltransferase 88a1-like	chr18:25307237..25310613	Metabolism.Secondary metabolism.Phenylpropanoid metabolism.Flavonoid metabolism.Flavonoid biosynthesis.Anthocyanin biosynthesis.Anthocyanin-glycoside biosynthesis
CUST_4107_PI425248304	GSVIVT01014158001	VIT_19s0014g00880	-1.914180587	5.799836953	-9.430312322	0.000000179	9.38E-05	7.60807506	BEH4	PREDICTED: probable disease resistance protein At4g27220-like	chr19:917967..921705	Metabolism.Primary metabolism.Protein metabolism and modification.Proteolysis.cytoplasmic and nuclear protein degradation.Ubiquitin-mediated proteolysis
CUST_342_PI425248027	XM002272590LOC100262141		-1.909022121	8.127722095	-4.386473143	0.000609298	0.023286818	-0.287255395	NA	NA		#N/A
CUST_187_PI425248027	XM002280007LOC100250412		-1.908997815	7.029429383	-1.750980517	0.101641035	0.393258133	-5.14742289	VIT_216s0100g00400	ap2 erf domain-containing transcription factor	chr16:15837865..15838943	#N/A
CUST_12365_PI425248304	GSVIVT01035829001	VIT_04s0008g05210	-1.906898878	8.501951802	-3.281334338	0.005409943	0.082274147	-2.422113617	HY5	transcription factor	chr4:4716174..4719590	Regulation overview.Regulation of gene expression.Regulation of transcription.Transcription factor.bZIP family transcription factor
CUST_2487_PI425248063	GSVIVT01021494001	VIT_10s0003g03650	-1.906784087	8.437530109	-4.980624786	0.000196791	0.012204266	0.826726715	CAMS1	beta-amyrin synthase	chr10:6136278..6149695	Metabolism.Secondary metabolism.Terpenoid metabolism.Terpenoid biosynthesis
CUST_1762_PI425248063	GSVIVT01016626001	VIT_13s0019g00210	-1.900043059	7.912214987	-2.228452739	0.042608851	0.254743479	-4.372924837	NA	NA	chr13:2358305..2359845	Unknown
CUST_10096_PI425248304	GSVIVT01030206001	VIT_08s0058g01090	-1.895980549	8.068834712	-4.750602892	0.000303323	0.015725699	0.400044701	SR1	cbl-interacting serine threonine-protein	chr8:10442918..10444884	Signaling.Signaling pathway.Protein kinase
CUST_473_PI425248043	GSVIVT01001833001	VIT_14s0171g00360	-1.895223972	7.740028392	-4.75451243	0.000301085	0.015708351	0.407348383	NA	NA	chr14:26184035..26186471	Unknown
CUST_2437_PI425248043	GSVIVT01010714001	VIT_13s0101g00430	-1.894638507	7.684114784	-2.176892325	0.046943742	0.267360987	-4.461252571	NA	NA	chr13:12418835..12419601	Transposable elements viral and plasmid proteins.Protein from transposable element
CUST_6957_PI425248304	GSVIVT01022346001	VIT_07s0031g02550	-1.892703974	8.88195021	-4.091826408	0.001082095	0.032795909	-0.852018175	VIT_207s0031g02550	white-brown-complex abc transporter family	chr7:18781499..18783615	Transport overview.Macromolecule transport.Multidrug transport.Multidrug ABC transport
CUST_2115_PI425248304	GSVIVT01008148001	VIT_17s0000g04920	-1.87845184	6.479662771	-6.741140724	0.00000906	0.001783693	3.851219642	HK3	histidine kinase 3	chr17:5354564..5357443	Signaling.Hormone Signaling.Cytokinin Signaling.Cytokinin-mediated Signaling pathway
CUST_9944_PI425248304	GSVIVT01029901001	VIT_08s0056g00780	-1.874972604	5.878014876	-5.836029159	0.0000418	0.004453572	2.352554753	VIT_208s0056g00780	protein transparent testa 12-like	chr8:1207805..1226327	Transport overview.Electrochemical Potential-driven Transporters.Porters.Multidrug/Oligosaccharidyl-lipid/Polysaccharide Flippase.Multi Antimicrobial Extrusion
CUST_9251_PI425248304	GSVIVT01028186001	VIT_07s0005g02060	-1.866975534	6.766424127	-4.090617191	0.001084666	0.032795909	-0.854348394	VIT_207s0005g02060	boron transporter	chr7:4481602..4485836	Transport overview.Electrochemical Potential-driven Transporters.Porters.Anion Exchanger
CUST_2292_PI425248043	GSVIVT01009722001	VIT_18s0001g12600	-1.86644111	6.90734084	-6.716945705	0.00000943	0.001791647	3.812755979	VIT_218s0001g12600	NA	chr18:10789626..10789688	No hit
CUST_9051_PI425248304	GSVIVT01027744001	VIT_05s0049g00300	-1.866030133	7.6938134	-5.661070424	0.000057	0.005373405	2.048825366	VIT_205s0049g00300	1-aminocyclopropane-1-carboxylate oxidase-like protein	chr5:7361104..7362625	Metabolism.Primary metabolism.Organic acid metabolism.Propanoate metabolism
CUST_2488_PI425248063	GSVIVT01021495001	VIT_10s0003g03660	-1.864035777	8.587891358	-4.844358869	0.000254085	0.014352299	0.574714755	CAMS1_VIT_210s0003g03660	beta-amyrin synthase	chr10:6150700..6185828	Metabolism.Secondary metabolism.Terpenoid metabolism.Terpenoid biosynthesis
CUST_7371_PI425248043	GSVIVT01031398001	VIT_06s0061g01290	-1.859415923	9.016635701	-3.387018767	0.004380627	0.0729024	-2.217737288	PSK3_VIT_206s0061g01290	hypothetical protein VITISV_034841 [Vitis vinifera]	chr6:19114967..19116074	No hit
CUST_856_PI425248304	GSVIVT01003273001	VIT_00s0184g00210	-1.858767722	9.504793496	-5.318519562	0.000105504	0.008304522	1.441472859	NA	NA	chrUn:8650556..8651580	No hit
CUST_10573_PI425248304	GSVIVT01031440001	VIT_06s0061g00970	-1.85535681	6.590171759	-3.386967092	0.004381079	0.0729024	-2.217837354	VIT_206s0061g00970	lysosomal pro-x	chr6:18553842..18562602	Metabolism.Primary metabolism.Protein metabolism and modification.Proteolysis.Peptidase proteins
CUST_422_PI425248063	GSVIVT01010312001	VIT_01s0010g02320	-1.854817468	6.237824434	-4.02869283	0.001225015	0.035451669	-0.973791928	VIT_201s0010g02320	anthranilate n-benzoyltransferase	chr1:19296065..19297360	Metabolism.Secondary metabolism.Terpenoid metabolism.Monoterpenoid metabolism.Monoterpenoid biosynthesis
CUST_11480_PI425248304	GSVIVT01033626001	VIT_08s0007g05220	-1.852086781	8.590972603	-2.893729606	0.011706523	0.125181691	-3.163671411	NA	NA	chr8:19138476..19139355	Unknown
CUST_9238_PI425248304	GSVIVT01028165001	VIT_07s0005g01880	-1.851869666	6.163497882	-3.310501784	0.00510384	0.079547546	-2.36576914	PLA2A	patatin group a-3	chr7:4336437..4338840	Metabolism.Primary metabolism.Generation of metabolite precursors and energy.Storage proteins
CUST_7253_PI425248043	GSVIVT01030985001	VIT_14s0006g02550	-1.84930588	11.54304102	-3.279239942	0.005432616	0.082449943	-2.426157473	VIT_214s0006g02550	probable non-specific lipid-transfer protein akcs9-like	chr14:20274221..20274771	Transport overview.Macromolecule transport.Lipid transport
CUST_244_PI425248043	GSVIVT01000996001		-1.839428104	8.119610751	-4.47944388	0.000509198	0.020968062	-0.110524336	VIT_213s0147g00180	protein	chr13:11241300..11242543	#N/A
CUST_3114_PI425248304	GSVIVT01009963001	VIT_18s0001g14810	-1.835924242	6.833138742	-3.231202616	0.005979471	0.087169223	-2.518827479	VIT_218s0001g14810	gdsl esterase lipase exl3	chr18:12863066..12871523	Unclear
CUST_2787_PI425248043	GSVIVT01012932001	VIT_17s0119g00230	-1.835553577	9.640132395	-2.011328105	0.06378859	0.312395148	-4.737797636	VIT_217s0119g00230	tumor-related protein	chr17:13766755..13773042	Metabolism.Primary metabolism.Protein metabolism and modification.Proteolysis
CUST_273_PI425248027	XM002267368LOC100253216		-1.830976051	8.217762013	-5.079451504	0.000163741	0.010945519	1.008062185	NA	NA	chr13_random:408326..409919	#N/A
CUST_2778_PI425248043	GSVIVT01012912001	VIT_17s0119g00080	-1.829390973	5.438546242	-3.283466842	0.005386955	0.082052973	-2.417995894	1-Oct	carbohydrate transporter sugar porter	chr17:13346703..13350089	Transport overview.Electrochemical Potential-driven Transporters.Porters.Major Facilitator Superfamily.Organic Cation Transporter
CUST_146_PI425248027	XM002284233		-1.825671209	10.85848639	-2.675328308	0.018009405	0.160247563	-3.572270431	RD22	dehydration-responsive protein rd22	chr4:3274435..3276122	#N/A
CUST_8637_PI425248043	GSVIVT01036509001	VIT_14s0083g00700	-1.820676827	8.062793872	-2.381832235	0.031830792	0.220796624	-4.104689318	bZIP42	ocs element-binding	chr14:22839609..22840354	Regulation overview.Regulation of gene expression.Regulation of transcription.Transcription factor.bZIP family transcription factor
CUST_7146_PI425248043	GSVIVT01030651001	VIT_12s0059g02760	-1.820380486	9.51122683	-3.222504173	0.006084207	0.087841981	-2.535590382	NA	NA	chr12:7501290..7502124	No hit
CUST_9199_PI425248304	GSVIVT01028099001	VIT_07s0005g01240	-1.813038091	10.50465663	-2.868548865	0.01230526	0.128686639	-3.211206379	VIT_207s0005g01240	lipase class 3 family protein	chr7:3788865..3792519	Metabolism.Primary metabolism.Lipid metabolism.Glycerolipid metabolism.Glycerolipid catabolism
CUST_1449_PI425248304	GSVIVT01005841001	VIT_00s0301g00100	-1.812190733	6.20851115	-7.60026091	0.00000235	0.000680534	5.160805927	BFN1	bifunctional nuclease bfn1	chrUn:22189571..22191875	Metabolism.Primary metabolism.Nucleobase, nucleoside, nucleotide, nucleic acid metabolism.Nucleic acid metabolism.DNA metabolism.DNA catabolism
CUST_1088_PI425248304	GSVIVT01003961001	VIT_00s0218g00190	-1.810482511	6.692729709	-2.393991962	0.031097101	0.217835271	-4.083098582	VIT_200s0218g00190, VIT_200s0218g00200	udp-glucoronosyl udp-glucosyl transferase family protein, low quality protein: udp-rhamnose:rhamnosyltransferase 1-like	chrUn:14100543..14102282	Metabolism.Secondary metabolism.Phenylpropanoid metabolism.Flavonoid metabolism.Flavonoid biosynthesis.Anthocyanin biosynthesis.Anthocyanin-glycoside biosynthesis
CUST_1088_PI425248304	GSVIVT01003961001	VIT_00s0218g00170	-1.810482511	6.692729709	-2.393991962	0.031097101	0.217835271	-4.083098582	VIT_200s0218g00190, VIT_200s0218g00200	udp-glucoronosyl udp-glucosyl transferase family protein, low quality protein: udp-rhamnose:rhamnosyltransferase 1-like	chrUn:14100543..14102282	Metabolism.Secondary metabolism.Phenylpropanoid metabolism.Flavonoid metabolism.Flavonoid biosynthesis.Anthocyanin biosynthesis.Anthocyanin-glycoside biosynthesis
CUST_6233_PI425248043	GSVIVT01027359001	VIT_13s0047g00230	-1.809125933	8.049662521	-5.404982558	0.0000902	0.007496399	1.59632553	VIT_213s0047g00230	pectinesterase 25	chr13:15881966..15885323	Cellular process.Cellular component organization and biogenesis.Cell wall organization and biogenesis.Cell wall metabolism.Cell wall modification.Pectin modification
CUST_8500_PI425248043	GSVIVT01036062001	VIT_06s0080g01090	-1.801041851	11.82919166	-3.748204063	0.002132982	0.049565983	-1.516931336	VIT_206s0080g01090	probable ccr4-associated factor 1 homolog 11-like	chr6:21224750..21225736	Regulation overview.Regulation of gene expression.Regulation of transcription
CUST_241_PI425248043	GSVIVT01000986001		-1.797919378	7.914965155	-6.098215853	0.0000265	0.003195925	2.799283228	NA	NA	chr13:11148423..11149515	#N/A
CUST_937_PI425248304	GSVIVT01003566001		-1.79679631	9.518038725	-3.227224259	0.006027149	0.087385004	-2.526494932	VIT_207s0197g00210	probable disease resistance protein at5g66900-like	chr7:14712959..14715723	#N/A
CUST_2805_PI425248063	GSVIVT01025901001	VIT_18s0041g02250	-1.796572193	5.745473443	-7.733343482	0.00000192	0.00059535	5.354067812	OPR2	12-oxophytodienoate reductase 2 isoform 1	chr18:27377308..27377568	No hit
CUST_4_PI425248063	GSVIVT01000538001	VIT_01s0137g00780	-1.796069444	12.07510105	-3.910304953	0.001547117	0.040519838	-1.202686188	VIT_201s0137g00780	ring-h2 finger protein	chr1:7278723..7279552	Unknown
CUST_87_PI425248063	GSVIVT01000940001	VIT_01s0146g00280	-1.791989661	10.27873531	-4.928130844	0.000217089	0.012978987	0.7299105	NAC083	nac domain ipr003441	chr1:22097588..22099439	Regulation overview.Regulation of gene expression.Regulation of transcription.Transcription factor.NAC family transcription factor
CUST_8563_PI425248043	GSVIVT01036299001	VIT_18s0001g03810	-1.786776638	5.951195937	-3.403005142	0.004243004	0.071396536	-2.186775288	VIT_218s0001g03810	serine-threonine protein plant-	chr18_random:3520520..3524104	Signaling.Signaling pathway.Protein kinase
CUST_9216_PI425248304	GSVIVT01028132001	VIT_07s0005g01550	-1.781394316	8.104749378	-5.598347694	0.0000637	0.005812867	1.938858583	VIT_207s0005g01550	polygalacturonase at1g48100-like	chr7:4057889..4060032	Cellular process.Cellular component organization and biogenesis.Cell wall organization and biogenesis.Cell wall metabolism.Cell wall modification.Pectin modification
CUST_3252_PI425248063	GSVIVT01032858001	VIT_13s0067g00260	-1.77600069	7.393660673	-3.791595314	0.001956997	0.047075855	-1.432745816	HSPRO2	nematode-resistance protein	chr13:185617..187453	Response to stimulus.Stress response.Biotic stress response
CUST_10793_PI425248304	GSVIVT01031959001	VIT_03s0063g02490	-1.774248526	10.67122404	-4.306951435	0.000710886	0.025284934	-0.439023473	VIT_203s0063g02490	glucan endo- -beta-glucosidase	chr3:5719179..5724128	Metabolism.Primary metabolism.Carbohydrate metabolism.Polysaccharide metabolism.Starch and sucrose metabolism
CUST_2881_PI425248043	GSVIVT01013456001	VIT_18s0122g00300	-1.768268509	9.089699161	-3.754894174	0.002104837	0.049302622	-1.50394914	VIT_218s0122g00300	uncharacterized protein	chr18:314471..315046	Unknown
CUST_12402_PI425248304	GSVIVT01035885001	VIT_04s0008g05760	-1.765243184	11.57898477	-1.750789374	0.10167496	0.393258133	-5.147710893	WRKY40	protein	chr4:5265806..5268041	Regulation overview.Regulation of gene expression.Regulation of transcription.Transcription factor.WRKY family transcription factor
CUST_97_PI425248027	XM002270497		-1.765173761	6.799761141	-5.035446434	0.000177682	0.011446103	0.927470504	ABCG14	white-brown-complex abc transporter family	chr2:18431270..18435090	#N/A
CUST_3226_PI425248304	GSVIVT01010837001	VIT_05s0102g01130	-1.7639492	8.386220675	-4.176894321	0.000916004	0.029865557	-0.688318544	NA	NA	chr5:23240257..23242704	Unknown
CUST_8349_PI425248043	GSVIVT01035502001	VIT_04s0008g02230	-1.758906833	8.593548383	-2.561528362	0.022493968	0.181129545	-3.781322058	VIT_204s0008g02230	ap2 erf domain-containing transcription factor	chr4:1834172..1834747	Signaling.Hormone Signaling.Ethylene Signaling.Ethylene-mediated Signaling pathway
CUST_597_PI425248043	GSVIVT01002490001	VIT_00s0753g00010	-1.757861588	5.781254728	-4.331518442	0.000677769	0.024633931	-0.392080496	VIT_200s0753g00010	proline-rich protein	chrUn:35044774..35045681	Unknown
CUST_101_PI425248043	GSVIVT01000327001	VIT_03s0132g00080	-1.757828115	10.65258268	-2.961175574	0.01024021	0.116667178	-3.035883907	HVA22C	uncharacterized protein loc100247569	chr3:11420553..11421187	Signaling.Hormone Signaling.ABA Signaling.ABA-mediated Signaling pathway
CUST_5442_PI425248043	GSVIVT01024138001	VIT_03s0038g01080	-1.753961053	7.238025587	-2.286909423	0.038148676	0.242242603	-4.271625204	VIT_203s0038g01080	auxin-induced protein 15a	chr3:858886..859170	Signaling.Hormone Signaling.Auxin Signaling.Auxin-mediated Signaling pathway
CUST_1027_PI425248304	GSVIVT01003830001	VIT_04s0210g00120	-1.752890082	7.668500781	-7.715952204	0.00000198	0.00060405	5.32895545	YLS2	adipocyte plasma membrane-associated protein	chr4:20482534..20500673	Metabolism.Secondary metabolism.Terpenoid metabolism.Terpenoid biosynthesis
CUST_3625_PI425248063	GSVIVT01037180001	VIT_18s0089g00460	-1.751942035	6.524473639	-3.650214285	0.002591729	0.055250756	-1.707145557	VIT_218s0089g00460	tmv resistance protein n-like	chr18:28271405..28273634	Diverse functions.Gene family with diverse functions.NBS-LRR superfamily
CUST_934_PI425248304	GSVIVT01003562001	VIT_07s0197g00130	-1.750086247	8.006887746	-3.003516576	0.009413703	0.11107824	-2.955341584	VIT_207s0197g00130	probable disease resistance protein at5g66900-like	chr7:14663873..14668801	Diverse functions.Gene family with diverse functions.NBS-LRR superfamily
CUST_4610_PI425248043	GSVIVT01020541001	VIT_12s0028g03790	-1.749288392	8.737772562	-3.488960366	0.003574059	0.064906376	-2.020144743	VIT_212s0028g03790	uncharacterized LOC100262522	chr12:4668184..4669328	No hit
CUST_5436_PI425248043	GSVIVT01024130001	VIT_03s0038g01170	-1.747195781	7.200393185	-2.308283366	0.036630449	0.236978223	-4.234292481	VIT_203s0038g01170	PREDICTED: auxin-induced protein 10A5	chr3:885397..885684	Signaling.Hormone Signaling.Auxin Signaling.Auxin-mediated Signaling pathway
CUST_1783_PI425248043	GSVIVT01007762001	VIT_17s0000g08240	-1.745464861	7.50477429	-4.284936313	0.000741973	0.025837955	-0.481131735	HT1	serine threonine-protein kinase ht1-like	chr17:9308908..9314007	Signaling.Signaling pathway.Protein kinase
CUST_3248_PI425248304	GSVIVT01010896001	VIT_11s0103g00370	-1.745225104	6.302425085	-5.72767732	0.0000506	0.005042436	2.16498051	HMA2	zn cd p -type atpase	chr11:16080037..16085813	Transport overview.Primary Active Transporters.P-P-bond hydrolysis-driven transporters.P-type ATPase (P-ATPase).heavy metal ATPase
CUST_12300_PI425248304	GSVIVT01035705001	VIT_04s0008g04160	-1.745218288	8.371639689	-2.753881921	0.015432841	0.146169717	-3.426325407	RD22	dehydration-responsive protein rd22	chr4:3478070..3480238	Response to stimulus.Stress response.Abiotic stress response.Drought stress response
CUST_12300_PI425248304	GSVIVT01035705001	VIT_04s0008g04150	-1.745218288	8.371639689	-2.753881921	0.015432841	0.146169717	-3.426325407	RD22	dehydration-responsive protein rd22	chr4:3478070..3480238	Response to stimulus.Stress response.Abiotic stress response.Drought stress response
CUST_6322_PI425248304	GSVIVT01019874001	VIT_02s0025g04570	-1.744432789	7.852967328	-4.439936207	0.000549491	0.021983771	-0.185529154	VIT_202s0025g04570	molybdopterin cofactor	chr2:4120663..4122643	Unknown
CUST_2624_PI425248063	GSVIVT01021688001	VIT_10s0003g05190	-1.738215344	10.08643603	-7.292566021	0.00000377	0.000964529	4.704223281	RFO1	wall-associated receptor kinase 5-like	chr10:9560171..9580056	Signaling.Signaling pathway.Protein kinase
CUST_10522_PI425248304	GSVIVT01031341001	VIT_14s0060g00240	-1.735739036	6.089211928	-3.210322219	0.006233964	0.089073365	-2.559056789	MYB61	protein	chr14:240227..242110	Regulation overview.Regulation of gene expression.Regulation of transcription.Transcription factor.MYB family transcription factor
CUST_2169_PI425248304	GSVIVT01008255001	VIT_17s0000g04000	-1.735711976	9.758955682	-3.825044668	0.001831439	0.044908241	-1.367878169	ARP4	actin-related protein	chr17:4013614..4030933	Cellular process.Cellular component organization and biogenesis.Cytoskeleton organization and biogenesis.Actin organization and biogenesis
CUST_9023_PI425248043	GSVIVT01038152001	VIT_05s0094g00580	-1.735343979	8.907078385	-4.393267399	0.00060134	0.023253862	-0.274313562	SSI2	low quality protein: acyl-	chr5:23911538..23913016	Metabolism.Primary metabolism.Lipid metabolism.Fatty acid metabolism.Fatty acid biosynthesis.Unsaturated fatty acid biosynthesis
CUST_834_PI425248043	GSVIVT01003563001e3		-1.734457398	9.38293918	-3.329069686	0.004918054	0.0780697	-2.329874691	VIT_207s0197g00140 VIT_207s0197g00150	probable disease resistance protein at5g66900-like	chr7:14675185..14682521	#N/A
CUST_10692_PI425248304	GSVIVT01031720001	VIT_03s0063g00180	-1.731700123	10.00712847	-2.589699457	0.02129269	0.175765443	-3.7298533	PUB25	u-box domain-containing protein	chr3:3794273..3796050	Unknown
CUST_82_PI425248304	GSVIVT01000154001	VIT_07s0129g00470	-1.731658878	8.587514486	-4.783885552	0.000284803	0.015369552	0.462166967	VIT_207s0129g00470	uncharacterized protein ycf36-like	chr7:15709458..15714489	Unknown
CUST_239_PI425248027	XM002271600LOC100253485		-1.728618987	13.92407581	-3.376901616	0.004470025	0.073501244	-2.237326355	VIT_206s0080g01090	probable ccr4-associated factor 1 homolog 11-like	chr6:21224701..21225736	#N/A
CUST_10121_PI425248304	GSVIVT01030260001	VIT_08s0058g00670	-1.72360273	8.843863341	-2.9626825	0.010209603	0.116527883	-3.033021448	VIT_208s0058g00670	uncharacterized protein loc100263765	chr8:9783214..9785509	Unknown
CUST_10251_PI425248304	GSVIVT01030558001	VIT_12s0059g01870	-1.721476087	7.595360793	-5.255945523	0.000118281	0.008814771	1.328767314	DFL2	probable indole-3-acetic acid-amido synthetase -like	chr12:6726706..6729599	Signaling.Hormone Signaling.Auxin Signaling.Auxin metabolism
CUST_56_PI425248063	GSVIVT01000598001	VIT_01s0137g00160	-1.717470069	7.793280305	-2.697977186	0.017226485	0.155994088	-3.530320021	KCR1	short-chain dehydrogenase reductase	chr1:6653070..6670306	Unclear
CUST_56_PI425248063	GSVIVT01000598001	VIT_01s0137g00170	-1.717470069	7.793280305	-2.697977186	0.017226485	0.155994088	-3.530320021	KCR1	short-chain dehydrogenase reductase	chr1:6653070..6670306	Unclear
CUST_2106_PI425248043	GSVIVT01008993001	VIT_18s0001g05020	-1.716994921	7.830060908	-3.348303621	0.004732731	0.076311703	-2.292673194	VIT_218s0001g05020	uncharacterized protein	chr18:4121977..4123291	Unknown
CUST_1609_PI425248063	GSVIVT01016429001	VIT_13s0019g02740	-1.710912857	7.211673112	-3.644673169	0.00262047	0.055568114	-1.717903814	HSP17 HSP18	kda class i heat shock protein	chr13:3999431..4007100	Metabolism.Primary metabolism.Protein metabolism and modification.Protein folding.Chaperone-mediated protein folding.HSP-mediated protein folding
CUST_8037_PI425248043	GSVIVT01034065001	VIT_08s0007g01370	-1.710347265	8.75143357	-3.509206499	0.003432573	0.063883919	-1.980866056	VIT_208s0007g01370	bifunctional inhibitor lipid-transfer protein seed storage 2s albumin-like protein	chr8:15452978..15453577	Transport overview.Macromolecule transport.Lipid transport
CUST_3840_PI425248043	GSVIVT01017269001	VIT_09s0002g06260	-1.708418931	6.815161711	-4.394176714	0.000600283	0.023246783	-0.27258179	VIT_209s0002g06260	probable disease resistance protein at5g63020-like	chr9:6190468..6192820	Response to stimulus.Stress response.Biotic stress response.Plant-pathogen interaction.R proteins from Plant-pathogen interaction
CUST_8493_PI425248304	GSVIVT01026348001	VIT_04s0043g00670	-1.706869829	7.741774943	-2.380560918	0.031908442	0.220952128	-4.106944051	NA	NA	chr4:14527354..14529566	Unclear
CUST_394_PI425248043	GSVIVT01001500001		-1.705307598	6.028759869	-5.42445223	0.000087	0.007309636	1.631052593	NA	NA	chrUn:5174168..5174658	#N/A
CUST_103_PI425248043	GSVIVT01000330001		-1.704226184	10.48724735	-2.933086981	0.010827523	0.12058348	-3.089181828	HVA22A	uncharacterized protein loc100854587	chr3:11437314..11437938	#N/A
CUST_1614_PI425248304	GSVIVT01006591001	VIT_00s0385g00020	-1.703166728	8.53467478	-4.314506166	0.000700529	0.025016879	-0.424582535	TPS14	low quality protein: ( )-nerolidol synthase chloroplastic-like	chrUn:26910348..26913498	Metabolism.Secondary metabolism.Terpenoid metabolism.Terpenoid biosynthesis
CUST_1900_PI425248304	GSVIVT01007742001	VIT_17s0000g08460	-1.702261047	8.37847769	-3.464885288	0.003749956	0.067204915	-2.066838842	CA1	carbonic anhydrase	chr17:9687220..9689610	Metabolism.Primary metabolism.Amino acid metabolism.Histidine metabolism
CUST_3757_PI425248043	GSVIVT01017011001	VIT_09s0002g03750	-1.700878041	7.480042669	-3.1613166	0.006874379	0.093312676	-2.653336673	GATA9	gata transcription factor	chr9:3439047..3440507	Regulation overview.Regulation of gene expression.Regulation of transcription.Transcription factor.C2C2-GATA family transcription factor
CUST_1059_PI425248304	GSVIVT01003898001	VIT_00s0214g00060	-1.697803106	7.992262053	-7.914849636	0.00000147	0.000501182	5.613608017	PP2-B2	f-box family protein	chrUn:13348037..13350379	Metabolism.Primary metabolism.Protein metabolism and modification.Proteolysis.cytoplasmic and nuclear protein degradation.Ubiquitin-mediated proteolysis
CUST_7710_PI425248043	GSVIVT01032605001	VIT_14s0066g02610	-1.69669366	6.540154639	-6.017662623	0.0000305	0.003527649	2.663117434	VIT_214s0066g02600	uncharacterized protein	chr14:28776098..28778855	Unknown
CUST_8562_PI425248043	GSVIVT01036297001	VIT_18s0001g03780	-1.694536867	6.049279145	-3.027854773	0.008968772	0.108311023	-2.908941936	VIT_218s0001g03780	serine-threonine protein plant-	chr18_random:3498970..3499935	Signaling.Signaling pathway.Protein kinase
CUST_143_PI425248027	XM002268368		-1.694155377	7.247425448	-2.624367528	0.019899097	0.168980358	-3.66625437	NCED4	carotenoid cleavage dioxygenase 4	chr2:18560490..18562782	#N/A
CUST_5365_PI425248043	GSVIVT01023909001		-1.69223157	8.931281843	-3.510808567	0.003421621	0.063748054	-1.977757572	NA	NA	chr3:2530531..2532361	#N/A
CUST_5026_PI425248304	GSVIVT01016738001	VIT_09s0002g01080	-1.689466961	10.88633188	-1.616811968	0.128041445	0.439100624	-5.344500601	LOX3	lipoxygenase	chr9:811736..816741	Metabolism.Primary metabolism.Lipid metabolism.Fatty acid metabolism.Alpha-linolenic acid metabolism
CUST_5476_PI425248304	GSVIVT01017737001	VIT_05s0020g01310	-1.686593767	10.44359146	-3.294169321	0.005273048	0.081045314	-2.397325853	VIT_205s0020g01310	protein srg1-like	chr5:3023194..3024895	Metabolism.Primary metabolism.Carbohydrate metabolism.Glycosyl transference
CUST_6812_PI425248043	GSVIVT01029445001	VIT_09s0054g01750	-1.685981737	7.536810023	-3.415070583	0.004142013	0.071017651	-2.163400512	UP6, VIT_209s0054g01760	uncharacterized protein, protein	chr9:22831243..22832073	Unknown
CUST_12766_PI425248304	GSVIVT01036717001	VIT_19s0085g00890	-1.673878856	8.009595853	-2.8125815	0.013745493	0.136952076	-3.316490314	APL	myb family transcription factor apl	chr19:23388000..23390312	Regulation overview.Regulation of gene expression.Regulation of transcription.Transcription factor.G2-like family transcription factor
CUST_1350_PI425248304	GSVIVT01005163001	VIT_00s0262g00080	-1.673863732	6.836529074	-5.462399897	0.0000813	0.00693076	1.698585976	CRK26	cysteine-rich receptor-like protein kinase 29-like	chrUn:18869481..18876420	Signaling.Signaling pathway.Protein kinase
CUST_368_PI425248304	GSVIVT01001106001	VIT_01s0150g00250	-1.673344559	9.009405382	-3.714727054	0.002279652	0.051311456	-1.581904231	VIT_201s0150g00250	peptide transporter-like protein	chr1:22671239..22673946	Transport overview.Electrochemical Potential-driven Transporters.Porters.Proton-dependent Oligopeptide Transporter
CUST_7533_PI425248304	GSVIVT01024076001	VIT_03s0038g01850	-1.670407553	6.795961038	-2.946846045	0.010535803	0.118924494	-3.063087819	PRP4	extensin-like protein	chr3:1298169..1302974	Unknown
CUST_7533_PI425248304	GSVIVT01024076001	VIT_03s0038g01860	-1.670407553	6.795961038	-2.946846045	0.010535803	0.118924494	-3.063087819	PRP4	extensin-like protein	chr3:1298169..1302974	Unknown
CUST_1765_PI425248063	GSVIVT01016630001	VIT_13s0019g00180	-1.664798859	8.238596083	-2.209730754	0.04413769	0.259395457	-4.405110883	VIT_213s0019g00180	NA	chr13:2339470..2340544	Unknown
CUST_4923_PI425248043	GSVIVT01022222001	VIT_07s0031g01530	-1.663794865	8.794869104	-2.924028504	0.011023902	0.121867467	-3.10634648	SEP2	stress enhanced protein 2	chr7:17627134..17630179	Metabolism.Primary metabolism.Generation of metabolite precursors and energy.Photosynthesis.Antenna proteins
CUST_6851_PI425248043	GSVIVT01029594001	VIT_09s0054g00430	-1.660445118	10.47400682	-2.875675863	0.012132816	0.127485609	-3.197762463	NA	NA	chr9:20967418..20968579	Unknown
CUST_3261_PI425248304	GSVIVT01010937001	VIT_11s0103g00010	-1.658247415	6.086534793	-5.008677377	0.000186761	0.011780704	0.878325055	HKT1	sodium transporter hkt1-like	chr11:15393059..15395450	Transport overview.Electrochemical Potential-driven Transporters.Porters.K+ Transporter
CUST_7655_PI425248304	GSVIVT01024343001	VIT_16s0039g01600	-1.652990307	8.565149641	-4.939652344	0.000212455	0.012759314	0.751188952	HSD6	hydroxysteroid 11-beta-dehydrogenase 1-like	chr16:1209112..1210433	Metabolism.Primary metabolism.Lipid metabolism.Steroid metabolism.C21-Steroid hormone metabolism
CUST_119_PI425248063	GSVIVT01001422001	VIT_18s0157g00170	-1.652490374	7.298033913	-4.091529579	0.001082725	0.032795909	-0.852590172	VIT_218s0157g00170	tryptophan aminotransferase-related protein 4-like	chr18:18980574..18985327	Metabolism.Primary metabolism.Amino acid metabolism.Cysteine metabolism
CUST_2945_PI425248063	GSVIVT01026101001	VIT_18s0041g00190	-1.652397027	5.933647153	-8.129814988	0.00000107	0.00041374	5.915044674	VIT_218s0041g00190	tmv resistance protein n-like	chr18:24574674..24579669	Response to stimulus.Stress response.Biotic stress response.Plant-pathogen interaction.R proteins from Plant-pathogen interaction
CUST_3586_PI425248063	GSVIVT01037127001	VIT_18s0089g00970	-1.652275748	6.359433021	-3.947694977	0.001437001	0.038695747	-1.130327074	VIT_218s0089g00990	f-box lrr-repeat protein at3g48880	chr18:28857272..28859085	No hit
CUST_9112_PI425248043	GSVIVT01038446001	VIT_09s0096g00830	-1.650565153	7.38492173	-5.040497761	0.000176021	0.01136662	0.936734115	VIT_209s0096g00830 VIT_209s0096g00840	probable disease resistance protein at5g63020-like	chr9:12490597..12492761	Response to stimulus.Stress response.Biotic stress response.Plant-pathogen interaction.R proteins from Plant-pathogen interaction
CUST_9112_PI425248043	GSVIVT01038446001	VIT_09s0096g00840	-1.650565153	7.38492173	-5.040497761	0.000176021	0.01136662	0.936734115	VIT_209s0096g00830 VIT_209s0096g00840	probable disease resistance protein at5g63020-like	chr9:12490597..12492761	Response to stimulus.Stress response.Biotic stress response.Plant-pathogen interaction.R proteins from Plant-pathogen interaction
CUST_2816_PI425248304	GSVIVT01009414001	VIT_18s0001g09750	-1.648787564	6.883087319	-4.639500713	0.000374671	0.017790348	0.191780598	RLK4	receptor protein kinase 1-like	chr18:8166275..8168677	Signaling.Signaling pathway.Protein kinase
CUST_5741_PI425248304	GSVIVT01018261001	VIT_15s0021g01690	-1.648306742	6.195758995	-3.8184979	0.001855353	0.045410924	-1.380571904	NA	NA	chr15:12339248..12340356	Unknown
CUST_10965_PI425248304	GSVIVT01032360001	VIT_14s0066g00130	-1.646171273	8.194364237	-3.026060563	0.009000851	0.10840545	-2.91236497	NA	NA	chr14:26696925..26699961	Unknown
CUST_290_PI425248027	XM002282288LOC100248614		-1.644155798	7.01569188	-2.205383339	0.044499965	0.260135489	-4.412566424	VIT_208s0007g07580	myb family transcription factor	chr8:21070376..21073591	#N/A
CUST_5032_PI425248304	GSVIVT01016751001	VIT_09s0002g01170	-1.640128918	6.940003399	-4.220218551	0.00084168	0.028116504	-0.605134791	VIT_209s0002g01170	abhydrolase domain	chr9:901025..904399	Unknown
CUST_88_PI425248027	XM002281212		-1.637592395	7.836988159	-4.336855201	0.000670786	0.02451101	-0.381889518	SULTR3-5	sulfate transporter	chr11:3394722..3399191	#N/A
CUST_3808_PI425248043	GSVIVT01017173001	VIT_09s0002g05270	-1.633959653	8.012543095	-2.260506374	0.040105949	0.248374949	-4.317527193	GA3OX1	gibberellin 3-oxidase	chr9:4993413..4995290	Metabolism.Secondary metabolism.Terpenoid metabolism.Diterpenoid metabolism.Diterpenoid biosynthesis
CUST_8405_PI425248043	GSVIVT01035703001	VIT_04s0008g04130	-1.632071307	9.895857001	-2.217188755	0.04352262	0.257544332	-4.392304713	RD22	dehydration-responsive protein rd22	chr4:3465417..3465608	Response to stimulus.Stress response.Abiotic stress response.Drought stress response
CUST_3524_PI425248304	GSVIVT01012277001	VIT_03s0110g00190	-1.631500478	10.5067798	-2.913345119	0.01126001	0.123141162	-3.126574808	VIT_203s0110g00190	cytochrome c oxidase subunit i	chr3:12949822..12950531	Metabolism.Primary metabolism.Generation of metabolite precursors and energy.Electron transport.Respiratory-chain phosphorylation
CUST_13133_PI425248304	GSVIVT01037882001	VIT_03s0091g00420	-1.630213381	7.082171803	-3.934010034	0.001476347	0.039235812	-1.156804191	NA	NA	chr3:6785297..6787059	No hit
CUST_310_PI425248027	XM002268664LOC100257595		-1.629158686	9.534797718	-4.920011415	0.000220417	0.013002644	0.714905436	STH	salt-tolerance protein	chr5:22643860..22646902	#N/A
CUST_1972_PI425248304	GSVIVT01007880001	VIT_17s0000g07190	-1.628242778	10.0196416	-4.23851123	0.000812179	0.027386609	-0.57005291	HSP101	heat shock protein 101	chr17:7994141..7998739	Metabolism.Primary metabolism.Protein metabolism and modification.Protein folding.Chaperone-mediated protein folding.HSP-mediated protein folding
CUST_6741_PI425248043	GSVIVT01029176001	VIT_11s0052g01170	-1.626350847	5.669655853	-3.702276316	0.002336771	0.052112146	-1.606072661	XTH16	probable xyloglucan endotransglucosylase hydrolase protein 23	chr11:18939068..18939554	Cellular process.Cellular component organization and biogenesis.Cell wall organization and biogenesis.Cell wall metabolism.Cell wall modification.Xyloglucan modification
CUST_1870_PI425248063	GSVIVT01018427001		-1.622703845	7.593101575	-2.739265035	0.015883446	0.14879747	-3.453575538	CER1	protein wax2-like	chr15:9134699..9135971	#N/A
CUST_5433_PI425248043	GSVIVT01024127001	VIT_03s0038g01220	-1.622112693	5.944019296	-2.214067567	0.043779046	0.258467284	-4.3976666	VIT_203s0038g01220	auxin-induced protein 15a	chr3:897891..898178	Signaling.Hormone Signaling.Auxin Signaling.Auxin-mediated Signaling pathway
CUST_9027_PI425248043	GSVIVT01038162001	VIT_05s0094g00650	-1.621508594	8.794375858	-4.269937593	0.000763948	0.026327501	-0.509841683	SSI2	low quality protein: acyl-	chr5:24005036..24006153	Metabolism.Primary metabolism.Lipid metabolism.Fatty acid metabolism.Fatty acid biosynthesis.Unsaturated fatty acid biosynthesis
CUST_7928_PI425248304	GSVIVT01024920001	VIT_06s0004g05090	-1.620820206	6.83054217	-3.406037658	0.004217391	0.071330957	-2.180900823	VIT_206s0004g05090	e3 ubiquitin-protein ligase ring1-like	chr6:6020208..6022458	Regulation overview.Regulation of gene expression.Regulation of transcription.Transcription factor.Zinc finger C3HC4 family transcription factor
CUST_7268_PI425248043	GSVIVT01031063001	VIT_14s0006g03110	-1.618524453	5.424819589	-7.792896935	0.00000176	0.000578285	5.43973634	VIT_214s0006g03110	acyl- -binding	chr14:21611704..21612117	No hit
CUST_3471_PI425248063	GSVIVT01036818001	VIT_18s0086g00220	-1.618359476	9.687560132	-3.151015445	0.007017097	0.094517582	-2.673128433	VIT_218s0086g00220	zinc finger	chr18:17448717..17452527	Unclear
CUST_6843_PI425248043	GSVIVT01029558001	VIT_09s0054g00740	-1.617311458	5.630359934	-6.841467196	0.0000077	0.001666247	4.009777518	VIT_209s0054g00740	saur family protein	chr9:21572109..21572642	Signaling.Hormone Signaling.Auxin Signaling.Auxin-mediated Signaling pathway
CUST_1315_PI425248043	GSVIVT01005706001	VIT_00s0286g00030	-1.614826674	5.590001197	-7.19418809	0.0000044	0.001082928	4.555335707	RK1	s-locus-specific glycoprotein s6	chrUn:21414138..21414967	Signaling.Signaling pathway.Protein kinase
CUST_5213_PI425248043	GSVIVT01023354001		-1.614479706	5.422726678	-5.83376864	0.000042	0.004453572	2.348658984	VIT_212s0035g00180	probable lrr receptor-like serine threonine-protein kinase at4g08850-like	chr12:19403336..19404922	#N/A
CUST_1620_PI425248304	GSVIVT01006619001	VIT_00s0389g00040	-1.613271249	9.202755629	-5.011434938	0.000185804	0.011769769	0.883391842	CYP72A10_CYP72A8	cytochrome p450	chrUn:27097195..27101497	Metabolism.Cellular metabolism.Oxidation reduction.Cytochrome P450 oxidoreductase
CUST_1194_PI425248043	GSVIVT01005135001	VIT_00s0259g00140	-1.605977015	10.31001337	-3.13279382	0.007276792	0.096461914	-2.708114138	OPT3, VIT_200s0259g00150	oligopeptide transporter 3-like, snf1-related protein kinase regulatory subunit beta-2	chrUn:18482986..18484590	Transport overview.Electrochemical Potential-driven Transporters.Porters.Oligopeptide Transporter
CUST_3493_PI425248063	GSVIVT01036869001	VIT_02s0087g00840	-1.603504598	9.905402428	-3.854796821	0.001726641	0.043555517	-1.310206284	ABCG14	white-brown-complex abc transporter family	chr2:18431308..18435037	Transport overview.Macromolecule transport.Multidrug transport.Multidrug ABC transport
CUST_6158_PI425248304	GSVIVT01019581001	VIT_02s0025g01860	-1.601903403	7.40773603	-4.49640557	0.000492844	0.020584179	-0.078367933	CSLG1 CSLG2 CSLG3	cellulose synthase-like protein g3-like	chr2:1715552..1732689	Cellular process.Cellular component organization and biogenesis.Cell wall organization and biogenesis.Cell wall metabolism.Cell wall biosynthesis.Cellulose biosynthesis
CUST_6563_PI425248043	GSVIVT01028589001		-1.601460354	7.355838007	-1.893145028	0.07902357	0.346934337	-4.927881107	GER3	auxin-binding protein abp19a-like	chr7:10292022..10292150	#N/A
CUST_181_PI425248304	GSVIVT01000437001	VIT_12s0134g00380	-1.598124245	7.956752155	-4.920118951	0.000220373	0.013002644	0.715104221	B120	g-type lectin s-receptor-like serine threonine-protein kinase at4g03230-like	chr12:8001373..8007640	Signaling.Signaling pathway.Protein kinase
CUST_9793_PI425248304	GSVIVT01029494001	VIT_09s0054g01330	-1.597568048	6.373531075	-4.384337905	0.000611821	0.023286818	-0.291323474	CAMS1	beta-amyrin synthase	chr9:22255626..22265771	Metabolism.Secondary metabolism.Terpenoid metabolism.Terpenoid biosynthesis
CUST_3038_PI425248063	GSVIVT01026806001	VIT_15s0045g01520	-1.596756728	8.328930337	-3.030779892	0.008916715	0.108209537	-2.903360507	CER1	protein wax2-like	chr15:7543843..7547660	Metabolism.Primary metabolism.Lipid metabolism.Wax metabolism.Wax biosynthesis
CUST_6863_PI425248043	GSVIVT01029639001	VIT_09s0054g00110	-1.592857721	7.451693271	-2.507997396	0.024958618	0.192379729	-3.878574717	NA	NA	chr9:20310330..20310536	No hit
CUST_4077_PI425248304	GSVIVT01014106001	VIT_19s0014g00450	-1.58872595	8.605455702	-2.41387864	0.029931706	0.213597609	-4.04769169	TBL38	uncharacterized protein loc100253718	chr19:468848..472363	Response to stimulus.Stress response.Biotic stress response
CUST_1873_PI425248304	GSVIVT01007693001	VIT_17s0000g08870	-1.588385069	8.542247648	-3.706205441	0.002318591	0.051819918	-1.598445554	VIT_217s0000g08870	protein	chr17:10327128..10330607	Metabolism.Primary metabolism.Protein metabolism and modification.Proteolysis.Peptidase-mediated proteolysis
CUST_3511_PI425248063	GSVIVT01036891001	VIT_02s0087g00630	-1.587579807	7.454395079	-3.074154368	0.008178959	0.102690521	-2.820481626	VIT_202s0087g00630	long-chain-alcohol oxidase fao4a-like	chr2:18133522..18139501	Metabolism.Cellular metabolism.Methane metabolism
CUST_9410_PI425248304	GSVIVT01028485001	VIT_07s0005g04960	-1.587472001	9.189905207	-3.356310885	0.004657655	0.075375247	-2.277180342	NA	NA	chr7:8233948..8237014	Unclear
CUST_3588_PI425248304	GSVIVT01012549001	VIT_03s0038g01660	-1.586503756	10.18467271	-2.977685134	0.009909762	0.114657397	-3.004506818	VIT_203s0038g01660	NA	chr3_random:1166823..1172773	No hit
CUST_1787_PI425248043	GSVIVT01007771001	VIT_17s0000g08160	-1.583845417	7.994657478	-2.945091232	0.010572574	0.119053392	-3.066417296	PG2	polygalacturonase-1 non-catalytic subunit beta	chr17:9221632..9223623	Cellular process.Cellular component organization and biogenesis.Cell wall organization and biogenesis.Cell wall metabolism.Cell wall modification.Pectin modification
CUST_2642_PI425248304	GSVIVT01009090001	VIT_18s0001g06580	-1.582532983	7.713110036	-2.627810503	0.019765605	0.16852536	-3.659922971	VIT_218s0001g06580	blue copper protein	chr18:4966013..4967469	Metabolism.Primary metabolism.Generation of metabolite precursors and energy.Photosynthesis.Photosynthetic-chain phosphorylation
CUST_2743_PI425248043	GSVIVT01012689001	VIT_10s0116g01280	-1.582103159	11.985336	-2.100734737	0.054102652	0.286504988	-4.589855724	VIT_210s0116g01280	b-cell receptor-associated 31-like protein	chr10:662322..665329	Metabolism.Primary metabolism.Protein metabolism and modification.Protein folding
CUST_706_PI425248063	GSVIVT01011668001	VIT_01s0011g05670	-1.581929276	9.001400381	-1.946815128	0.07173707	0.329658096	-4.842366523	NUDT17_NUDT18	nudix hydrolase mitochondrial-like	chr1:5374311..5375923	Metabolism.Primary metabolism.Nucleobase, nucleoside, nucleotide, nucleic acid metabolism.Nudix hydrolase family
CUST_7436_PI425248043	GSVIVT01031660001	VIT_05s0062g01090	-1.581553722	7.413738151	-3.26539115	0.005584941	0.083569934	-2.452889594	RIC4	protein	chr5:19742597..19743497	Unknown
CUST_5435_PI425248043	GSVIVT01024129001	VIT_03s0038g01180	-1.581184867	5.990599912	-2.326577191	0.035376453	0.23354604	-4.202218885	VIT_203s0038g01180	auxin-induced protein 15a	chr3:888666..888953	Signaling.Hormone Signaling.Auxin Signaling.Auxin-mediated Signaling pathway
CUST_99_PI425248063	GSVIVT01001263001	VIT_02s0154g00010	-1.578825747	9.764551269	-2.429893929	0.029023515	0.210057298	-4.019092273	VIT_202s0154g00010	saur family protein	chr2:4822703..4823194	Signaling.Hormone Signaling.Auxin Signaling.Auxin-mediated Signaling pathway
CUST_3354_PI425248063	GSVIVT01034575001	VIT_18s0072g00150	-1.578498944	8.860999699	-2.111007682	0.053081215	0.283375538	-4.572642842	VIT_218s0072g00150	protein	chr18:19184319..19184948	Unknown
CUST_272_PI425248027	XM002283566LOC100253707		-1.576296029	10.47322688	-2.374512118	0.032280364	0.222051265	-4.117665023	NA	NA	chr8:20638841..20640643	#N/A
CUST_4066_PI425248304	GSVIVT01014084001	VIT_19s0014g00240	-1.576059705	5.90039324	-3.826959267	0.001824505	0.044820825	-1.364166115	VIT_219s0014g00250	uncharacterized sodium-dependent transporter yocs-like	chr19:244859..262438	Transposable elements viral and plasmid proteins.Protein from transposable element
CUST_1330_PI425248043	GSVIVT01005747001	VIT_00s0291g00030	-1.575998693	7.921674186	-3.217889824	0.006140506	0.088337012	-2.544480458	ESR1, VIT_200s0291g00020	ap2 erf domain-containing transcription factor, uncharacterized protein	chrUn:21784305..21788695	Signaling.Hormone Signaling.Ethylene Signaling.Ethylene-mediated Signaling pathway
CUST_1330_PI425248043	GSVIVT01005747001	VIT_00s0291g00020	-1.575998693	7.921674186	-3.217889824	0.006140506	0.088337012	-2.544480458	ESR1, VIT_200s0291g00020	ap2 erf domain-containing transcription factor, uncharacterized protein	chrUn:21784305..21788695	Signaling.Hormone Signaling.Ethylene Signaling.Ethylene-mediated Signaling pathway
CUST_738_PI425248043	GSVIVT01003262001	VIT_00s0184g00120	-1.575522627	6.269697783	-4.277818599	0.000752319	0.026027904	-0.494753986	VIT_200s0184g00120	tmv resistance protein n-like	chrUn:8549325..8552271	Response to stimulus.Stress response.Biotic stress response.Plant-pathogen interaction.R proteins from Plant-pathogen interaction
CUST_1275_PI425248043	GSVIVT01005452001	VIT_00s1739g00010	-1.564807521	10.82227342	-4.741887958	0.000308375	0.015838463	0.38375753	VIT_200s1739g00010	orf101b	chrUn:40280764..40281481	Unknown
CUST_6258_PI425248043	GSVIVT01027451001	VIT_15s0048g02460	-1.563179382	6.911360808	-3.537907821	0.0032416	0.061778494	-1.9251697	OMT1	caffeic acid 3-o-methyltransferase	chr15:16645033..16646455	Metabolism.Secondary metabolism.Phenylpropanoid metabolism.Flavonoid metabolism.Flavonoid biosynthesis
CUST_5781_PI425248304	GSVIVT01018510001	VIT_16s0022g01840	-1.56302752	6.209782523	-8.82814134	0.000000401	0.000180959	6.851191565	VIT_216s0022g01840	atp-dependent clp protease atp-binding subunit clpa	chr16:14054354..14061535	Metabolism.Primary metabolism.Protein metabolism and modification.Proteolysis.Peptidase proteins
CUST_12847_PI425248304	GSVIVT01037074001	VIT_03s0088g00110	-1.561637705	7.236199944	-5.42473838	0.000087	0.007309636	1.63156259	scpl17	serine carboxypeptidase-like 18-like	chr3:8141263..8145242	Metabolism.Primary metabolism.Protein metabolism and modification.Proteolysis.Peptidase-mediated proteolysis
CUST_8181_PI425248043	GSVIVT01034760001	VIT_13s0074g00770	-1.560317097	9.582379211	-4.645088623	0.000370698	0.017770142	0.202287234	ATX1	copper chaperone	chr13:9143294..9146110	Transport overview.Primary Active Transporters.P-P-bond hydrolysis-driven transporters.P-type ATPase (P-ATPase).Cu2+-exporting ATPase
CUST_3211_PI425248043	GSVIVT01014582001	VIT_19s0014g05050	-1.559454848	9.231184094	-3.843315708	0.001766341	0.044208367	-1.332458267	VIT_219s0014g05050	kda class vi heat shock protein	chr19:5376571..5377846	Metabolism.Primary metabolism.Protein metabolism and modification.Protein folding.Chaperone-mediated protein folding.HSP-mediated protein folding
CUST_3308_PI425248304	GSVIVT01011042001	VIT_07s0104g00890	-1.558497772	9.612812638	-3.554553465	0.003135782	0.060864677	-1.892861817	VIT_207s0104g00890	leucine-rich repeat family protein	chr7:2020369..2022497	Signaling.Signaling pathway.Protein kinase
CUST_3787_PI425248304	GSVIVT01013251001	VIT_02s0012g00450	-1.554363003	7.452348537	-5.061372992	0.000169326	0.011109507	0.974982755	SRG1	s-norcoclaurine synthase 1-like	chr2:6211851..6213577	Metabolism.Primary metabolism.Organic acid metabolism.Propanoate metabolism
CUST_4440_PI425248043	GSVIVT01019641001	VIT_02s0025g02460	-1.550176941	5.991077314	-5.300551911	0.000109019	0.008460529	1.409164699	VIT_202s0025g02460	protein	chr2:2141900..2143945	Unknown
CUST_9785_PI425248304	GSVIVT01029474001		-1.549721697	6.12798421	-3.75835032	0.002090444	0.049174425	-1.497242782	VIT_209s0054g01520	beta-amyrin synthase	chr9:22440957..22463868	#N/A
CUST_8165_PI425248043	GSVIVT01034659001	VIT_13s0073g00040	-1.549712766	11.06164323	-4.327280201	0.000683367	0.024702683	-0.400175449	VIT_213s0073g00040	glycine-rich protein	chr13:12951743..12957126	Unknown
CUST_368_PI425248043	GSVIVT01001377001	VIT_13s0156g00400	-1.549612702	7.895003125	-5.699896305	0.0000532	0.005154521	2.116611578	NA	NA	chr13:24098843..24100253	No hit
CUST_84_PI425248027	XM002268888		-1.549464952	7.822897561	-4.634051631	0.000378587	0.017922239	0.181531807	KT2%2F3	potassium channel	chr12:18663788..18670736	#N/A
CUST_6157_PI425248304	GSVIVT01019580001	VIT_02s0025g01850	-1.549320741	8.600255527	-1.883663306	0.080378173	0.350034679	-4.94284401	CSLG3	cellulose synthase-like protein g3-like	chr2:1711563..1715073	Cellular process.Cellular component organization and biogenesis.Cell wall organization and biogenesis.Cell wall metabolism.Cell wall biosynthesis.Cellulose biosynthesis
CUST_11436_PI425248304	GSVIVT01033547001	VIT_08s0007g05970	-1.54912471	7.938721526	-5.022105621	0.000182148	0.011649154	0.902989324	IQD12, PAP16	protein iq-domain 14-like, probable inactive purple acid phosphatase 16-like	chr8:19847325..19849931	Metabolism.Primary metabolism.Coenzyme and prosthetic group metabolism.Riboflavin metabolism
CUST_1691_PI425248304	GSVIVT01006978001	VIT_00s0455g00040	-1.548284987	9.157303451	-6.38743335	0.0000163	0.002388108	3.280173331	GAUT4	cazy family gt8	chrUn:29546759..29550975	Metabolism.Primary metabolism.Carbohydrate metabolism.Glycosyl transference
CUST_9020_PI425248043	GSVIVT01038149001	VIT_05s0094g00540	-1.546445258	8.284945934	-4.361599224	0.000639364	0.023790594	-0.334670018	SSI2	low quality protein: acyl-	chr5:23897674..23899101	Metabolism.Primary metabolism.Lipid metabolism.Fatty acid metabolism.Fatty acid biosynthesis.Unsaturated fatty acid biosynthesis
CUST_9020_PI425248043	GSVIVT01038149001	VIT_05s0094g00550	-1.546445258	8.284945934	-4.361599224	0.000639364	0.023790594	-0.334670018	SSI2	low quality protein: acyl-	chr5:23897674..23899101	Metabolism.Primary metabolism.Lipid metabolism.Fatty acid metabolism.Fatty acid biosynthesis.Unsaturated fatty acid biosynthesis
CUST_8460_PI425248043	GSVIVT01035905001	VIT_04s0008g05930	-1.544988141	6.48128449	-3.512414113	0.00341068	0.063722713	-1.974642286	VIT_204s0008g05930, GOS11, VIT_204s0008g05940	zinc finger protein 3-like, golgi snare 11 protein, mitochondrial glycoprotein family protein	chr4:5625725..5635064	Regulation overview.Regulation of gene expression.Regulation of transcription.Transcription factor.C2H2 family transcription factor
CUST_5232_PI425248304	GSVIVT01017118001	VIT_09s0002g04780	-1.543071842	7.215886504	-1.63996288	0.12310063	0.430310373	-5.311240469	SULTR3-4	sulfate bicarbonate oxalate exchanger and transporter sat-1	chr9:4318262..4323119	Transport overview.Electrochemical Potential-driven Transporters.Porters.Sulfate Permease
CUST_2130_PI425248043	GSVIVT01009081001	VIT_18s0001g06400	-1.542105888	6.669862807	-2.867566586	0.012329215	0.128686639	-3.213058656	NA	NA	chr18:4788238..4789038	No hit
CUST_1041_PI425248304	GSVIVT01003854001	VIT_00s0211g00080	-1.540510549	8.600751861	-5.304424674	0.000108251	0.008460529	1.416132143	SHM2	serine mitochondrial-like	chrUn:12898423..12902694	Metabolism.Primary metabolism.Amino acid metabolism.Glycine, serine, and threonine metabolism
CUST_13210_PI425248304	GSVIVT01038172001	VIT_05s0094g00730	-1.539713276	8.969356085	-4.34805081	0.000656377	0.024220408	-0.360518317	SSI2	low quality protein: acyl-	chr5:24056737..24058478	Metabolism.Primary metabolism.Lipid metabolism.Fatty acid metabolism.Fatty acid biosynthesis.Unsaturated fatty acid biosynthesis
CUST_7820_PI425248043	GSVIVT01033263001	VIT_08s0007g08670	-1.53445232	7.599032934	-2.182955493	0.046413429	0.265783315	-4.450917212	VIT_208s0007g08670	probable protein phosphatase 2c 55-like	chr8:22044384..22046297	Unknown
CUST_10032_PI425248304	GSVIVT01030090001	VIT_12s0057g01060	-1.533713915	5.480260741	-6.311832259	0.0000185	0.002529765	3.155680414	VIT_212s0057g01080, NAMT1	kelch repeat-containing protein, salicylate o-methyltransferase	chr12:9753402..9756355	Metabolism.Primary metabolism.Lipid metabolism.Fatty acid metabolism.Alpha-linolenic acid metabolism
CUST_1042_PI425248304	GSVIVT01003856001	VIT_00s0211g00090	-1.530550159	9.325032548	-4.467910581	0.000520636	0.021211014	-0.132405065	SHM2 SHM1	serine hydroxymethyltransferase	chrUn:12914026..12921201	Metabolism.Primary metabolism.Amino acid metabolism.Glycine, serine, and threonine metabolism
CUST_8005_PI425248043	GSVIVT01033937001	VIT_08s0007g02460	-1.530499465	7.497083626	-2.896535985	0.011641591	0.124989722	-3.158367585	VIT_208s0007g02460	aspartic proteinase nepenthesin-2-like	chr8:16581910..16588393	Metabolism.Primary metabolism.Protein metabolism and modification.Proteolysis.Peptidase-mediated proteolysis
CUST_5644_PI425248304	GSVIVT01018047001	VIT_05s0020g04130	-1.529112307	6.727673748	-4.108562647	0.001047145	0.032394513	-0.819775713	ATB2_VIT_205s0020g04130	auxin-induced protein pcnt115	chr5:5781664..5784239	Unclassified
CUST_6245_PI425248043	GSVIVT01027407001	VIT_15s0048g02870	-1.529091141	8.980636385	-2.459019897	0.02743876	0.203613406	-3.96689015	HB-7	homeobox-leucine zipper protein athb-7	chr15:16989617..16991196	Regulation overview.Regulation of gene expression.Regulation of transcription.Transcription factor.Homeobox domain family transcription factor
CUST_7158_PI425248043	GSVIVT01030675001	VIT_14s0006g00180	-1.529076611	11.12607264	-2.496673008	0.025512237	0.19510005	-3.899052603	VIT_214s0006g00180	aspartic proteinase nepenthesin-1	chr14:13377626..13379471	Metabolism.Primary metabolism.Protein metabolism and modification.Proteolysis.Peptidase-mediated proteolysis
CUST_5886_PI425248304	GSVIVT01018829001	VIT_04s0023g02930	-1.527409946	9.516270955	-5.233621684	0.00012322	0.008981591	1.288430705	VIT_204s0023g02930	protein mitochondrial-like	chr4:19502782..19506001	Unknown
CUST_7280_PI425248304	GSVIVT01023557001	VIT_14s0036g00240	-1.52660318	6.273189013	-9.865321807	0.000000103	6.08E-05	8.127545796	VIT_214s0036g00240	disease resistance protein at4g27190-like	chr14:9703856..9710052	Diverse functions.Gene family with diverse functions.NBS-LRR superfamily
CUST_7828_PI425248304	GSVIVT01024713001	VIT_06s0004g06830	-1.525837228	10.14781528	-1.170812164	0.261061321	0.604581708	-5.916168385	PMR5, ASN1	uncharacterized protein, asparagine synthetase	chr6:7527765..7531758	Metabolism.Cellular metabolism.Nitrogen and sulfur metabolism.Nitrogen metabolism.Nitrogen assimilation
CUST_2314_PI425248043	GSVIVT01009799001	VIT_18s0001g13300	-1.524507502	8.356332798	-2.716102856	0.016623816	0.153036897	-3.496670873	NA	NA	chr18:11335660..11337653	Unknown
CUST_3941_PI425248304	GSVIVT01013560001	VIT_05s0124g00300	-1.524458274	6.035448772	-2.151077597	0.049265391	0.273332039	-4.505099456	MS2	fatty acyl- reductase 2	chr5:20881430..20884073	Unclear
CUST_6744_PI425248043	GSVIVT01029186001	VIT_11s0052g01070	-1.522142864	5.98689109	-2.34196296	0.034353308	0.229813869	-4.175159268	VIT_211s0052g01070	galactosyltransferase family protein	chr11:18771344..18772297	Unclear
CUST_11034_PI425248304	GSVIVT01032466001	VIT_14s0066g01210	-1.520096271	9.444673222	-2.24025142	0.041670991	0.252598934	-4.352575912	CA1	chloroplast carbonic anhydrase	chr14:27702554..27707121	Metabolism.Primary metabolism.Amino acid metabolism.Histidine metabolism
CUST_5178_PI425248043	GSVIVT01023240001	VIT_12s0035g01030	-1.516994561	8.060086494	-2.905131331	0.01144491	0.123978755	-3.142115652	VIT_212s0035g01030	uncharacterized protein	chr12:20766027..20769413	Unknown
CUST_3132_PI425248043	GSVIVT01014378001	VIT_19s0014g03040	-1.514714393	6.475530108	-6.042426689	0.0000292	0.003433978	2.705081071	VIT_219s0014g03040	NA	chr19:3220030..3220137	No hit
CUST_3711_PI425248304	GSVIVT01012879001	VIT_11s0118g00700	-1.514535565	8.577520882	-5.655818497	0.0000575	0.005404614	2.039639292	DBP1, VIT_211s0118g00710	dna-binding protein phosphatase 2c, glycerol-3-phosphate transporter 5-like	chr11:6468000..6472819	Regulation overview.Regulation of gene expression.Regulation of transcription.Transcription factor.DBP family transcription factor
CUST_4346_PI425248043	GSVIVT01019128001		-1.514179081	8.198137897	-4.857394791	0.000247925	0.014090538	0.598920095	VIT_204s0023g00310	cbs domain-containing protein cbsx6-like	chr4:16461700..16467355	#N/A
CUST_5520_PI425248043	GSVIVT01024419001	VIT_16s0039g02230	-1.513364984	7.19485513	-1.960015113	0.070040926	0.326480013	-4.821125678	UGT78D2	udp-glucose:flavonoid 3-o-glucosyltransferase	chr16:2333144..2334700	Metabolism.Secondary metabolism.Phenylpropanoid metabolism.Flavonoid metabolism.Flavonoid biosynthesis.Flavonoid-glycoside biosynthesis
CUST_9098_PI425248043	GSVIVT01038391001	VIT_09s0096g00200	-1.51163882	7.480726776	-4.601160067	0.000403138	0.018492197	0.119602192	RPS5	probable disease resistance protein at5g63020-like	chr9:11641099..11643369	Response to stimulus.Stress response.Biotic stress response.Plant-pathogen interaction.R proteins from Plant-pathogen interaction
CUST_2347_PI425248304	GSVIVT01008573001	VIT_17s0000g01110	-1.509429085	10.10558973	-7.421745132	0.00000309	0.00084695	4.897579406	VIT_217s0000g01110	heavy-metal-associated domain--containing protein	chr17:784245..786076	Unclear
CUST_180_PI425248304	GSVIVT01000432001	VIT_12s0134g00340	-1.509377473	7.970501022	-4.673632874	0.000351074	0.01723306	0.255905381	VIT_212s0134g00340	g-type lectin s-receptor-like serine threonine-protein kinase at4g03230-like	chr12:7919322..7931527	Signaling.Signaling pathway.Protein kinase
CUST_6243_PI425248043	GSVIVT01027397001	VIT_15s0048g02990	-1.508250111	8.282400064	-2.32053471	0.035786097	0.234245061	-4.212825019	VIT_215s0048g02990	atp binding	chr15:17087207..17089432	Diverse functions.Gene family with diverse functions.AAA-type ATPase domain family
CUST_8593_PI425248043	GSVIVT01036389001	VIT_18s0001g05890	-1.506935688	5.689005648	-4.533783361	0.000458686	0.019525342	-0.007604274	VIT_218s0001g05890	ap2 erf domain-containing transcription factor	chr18_random:4542034..4542582	Signaling.Hormone Signaling.Ethylene Signaling.Ethylene-mediated Signaling pathway
CUST_5589_PI425248043	GSVIVT01024649001	VIT_06s0004g07310	-1.503180459	7.217167958	-4.298001812	0.000723359	0.025523844	-0.456136721	VIT_206s0004g07310	udp-glycosyltransferase 87a1-like	chr6:8036772..8040225	Signaling.Hormone Signaling.Auxin Signaling.Auxin metabolism.Auxin inactivation by conjugation
CUST_697_PI425248043	GSVIVT01003106001	VIT_00s0179g00040	-1.503010109	5.801783655	-3.382126735	0.004423628	0.073009076	-2.227209911	VIT_200s0179g00040	hypothetical protein VITISV_014182	chrUn:7288643..7289924	Diverse functions.Gene family with diverse functions.Ankyrin domain family
CUST_5578_PI425248043	GSVIVT01024593001	VIT_06s0004g07780	-1.499009368	7.00637555	-4.078075744	0.001111701	0.033307201	-0.878521469	VIT_206s0004g07780	NA	chr6:8582160..8583020	No hit
CUST_3856_PI425248043	GSVIVT01017322001	VIT_09s0002g06790	-1.49426496	8.089741702	-2.796407514	0.014191555	0.139684176	-3.346816512	VIT_209s0002g06790	hsp20-like chaperone	chr9:6710092..6711196	Metabolism.Primary metabolism.Protein metabolism and modification.Protein folding.Chaperone-mediated protein folding.HSP-mediated protein folding
CUST_5409_PI425248043	GSVIVT01024043001	VIT_03s0038g02220	-1.492656381	9.218351263	-5.26950506	0.000115382	0.008622865	1.353235119	ADF5_ADF9	actin depolymerizing factor 5	chr3:1527929..1528905	Cellular process.Cellular component organization and biogenesis.Cytoskeleton organization and biogenesis.Actin depolymerization
CUST_6502_PI425248304	GSVIVT01020748001	VIT_12s0028g01740	-1.491174179	6.237938767	-4.871006683	0.000241657	0.013880601	0.624173434	VIT_212s0028g01740	chaperone protein dnaj	chr12:2373423..2379432	Transport overview.Primary Active Transporters.P-P-bond hydrolysis-driven transporters.General Secretory Pathway (Sec)
CUST_10571_PI425248304	GSVIVT01031436001	VIT_06s0061g01000	-1.488614923	7.346057688	-5.312685315	0.000106632	0.008368567	1.43098695	VIT_206s0061g01000	lysosomal pro-x	chr6:18604355..18607127	Metabolism.Primary metabolism.Protein metabolism and modification.Proteolysis.Peptidase proteins
CUST_2809_PI425248063	GSVIVT01025907001	VIT_18s0041g02210	-1.487428997	5.851206091	-1.726867169	0.106000428	0.401823398	-5.183596769	VIT_218s0041g02210	tmv resistance protein n-like	chr18:27341191..27342959	Diverse functions.Gene family with diverse functions.NBS-LRR superfamily
CUST_1382_PI425248043	GSVIVT01006040001	VIT_00s0324g00030	-1.485049386	6.989488961	-2.659494512	0.018577116	0.163170743	-3.601533013	VIT_200s0324g00030	protein	chrUn:23400901..23402723	Unknown
CUST_5571_PI425248043	GSVIVT01024583001	VIT_06s0004g07870	-1.484927782	10.46564259	-2.705899055	0.016960521	0.154638336	-3.515621841	SIP4	cbl-interacting serine threonine-protein	chr6:8640304..8644470	Signaling.Signaling pathway.Protein kinase
CUST_4002_PI425248304	GSVIVT01013838001	VIT_16s0013g00180	-1.484864598	5.4223553	-3.978512058	0.001352259	0.037546612	-1.070733528	PPME1	pectinesterase ppme1-like	chr16:5068577..5070069	Cellular process.Cellular component organization and biogenesis.Cell wall organization and biogenesis.Cell wall metabolism.Cell wall modification.Pectin modification
CUST_7698_PI425248304	GSVIVT01024425001	VIT_16s0039g02290	-1.484828779	7.066785629	-4.692327263	0.000338805	0.016816988	0.290973697	VIT_216s0039g02290	protein	chr16:2447532..2449745	Unknown
CUST_12626_PI425248304	GSVIVT01036374001	VIT_18s0001g05470	-1.483569167	7.07188825	-4.921193893	0.000219929	0.013002644	0.717091207	TPS21	valencene synthase-like	chr18_random:4325086..4334744	Metabolism.Secondary metabolism.Terpenoid metabolism.Terpenoid biosynthesis
CUST_3588_PI425248043	GSVIVT01015894001	VIT_03s0017g02240	-1.483388101	7.754182705	-2.822792943	0.013470957	0.13515534	-3.29732028	VIT_203s0017g02240	carbohydrate-binding x8 domain-containing protein	chr3:19009143..19010994	Metabolism.Primary metabolism.Carbohydrate metabolism.Polysaccharide metabolism.Starch and sucrose metabolism
CUST_3039_PI425248063	GSVIVT01026810001	VIT_15s0045g01590	-1.482490985	7.667097026	-2.710355145	0.016812672	0.153976296	-3.507348388	CER1	protein wax2-like	chr15:7612556..7643310	Metabolism.Primary metabolism.Lipid metabolism.Wax metabolism.Wax biosynthesis
CUST_2079_PI425248043	GSVIVT01008910001		-1.482296306	10.16339343	-2.268302264	0.039518427	0.246457513	-4.303998997	FLS1	flavonol synthase	chr18:3338310..3340079	#N/A
CUST_1867_PI425248063	GSVIVT01018423001	VIT_15s0021g00040	-1.480484829	9.876373322	-2.717703062	0.016571605	0.152832684	-3.493696983	CER1	protein wax2-like	chr15:9187167..9206998	Metabolism.Primary metabolism.Lipid metabolism.Wax metabolism.Wax biosynthesis
CUST_1427_PI425248304	GSVIVT01005714001	VIT_00s0286g00140	-1.479984806	8.040811729	-2.759616711	0.015259472	0.14548473	-3.415622897	VIT_200s0286g00140	g-type lectin s-receptor-like serine threonine-protein kinase rks1-like	chrUn:21499518..21517972	Signaling.Signaling pathway.Protein kinase
CUST_5185_PI425248043	GSVIVT01023260001	VIT_12s0035g00880	-1.479780352	9.129254218	-6.737466392	0.00000912	0.001783693	3.845384074	VIT_212s0035g00880	lactoylglutathione lyase	chr12:20475139..20477084	Metabolism.Primary metabolism.Carbohydrate metabolism.Monosaccharide metabolism.Pyruvate metabolism
CUST_4302_PI425248043	GSVIVT01019012001	VIT_04s0023g01330	-1.479397285	10.23483474	-1.186344113	0.255071586	0.598693978	-5.898674659	HB40	homeodomain leucine zipper protein	chr4:17798124..17799885	Regulation overview.Regulation of gene expression.Regulation of transcription.Transcription factor.Homeobox domain family transcription factor
CUST_6120_PI425248043	GSVIVT01026947001	VIT_15s0046g02380	-1.479046409	8.68925164	-2.507643548	0.024975741	0.192379729	-3.879215096	CYP86A8	cytochrome p450	chr15:19173601..19175767	Metabolism.Cellular metabolism.Oxidation reduction.Cytochrome P450 oxidoreductase
CUST_1746_PI425248043	GSVIVT01007625001	VIT_17s0000g09460	-1.477214135	5.702799335	-3.649632107	0.002594733	0.055270522	-1.708275872	NA	NA	chr17:11125691..11128290	Unclear
CUST_13071_PI425248304	GSVIVT01037763001	VIT_19s0090g01570	-1.474733543	10.36226529	-7.236705791	0.00000411	0.001032367	4.619857118	VIT_219s0090g01570	ribosomal protein s8e family protein	chr19:7659804..7663373	Metabolism.Primary metabolism.Protein metabolism and modification.Protein synthesis.Ribosome
CUST_13407_PI425248304	GSVIVT01038705001	VIT_16s0098g00380	-1.472949553	6.76417984	-2.244403829	0.041345551	0.252061958	-4.345402501	VIT_216s0098g00380	o-acyltransferase wsd1	chr16:20812479..20816151	Metabolism.single reactions
CUST_14_PI425248027	XM002285803fs		-1.47164225	12.62584995	-2.132085695	0.051041086	0.278724977	-4.537192333	FLS1	flavonol synthase	chr18:3338297..3340906	#N/A
CUST_4055_PI425248304	GSVIVT01014067001	VIT_19s0014g00080	-1.471549144	7.961039163	-3.013616767	0.009226474	0.110203344	-2.936094839	VIT_219s0014g00080	protein	chr19:74012..75110	Signaling.Hormone Signaling.Brassinosteroid Signaling.Brassinosteroid metabolism.Brassinosteroid biosynthesis
CUST_3143_PI425248043	GSVIVT01014410001	VIT_19s0014g03370	-1.470583335	9.963621684	-5.375281486	0.0000952	0.00776557	1.543247939	VIT_219s0014g03370	methyltransferase type 11	chr19:3520521..3522543	Unclear
CUST_10453_PI425248304	GSVIVT01031207001	VIT_14s0060g01490	-1.4699319	10.61954907	-3.618633914	0.002759904	0.057186324	-1.768460091	VIT_214s0060g01490	heat shock protein binding	chr14:1175054..1176479	Transport overview.Primary Active Transporters.P-P-bond hydrolysis-driven transporters.General Secretory Pathway (Sec)
CUST_441_PI425248063	GSVIVT01010335001	VIT_01s0010g02520	-1.465958595	6.174396474	-7.867494728	0.00000158	0.000530719	5.546340606	LHT1	lysine histidine transporter 1	chr1:19577702..19585175	Transport overview.Electrochemical Potential-driven Transporters.Porters.Amino Acid/Auxin Permease
CUST_1722_PI425248063	GSVIVT01016572001	VIT_13s0019g00860	-1.465352951	7.980849373	-3.228077108	0.006016896	0.087331981	-2.524851343	VIT_213s0019g00860	kda heat shock peroxisomal	chr13:2689505..2690199	Metabolism.Primary metabolism.Protein metabolism and modification.Protein folding.Chaperone-mediated protein folding.HSP-mediated protein folding
CUST_8289_PI425248304	GSVIVT01025594001	VIT_08s0040g02730	-1.464655026	7.03636551	-3.699628566	0.002349103	0.052288479	-1.611212489	EXO70H4	protein binding	chr8:13768899..13771838	Transport overview.Macromolecule transport.Protein transport.Tethering factors
CUST_1689_PI425248043	GSVIVT01007337001	VIT_00s0532g00030	-1.463780045	11.17327351	-2.356639208	0.033403485	0.226424805	-4.149276756	CXXS1	thioredoxin-like protein	chrUn:31429534..31430897	Cellular process.Cellular homeostasis.Cell redox homeostasis
CUST_8283_PI425248043	GSVIVT01035256001	VIT_04s0079g00690	-1.463158022	8.772228981	-1.421305176	0.17694397	0.5115823	-5.612000459	GSTF12	glutathione s-transferase	chr4:11504981..11507297	Metabolism.Primary metabolism.Coenzyme and prosthetic group metabolism.Peptide derived compounds biosynthesis.Glutathione metabolism
CUST_2706_PI425248063	GSVIVT01022659001	VIT_02s0033g00410	-1.462096981	6.163759126	-2.267693199	0.039564035	0.246626325	-4.305056667	MYB113	transcription factor myba3	chr2:14239708..14240814	Regulation overview.Regulation of gene expression.Regulation of transcription.Transcription factor.MYB family transcription factor
CUST_6353_PI425248304	GSVIVT01020352001	VIT_19s0027g01130	-1.460556933	6.427726249	-3.769895504	0.002043086	0.048260184	-1.474841967	ASML2	protein	chr19:20911181..20912549	Regulation overview.Regulation of gene expression.Regulation of transcription.Transcription factor.CCT family transcription factor
CUST_12706_PI425248304	GSVIVT01036558001	VIT_14s0083g01110	-1.460447927	8.02025686	-2.447391294	0.028061314	0.206224193	-3.987761018	BR6OX2, VIT_214s0036g00920	6-deoxocastasterone oxidase, uncharacterized protein	chr14:23435308..23438477	Signaling.Hormone Signaling.Brassinosteroid Signaling.Brassinosteroid metabolism.Brassinosteroid biosynthesis
CUST_11122_PI425248304	GSVIVT01032888001	VIT_14s0068g00100	-1.458631837	9.832838286	-8.884759402	0.000000371	0.000174661	6.924291743	FER	feronia receptor-like kinase	chr14:23804742..23821929	Signaling.Signaling pathway.Protein kinase
CUST_11122_PI425248304	GSVIVT01032888001	VIT_14s0068g00110	-1.458631837	9.832838286	-8.884759402	0.000000371	0.000174661	6.924291743	FER	feronia receptor-like kinase	chr14:23804742..23821929	Signaling.Signaling pathway.Protein kinase
CUST_1426_PI425248304	GSVIVT01005713001	VIT_00s0286g00130	-1.457250501	9.683519875	-3.030622538	0.008919508	0.108209537	-2.90366078	VIT_200s0286g00130	g-type lectin s-receptor-like serine threonine-protein kinase rks1-like	chrUn:21490778..21495450	Signaling.Signaling pathway.Protein kinase
CUST_10862_PI425248304	GSVIVT01032095001	VIT_13s0064g00900	-1.456288425	6.561864092	-4.675406853	0.00034989	0.017206704	0.25923477	VIT_213s0064g00900	chaperonin-like protein	chr13:22757578..22760111	Unknown
CUST_13094_PI425248304	GSVIVT01037808001	VIT_03s0091g01090	-1.453997924	6.978550774	-2.344040632	0.034217308	0.229514323	-4.171499331	NA	NA	chr3:7704338..7705956	Unknown
CUST_9103_PI425248043	GSVIVT01038404001	VIT_09s0096g00420	-1.453362826	7.270553557	-4.04778576	0.001179869	0.034609046	-0.936941463	VIT_209s0096g00420	probable disease resistance protein at5g63020-like	chr9:11826647..11828812	Response to stimulus.Stress response.Biotic stress response.Plant-pathogen interaction.R proteins from Plant-pathogen interaction
CUST_12850_PI425248304	GSVIVT01037078001	VIT_03s0088g00050	-1.451699082	7.269840725	-5.578699328	0.000066	0.005968961	1.904294619	scpl17	serine carboxypeptidase-like 18-like	chr3:8035061..8039037	Metabolism.Primary metabolism.Protein metabolism and modification.Proteolysis.Peptidase-mediated proteolysis
CUST_2323_PI425248043	GSVIVT01009837001	VIT_18s0001g13670	-1.451237057	7.189313512	-5.152916873	0.000142939	0.010060562	1.142052594	VIT_218s0001g13670	galactose oxidase	chr18:11698060..11699721	Unclear
CUST_8506_PI425248043	GSVIVT01036094001	VIT_06s0080g00760	-1.449316108	12.59920084	-2.601802239	0.020795806	0.173833313	-3.707682672	VIT_206s0080g00760	pollen ole e 1 allergen and extensin family protein	chr6:20755123..20756249	Unknown
CUST_1866_PI425248063	GSVIVT01018422001	VIT_15s0021g00050	-1.447622808	8.857385229	-2.514068396	0.024666582	0.190993719	-3.867582494	CER1	protein wax2-like	chr15:9230405..9259328	Metabolism.Primary metabolism.Lipid metabolism.Wax metabolism.Wax biosynthesis
CUST_9245_PI425248304	GSVIVT01028176001	VIT_07s0005g01980	-1.443684717	6.516298726	-2.433557175	0.028819502	0.209146796	-4.012540076	GolS1	galactinol synthase	chr7:4422473..4424163	Metabolism.Primary metabolism.Carbohydrate metabolism.Glycosyl transference
CUST_154_PI425248304	GSVIVT01000325001	VIT_03s0132g00070	-1.442447334	8.734044741	-1.802477785	0.092857518	0.378211	-5.069111638	VIT_203s0132g00060, HVA22A	heme oxygenase- multi-helical protein, uncharacterized protein loc100245618	chr3:11392767..11402213	Signaling.Hormone Signaling.ABA Signaling.ABA-mediated Signaling pathway
CUST_154_PI425248304	GSVIVT01000325001	VIT_03s0132g00060	-1.442447334	8.734044741	-1.802477785	0.092857518	0.378211	-5.069111638	VIT_203s0132g00060, HVA22A	heme oxygenase- multi-helical protein, uncharacterized protein loc100245618	chr3:11392767..11402213	Signaling.Hormone Signaling.ABA Signaling.ABA-mediated Signaling pathway
CUST_3715_PI425248304	GSVIVT01012890001	VIT_11s0118g00780	-1.440931121	11.42615828	-3.288942837	0.00532837	0.081518853	-2.407420813	VIT_211s0118g00780	protein	chr11:6552691..6554026	Regulation overview.Regulation of gene expression.Regulation of transcription.Transcription factor.Zinc finger C3HC4 family transcription factor
CUST_242_PI425248043	GSVIVT01000987001	GSVIVT01000987001	-1.43979565	7.669792828	-3.937303937	0.001466777	0.039180333	-1.150430546	NA	NA	chr13:11149541..11150786	No hit
CUST_4427_PI425248043	GSVIVT01019604001	VIT_02s0025g02110	-1.436556181	5.414573236	-3.382436533	0.004420893	0.073009076	-2.226610069	VIT_202s0025g02110	NA	chr2:1882204..1882979	No hit
CUST_7303_PI425248043	GSVIVT01031177001	VIT_14s0060g01800	-1.434841953	9.445366781	-3.165145188	0.006822073	0.092952547	-2.645978342	VIT_214s0060g01800	uncharacterized protein at5g01610-like	chr14:1474700..1477352	Unknown
CUST_785_PI425248063	GSVIVT01011768001	VIT_01s0011g04760	-1.43428238	7.56934317	-3.086369843	0.007982315	0.101475031	-2.797102978	MYB4	protein	chr1:4329970..4331667	Regulation overview.Regulation of gene expression.Regulation of transcription.Transcription factor.MYB family transcription factor
CUST_11984_PI425248304	GSVIVT01035045001	VIT_05s0077g01400	-1.434235964	7.546283782	-6.973429631	0.00000623	0.001405317	4.216046351	FRS11	protein far1-related sequence 11-like	chr5:1135154..1141477	Regulation overview.Regulation of gene expression.Regulation of transcription.Transcription factor.FAR1-like family transcription factor
CUST_3485_PI425248304	GSVIVT01011447001	VIT_14s0108g01080	-1.432042844	7.731966005	-3.162681244	0.00685569	0.093201648	-2.650714053	MYB16	myb transcription factor mixta-like 8 protein	chr14:29740180..29742047	Regulation overview.Regulation of gene expression.Regulation of transcription.Transcription factor.MYB family transcription factor
CUST_11344_PI425248304	GSVIVT01033379001	VIT_08s0007g07600	-1.431109316	7.477933202	-1.906678152	0.077125798	0.342273871	-4.906448686	VIT_208s0007g07600, VIT_208s0007g07610	pyruvate kinase, protein	chr8:21086755..21090159	#N/A
CUST_268_PI425248027	XM002278363LOC100262490		-1.429749877	10.58895462	-2.665053314	0.018375861	0.162313326	-3.591265915	PIL6	phytochrome interacting factor 4	chr12:1646868..1650537	#N/A
CUST_9140_PI425248043	GSVIVT01038541001	VIT_03s0097g00710	-1.428183244	7.986303295	-2.524851983	0.024155917	0.188797934	-3.848033725	HEMA1	glutamyl-trna reductase	chr3:11291945..11296799	Metabolism.Primary metabolism.Cofactor metabolism.Tetrapyrrole metabolism
CUST_6752_PI425248043	GSVIVT01029215001	VIT_11s0052g00870	-1.423533441	7.347903643	-3.850381526	0.0017418	0.043800181	-1.318763252	IAA33	indole-3-acetic acid inducible 33	chr11:18451729..18452626	Signaling.Hormone Signaling.Auxin Signaling.Auxin-mediated Signaling pathway
CUST_279_PI425248027	XM002268673LOC100250120		-1.419162012	7.389465431	-3.367427084	0.004555401	0.074490749	-2.255667042	SIGE	rna polymerase sigma factor rpod-like	chr16:19488810..19492409	#N/A
CUST_5689_PI425248043	GSVIVT01024973001	VIT_06s0004g04610	-1.419002722	9.52983063	-1.807286251	0.09207283	0.37615366	-5.061727441	SOS5	fasciclin-like arabinogalactan protein 4-like	chr6:5587804..5589454	Cellular process.Cellular component organization and biogenesis.Cell wall organization and biogenesis.Cell wall structural protein
CUST_5971_PI425248304	GSVIVT01018969001	VIT_04s0023g01700	-1.417038828	9.525297745	-3.215189819	0.006173689	0.088592774	-2.549681575	VIT_204s0023g01700	NA	chr4:18230753..18231994	No hit
CUST_1715_PI425248304	GSVIVT01007137001	VIT_00s0484g00020	-1.416502976	7.064614896	-1.545918363	0.144245821	0.464102076	-5.444322035	VIT_200s0484g00020	g-type lectin s-receptor-like serine threonine-protein kinase rks1-like	chrUn:30320938..30327831	Signaling.Signaling pathway.Protein kinase
CUST_9202_PI425248304	GSVIVT01028109001	VIT_07s0005g01350	-1.414415788	6.475935407	-3.079024805	0.008099987	0.102326755	-2.81116223	VIT_207s0005g01350	universal stress protein a-like protein	chr7:3872512..3873999	Response to stimulus.Stress response
CUST_390_PI425248043	GSVIVT01001492001	VIT_00s0160g00110	-1.414068596	7.067888765	-5.019467073	0.000183045	0.011678442	0.898144773	VIT_200s0160g00100	tmv resistance protein n-like	chrUn:5143158..5144747	Diverse functions.Gene family with diverse functions.NBS-LRR superfamily
CUST_8331_PI425248043	GSVIVT01035436001	VIT_04s0008g01590	-1.4129862	12.55680979	-3.126386027	0.007370365	0.097169757	-2.720409743	HSP17II	kda class ii heat shock protein	chr4:1251913..1252699	Metabolism.Primary metabolism.Protein metabolism and modification.Protein folding.Chaperone-mediated protein folding.HSP-mediated protein folding
CUST_13087_PI425248304	GSVIVT01037793001	VIT_03s0091g01260	-1.412373239	9.120194997	-3.116981085	0.007509871	0.097845314	-2.738449249	scpl1_scpl18, VIT_203s0091g01260	serine, uncharacterized protein loc100853663	chr3:7903958..7934080	No hit
CUST_13087_PI425248304	GSVIVT01037793001	VIT_03s0091g01240	-1.412373239	9.120194997	-3.116981085	0.007509871	0.097845314	-2.738449249	scpl1_scpl18, VIT_203s0091g01260	serine, uncharacterized protein loc100853663	chr3:7903958..7934080	No hit
CUST_8484_PI425248043	GSVIVT01036013001	VIT_04s0008g07080	-1.412230796	8.796848603	-3.616186689	0.002773387	0.057366366	-1.773211434	VIT_204s0008g07080	protein	chr4:7189959..7192597	Metabolism.Primary metabolism.Nucleobase, nucleoside, nucleotide, nucleic acid metabolism.Nucleic acid metabolism.DNA metabolism
CUST_2406_PI425248043	GSVIVT01010614001	VIT_16s0100g00520	-1.410595246	8.052493353	-1.996780759	0.065507269	0.316145589	-4.761541943	PP2-A13	f-box family protein	chr16:16005953..16008324	Unclassified
CUST_7708_PI425248304	GSVIVT01024448001	VIT_16s0039g02480	-1.410280831	6.426196439	-6.563298388	0.0000121	0.002004808	3.566448831	VIT_216s0039g02480	uncharacterized protein loc100266540	chr16:2701196..2708254	Unknown
CUST_1473_PI425248304	GSVIVT01005971001	VIT_00s0317g00110	-1.410183809	6.480677064	-4.020639704	0.001244582	0.035758212	-0.989340752	VIT_200s0317g00110	esterase lipase thioesterase family protein	chrUn:23039355..23041523	Unclear
CUST_5588_PI425248043	GSVIVT01024647001	VIT_06s0004g07330	-1.409455188	7.695662121	-4.071155212	0.001126912	0.033611553	-0.891864424	VIT_206s0004g07330	NA	chr6:8070873..8071976	No hit
CUST_7725_PI425248043	GSVIVT01032907001	VIT_14s0068g00280	-1.40796596	7.17399896	-2.036420421	0.060920782	0.305717401	-4.69662234	VIT_214s0068g00270, CRR7	hydroxyproline-rich protein, chlororespiratory reduction 7	chr14:23982443..23984986	Unknown
CUST_3212_PI425248063	GSVIVT01032807001	VIT_13s0067g01070	-1.407559846	7.919428374	-3.04106269	0.008736077	0.1068613	-2.883731846	CZF1	protein	chr13:603331..605773	Regulation overview.Regulation of gene expression.Regulation of transcription.Transcription factor.C3H family transcription factor
CUST_9720_PI425248304	GSVIVT01029291001	VIT_11s0052g00260	-1.40752016	7.838459699	-2.113519077	0.052834236	0.282840727	-4.568428357	ACD11	glycolipid transfer protein domain-containing protein 1-like	chr11:17422083..17431472	Unknown
CUST_515_PI425248304	GSVIVT01001513001		-1.406512253	7.610841201	-6.751209691	0.00000892	0.001783693	3.867200797	NA	NA	chrUn:5425428..5426127	#N/A
CUST_181_PI425248027	XM002266415serineproteinaseLOC1...		-1.406502277	11.48321358	-6.737773572	0.00000911	0.001783693	3.845872014	SCPL49	serine carboxypeptidase iii precursor	chr13:6895015..6899877	#N/A
CUST_409_PI425248043	GSVIVT01001564001	VIT_09s0002g00250	-1.404951546	6.773666614	-4.626521706	0.000384068	0.01795803	0.167364147	RPS5	probable disease resistance protein at5g63020-like	chr9_random:202099..204749	Diverse functions.Gene family with diverse functions.NBS-LRR superfamily
CUST_1567_PI425248063	GSVIVT01016370001		-1.401681922	8.155681902	-5.475804173	0.0000793	0.006808955	1.722392635	VIT_213s0019g03370	dna binding	chr13:4403496..4405198	#N/A
CUST_6834_PI425248304	GSVIVT01022125001	VIT_07s0031g00590	-1.401622681	8.053200247	-7.384900212	0.00000327	0.000887242	4.842677175	VIT_207s0031g00590	protein	chr7:16775470..16777793	Metabolism.Primary metabolism.Lipid metabolism.Glycerolipid metabolism.Glycerolipid catabolism
CUST_5385_PI425248304	GSVIVT01017518001	VIT_09s0002g08640	-1.4008446	6.885182094	-3.798023606	0.001932207	0.046648242	-1.420277395	VIT_209s0002g08640	probable lrr receptor-like serine threonine-protein kinase at3g47570-like	chr9:9824486..9828107	Response to stimulus.Stress response.Biotic stress response.Plant-pathogen interaction
CUST_8684_PI425248304	GSVIVT01026925001	VIT_15s0046g02580	-1.399107398	7.672792838	-5.243043217	0.00012111	0.008876417	1.305462489	VIT_215s0046g02580	NA	chr15:19352294..19355234	Metabolism.Primary metabolism.Protein metabolism and modification.Proteolysis.Peptidase-mediated proteolysis
CUST_8452_PI425248304	GSVIVT01026191001	VIT_10s0042g00610	-1.397449936	6.874818944	-5.985367174	0.0000322	0.003635432	2.608254618	VIT_210s0042g00610	probable lrr receptor-like serine threonine-protein kinase at4g08850-like	chr10:13742539..13761953	Signaling.Signaling pathway.Protein kinase
CUST_8365_PI425248043	GSVIVT01035558001	VIT_04s0008g02760	-1.397357444	8.580125926	-2.395647357	0.030998469	0.217451902	-4.080155797	VIT_204s0008g02760	uncharacterized protein	chr4:2294135..2295171	Unknown
CUST_525_PI425248304	GSVIVT01001537001	VIT_07s0151g00990	-1.397006904	6.454329574	-3.295489363	0.005259166	0.080878681	-2.394775928	NA	NA	chr7_random:1168479..1177103	Diverse functions.Gene family with diverse functions.Ankyrin domain family
CUST_525_PI425248304	GSVIVT01001537001	VIT_07s0151g00980	-1.397006904	6.454329574	-3.295489363	0.005259166	0.080878681	-2.394775928	NA	NA	chr7_random:1168479..1177103	Diverse functions.Gene family with diverse functions.Ankyrin domain family
CUST_7034_PI425248304	GSVIVT01022526001	VIT_08s0032g00790	-1.396336444	8.175631107	-3.777119651	0.002014008	0.047798998	-1.460826494	VIT_208s0032g00790, CRTISO	abc transporter g family member 22-like, carotenoid isomerase	chr8:4360478..4369702	Transport overview.Macromolecule transport.Multidrug transport.Multidrug ABC transport
CUST_13177_PI425248304	GSVIVT01038080001	VIT_19s0093g00550	-1.396140645	9.996206224	-3.728678189	0.002217326	0.050691075	-1.554825597	NCED3	9-cis-epoxycarotenoid dioxygenase	chr19:17645200..17647650	Metabolism.Secondary metabolism.Terpenoid metabolism.Tetraterpenoid metabolism.Tetraterpenoid biosynthesis.Carotenoid biosynthesis
CUST_1470_PI425248043	GSVIVT01006338001	GSVIVT01006338001	-1.395319295	7.103559825	-1.664279381	0.118089592	0.422338165	-5.275963942	VIT_210s0116g00690	uncharacterized protein loc100265351	chr10_random:301287..307255	No hit
CUST_901_PI425248063	GSVIVT01011911001		-1.388609575	8.665491171	-4.060926424	0.001149786	0.033963646	-0.911590816	VIT_201s0011g03370	agenet domain-containing protein bromo-adjacent homology domain-containing protein	chr1:3050000..3051482	#N/A
CUST_145_PI425248043	GSVIVT01000461001	VIT_12s0134g00580	-1.387613931	10.35334214	-2.271011779	0.039316131	0.245656567	-4.299292239	VIT_212s0134g00580 VIT_212s0134g00590	low quality protein: malonyl-coenzyme a:anthocyanin 3-o-glucoside-6 -o-malonyltransferase-like	chr12:8196440..8210716	Metabolism.Secondary metabolism.Phenylpropanoid metabolism.Phenylpropanoid biosynthesis
CUST_145_PI425248043	GSVIVT01000461001	VIT_12s0134g00590	-1.387613931	10.35334214	-2.271011779	0.039316131	0.245656567	-4.299292239	VIT_212s0134g00580 VIT_212s0134g00590	low quality protein: malonyl-coenzyme a:anthocyanin 3-o-glucoside-6 -o-malonyltransferase-like	chr12:8196440..8210716	Metabolism.Secondary metabolism.Phenylpropanoid metabolism.Phenylpropanoid biosynthesis
CUST_1647_PI425248043	GSVIVT01007139001	VIT_00s0484g00040	-1.387543849	6.178603696	-3.253683846	0.005717029	0.084732395	-2.475478108	VIT_200s0484g00040	g-type lectin s-receptor-like serine threonine-protein kinase rks1-like	chrUn:30348670..30349308	Signaling.Signaling pathway.Protein kinase
CUST_420_PI425248304	GSVIVT01001203001	VIT_07s0151g00280	-1.38721012	9.052342504	-7.079081842	0.00000527	0.001230099	4.379324776	VIT_207s0151g00280	glutamate binding protein	chr7:840895..843953	Transport overview.Incompletely characterized transport systems.Putative transport protein.Testis-Enhanced Gene Transfer
CUST_7676_PI425248043	GSVIVT01032477001	VIT_14s0066g01300	-1.385591234	8.577028897	-4.379558589	0.000617507	0.023319006	-0.300430525	VIT_214s0066g01300	casp-like protein at2g36330-like	chr14:27759460..27761705	Unknown
CUST_1619_PI425248304	GSVIVT01006618001	VIT_00s0389g00030	-1.385303266	8.293532451	-4.278640721	0.000751117	0.026027904	-0.493180363	CYP72A15_CYP72A8	cytochrome p450	chrUn:27093997..27097059	Metabolism.Secondary metabolism.Terpenoid metabolism.Monoterpenoid metabolism.Monoterpenoid biosynthesis
CUST_2724_PI425248304	GSVIVT01009240001	VIT_18s0001g08100	-1.384968635	9.052731992	-3.538505325	0.00323774	0.061778494	-1.924010061	VIT_218s0001g08100	protein binding	chr18:6547019..6549993	Transposable elements viral and plasmid proteins.Protein from transposable element
CUST_1719_PI425248304	GSVIVT01007146001		-1.383663218	8.081951938	-2.25412332	0.040593095	0.250209626	-4.328587895	VIT_200s0487g00050	probable disease resistance protein at5g66900-like	chrUn:30467699..30474275	#N/A
CUST_1888_PI425248063	GSVIVT01019196001	VIT_15s0024g01720	-1.383233866	6.01150685	-6.312042103	0.0000185	0.002529765	3.156027155	VIT_215s0024g01720	tmv resistance protein n-like	chr15:3692666..3710910	Diverse functions.Gene family with diverse functions.NBS-LRR superfamily
CUST_7507_PI425248304	GSVIVT01024027001	VIT_03s0038g02390	-1.381717938	7.983865277	-2.456221121	0.02758738	0.204332477	-3.971916851	UBC28	ubiquitin-conjugating enzyme e2 10	chr3:1661190..1662457	Metabolism.Primary metabolism.Protein metabolism and modification.Proteolysis.cytoplasmic and nuclear protein degradation.Ubiquitin-mediated proteolysis
CUST_76_PI425248027	XM002270633		-1.380419676	6.995281258	-2.775929988	0.014776615	0.14264581	-3.385144497	ACA11	autoinhibited calcium atpase	chr13:21214711..21233838	#N/A
CUST_794_PI425248304	GSVIVT01003105001	VIT_00s0179g00030	-1.380390826	6.669038752	-2.893146169	0.011720067	0.125195896	-3.164773909	VIT_200s0179g00030	uncharacterized protein loc100257956	chrUn:7267376..7273869	Transport overview.Accessory factors involved in transport.Auxiliary transport proteins.Ankyrin
CUST_12657_PI425248304	GSVIVT01036449001	VIT_14s0083g00150	-1.376562495	8.508022305	-3.715104633	0.002277942	0.051311456	-1.581171332	NA	NA	chr14:22124290..22125983	Regulation overview.Regulation of gene expression.Regulation of transcription.Transcription factor.TCP family transcription factor
CUST_10908_PI425248304	GSVIVT01032184001	VIT_13s0064g00240	-1.37645496	5.955960275	-4.616602841	0.000391413	0.018174291	0.148692575	VIT_213s0064g00240	NA	chr13:21755973..21758820	No hit
CUST_4546_PI425248043	GSVIVT01020361001	VIT_19s0027g01050	-1.373724705	7.013612363	-3.124763274	0.007394251	0.097243724	-2.72352294	VIT_219s0027g01050	NA	chr19:20583944..20587021	No hit
CUST_9158_PI425248043	GSVIVT01038619001	VIT_16s0098g01170	-1.373465798	7.456896585	-1.612795652	0.128915782	0.440452108	-5.350238005	HB-12	homeobox-leucine zipper protein athb-12	chr16:21439501..21441052	Regulation overview.Regulation of gene expression.Regulation of transcription.Transcription factor.Homeobox domain family transcription factor
CUST_11497_PI425248304	GSVIVT01033658001	VIT_08s0007g04950	-1.372961911	6.106696456	-3.300663093	0.00520511	0.080419251	-2.384780822	XTH32	probable xyloglucan endotransglucosylase hydrolase protein 32-like	chr8:18894017..18895661	Cellular process.Cellular component organization and biogenesis.Cell wall organization and biogenesis.Cell wall metabolism.Cell wall modification.Xyloglucan modification
CUST_8797_PI425248304	GSVIVT01027145001	VIT_15s0046g00480	-1.372388829	7.178167397	-2.268805742	0.039480763	0.246338108	-4.303124587	VIT_215s0046g00480 VIT_215s0046g00490	o-acyltransferase wsd1	chr15:17436787..17448236	Metabolism.single reactions
CUST_8797_PI425248304	GSVIVT01027145001	VIT_15s0046g00490	-1.372388829	7.178167397	-2.268805742	0.039480763	0.246338108	-4.303124587	VIT_215s0046g00480 VIT_215s0046g00490	o-acyltransferase wsd1	chr15:17436787..17448236	Metabolism.single reactions
CUST_5437_PI425248043	GSVIVT01024131001	VIT_03s0038g01160	-1.371233922	5.723555191	-2.235746562	0.042026769	0.253370088	-4.360351232	VIT_203s0038g01160	auxin-induced protein 15a	chr3:883689..883976	Signaling.Hormone Signaling.Auxin Signaling.Auxin-mediated Signaling pathway
CUST_7367_PI425248043	GSVIVT01031388001	VIT_06s0061g01390	-1.370907552	7.062780024	-1.607233834	0.130135056	0.442572307	-5.358167108	CBF1	cbf-like transcription factor	chr6:19216516..19217622	Signaling.Hormone Signaling.Ethylene Signaling.Ethylene-mediated Signaling pathway
CUST_11856_PI425248304	GSVIVT01034410001	VIT_10s0071g00390	-1.367982533	5.886472578	-6.304558346	0.0000187	0.002529765	3.143657136	NA	NA	chr10:16725582..16729803	Unknown
CUST_1608_PI425248063	GSVIVT01016428001	VIT_13s0019g02760	-1.36625418	11.891628	-3.206346102	0.006283634	0.089340489	-2.566713598	HSP18, VIT_213s0019g02795	kda class i heat shock protein, udp-glycosyltransferase 76f1-like	chr13:4009232..4022575	Metabolism.Primary metabolism.Protein metabolism and modification.Protein folding.Chaperone-mediated protein folding.HSP-mediated protein folding
CUST_1608_PI425248063	GSVIVT01016428001	VIT_13s0019g02770	-1.36625418	11.891628	-3.206346102	0.006283634	0.089340489	-2.566713598	HSP18, VIT_213s0019g02795	kda class i heat shock protein, udp-glycosyltransferase 76f1-like	chr13:4009232..4022575	Metabolism.Primary metabolism.Protein metabolism and modification.Protein folding.Chaperone-mediated protein folding.HSP-mediated protein folding
CUST_1608_PI425248063	GSVIVT01016428001	VIT_13s0019g02780	-1.36625418	11.891628	-3.206346102	0.006283634	0.089340489	-2.566713598	HSP18, VIT_213s0019g02795	kda class i heat shock protein, udp-glycosyltransferase 76f1-like	chr13:4009232..4022575	Metabolism.Primary metabolism.Protein metabolism and modification.Protein folding.Chaperone-mediated protein folding.HSP-mediated protein folding
CUST_11598_PI425248304	GSVIVT01033852001	VIT_08s0007g03240	-1.365905465	9.411080407	-3.146604821	0.007079101	0.09484066	-2.681599696	ACA1	carbonic anhydrase	chr8:17237406..17239762	Metabolism.Primary metabolism.Amino acid metabolism.Histidine metabolism
CUST_5036_PI425248304	GSVIVT01016759001	VIT_09s0002g01300	-1.365445332	6.628704198	-4.104029331	0.001056496	0.032458216	-0.828507491	GER1, VIT_209s0002g01310	auxin-binding protein abp19a-like, uncharacterized protein loc100854005	chr9:1062510..1104469	Transposable elements viral and plasmid proteins.Protein from transposable element
CUST_5036_PI425248304	GSVIVT01016759001	VIT_09s0002g01310	-1.365445332	6.628704198	-4.104029331	0.001056496	0.032458216	-0.828507491	GER1, VIT_209s0002g01310	auxin-binding protein abp19a-like, uncharacterized protein loc100854005	chr9:1062510..1104469	Transposable elements viral and plasmid proteins.Protein from transposable element
CUST_1864_PI425248063	GSVIVT01018419001		-1.364277654	9.922568019	-2.593779749	0.021123907	0.174969344	-3.72238266	CER1	protein wax2-like	chr15:9314196..9317299	#N/A
CUST_17_PI425248027	AF000371UDPgfgt		-1.363897079	7.552146505	-1.715121227	0.108182875	0.406124647	-5.201100695	UGT78D2	udp-glucose:flavonoid 3-o-glucosyltransferase	chr16:2333144..2334721	#N/A
CUST_2438_PI425248043	GSVIVT01010716001	VIT_13s0101g00440	-1.363376943	5.876641179	-2.577388383	0.021809859	0.178045812	-3.752369495	VIT_213s0101g00440	NA	chr13:12422926..12424354	No hit
CUST_4880_PI425248043	GSVIVT01022062001	VIT_07s0031g00040	-1.362927467	7.386641763	-4.073629226	0.00112145	0.033487816	-0.887094146	VIT_207s0031g00040	uncharacterized protein	chr7:16296547..16298130	Unknown
CUST_1172_PI425248043	GSVIVT01005068001	VIT_00s0253g00160	-1.3612137	5.749934632	-3.584267335	0.002955464	0.05920611	-1.835181155	MES3	polyneuridine-aldehyde esterase	chrUn:17866321..17868651	Metabolism.Primary metabolism.Lipid metabolism.Fatty acid metabolism.Alpha-linolenic acid metabolism
CUST_3481_PI425248043	GSVIVT01015506001	VIT_11s0016g05000	-1.360981647	5.234247693	-3.441952537	0.00392559	0.069077092	-2.111302147	VIT_211s0016g05000	dynein light chain	chr11:4311188..4313270	Cellular process.Cellular component organization and biogenesis.Cytoskeleton organization and biogenesis.Microtubule organization and biogenesis.Microtubule-driven movement
CUST_1818_PI425248043	GSVIVT01007904001	VIT_17s0000g07010	-1.360349933	7.273694778	-2.06453139	0.057848817	0.296680299	-4.650170223	VIT_217s0000g07010	probable protein phosphatase 2c 55-like	chr17:7713434..7715371	Response to stimulus.Stress response.Biotic stress response
CUST_8985_PI425248304	GSVIVT01027598001	VIT_15s0048g01050	-1.359986286	7.157935291	-3.583471214	0.002960156	0.05920611	-1.836726698	NA	NA	chr15:15171890..15174237	Unknown
CUST_1482_PI425248304	GSVIVT01006002001	VIT_13s0320g00060	-1.359554187	8.983878532	-4.023807387	0.001236848	0.035641994	-0.983224245	VIT_213s0320g00060	tpa: carboxyl-terminal peptidase	chr13:24356997..24360326	Metabolism.Primary metabolism.Protein metabolism and modification.Proteolysis.Peptidase-mediated proteolysis
CUST_13241_PI425248304	GSVIVT01038236001	VIT_05s0094g01260	-1.359196082	9.324731017	-2.367726397	0.032702491	0.223545136	-4.129678644	VIT_205s0094g01260	protein	chr5:24537542..24539980	Unclear
CUST_510_PI425248304	GSVIVT01001494001		-1.358670841	7.45132363	-5.987361282	0.0000321	0.003635432	2.611646653	MRE11	double-strand break repair protein mre11	chrUn:5148031..5150828	#N/A
CUST_2460_PI425248063	GSVIVT01021457001	VIT_10s0003g03380	-1.358231212	6.199294992	-2.281270141	0.038559016	0.243672832	-4.281449283	NA	NA	chr10:5598848..5601327	No hit
CUST_695_PI425248043	GSVIVT01003103001	VIT_00s0179g00010	-1.358036672	6.63745888	-2.715105769	0.01665643	0.153123506	-3.49852364	VIT_200s0179g00010	uncharacterized LOC100263096	chrUn:7249621..7251713	Diverse functions.Gene family with diverse functions.Ankyrin domain family
CUST_9775_PI425248304	GSVIVT01029451001	VIT_09s0054g01700	-1.357797281	8.060136388	-2.263830064	0.039854469	0.24762451	-4.311762186	VIT_209s0054g01700	hydroxycinnamoyl-coenzyme a shikimate quinate hydroxycinnamoyltransferase	chr9:22734039..22735527	Metabolism.Primary metabolism.Nucleobase, nucleoside, nucleotide, nucleic acid metabolism.Nucleic acid metabolism.DNA metabolism
CUST_897_PI425248063	GSVIVT01011906001	VIT_01s0011g03420	-1.354349384	13.04509696	-3.237080956	0.005909711	0.086393562	-2.507496081	VAMP724	NA	chr1:3100682..3101924	Unknown
CUST_836_PI425248043	GSVIVT01003568001	VIT_07s0197g00220	-1.354207284	9.436147947	-2.935555984	0.010774596	0.12018093	-3.084501344	VIT_207s0197g00220	probable disease resistance protein at5g66900-like	chr7:14719508..14731053	Response to stimulus.Stress response.Biotic stress response.Plant-pathogen interaction.R proteins from Plant-pathogen interaction
CUST_840_PI425248063	GSVIVT01011840001	VIT_01s0011g04080	-1.354087654	7.99646519	-3.239363269	0.005882845	0.086393562	-2.503095897	VIT_201s0011g04080	protein binding protein	chr1:3727773..3730367	Regulation overview.Regulation of gene expression.Regulation of transcription.Transcription factor.Zinc finger C3HC4 family transcription factor
CUST_38_PI425248027	XR077840LOC100254367		-1.353999333	7.406155666	-2.346495108	0.0340573	0.22869623	-4.167173852	BGAL10	beta-galactosidase 3-like	chr7:18628674..18651569	#N/A
CUST_3030_PI425248304	GSVIVT01009805001	VIT_18s0001g13360	-1.3530356	9.555072576	-2.739328886	0.01588145	0.14879747	-3.453456591	WAT1	auxin-induced protein 5ng4-like	chr18:11384187..11387193	Transport overview.Electrochemical Potential-driven Transporters.Porters.Drug/Metabolite Transporter.Plant Drug/Metabolite Exporter
CUST_3245_PI425248043	GSVIVT01014682001	VIT_19s0015g00510	-1.352111068	6.948190529	-3.291532531	0.005300886	0.081238523	-2.402419026	BAM4, VIT_219s0015g00510	inactive beta-amylase 4, pectate lyase	chr19:8585325..8587301	Cellular process.Cellular component organization and biogenesis.Cell wall organization and biogenesis.Cell wall metabolism.Cell wall catabolism.Pectin catabolism
CUST_2735_PI425248063	GSVIVT01022715001	VIT_02s0033g00800	-1.351862764	5.804231037	-4.47871165	0.000509917	0.020968062	-0.111913133	NIT4	bifunctional nitrilase nitrile hydratase nit4b	chr2:15494255..15496761	Metabolism.Cellular metabolism.Nitrogen and sulfur metabolism.Nitrogen metabolism
CUST_5167_PI425248043	GSVIVT01023210001e5		-1.349352805	5.720279359	-5.815057733	0.0000434	0.004476117	2.31638391	RPS2	disease resistance protein at4g27190-like	chr12:21046696..21054184	#N/A
CUST_9484_PI425248304	GSVIVT01028736001	VIT_16s0050g02350	-1.342571745	7.521001751	-2.640469961	0.019282172	0.166613245	-3.636619958	VIT_216s0050g02350	protein	chr16:19262281..19270069	Metabolism.Primary metabolism.Nucleobase, nucleoside, nucleotide, nucleic acid metabolism.Nucleic acid metabolism.RNA metabolism.tRNA metabolism.tRNA processing
CUST_3105_PI425248043	GSVIVT01014291001	VIT_19s0014g02240	-1.342437808	11.11488749	-4.420082959	0.000570962	0.02251474	-0.223274705	ERF4	ethylene-responsive transcription	chr19:2368390..2369358	Regulation overview.Regulation of gene expression.Regulation of transcription.Transcription factor.AP2 family transcription factor
CUST_3772_PI425248043	GSVIVT01017065001	VIT_09s0002g04270	-1.34164455	8.782432814	-2.788571455	0.014412718	0.14068486	-3.361492337	NA	NA	chr9:3903009..3915595	Transposable elements viral and plasmid proteins.Protein from transposable element
CUST_4829_PI425248043	GSVIVT01021892001	VIT_14s0030g01380	-1.338747999	8.674028136	-4.754705252	0.000300975	0.015708351	0.407708562	NA	NA	chr14:5980969..5983731	Metabolism.Primary metabolism.Protein metabolism and modification.Protein synthesis.Ribosome
CUST_7574_PI425248043	GSVIVT01032071001	VIT_13s0064g01110	-1.338181174	7.049751473	-1.983135324	0.067157729	0.319916095	-4.783727961	NA	NA	chr13:22993920..22997214	No hit
CUST_7574_PI425248043	GSVIVT01032071001	VIT_13s0064g01120	-1.338181174	7.049751473	-1.983135324	0.067157729	0.319916095	-4.783727961	NA	NA	chr13:22993920..22997214	No hit
CUST_2003_PI425248304	GSVIVT01007963001	VIT_17s0000g06590	-1.337912886	10.007494	-2.804643956	0.013962664	0.138095419	-3.331378976	VIT_217s0000g06590	xyloglucan 6-xylosyltransferase	chr17:7124403..7126089	Metabolism.Primary metabolism.Carbohydrate metabolism.Oligosaccharide metabolism.Glycan metabolism.Glycan structures-biosynthesis1
CUST_5674_PI425248304	GSVIVT01018101001	VIT_05s0020g04690	-1.337601031	10.6471123	-3.165144246	0.006822086	0.092952547	-2.645980152	IAA14	aux iaa protein	chr5:6548340..6550725	Signaling.Hormone Signaling.Auxin Signaling.Auxin-mediated Signaling pathway
CUST_10383_PI425248304	GSVIVT01031042001	VIT_14s0006g02990	-1.337535666	7.245302715	-3.442486677	0.003921407	0.069077092	-2.110266713	KCS6	3-ketoacyl- synthase 6	chr14:21304811..21306345	Unclear
CUST_7099_PI425248043	GSVIVT01030534001	VIT_12s0059g01640	-1.337139808	8.113281252	-1.516053472	0.151577396	0.476271601	-5.48543161	VIT_212s0059g01630	ubiquitin and wlm domain-containing protein	chr12:6545100..6546456	Unknown
CUST_41_PI425248027	XM002276527LOC100261982		-1.334393989	11.44857729	-3.866275915	0.001687855	0.042944256	-1.287962381	AAE7, CTL2	amp dependent, chitinase-like protein 2	chr5:1016018..1027252	#N/A
CUST_7070_PI425248304	GSVIVT01022866001	VIT_12s0034g02240	-1.331465755	9.049237781	-4.492801057	0.000496274	0.020641821	-0.085199159	KT2%2F3	potassium channel	chr12:18663943..18670736	Transport overview.Channels and pores.a-Type channels.The Voltage-gated Ion Channel.K+ channel
CUST_1388_PI425248043	GSVIVT01006065001	VIT_00s2086g00010	-1.331329389	10.55169472	-2.028027305	0.061866606	0.307633913	-4.710425677	EFE	1-aminocyclopropane-1-carboxylate oxidase	chrUn:40967560..40968707	Metabolism.Primary metabolism.Organic acid metabolism.Propanoate metabolism
CUST_2474_PI425248063	GSVIVT01021477001		-1.330207146	6.248929089	-3.601893584	0.002853476	0.058307788	-1.800961405	CAMS1	beta-amyrin synthase	chr10:5979865..5980905	#N/A
CUST_8866_PI425248304	GSVIVT01027385001	VIT_13s0047g00080	-1.329688122	6.029130518	-4.098526796	0.001067962	0.032696336	-0.839107799	ZIFL1	transporter-like protein	chr13:15444112..15469444	Transport overview.Electrochemical Potential-driven Transporters.Porters.Major Facilitator Superfamily.Drug:H+ Antiporter-1 (12 Spanner)
CUST_5430_PI425248043	GSVIVT01024123001	VIT_03s0038g01290	-1.328856799	6.277064978	-2.147759579	0.049571422	0.274131716	-4.510716503	VIT_203s0038g01290	auxin-induced protein 15a	chr3:915230..915499	Signaling.Hormone Signaling.Auxin Signaling.Auxin-mediated Signaling pathway
CUST_965_PI425248063	GSVIVT01011991001	VIT_01s0011g02600	-1.328332039	6.338158344	-4.007005196	0.00127844	0.036299776	-1.015673649	NA	NA	chr1:2369606..2370258	No hit
CUST_92_PI425248027	XM002263851		-1.327811745	7.16122558	-3.438633593	0.003951684	0.069213005	-2.11773574	AVP1	pyrophosphate-energized vacuolar membrane proton	chr11:6011013..6016862	#N/A
CUST_10659_PI425248304	GSVIVT01031646001	VIT_05s0062g00980	-1.327390889	9.277555193	-4.431802908	0.000558185	0.022264635	-0.200988068	VIT_205s0062g00980	auxin-induced protein pcnt115 isoform 1	chr5:19571588..19574196	#N/A
CUST_8510_PI425248043	GSVIVT01036102001	VIT_06s0080g00660	-1.326871321	9.076491708	-2.506395202	0.02503624	0.192732441	-3.881474039	NA	NA	chr6:20694118..20697553	No hit
CUST_8618_PI425248043	GSVIVT01036457001	VIT_14s0083g00260	-1.325552315	12.80753311	-3.789634791	0.001964621	0.047173958	-1.436548672	VIT_214s0083g00260	PREDICTED: uncharacterized LOC100853068	chr14:22303428..22307059	No hit
CUST_7851_PI425248043	GSVIVT01033374001	VIT_08s0007g07640	-1.325501868	6.837293011	-3.092870256	0.007879588	0.100672894	-2.784655682	ANAC087	nac domain protein	chr8:21123189..21125175	Regulation overview.Regulation of gene expression.Regulation of transcription.Transcription factor.NAC family transcription factor
CUST_4410_PI425248304	GSVIVT01014831001	VIT_19s0015g01660	-1.32340718	6.761532935	-5.751664103	0.0000485	0.00490794	2.206653155	VIT_219s0015g01660	uncharacterized protein	chr19:10312758..10326282	Metabolism.Primary metabolism.Amino acid metabolism.Aromatic amino acid metabolism.Aromatic amino acid biosynthesis
CUST_196_PI425248027	XM002285110ERF3bLOC100243603		-1.323272511	13.00782584	-4.386764174	0.000608954	0.023286818	-0.28670095	ERF4	ethylene-responsive transcription	chr19:2368273..2369381	#N/A
CUST_910_PI425248304	GSVIVT01003469001	VIT_00s0194g00030	-1.323058327	11.46491915	-3.536556216	0.003250349	0.061888264	-1.927792878	Hsp81	heat shock protein	chrUn:10549147..10553763	Metabolism.Primary metabolism.Protein metabolism and modification.Protein folding.Chaperone-mediated protein folding.HSP-mediated protein folding
CUST_7553_PI425248304	GSVIVT01024113001	VIT_03s0038g01410	-1.321197654	7.527000207	-1.69271905	0.112454723	0.414269994	-5.23426935	PIP1C	x intrinsic protein	chr3:984044..985542	Transport overview.Channels and pores.a-Type channels.Major Intrinsic Protein
CUST_10798_PI425248304	GSVIVT01031970001	VIT_03s0063g02590	-1.320498575	7.598998309	-6.257717275	0.0000202	0.002675445	3.066041823	EMB2219	mterf domain-containing protein	chr3:5802834..5807050	Regulation overview.Regulation of gene expression.Regulation of transcription.Transcription factor.MTERF
CUST_721_PI425248043	GSVIVT01003184001	VIT_00s0181g00050	-1.320398158	7.47607649	-2.326268354	0.035397283	0.233567636	-4.202761263	VIT_200s0181g00050	PREDICTED: uncharacterized LOC100854501	chrUn:7694075..7694830	Unknown
CUST_11395_PI425248304	GSVIVT01033479001	VIT_08s0007g06690	-1.320328625	5.338758896	-2.21477771	0.04372058	0.258315772	-4.396446959	VIT_208s0007g06690	protein	chr8:20378523..20380501	Regulation overview.Regulation of gene expression.Regulation of transcription.Transcription factor.GRF family transcription factor
CUST_11848_PI425248304	GSVIVT01034396001	VIT_10s0071g00500	-1.319878428	5.875661132	-7.768665511	0.00000183	0.000585126	5.404939597	NA	NA	chr10:16862666..16863953	Unknown
CUST_234_PI425248027	XM002267968LOC100255447		-1.317052469	6.2439809	-2.977363512	0.009916098	0.114657397	-3.005118419	VIT_205s0029g00140	pinus taeda anonymous locus 2_2931_01 genomic sequence	chr5:14295985..14298085	#N/A
CUST_5821_PI425248304	GSVIVT01018700001		-1.312910854	9.707699529	-4.404214014	0.000588744	0.022967045	-0.253470801	VIT_216s0022g00160	ribosomal protein s14	chr16:10964397..10968772	#N/A
CUST_2817_PI425248304	GSVIVT01009417001	VIT_18s0001g09790	-1.312805097	7.311945724	-5.141947024	0.000145862	0.010239205	1.122089731	VIT_218s0001g09790	receptor protein kinase 1-like	chr18:8190899..8193301	Signaling.Signaling pathway.Protein kinase
CUST_812_PI425248043	GSVIVT01003495001	VIT_00s0194g00300	-1.312015831	5.845944632	-3.805082031	0.001905354	0.046167517	-1.406587901	VIT_200s0194g00300	uncharacterized protein loc100260893	chrUn:10743371..10744620	Unknown
CUST_530_PI425248304	GSVIVT01001639001	VIT_05s0165g00220	-1.311565178	5.582727268	-6.804253788	0.00000818	0.001727422	3.951140299	VIT_205s0165g00210 VIT_205s0165g00200	tryptophan rna-binding attenuator protein	chr5:21645985..21653689	Diverse functions.Gene family with diverse functions.Ankyrin domain family
CUST_530_PI425248304	GSVIVT01001639001	VIT_05s0165g00200	-1.311565178	5.582727268	-6.804253788	0.00000818	0.001727422	3.951140299	VIT_205s0165g00210 VIT_205s0165g00200	tryptophan rna-binding attenuator protein	chr5:21645985..21653689	Diverse functions.Gene family with diverse functions.Ankyrin domain family
CUST_530_PI425248304	GSVIVT01001639001	VIT_05s0165g00210	-1.311565178	5.582727268	-6.804253788	0.00000818	0.001727422	3.951140299	VIT_205s0165g00210 VIT_205s0165g00200	tryptophan rna-binding attenuator protein	chr5:21645985..21653689	Diverse functions.Gene family with diverse functions.Ankyrin domain family
CUST_2996_PI425248304	GSVIVT01009751001		-1.311081222	8.732924228	-1.948515425	0.071516515	0.329372611	-4.839635032	JMT	jasmonate o-methyltransferase	chr18:10974284..10985490	#N/A
CUST_3674_PI425248043	GSVIVT01016673001	VIT_09s0002g00370	-1.309831931	7.63206675	-3.147735623	0.007063152	0.094810883	-2.679427991	VIT_209s0002g00370	protein	chr9:277672..278791	Unknown
CUST_136_PI425248043	GSVIVT01000440001	VIT_12s0134g00400	-1.308950839	9.342819486	-3.460796703	0.00378068	0.067488238	-2.074767174	VIT_212s0134g00400	zinc finger protein constans-like protein	chr12:8048579..8050084	Regulation overview.Regulation of gene expression.Regulation of transcription.Transcription factor.Zinc finger B-box family transcription factor
CUST_10518_PI425248304	GSVIVT01031329001	VIT_14s0060g00330	-1.308317517	11.05315323	-2.903748896	0.011476321	0.124217872	-3.144730288	APA1, VIT_214s0060g00320	aspartic proteinase, d111 g-patch domain-containing protein	chr14:327811..331186	Metabolism.Primary metabolism.Protein metabolism and modification.Proteolysis.Peptidase-mediated proteolysis
CUST_6148_PI425248304	GSVIVT01019562001	VIT_02s0025g01710	-1.307595823	8.979257514	-1.843619166	0.086332225	0.364487802	-5.005543982	VIT_202s0025g01710	glutaredoxin family protein	chr2:1628585..1630021	Unknown
CUST_561_PI425248043	GSVIVT01002242001	VIT_00s0652g00010	-1.307327663	7.688251011	-3.32815976	0.004926999	0.07812949	-2.331634152	OBP3, VIT_200s0652g00020	dof zinc finger protein, uncharacterized protein	chrUn:33581346..33586990	Regulation overview.Regulation of gene expression.Regulation of transcription.Transcription factor.C2C2-DOF family transcription factor
CUST_8294_PI425248304	GSVIVT01025608001	VIT_08s0040g02600	-1.307192074	6.803584594	-2.979354982	0.00987693	0.114449354	-3.001331188	VIT_208s0040g02600	f-box protein at2g39490-like	chr8:13642556..13644731	Metabolism.Primary metabolism.Protein metabolism and modification.Proteolysis.cytoplasmic and nuclear protein degradation.Ubiquitin-mediated proteolysis
CUST_12163_PI425248304	GSVIVT01035466001	VIT_04s0008g01860	-1.305859766	8.154570035	-2.714085426	0.016689868	0.153167969	-3.500419411	CYP72A15	cytochrome p450	chr4:1479601..1482518	Metabolism.Secondary metabolism.Terpenoid metabolism.Monoterpenoid metabolism.Monoterpenoid biosynthesis
CUST_4105_PI425248304	GSVIVT01014155001		-1.305760237	5.333882125	-6.300131987	0.0000188	0.002529765	3.13633678	BEH4	bed finger-nbs-lrr resistance protein	chr19:905894..909343	#N/A
CUST_10436_PI425248304	GSVIVT01031172001	VIT_14s0060g01890	-1.304926374	7.840620612	-2.845008709	0.012892077	0.131423531	-3.255552926	VIT_214s0060g01890	protein	chr14:1522668..1535425	Development.Root development
CUST_10436_PI425248304	GSVIVT01031172001	VIT_14s0060g01880	-1.304926374	7.840620612	-2.845008709	0.012892077	0.131423531	-3.255552926	VIT_214s0060g01890	protein	chr14:1522668..1535425	Development.Root development
CUST_1370_PI425248304	GSVIVT01005221001	VIT_00s0266g00070	-1.303672475	7.84804049	-4.212542247	0.000854384	0.028272247	-0.619863774	TPS14	low quality protein: ( )-nerolidol synthase chloroplastic-like	chrUn:19404069..19406518	Metabolism.Secondary metabolism.Terpenoid metabolism.Terpenoid biosynthesis
CUST_9591_PI425248304	GSVIVT01028986001	VIT_16s0050g00020	-1.303037142	7.599035062	-3.648776201	0.002599157	0.05527624	-1.709937639	VIT_216s0050g00020	transducin wd40 domain-containing protein	chr16:16867341..16874670	Metabolism.Primary metabolism.Nucleobase, nucleoside, nucleotide, nucleic acid metabolism.Nucleic acid metabolism.DNA metabolism.DNA recombination and repair.repair.Nucleotide excision repair
CUST_1603_PI425248043	GSVIVT01006876001	VIT_00s0429g00040	-1.302251685	6.443824468	-3.214855659	0.006177809	0.088604094	-2.550325242	VIT_200s0429g00040	aspartic proteinase nepenthesin-2	chrUn:28781234..28782604	Metabolism.Primary metabolism.Protein metabolism and modification.Proteolysis.Peptidase-mediated proteolysis
CUST_9641_PI425248304	GSVIVT01029122001	VIT_11s0052g01640	-1.30151044	8.585082311	-2.878061492	0.012075624	0.127297007	-3.19326057	UGT78D2	anthocyanidin 3-o-glucosyltransferase 2	chr11:19367554..19383291	Metabolism.Secondary metabolism.Phenylpropanoid metabolism.Flavonoid metabolism.Flavonoid biosynthesis
CUST_9641_PI425248304	GSVIVT01029122001	VIT_11s0052g01630	-1.30151044	8.585082311	-2.878061492	0.012075624	0.127297007	-3.19326057	UGT78D2	anthocyanidin 3-o-glucosyltransferase 2	chr11:19367554..19383291	Metabolism.Secondary metabolism.Phenylpropanoid metabolism.Flavonoid metabolism.Flavonoid biosynthesis
CUST_2716_PI425248063	GSVIVT01022679001	VIT_02s0033g00540	-1.299117846	5.612669577	-5.488473753	0.0000775	0.006698585	1.744871225	VIT_202s0033g00540	zinc ion binding protein	chr2:14619391..14622613	No hit
CUST_1844_PI425248043	GSVIVT01007993001	VIT_17s0000g06300	-1.297075141	8.904902827	-3.417117634	0.00412512	0.07098888	-2.159434144	NA	NA	chr17:6831714..6832614	No hit
CUST_3747_PI425248043	GSVIVT01016978001	VIT_09s0002g03460	-1.292585229	7.252529993	-3.145123703	0.007100044	0.095066261	-2.684444004	VIT_209s0002g03460	clavaminate synthase-like protein	chr9:3127713..3129353	Metabolism.Primary metabolism.Amino acid metabolism.Cysteine metabolism
CUST_2565_PI425248043	GSVIVT01011202001	VIT_13s0106g00070	-1.287993132	6.197298606	-6.036625951	0.0000295	0.003444019	2.695259687	VIT_213s0106g00060	ankyrin repeat-containing	chr13:9396344..9398955	Transport overview.Accessory factors involved in transport.Auxiliary transport proteins.Ankyrin
CUST_8952_PI425248304	GSVIVT01027541001	VIT_15s0048g01690	-1.287285649	6.261129543	-3.667867883	0.002502268	0.0542566	-1.672871152	CYP704A2	cytochrome p450 monooxygenase cyp704g7	chr15:15891923..15894930	Metabolism.Cellular metabolism.Oxidation reduction.Cytochrome P450 oxidoreductase
CUST_740_PI425248043	GSVIVT01003265001	VIT_00s0184g00140	-1.287132386	6.510590927	-5.089548909	0.000160705	0.010879272	1.026519822	VIT_200s0184g00140	NA	chrUn:8554583..8556103	No hit
CUST_12826_PI425248304	GSVIVT01037015001	VIT_03s0088g00700	-1.286014595	11.40886681	-2.85449043	0.012652489	0.130472658	-3.237701471	PRB1	pathogenesis-related protein 1	chr3:8895286..8912074	Signaling.Hormone Signaling.Jasmonate salicylate signaling.Jasmonate Signaling.Jasmonate-mediated Signaling pathway
CUST_12826_PI425248304	GSVIVT01037015001	VIT_03s0088g00690	-1.286014595	11.40886681	-2.85449043	0.012652489	0.130472658	-3.237701471	PRB1	pathogenesis-related protein 1	chr3:8895286..8912074	Signaling.Hormone Signaling.Jasmonate salicylate signaling.Jasmonate Signaling.Jasmonate-mediated Signaling pathway
CUST_1038_PI425248063	GSVIVT01012084001	VIT_01s0011g01790	-1.285110566	6.36153012	-1.686031526	0.113758218	0.416921059	-5.244115597	PP2-A1	lectin-like protein	chr1:1569135..1570145	Unknown
CUST_12150_PI425248304	GSVIVT01035430001		-1.283935512	7.850470441	-2.255860419	0.040459974	0.249753508	-4.325579224	HSP17II	kda class ii heat shock protein	chr4:1225847..1228461	#N/A
CUST_131_PI425248027	XM002281660		-1.283106815	8.858391902	-1.569895645	0.138579667	0.456268809	-5.410908724	ATAUX2-11	auxin-induced protein	chr7:165515..166688	#N/A
CUST_9244_PI425248304	GSVIVT01028174001	VIT_07s0005g01970	-1.281818677	6.548934882	-1.916004895	0.075841945	0.339121838	-4.891626289	GolS1	galactinol synthase	chr7:4416339..4418032	#N/A
CUST_6134_PI425248304	GSVIVT01019540001	VIT_02s0025g01510	-1.281118392	8.291832698	-4.586456458	0.000414638	0.01865011	0.091881286	NA	NA	chr2:1459283..1461484	Unknown
CUST_11545_PI425248304	GSVIVT01033749001	VIT_08s0007g04150	-1.280331367	10.57191352	-3.723008264	0.002242446	0.050774694	-1.5658304	VIT_208s0007g04150	probable leucine-rich repeat receptor-like protein kinase at1g68400-like	chr8:18144354..18146972	Signaling.Signaling pathway.Protein kinase
CUST_6533_PI425248304	GSVIVT01020814001	VIT_12s0028g01110	-1.28022434	9.042440194	-2.279960422	0.03865491	0.243986721	-4.283729364	PIL6	phytochrome interacting factor 4	chr12:1646903..1650547	Signaling.Signaling pathway.Circadian clock Signaling
CUST_5223_PI425248304	GSVIVT01017099001	VIT_09s0002g04580	-1.277693394	6.798688106	-2.788352015	0.01441896	0.14068486	-3.361903158	NA	NA	chr9:4146233..4149268	Unknown
CUST_4919_PI425248043	GSVIVT01022212001	VIT_07s0031g01440	-1.277393961	8.070835544	-4.121047531	0.001021825	0.031833323	-0.795734719	VIT_207s0031g01440	inactive receptor kinase	chr7:17531802..17539828	Signaling.Signaling pathway.Protein kinase
CUST_12694_PI425248304	GSVIVT01036535001	VIT_14s0083g00940	-1.275258211	7.67056199	-2.921000032	0.011090334	0.122233355	-3.112082399	VIT_214s0083g00940	duf246 domain-containing protein at1g04910-like	chr14:23137318..23143930	Unknown
CUST_5789_PI425248043	GSVIVT01025377001	VIT_06s0004g01150	-1.273474745	6.445695328	-3.486394835	0.003592401	0.065012232	-2.025121348	VIT_206s0004g01150	NA	chr6:1243141..1243263	No hit
CUST_1256_PI425248043	GSVIVT01005299001		-1.273249328	7.67628114	-2.42811989	0.029122809	0.210318224	-4.022263975	VIT_200s0274g00050	uncharacterized protein	chrUn:20398875..20399913	#N/A
CUST_8923_PI425248043	GSVIVT01037857001	VIT_03s0091g00630	-1.273246105	7.459634913	-3.017266863	0.009159721	0.109708568	-2.929136187	YLMG1-2	pinus taeda anonymous locus 2_9683_02 genomic sequence	chr3:7065044..7065631	Transport overview.Incompletely characterized transport systems.Recognized transporters of unknown biochemical mechanism.YggT or Fanciful K+ Uptake-B
CUST_4679_PI425248043	GSVIVT01020749001	VIT_12s0028g01730	-1.273024872	6.87009383	-4.562696186	0.000433941	0.019082664	0.047039006	VIT_212s0028g01720 VIT_212s0028g01730	NA	chr12:2365619..2372733	Unknown
CUST_1886_PI425248063	GSVIVT01019193001	VIT_15s0024g01760	-1.272215498	5.953609264	-4.098766882	0.001067459	0.032696336	-0.838645251	VIT_215s0024g01760	tmv resistance protein n-like	chr15:3728979..3734133	Response to stimulus.Stress response.Biotic stress response.Plant-pathogen interaction.R proteins from Plant-pathogen interaction
CUST_5894_PI425248043	GSVIVT01025722001	VIT_08s0040g01490	-1.272192624	6.198805989	-1.932192448	0.073659478	0.333965645	-4.865801511	ROT4	protein	chr8:12656804..12656983	Unknown
CUST_5870_PI425248043	GSVIVT01025651001	VIT_08s0040g02190	-1.270987434	6.248578921	-2.437487826	0.028602116	0.208196799	-4.005505266	NA	NA	chr8:13306902..13308155	Unknown
CUST_3284_PI425248043	GSVIVT01014811001	VIT_19s0015g01560	-1.270740568	6.818046986	-4.225111524	0.000833683	0.027934682	-0.595748587	VIT_219s0015g01560	uncharacterized protein	chr19:10049239..10052163	Metabolism.Primary metabolism.Amino acid metabolism.Aromatic amino acid metabolism.Aromatic amino acid biosynthesis
CUST_6072_PI425248304	GSVIVT01019414001	VIT_02s0025g00360	-1.270359229	7.351063056	-1.959189517	0.070145934	0.32651882	-4.822456564	ACS1_ACS6	1-aminocyclopropane-1-carboxylate synthase	chr2:470207..475234	Metabolism.Primary metabolism.Organic acid metabolism.Propanoate metabolism
CUST_240_PI425248043	GSVIVT01000985001		-1.269723229	5.868794995	-3.685405966	0.002416483	0.053001265	-1.638822607	VIT_213s0147g00130	---NA---	chr13:11146743..11148152	#N/A
CUST_4368_PI425248043	GSVIVT01019411001	VIT_02s0025g00330	-1.268410028	6.736006848	-3.327492661	0.004933567	0.07812949	-2.332924047	ROH1	protein	chr2:447132..448304	Unknown
CUST_11583_PI425248304	GSVIVT01033822001	VIT_08s0007g03520	-1.267519229	6.072902162	-4.996139663	0.000191176	0.011943969	0.855276042	PAP22	purple acid phosphatase 22	chr8:17454776..17460718	Metabolism.Primary metabolism.Coenzyme and prosthetic group metabolism.Riboflavin metabolism
CUST_5687_PI425248043	GSVIVT01024967001	VIT_06s0004g04660	-1.266682037	14.87230624	-3.184169009	0.006567982	0.091775824	-2.609396787	VIT_206s0004g04660	---NA---	chr6:5629088..5630271	No hit
CUST_8017_PI425248043	GSVIVT01033984001	VIT_08s0007g02050	-1.266007493	5.405921928	-6.712358777	0.0000095	0.001792291	3.805454092	NA	NA	chr8:16109450..16111349	Unknown
CUST_10107_PI425248304	GSVIVT01030227001	VIT_08s0058g00930	-1.264880975	6.586451114	-1.2755445	0.222709661	0.56253589	-5.79461901	AGT3_PYD4	alanine:glyoxylate aminotransferase 3	chr8:10247135..10250424	Metabolism.Primary metabolism.Amino acid metabolism.Alanine and aspartate metabolism
CUST_5134_PI425248043	GSVIVT01023108001	VIT_12s0035g02120	-1.264036357	6.926097926	-3.189175457	0.006502693	0.091155708	-2.599764626	VIT_212s0035g02120	uncharacterized protein	chr12:22478661..22484790	Unknown
CUST_6442_PI425248043	GSVIVT01028091001	VIT_07s0005g01210	-1.263624136	8.09750848	-1.866693827	0.082854761	0.356318492	-4.969512334	MYB12	transcription factor myb12	chr7:3730608..3732940	Regulation overview.Regulation of gene expression.Regulation of transcription.Transcription factor.MYB family transcription factor
CUST_7416_PI425248043	GSVIVT01031593001	VIT_05s0062g00480	-1.263037556	10.03260395	-3.59680131	0.002882571	0.058632104	-1.810847792	XTH15_XTH16	brassinosteroid-regulated protein bru1	chr5:18634353..18636084	Cellular process.Cellular component organization and biogenesis.Cell wall organization and biogenesis.Cell wall metabolism.Cell wall modification.Xyloglucan modification
CUST_743_PI425248043	GSVIVT01003271001	VIT_00s0184g00200	-1.261911743	6.583532115	-6.176231079	0.0000232	0.00290375	2.930235757	VIT_200s0184g00200	NA	chrUn:8647286..8647956	No hit
CUST_4659_PI425248043	GSVIVT01020676001		-1.261489544	11.32165639	-2.232749415	0.042265048	0.253950036	-4.36552024	VIT_212s0028g02450	cytochrome oxidase subunit 1	chr12:3188597..3189752	#N/A
CUST_7428_PI425248043	GSVIVT01031629001	VIT_05s0062g00820	-1.261049413	9.525764214	-3.979897566	0.001348571	0.037546612	-1.06805528	NA	NA	chr5:19191451..19193008	Unknown
CUST_7451_PI425248043	GSVIVT01031702001	VIT_03s0063g00020	-1.260664197	6.292668437	-2.598111126	0.020946149	0.174393298	-3.714447968	VIT_203s0063g00020	uncharacterized protein at4g06744-like	chr3:3567877..3569214	Cellular process.Cellular component organization and biogenesis.Cell wall organization and biogenesis.Cell wall structural protein
CUST_6500_PI425248304	GSVIVT01020745001	VIT_12s0028g01780	-1.25704004	5.854385533	-5.694394324	0.0000537	0.00516989	2.107018917	VIT_212s0028g01780	reticuline oxidase-like	chr12:2410313..2411923	Unclear
CUST_2222_PI425248043	GSVIVT01009453001	VIT_18s0001g10160	-1.256548789	8.867886058	-3.440637354	0.003935909	0.069077092	-2.113851602	WOX4	wuschel-related homeobox 4	chr18:8514131..8515605	Regulation overview.Regulation of gene expression.Regulation of transcription.Transcription factor.Homeobox domain family transcription factor
CUST_6873_PI425248043	GSVIVT01029664001	VIT_12s0055g00110	-1.25627425	12.48748899	-3.475426574	0.003671893	0.066117268	-2.046395678	VIT_212s0055g00110	nadh dehydrogenase subunit 4	chr12:12672698..12674161	Unknown
CUST_3286_PI425248043	GSVIVT01014821001	VIT_19s0015g01580	-1.255984847	8.542362599	-3.336530423	0.004845322	0.07746982	-2.315446719	VIT_219s0015g01580	uncharacterized protein	chr19:10156336..10158496	Metabolism.Primary metabolism.Amino acid metabolism.Aromatic amino acid metabolism.Aromatic amino acid biosynthesis
CUST_745_PI425248043	GSVIVT01003275001	VIT_00s0184g00230	-1.255407878	6.522831301	-6.481632537	0.0000139	0.002103358	3.43409012	VIT_200s0184g00230	NA	chrUn:8651809..8652307	No hit
CUST_5439_PI425248043	GSVIVT01024134001	VIT_03s0038g01120	-1.255098853	6.470311818	-1.672430053	0.116450066	0.420293975	-5.264062212	VIT_203s0038g01120	auxin-induced protein 15a	chr3:867890..868156	Signaling.Hormone Signaling.Auxin Signaling.Auxin-mediated Signaling pathway
CUST_757_PI425248063	GSVIVT01011733001	VIT_01s0011g05060	-1.254529087	6.058256753	-2.249360925	0.040960166	0.251179682	-4.336830954	MLP43	mlp-like protein 34	chr1:4722596..4723256	Response to stimulus.Stress response.Biotic stress response
CUST_339_PI425248063	GSVIVT01010196001	VIT_01s0010g01280	-1.253372683	6.626914801	-4.447700302	0.000541321	0.021794402	-0.170777652	VIT_201s0010g01280	NA	chr1:17166277..17167723	No hit
CUST_5798_PI425248043	GSVIVT01025408001	VIT_06s0004g00910	-1.252098905	7.3132462	-2.450186033	0.027910475	0.205694786	-3.982748554	VIT_206s0004g00910	lipid binding	chr6:1013333..1014492	Transport overview.Macromolecule transport.Lipid transport
CUST_8124_PI425248304	GSVIVT01025276001	VIT_06s0004g02060	-1.251977901	6.570094481	-3.146567347	0.00707963	0.09484066	-2.681671663	ALDH3F1	aldehyde dehydrogenase family 3 member f1	chr6:2522293..2528457	#N/A
CUST_1607_PI425248043	GSVIVT01006895001	VIT_00s0434g00090	-1.251490092	7.432238748	-2.719417141	0.016515856	0.152676976	-3.490510896	VIT_200s0434g00090	aspartyl protease family protein	chrUn:28936408..28937470	Metabolism.Primary metabolism.Protein metabolism and modification.Proteolysis.Peptidase-mediated proteolysis
CUST_4221_PI425248043	GSVIVT01018682001	VIT_16s0022g00310	-1.251392469	6.805310428	-2.049862825	0.059433565	0.302024813	-4.674451514	VIT_216s0022g00310	lrr receptor-like serine threonine-protein kinase gso1-like	chr16:11177416..11179974	Response to stimulus.Stress response.Biotic stress response.Plant-pathogen interaction
CUST_2478_PI425248063	GSVIVT01021483001	VIT_10s0003g03570	-1.251081517	6.132348942	-3.457521491	0.003805475	0.067744359	-2.081117912	LUP2	beta-amyrin synthase	chr10:6013550..6014808	Metabolism.Primary metabolism.Lipid metabolism.Steroid metabolism.Steroid biosynthesis

## Sheet: UP in AR at WD
Supplementary Data 2. Genes up- or down-regulated in Autumn royal compared to Italia
ProbeName	SystematicName	GeneID_V1	logFC	AveExpr	t	P.Value	adj.P.Val	B	GeneName	Description	Map	Functional category
CUST_6570_PI425248043	GSVIVT01028617001	VIT_07s0005g06060	5.796722531	9.679529052	12.27594189	6.36E-09	0.00000506	10.86888858	VIT_207s0005g06060	uncharacterized protein loc100251726	chr7:10811636..10813039	Transport overview.Channels and pores.Pore-forming toxins.Aerolysin Channel-forming Toxin
CUST_6571_PI425248043	GSVIVT01028618001	VIT_07s0005g06090	5.692336654	11.5648961	10.41491354	5.21E-08	0.0000193	8.867896397	VIT_207s0005g06090, VIT_207s0005g06110	uncharacterized protein loc100241465, uncharacterized protein loc100263724	chr7:10872303..10894205	Transport overview.Channels and pores.Pore-forming toxins.Aerolysin Channel-forming Toxin
CUST_6571_PI425248043	GSVIVT01028618001	VIT_07s0005g06110	5.692336654	11.5648961	10.41491354	5.21E-08	0.0000193	8.867896397	VIT_207s0005g06090, VIT_207s0005g06110	uncharacterized protein loc100241465, uncharacterized protein loc100263724	chr7:10872303..10894205	Transport overview.Channels and pores.Pore-forming toxins.Aerolysin Channel-forming Toxin
CUST_6567_PI425248043	GSVIVT01028606001	VIT_07s0005g06000	5.589007651	10.26976646	10.82727676	3.19E-08	0.000015	9.33992402	VIT_207s0005g06000	uncharacterized protein loc100256767	chr7:10631431..10632828	Transport overview.Channels and pores.Pore-forming toxins.Aerolysin Channel-forming Toxin
CUST_2561_PI425248043	GSVIVT01011165001	VIT_08s0105g00380	5.491946981	8.884073851	7.574394503	0.00000245	0.000211255	5.088029214	VIT_208s0105g00380	protein	chr8:7600688..7603471	Metabolism.Secondary metabolism.Phenylpropanoid metabolism.Flavonoid metabolism.Flavonoid biosynthesis.Anthocyanin biosynthesis
CUST_29_PI425248027	XM002265181peLOC100232847		5.066298506	7.512273864	22.06597778	2.42E-12	2.15E-08	17.61617501	PME1	pectinesterase 3-like	chr9:245770..248450	#N/A
CUST_10768_PI425248304	GSVIVT01031900001	VIT_03s0063g01960	4.449634535	7.653812546	5.869115087	0.0000395	0.001203046	2.30232013	HB1	non-symbiotic hemoglobin	chr3:5258910..5261637	Metabolism.Primary metabolism.Cofactor metabolism.Tetrapyrrole metabolism
CUST_7293_PI425248043	GSVIVT01031131001	VIT_14s0060g02300	4.151112276	7.685658035	8.74215964	0.000000452	0.0000829	6.762083655	VIT_214s0060g02300	hypoxia-responsive family protein	chr14:1882118..1883976	Response to stimulus.Stress response.Abiotic stress response.Hypoxia stress response
CUST_4302_PI425248304	GSVIVT01014569001	VIT_19s0014g04930	4.060950205	10.81007499	3.369922966	0.004532753	0.026942337	-2.434233854	TPS21	(-)-germacrene d synthase	chr19:5254957..5257674	Metabolism.Secondary metabolism.Terpenoid metabolism.Terpenoid biosynthesis
CUST_3671_PI425248304	GSVIVT01012819001	VIT_11s0118g00160	3.999640223	6.307418471	19.65820075	1.18E-11	5.81E-08	16.38272391	RLP15_RLP9	probable lrr receptor-like serine threonine-protein kinase at4g36180-like	chr11:5712791..5718234	Diverse functions.Gene family with diverse functions.NBS-LRR superfamily
CUST_3203_PI425248043	GSVIVT01014563001	VIT_19s0014g04850	3.914259894	9.944704235	3.602727267	0.002848742	0.01973718	-1.977263015	VIT_219s0014g04840 TPS21	(-)-germacrene d synthase	chr19:5188833..5190518	Metabolism.Secondary metabolism.Terpenoid metabolism.Terpenoid biosynthesis
CUST_3405_PI425248043	GSVIVT01015220001	VIT_11s0016g02380	3.890524306	6.457805962	4.668004252	0.000354857	0.004855386	0.09683347	ACO1	1-aminocyclopropane-1-carboxylate oxidase	chr11:1906262..1907602	Metabolism.Primary metabolism.Organic acid metabolism.Propanoate metabolism
CUST_7463_PI425248304	GSVIVT01023955001	VIT_03s0038g03060	3.87310338	9.242334859	6.379179315	0.0000165	0.000703878	3.179472394	FRS5	protein far1-related sequence 5-like	chr3:2195625..2200680	Transposable elements viral and plasmid proteins.Protein from transposable element
CUST_8569_PI425248304	GSVIVT01026510001	VIT_04s0044g01110	3.756026226	8.608028776	5.136961566	0.000147211	0.002787576	0.979647358	ADH1	alcohol dehydrogenase 1	chr4:22455730..22458751	Metabolism.Primary metabolism.Carbohydrate metabolism.Glycolysis Gluconeogenesis
CUST_234_PI425248043	GSVIVT01000961001	VIT_01s0146g00440	3.74426616	8.87166851	4.514730881	0.000475782	0.005977614	-0.196826539	VIT_201s0146g00440	uncharacterized protein	chr1:22304970..22308253	Unknown
CUST_9089_PI425248304	GSVIVT01027860001	VIT_05s0049g01420	3.738196435	8.555175791	5.954196938	0.000034	0.001101111	2.451228002	VIT_205s0049g01420	peroxisomal membrane protein pmp22	chr5:8724661..8727638	Response to stimulus.Stress response.Abiotic stress response.Oxidative stress response
CUST_2029_PI425248043	GSVIVT01008722001	VIT_18s0001g00650	3.65324358	10.25323453	5.941213192	0.0000348	0.001109914	2.428570804	VIT_218s0001g00650	NA	chr18:1451426..1451971	No hit
CUST_1450_PI425248043	GSVIVT01006262001	VIT_00s0338g00040	3.630399561	10.2559963	5.61208886	0.0000621	0.001595869	1.84628581	VIT_200s0338g00040	NA	chrUn:24155921..24156007	No hit
CUST_7062_PI425248043	GSVIVT01030393001	VIT_12s0059g00340	3.624038542	6.474058327	4.007275671	0.001277759	0.011551063	-1.182732771	VIT_212s0059g00340	protein	chr12:5182942..5183355	Signaling.Signaling pathway.Calcium sensors and Signaling
CUST_4751_PI425248304	GSVIVT01015498001	VIT_11s0016g04920	3.429525381	8.329012804	3.350274817	0.004714137	0.027735433	-2.472703814	VIT_211s0016g04920	early nodulin 93	chr11:4233549..4234708	Unknown
CUST_8566_PI425248304	GSVIVT01026505001	VIT_04s0044g01130	3.412364914	7.76985012	4.870595841	0.000241844	0.00382991	0.481286333	ADH1	alcohol dehydrogenase 1	chr4:22475452..22477877	Metabolism.Primary metabolism.Carbohydrate metabolism.Glycolysis Gluconeogenesis
CUST_4915_PI425248304	GSVIVT01016019001	VIT_09s0018g00830	3.343810417	6.672036689	16.93264705	8.94E-11	0.000000216	14.70254842	RLP9	probable lrr receptor-like serine threonine-protein kinase at4g36180-like	chr9:17414496..17430530	Diverse functions.Gene family with diverse functions.NBS-LRR superfamily
CUST_7_PI425248027	XR077541LOC100252661		3.335132013	8.22481714	7.180844658	0.00000449	0.00030398	4.482121868	NA	NA	chrUn:7874..10281	#N/A
CUST_1755_PI425248063	GSVIVT01016615001	VIT_13s0019g00330	3.318836107	13.27068152	8.615589762	0.000000538	0.0000924	6.589233293	TIP1-3	tonoplast intrinsic	chr13:2428933..2430718	Transport overview.Channels and pores.a-Type channels.Major Intrinsic Protein
CUST_2175_PI425248304	GSVIVT01008261001	VIT_17s0000g03940	3.318763131	9.120311094	10.09258714	7.74E-08	0.0000257	8.48660993	FAH1	cytochrome p450	chr17:3886868..3898796	Metabolism.Secondary metabolism.Phenylpropanoid metabolism.Phenylpropanoid biosynthesis
CUST_10465_PI425248304	GSVIVT01031228001	VIT_14s0060g01300	3.267495276	9.366417338	6.113858387	0.0000258	0.000931146	2.72787263	VIT_214s0060g01300	universal stress protein	chr14:1038356..1040154	Response to stimulus.Stress response
CUST_5488_PI425248043	GSVIVT01024290001	VIT_16s0039g01070	3.257046554	8.418693146	4.187344869	0.000897482	0.009204904	-0.830890545	GSTU7	glutathione s-	chr16:578403..580042	Metabolism.Primary metabolism.Coenzyme and prosthetic group metabolism.Peptide derived compounds biosynthesis.Glutathione metabolism
CUST_10464_PI425248304	GSVIVT01031226001	VIT_14s0060g01320	3.239920464	9.394537034	6.453589323	0.0000146	0.000649696	3.304295206	VIT_214s0060g01300	universal stress protein	chr14:1047029..1048839	Response to stimulus.Stress response
CUST_5845_PI425248304	GSVIVT01018758001	VIT_04s0023g03600	3.173881755	7.095095608	4.391901837	0.000602931	0.007017051	-0.433717393	VIT_204s0023g03590 STR18_VIT_204s0023g03600	thiosulfate sulfurtransferase	chr4:20127272..20128591	Signaling.Hormone Signaling.Jasmonate salicylate signaling.Jasmonate Signaling.Jasmonate-mediated Signaling pathway
CUST_4939_PI425248043	GSVIVT01022277001	VIT_07s0031g01980	3.167383311	7.127412416	5.768679281	0.0000471	0.001351293	2.125220973	ABR1	ap2 erf domain-containing transcription factor	chr7:18105373..18106928	Signaling.Hormone Signaling.ABA Signaling.ABA-mediated Signaling pathway
CUST_3089_PI425248043	GSVIVT01014205001	VIT_19s0014g01370	3.160700483	7.879074047	5.432997204	0.0000857	0.001986437	1.523135565	VIT_219s0014g01370	protein	chr19:1451417..1452775	Unknown
CUST_3585_PI425248043	GSVIVT01015882001	VIT_03s0017g02170	3.160636257	9.621556365	5.228132919	0.000124467	0.002499728	1.148232518	ZIP1_ZIP5	zinc transporter	chr3:18921815..18923535	Transport overview.Electrochemical Potential-driven Transporters.Porters.Zinc (Zn2+)-Iron (Fe2+) Permease
CUST_3307_PI425248043	GSVIVT01014893001	VIT_19s0015g02080	3.146267109	6.820872354	5.795017372	0.000045	0.001314217	2.171800642	VIT_219s0015g02080	(-)-germacrene d synthase	chr19:11315854..11316430	Metabolism.Secondary metabolism.Terpenoid metabolism.Terpenoid biosynthesis
CUST_3139_PI425248063	GSVIVT01032718001	VIT_13s0067g02300	3.126655562	6.800940777	5.416865661	0.0000882	0.002018738	1.493815376	VIT_213s0067g02300	hypoxia induced protein conserved region containing expressed	chr13:1284757..1285585	Response to stimulus.Stress response.Abiotic stress response.Hypoxia stress response
CUST_13270_PI425248304	GSVIVT01038331001	VIT_07s0095g00550	3.107449409	6.591446898	10.68146213	3.79E-08	0.0000165	9.174989606	CES101_VIT_207s0095g00550	g-type lectin s-receptor-like serine threonine-protein kinase at1g67520-like	chr7:13113098..13120193	Signaling.Signaling pathway.Protein kinase
CUST_2904_PI425248063	GSVIVT01026045001	VIT_18s0041g00850	3.076897806	6.763998777	4.985313305	0.000195077	0.003365673	0.696953731	HB1	low quality protein: hemoglobin-2-like	chr18:25338627..25339264	Metabolism.Primary metabolism.Cofactor metabolism.Tetrapyrrole metabolism
CUST_8943_PI425248043	GSVIVT01037911001	VIT_03s0091g00140	3.073616477	10.52103135	4.244038629	0.000803475	0.008578036	-0.720512206	VIT_203s0091g00130	PREDICTED: uncharacterized LOC100259535	chr3:6399870..6405760	Unknown
CUST_8943_PI425248043	GSVIVT01037911001	VIT_03s0091g00130	3.073616477	10.52103135	4.244038629	0.000803475	0.008578036	-0.720512206	VIT_203s0091g00130	PREDICTED: uncharacterized LOC100259535	chr3:6399870..6405760	Unknown
CUST_6900_PI425248043	GSVIVT01029771001	VIT_12s0055g00980	3.050931017	5.998094245	7.697431278	0.00000203	0.00019367	5.273021876	VIT_212s0055g00980	cationic peroxidase 2	chr12:14448034..14449637	Metabolism.Primary metabolism.Amino acid metabolism.Aromatic amino acid metabolism.Phenylalanine metabolism.Phenylalanine biosynthesis
CUST_2898_PI425248063	GSVIVT01026030001	VIT_18s0041g01030	3.049793814	6.735743694	4.863560767	0.000245065	0.003864819	0.468011296	HB1	low quality protein: hemoglobin-2-like	chr18:25545475..25545983	Metabolism.Primary metabolism.Cofactor metabolism.Tetrapyrrole metabolism
CUST_2901_PI425248063	GSVIVT01026038001	VIT_18s0041g00940	3.039056906	6.710007172	4.958039483	0.000205272	0.003458682	0.645818035	HB1	low quality protein: hemoglobin-2-like	chr18:25439221..25439608	Metabolism.Primary metabolism.Cofactor metabolism.Tetrapyrrole metabolism
CUST_8372_PI425248304	GSVIVT01025760001	VIT_08s0040g01140	3.015270415	9.644065699	7.588484845	0.00000239	0.000210716	5.109320936	SCPL45	serine carboxypeptidase-like 45-like	chr8:12155281..12158011	Metabolism.Primary metabolism.Protein metabolism and modification.Proteolysis.Peptidase-mediated proteolysis
CUST_239_PI425248063	GSVIVT01010028001	VIT_18s0001g15460	3.01002576	8.651033155	5.40748888	0.0000898	0.002028617	1.476756471	VIT_218s0001g15460	stearoyl-acp desaturase	chr18:13614975..13618325	Metabolism.Primary metabolism.Lipid metabolism.Fatty acid metabolism.Fatty acid biosynthesis.Unsaturated fatty acid biosynthesis
CUST_656_PI425248304	GSVIVT01002031001	VIT_00s0586g00030	2.996356714	10.28148253	3.66912763	0.002496005	0.018022685	-1.846719723	VIT_200s0586g00030	stem-specific protein	chrUn:32400833..32402601	Unknown
CUST_2868_PI425248043	GSVIVT01013401001	VIT_18s0122g00980	2.993562895	9.283245639	4.308659942	0.00070853	0.007805569	-0.59497047	VIT_218s0122g00980	glucan endo- -beta-glucosidase	chr18:691256..696212	Metabolism.Primary metabolism.Carbohydrate metabolism.Polysaccharide metabolism.Starch and sucrose metabolism
CUST_13011_PI425248304	GSVIVT01037651001	VIT_19s0090g00400	2.986705954	8.744110486	2.2849945	0.038287552	0.115355801	-4.47923081	VIT_219s0090g00400	nep1-interacting protein 2-like	chr19:6551525..6553699	Regulation overview.Regulation of gene expression.Regulation of transcription.Transcription factor.Zinc finger C3HC4 family transcription factor
CUST_6140_PI425248043	GSVIVT01027027001	VIT_15s0046g01570	2.97906628	8.590188917	5.221657983	0.000125955	0.002517685	1.136294456	CHIA	acidic endochitinase	chr15:18502075..18503302	Metabolism.Primary metabolism.Carbohydrate metabolism.Monosaccharide metabolism.Amino sugar metabolism
CUST_48_PI425248027	AF532965Tl3		2.976005646	8.993275695	6.526041073	0.0000129	0.000610843	3.425061614	OSM34	thaumatin-like protein	chr2:3811953..3812630	#N/A
CUST_3644_PI425248043	GSVIVT01016055001	VIT_09s0018g01220	2.946505451	9.066654707	5.762242237	0.0000476	0.001362064	2.113822059	VIT_209s0018g01220	zinc finger	chr9:18105560..18107467	Regulation overview.Regulation of gene expression.Regulation of transcription.Transcription factor.Zinc finger C3HC4 family transcription factor
CUST_6951_PI425248043	GSVIVT01029998001	VIT_12s0057g00140	2.946463377	11.63454776	5.037957192	0.000176855	0.003159987	0.795405679	VIT_212s0057g00140 VIT_212s0057g00150	NA	chr12:8819568..8830537	Response to stimulus.Stress response.Abiotic stress response.wounding
CUST_6951_PI425248043	GSVIVT01029998001	VIT_12s0057g00150	2.946463377	11.63454776	5.037957192	0.000176855	0.003159987	0.795405679	VIT_212s0057g00140 VIT_212s0057g00150	NA	chr12:8819568..8830537	Response to stimulus.Stress response.Abiotic stress response.wounding
CUST_6951_PI425248043	GSVIVT01029998001	VIT_12s0057g00170	2.946463377	11.63454776	5.037957192	0.000176855	0.003159987	0.795405679	VIT_212s0057g00140 VIT_212s0057g00150	NA	chr12:8819568..8830537	Response to stimulus.Stress response.Abiotic stress response.wounding
CUST_8942_PI425248043	GSVIVT01037910001	VIT_03s0091g00160	2.933973485	10.54982582	4.203405943	0.000869761	0.009029159	-0.799599413	VIT_203s0091g00160	NA	chr3:6406134..6406946	Response to stimulus.Stress response.Biotic stress response
CUST_8567_PI425248304	GSVIVT01026507001		2.909909264	6.767350703	3.975376421	0.001360644	0.012026554	-1.245229426	ADH1	alcohol dehydrogenase 1	chr4:22468203..22470668	#N/A
CUST_6987_PI425248304	GSVIVT01022411001	VIT_07s0031g03070	2.906942832	7.031994722	3.529427665	0.003296885	0.021775974	-2.121309708	VIT_207s0031g03070	phenylcoumaran benzylic ether reductase -like protein	chr7:19842574..19845214	Metabolism.Secondary metabolism.Phenylpropanoid metabolism.Flavonoid metabolism.Isoflavonoid metabolism.Isoflavonoid biosynthesis
CUST_3611_PI425248304	GSVIVT01012644001	VIT_10s0116g00710	2.875906498	7.995034138	3.478186012	0.003651729	0.023248692	-2.221937463	PCFS4, VIT_210s0116g00710	pcf11p-similar protein 4, tryptophan synthase beta chain	chr10:315173..317435	Metabolism.Primary metabolism.Amino acid metabolism.Aromatic amino acid metabolism.Aromatic amino acid biosynthesis
CUST_608_PI425248043	GSVIVT01002585001	VIT_00s0780g00030	2.861956704	5.779692116	7.366620429	0.00000336	0.000253971	4.770853669	VIT_200s0780g00020	glucan endo- -beta-glucosidase	chrUn:35319080..35319650	No hit
CUST_266_PI425248043	GSVIVT01001068001	VIT_11s0149g00350	2.860681268	11.18678227	3.617538094	0.002765933	0.019364371	-1.948147606	VIT_211s0149g00350	glycosyl hydrolase family protein with chitinase insertion domain	chr11:7244942..7246174	Metabolism.Primary metabolism.Carbohydrate metabolism.Monosaccharide metabolism.Amino sugar metabolism
CUST_11542_PI425248304	GSVIVT01033746001	VIT_08s0007g04180	2.823134515	9.158957443	6.985799119	0.00000611	0.000372052	4.173704676	VIT_208s0007g04180	sequence-specific dna binding transcription factor	chr8:18167205..18168821	Transposable elements viral and plasmid proteins.Protein from transposable element
CUST_6611_PI425248043	GSVIVT01028752001	VIT_16s0050g02220	2.805571461	8.713872708	4.661319715	0.000359404	0.004891244	0.084074546	CHIA	acidic endochitinase	chr16:19180521..19191510	Metabolism.Primary metabolism.Carbohydrate metabolism.Monosaccharide metabolism.Amino sugar metabolism
CUST_1775_PI425248304	GSVIVT01007435001	VIT_00s0561g00020	2.799153571	10.08697572	3.478335968	0.003650637	0.023248692	-2.221643094	VIT_200s0561g00020	protein	chrUn:31867702..31869502	Unknown
CUST_3347_PI425248063	GSVIVT01034563001	VIT_18s0072g00260	2.784324316	7.999568614	4.31463529	0.000700353	0.007744348	-0.583377388	ERF110	ap2 erf domain-containing transcription factor	chr18:19427037..19431008	Signaling.Hormone Signaling.Ethylene Signaling.Ethylene-mediated Signaling pathway
CUST_6302_PI425248043	GSVIVT01027642001	VIT_15s0048g00620	2.774953395	5.360852753	4.514229227	0.000476241	0.005979416	-0.19779133	VIT_215s0048g00610 VIT_215s0048g00620	uncharacterized protein	chr15:14759920..14767013	No hit
CUST_6302_PI425248043	GSVIVT01027642001	VIT_15s0048g00610	2.774953395	5.360852753	4.514229227	0.000476241	0.005979416	-0.19779133	VIT_215s0048g00610 VIT_215s0048g00620	uncharacterized protein	chr15:14759920..14767013	No hit
CUST_9176_PI425248304	GSVIVT01028050001	VIT_07s0005g00820	2.769511568	8.757584901	4.239844921	0.000810071	0.00862422	-0.728669658	HRE2	ap2 erf domain-containing transcription factor	chr7:3447101..3448478	Signaling.Hormone Signaling.Ethylene Signaling.Ethylene-mediated Signaling pathway
CUST_1696_PI425248043	GSVIVT01007373001	VIT_00s0540g00050	2.759721814	9.425960325	3.748833779	0.002130316	0.016150023	-1.690014983	VIT_200s0540g00050	glycosyl hydrolase family 18 protein	chrUn:31580496..31580711	Metabolism.Primary metabolism.Carbohydrate metabolism.Monosaccharide metabolism.Amino sugar metabolism
CUST_646_PI425248043	GSVIVT01002788001	VIT_00s0880g00010	2.731462816	10.00793949	3.5774572	0.002995845	0.02047897	-2.02693334	VIT_200s0880g00010	protein	chrUn:36416894..36417700	Regulation overview.Regulation of gene expression.Regulation of transcription.Transcription factor.bHLH family transcription factor
CUST_251_PI425248043	GSVIVT01001030001e3		2.706070591	6.939443588	4.859196762	0.000247085	0.003887466	0.459773703	PR5K	probable receptor-like protein kinase at5g39020-like	chr16:20378412..20417903	#N/A
CUST_263_PI425248043	GSVIVT01001064001	VIT_11s0149g00320	2.700702804	9.230616492	3.504371896	0.003465838	0.022545097	-2.170523076	VIT_211s0149g00330, VIT_211s0149g00320	pathogenesis-related protein 3, glycosyl hydrolase family 18 protein	chr11:7208639..7209726	Metabolism.Primary metabolism.Carbohydrate metabolism.Monosaccharide metabolism.Amino sugar metabolism
CUST_263_PI425248043	GSVIVT01001064001	VIT_11s0149g00330	2.700702804	9.230616492	3.504371896	0.003465838	0.022545097	-2.170523076	VIT_211s0149g00330, VIT_211s0149g00320	pathogenesis-related protein 3, glycosyl hydrolase family 18 protein	chr11:7208639..7209726	Metabolism.Primary metabolism.Carbohydrate metabolism.Monosaccharide metabolism.Amino sugar metabolism
CUST_2529_PI425248063	GSVIVT01021550001	VIT_10s0003g04090	2.697853652	8.914332148	4.172216233	0.000924422	0.009419472	-0.860380019	VIT_210s0003g04090	remorin family protein	chr10:6940079..6943509	Unclear
CUST_4483_PI425248043	GSVIVT01019836001	VIT_02s0025g04250	2.690824966	12.16302799	4.078698437	0.001110342	0.010591844	-1.04297049	NA	NA	chr2:3775419..3776265	Response to stimulus.Stress response.Abiotic stress response.Osmotic stress response
CUST_4992_PI425248304	GSVIVT01016691001	VIT_09s0002g00550	2.671607478	11.02107172	3.918625003	0.001521893	0.012990042	-1.356515288	GLIP1_GLIP3_GLIP4	zinc finger	chr9:384209..399725	Unclear
CUST_4992_PI425248304	GSVIVT01016691001	VIT_09s0002g00570	2.671607478	11.02107172	3.918625003	0.001521893	0.012990042	-1.356515288	GLIP1_GLIP3_GLIP4	zinc finger	chr9:384209..399725	Unclear
CUST_9073_PI425248043	GSVIVT01038310001	VIT_07s0095g00190	2.664977408	6.219517878	11.05909593	2.44E-08	0.000013	9.597792163	VIT_207s0095g00190	NA	chr7:12594845..12595048	No hit
CUST_2825_PI425248063	GSVIVT01025925001	VIT_18s0041g02060	2.653308253	7.162781979	3.692991272	0.002380308	0.017460185	-1.79980029	OPR2	12-oxophytodienoate reductase	chr18:27186733..27197462	Metabolism.Primary metabolism.Lipid metabolism.Fatty acid metabolism.Alpha-linolenic acid metabolism
CUST_4484_PI425248043	GSVIVT01019840001	VIT_02s0025g04270	2.639887526	11.98093503	3.790304183	0.001962014	0.015316724	-1.608505269	NA	NA	chr2:3796865..3797720	Response to stimulus.Stress response
CUST_6405_PI425248043	GSVIVT01027969001	VIT_07s0005g00080	2.638534082	11.22494664	1.685554152	0.113851767	0.237448657	-5.457254472	VIT_207s0005g00080	desiccation-related protein pcc13-62	chr7:2887397..2888719	Response to stimulus.Stress response.Abiotic stress response.Desiccation stress response
CUST_12493_PI425248304	GSVIVT01036069001	VIT_06s0080g00990	2.632182238	5.942098647	11.690797	0.000000012	0.00000738	10.27439298	VIT_206s0080g00990 VIT_206s0080g01000 VIT_206s0080g01020	momilactone a synthase-like	chr6:21077729..21109308	Metabolism.Secondary metabolism.Phenylpropanoid metabolism.Phenylpropanoid biosynthesis
CUST_12493_PI425248304	GSVIVT01036069001	VIT_06s0080g01000	2.632182238	5.942098647	11.690797	0.000000012	0.00000738	10.27439298	VIT_206s0080g00990 VIT_206s0080g01000 VIT_206s0080g01020	momilactone a synthase-like	chr6:21077729..21109308	Metabolism.Secondary metabolism.Phenylpropanoid metabolism.Phenylpropanoid biosynthesis
CUST_12493_PI425248304	GSVIVT01036069001	VIT_06s0080g01020	2.632182238	5.942098647	11.690797	0.000000012	0.00000738	10.27439298	VIT_206s0080g00990 VIT_206s0080g01000 VIT_206s0080g01020	momilactone a synthase-like	chr6:21077729..21109308	Metabolism.Secondary metabolism.Phenylpropanoid metabolism.Phenylpropanoid biosynthesis
CUST_12493_PI425248304	GSVIVT01036069001	VIT_06s0080g01010	2.632182238	5.942098647	11.690797	0.000000012	0.00000738	10.27439298	VIT_206s0080g00990 VIT_206s0080g01000 VIT_206s0080g01020	momilactone a synthase-like	chr6:21077729..21109308	Metabolism.Secondary metabolism.Phenylpropanoid metabolism.Phenylpropanoid biosynthesis
CUST_268_PI425248043	GSVIVT01001074001	VIT_11s0149g00380	2.627626102	10.86741829	3.058454466	0.008438752	0.041607301	-3.04068506	VIT_211s0149g00380	glycosyl hydrolase family protein with chitinase insertion domain	chr11:7290181..7291531	Metabolism.Primary metabolism.Carbohydrate metabolism.Monosaccharide metabolism.Amino sugar metabolism
CUST_408_PI425248304	GSVIVT01001185001	VIT_07s0151g00640	2.626193351	7.268343096	5.190844994	0.000133293	0.002628806	1.079410314	PAP85	7s vicilin	chr7:1026049..1028598	Metabolism.Primary metabolism.Generation of metabolite precursors and energy.Storage proteins
CUST_889_PI425248043	GSVIVT01003718001	VIT_11s0206g00030	2.62393104	10.91775788	3.170522139	0.006749282	0.035862721	-2.823454185	VIT_211s0206g00030	glycosyl hydrolase family protein with chitinase insertion domain	chr11:7344796..7346208	Metabolism.Primary metabolism.Carbohydrate metabolism.Monosaccharide metabolism.Amino sugar metabolism
CUST_10936_PI425248304	GSVIVT01032256001	VIT_11s0065g00350	2.606687208	6.874502636	5.258138469	0.000117807	0.002414781	1.20348466	HEN2, C4H	hua enhancer 2, trans-cinnamate 4-monooxygenase	chr11:14090284..14092218	Metabolism.Primary metabolism.Amino acid metabolism.Aromatic amino acid metabolism.Phenylalanine metabolism.Phenylalanine biosynthesis
CUST_6306_PI425248304	GSVIVT01019838001	VIT_02s0025g04260	2.600819872	12.08523218	3.838680258	0.001782631	0.014402335	-1.513459292	OSM34	PREDICTED: thaumatin-like protein	chr2:3790321..3791061	Response to stimulus.Stress response.Abiotic stress response.Osmotic stress response
CUST_4487_PI425248043	GSVIVT01019848001	VIT_02s0025g04330	2.600322248	10.77535923	3.725280898	0.002232343	0.016678316	-1.73631686	OSM34	thaumatin-like protein	chr2:3821889..3822828	Response to stimulus.Stress response
CUST_1686_PI425248304	GSVIVT01006968001	VIT_00s0454g00010	2.592885619	7.022893014	5.463903111	0.0000811	0.001925851	1.579211842	AIR3_VIT_200s0454g00010	protein	chrUn:29472045..29475999	Metabolism.Primary metabolism.Protein metabolism and modification.Proteolysis.Peptidase-mediated proteolysis.Subtilase-mediated proteolysis
CUST_5925_PI425248304	GSVIVT01018899001	VIT_04s0023g02320	2.58845095	10.12987645	3.40482022	0.004227655	0.025803341	-2.365858203	JMT	salicylate o-methyltransferase	chr4:18815168..18816492	Metabolism.Primary metabolism.Lipid metabolism.Fatty acid metabolism.Alpha-linolenic acid metabolism
CUST_7262_PI425248043	GSVIVT01031035001	VIT_14s0006g02950	2.585114862	8.138384011	5.792064435	0.0000452	0.001318138	2.166583142	LBD41	lob domain-containing protein 41	chr14:21210990..21212344	Regulation overview.Regulation of gene expression.Regulation of transcription.Transcription factor.AS2 family transcription factor
CUST_1641_PI425248043	GSVIVT01007117001	VIT_00s0479g00020	2.579746741	9.706695532	3.061613914	0.008385823	0.041423103	-3.034579684	VIT_200s0479g00020	dna binding	chrUn:30153816..30154387	Regulation overview.Regulation of gene expression.Regulation of transcription.Transcription factor.bHLH family transcription factor
CUST_5707_PI425248043	GSVIVT01025038001	VIT_06s0004g04120	2.577604158	11.94844257	6.185578374	0.0000229	0.000866519	2.850949357	TIP1-3	mip tip subfamily	chr6:5090705..5091994	Transport overview.Channels and pores.a-Type channels.Major Intrinsic Protein
CUST_2993_PI425248043	GSVIVT01013894001	VIT_16s0013g00810	2.560396863	6.876159689	6.49566749	0.0000136	0.000623681	3.374525988	VIT_216s0013g00810	uncharacterized protein loc100852902	chr16:6273388..6275540	Unknown
CUST_1096_PI425248063	GSVIVT01012153001	VIT_01s0011g01160	2.556830405	7.321288171	6.031004981	0.0000298	0.001016521	2.584768907	VIT_201s0011g01160	haloacid dehalogenase-like hydrolase domain-containing protein	chr1:995577..997132	Metabolism.Primary metabolism.Generation of metabolite precursors and energy.Glyoxylate and dicarboxylate metabolism
CUST_4223_PI425248304	GSVIVT01014386001	VIT_19s0014g03130	2.5439538	8.832894675	2.311449714	0.036410443	0.111755865	-4.432601187	VIT_219s0014g03130	stem-specific protein	chr19:3286083..3287727	Unknown
CUST_10102_PI425248304	GSVIVT01030218001	VIT_08s0058g01000	2.513654588	6.585948784	3.372697011	0.004507714	0.026829468	-2.428800774	ASP1	aspartate aminotransferase	chr8:10345520..10349607	Metabolism.Primary metabolism.Amino acid metabolism.Alanine and aspartate metabolism
CUST_5549_PI425248043	GSVIVT01024502001	VIT_16s0039g02850	2.509229256	6.519456459	5.673643731	0.0000557	0.001499846	1.956340396	VIT_216s0039g02850	uncharacterized protein loc100852902	chr16:3412005..3415385	Unknown
CUST_6612_PI425248043	GSVIVT01028753001	VIT_16s0050g02210	2.508885258	7.63008849	3.612390591	0.002794434	0.019477579	-1.958266917	CHIA	acidic chitinase	chr16:19171528..19172421	Metabolism.Primary metabolism.Carbohydrate metabolism.Monosaccharide metabolism.Amino sugar metabolism
CUST_1963_PI425248043	GSVIVT01008460001	VIT_17s0000g02150	2.502221343	6.060120394	4.140040545	0.000984501	0.009841398	-0.923145129	VIT_217s0000g02150, VIT_217s0000g02140	60s ribosomal protein l19-2, ketose-bisphosphate aldolase class-ii-like protein	chr17:1773397..1775196	Metabolism.Primary metabolism.Protein metabolism and modification.Protein synthesis.Ribosome
CUST_8884_PI425248043	GSVIVT01037711001	VIT_19s0090g01070	2.498339737	8.834153949	7.508962962	0.0000027	0.000223373	4.988795242	VIT_219s0090g01070	glucan endo- -beta-glucosidase	chr19:7150539..7152429	Metabolism.Primary metabolism.Carbohydrate metabolism.Polysaccharide metabolism.Starch and sucrose metabolism
CUST_9688_PI425248304	GSVIVT01029225001	VIT_11s0052g00780	2.497486365	9.309877585	1.608669459	0.129819389	0.259258733	-5.569430865	scpl2	serine carboxypeptidase-like 18-like	chr11:18325314..18351277	No hit
CUST_9688_PI425248304	GSVIVT01029225001	VIT_11s0052g00790	2.497486365	9.309877585	1.608669459	0.129819389	0.259258733	-5.569430865	scpl2	serine carboxypeptidase-like 18-like	chr11:18325314..18351277	No hit
CUST_1550_PI425248304	GSVIVT01006308001	VIT_00s0346g00110	2.496055222	7.736589734	6.621748751	0.000011	0.00055101	3.583425518	CAD9_ELI3-2	cinnamyl alcohol dehydrogenase-like protein	chrUn:24787971..24792138	Metabolism.Primary metabolism.Carbohydrate metabolism.Monosaccharide metabolism.Fructose and mannose metabolism
CUST_1985_PI425248043	GSVIVT01008531001	VIT_17s0000g01490	2.479923255	8.843534528	3.472590663	0.003692732	0.023414	-2.232920819	CYP94B3	cytochrome p450 94a1-like	chr17:1060849..1062387	Metabolism.Cellular metabolism.Oxidation reduction.Cytochrome P450 oxidoreductase
CUST_6610_PI425248043	GSVIVT01028750001	VIT_16s0050g02230	2.468333303	8.056853394	3.180163001	0.006620694	0.035377725	-2.80470735	CHIA	acidic endochitinase	chr16:19193725..19196236	Metabolism.Primary metabolism.Carbohydrate metabolism.Monosaccharide metabolism.Amino sugar metabolism
CUST_3134_PI425248043	GSVIVT01014382001	VIT_19s0014g03090	2.467163048	7.403985828	9.818373969	0.000000109	0.0000331	8.153397841	VIT_219s0014g03090	protein	chr19:3265469..3267267	Unknown
CUST_10304_PI425248304	GSVIVT01030755001	VIT_14s0006g00740	2.466674191	6.983594249	10.31679562	5.87E-08	0.0000208	8.75299751	VIT_214s0006g00740	unnamed protein product [Vitis vinifera]	chr14:15400559..15401694	No hit
CUST_3213_PI425248063	GSVIVT01032809001	VIT_13s0067g01020	2.466352604	8.153224271	6.428726449	0.0000152	0.000668879	3.262677029	VIT_213s0067g01020	leucoanthocyanidin dioxygenase	chr13:584275..586196	Metabolism.Secondary metabolism.Phenylpropanoid metabolism.Flavonoid metabolism.Flavonoid biosynthesis.Anthocyanin biosynthesis
CUST_5551_PI425248043	GSVIVT01024506001	VIT_16s0039g02930	2.463037838	6.869909691	7.168141958	0.00000458	0.000307551	4.462200795	VIT_216s0039g02930	uncharacterized protein loc100852902	chr16:3479062..3479707	Unknown
CUST_1689_PI425248304	GSVIVT01006972001		2.462269444	6.734994949	4.927556508	0.000217323	0.003584542	0.588562286	AIR3	protein	chrUn:29489812..29494812	#N/A
CUST_674_PI425248304	GSVIVT01002109001		2.457773047	10.42815535	4.382712607	0.000613748	0.007099466	-0.451491442	ELI3-1	probable mannitol dehydrogenase-like	chrUn:32987329..32989526	#N/A
CUST_3877_PI425248304	GSVIVT01013434001	VIT_18s0122g00620	2.451724663	6.757099826	5.092734927	0.000159759	0.002935348	0.897492827	VIT_218s0122g00620	cinnamoyl- reductase	chr18:505114..509609	Metabolism.Secondary metabolism.Phenylpropanoid metabolism.Phenylpropanoid biosynthesis
CUST_4485_PI425248043	GSVIVT01019841001	VIT_02s0025g04280	2.443485265	9.882371734	3.878069524	0.001648927	0.013675093	-1.436109342	OSM34	PREDICTED: thaumatin-like protein	chr2:3799837..3800512	Response to stimulus.Stress response.Abiotic stress response.Osmotic stress response
CUST_2780_PI425248063	GSVIVT01022810001	VIT_02s0033g01370	2.44279027	8.440611518	7.807907938	0.00000172	0.000176175	5.4373562	DUR3	urea active transporter-like protein	chr2:16879684..16884544	Transport overview.Electrochemical Potential-driven Transporters.Porters.Solute:Sodium Symporter
CUST_4275_PI425248043	GSVIVT01018906001	VIT_04s0023g02260	2.437410574	11.75734664	3.135284975	0.007240733	0.037449398	-2.891898415	BSMT1	low quality protein: salicylate o-methyltransferase-like	chr4:18747649..18748758	Metabolism.Primary metabolism.Amino acid metabolism.Aromatic amino acid metabolism.Phenylalanine metabolism.Phenylalanine biosynthesis
CUST_5548_PI425248043	GSVIVT01024500001	VIT_16s0039g02840	2.436031276	6.822914753	7.466698366	0.00000288	0.00023449	4.924379514	VIT_216s0039g02840	NA	chr16:3383705..3385746	Unknown
CUST_1080_PI425248304	GSVIVT01003944001	VIT_00s0218g00010	2.43521645	8.774918428	5.170495587	0.000138381	0.00269322	1.041777121	CAD9	probable mannitol dehydrogenase-like	chrUn:13915026..13917461	Metabolism.Secondary metabolism.Phenylpropanoid metabolism.Phenylpropanoid biosynthesis
CUST_2965_PI425248043	GSVIVT01013816001	VIT_16s0013g00050	2.424120045	6.55946669	5.421084574	0.0000876	0.002012037	1.501486896	VIT_216s0013g00050	uncharacterized protein loc100852902	chr16:4741294..4741741	Unknown
CUST_2142_PI425248043	GSVIVT01009155001	VIT_18s0001g07340	2.420236302	11.73470937	2.014092153	0.063466735	0.160981264	-4.94153592	VIT_218s0001g07340	aspartyl protease	chr18:5617213..5618770	Metabolism.Primary metabolism.Protein metabolism and modification.Proteolysis.Peptidase-mediated proteolysis
CUST_9971_PI425248304	GSVIVT01029951001	VIT_08s0056g01300	2.418222674	6.706771702	3.606831391	0.002825548	0.019627597	-1.969195277	VIT_208s0056g01300	2-aminoethanethiol dioxygenase	chr8:2044296..2047160	Unknown
CUST_4993_PI425248304	GSVIVT01016692001	VIT_09s0002g00580	2.414294113	9.703395762	3.781375295	0.001997075	0.015465644	-1.626052847	GLIP1	zinc finger	chr9:402372..404698	Unclear
CUST_8487_PI425248043	GSVIVT01036018001	VIT_04s0008g07150	2.396927812	5.489829143	4.670242819	0.000353347	0.004843279	0.101105255	VIT_204s0008g07150	aspartic proteinase nepenthesin-2-like	chr4:7315581..7317297	Metabolism.Primary metabolism.Protein metabolism and modification.Proteolysis.Peptidase-mediated proteolysis
CUST_2258_PI425248043	GSVIVT01009614001	VIT_18s0001g11610	2.394531995	6.670990598	7.283282191	0.00000383	0.000271385	4.641933229	VIT_218s0001g11610	PREDICTED: uncharacterized LOC100257464	chr18:9896911..9897714	No hit
CUST_3372_PI425248063	GSVIVT01034674001	VIT_13s0074g00110	2.390552873	7.455835585	6.120028432	0.0000256	0.000926845	2.738490008	VIT_213s0074g00110	phosphorylase family protein	chr13:7488745..7491086	Metabolism.Primary metabolism.Generation of metabolite precursors and energy.Storage proteins
CUST_5930_PI425248304	GSVIVT01018908001	VIT_04s0023g02240	2.366415741	11.9066878	2.904523982	0.011458699	0.051101359	-3.336562764	BSMT1	salicylate o-methyltransferase	chr4:18735669..18737405	Metabolism.Primary metabolism.Amino acid metabolism.Aromatic amino acid metabolism.Phenylalanine metabolism.Phenylalanine biosynthesis
CUST_672_PI425248304	GSVIVT01002105001	VIT_00s0615g00010	2.362968671	7.653628278	6.594838153	0.0000115	0.000568479	3.539031733	CAD9_ELI3-1_ELI3-2	cinnamyl alcohol dehydrogenase-like protein	chrUn:32965255..32967811	Metabolism.Secondary metabolism.Phenylpropanoid metabolism.Phenylpropanoid biosynthesis
CUST_8030_PI425248043	GSVIVT01034038001	VIT_08s0007g01560	2.349406459	8.647702922	3.37898904	0.004451431	0.026644419	-2.416476107	VIT_208s0007g01560	par1 protein	chr8:15667581..15669486	Unknown
CUST_3697_PI425248043	GSVIVT01016765001	VIT_09s0002g01380	2.348739687	8.485806538	5.986108032	0.0000322	0.001073762	2.506812046	MYB66	myb-like transcription factor 3	chr9:1161830..1162768	Cellular process.Cell growth and death
CUST_9892_PI425248304	GSVIVT01029776001	VIT_12s0055g01030	2.347045326	5.558213841	3.621357358	0.002744976	0.019264071	-1.940639281	VIT_212s0055g01030	bacterial-induced peroxidase	chr12:14512960..14514223	Metabolism.Primary metabolism.Amino acid metabolism.Aromatic amino acid metabolism.Phenylalanine metabolism.Phenylalanine biosynthesis
CUST_5098_PI425248304	GSVIVT01016869001	VIT_09s0002g02320	2.345264036	6.90826309	6.185951396	0.0000228	0.000866519	2.851587552	ATBFRUCT1	achain crystal structure of a cell-wall invertase from arabidopsis thaliana in complex with sucrose	chr9:2133152..2136775	Metabolism.Primary metabolism.Carbohydrate metabolism.Monosaccharide metabolism.Galactose metabolism
CUST_10731_PI425248304	GSVIVT01031781001	VIT_03s0063g00860	2.333252223	10.774775	6.273965993	0.0000197	0.000783738	3.00160776	scpl40	serine carboxypeptidase-like protein	chr3:4315102..4317754	Metabolism.Primary metabolism.Protein metabolism and modification.Proteolysis.Peptidase-mediated proteolysis
CUST_1204_PI425248304	GSVIVT01004508001	VIT_00s1389g00010	2.326072841	7.66528876	6.717615156	0.00000942	0.000499117	3.740721769	CAD9_ELI3-2	cinnamyl alcohol dehydrogenase-like protein	chrUn:38899279..38902087	Metabolism.Secondary metabolism.Phenylpropanoid metabolism.Phenylpropanoid biosynthesis
CUST_3875_PI425248304	GSVIVT01013432001	VIT_18s0122g00640	2.316276312	6.449192004	6.55019753	0.0000124	0.000594304	3.465157675	VIT_218s0122g00640	cinnamoyl- reductase	chr18:514835..520024	Metabolism.Secondary metabolism.Phenylpropanoid metabolism.Phenylpropanoid biosynthesis
CUST_9198_PI425248043	GSVIVT01038723001	VIT_16s0098g00160	2.308196748	5.940155923	5.795522116	0.0000449	0.001314217	2.172692343	VIT_216s0098g00160	probable receptor-like protein kinase at1g67000-like	chr16:20587738..20590722	Signaling.Signaling pathway.Protein kinase
CUST_12477_PI425248304	GSVIVT01036017001	VIT_04s0008g07130	2.307764159	8.041983257	3.087241651	0.007968461	0.039909808	-2.985013368	VIT_204s0008g07130 VIT_204s0008g07140	aspartic proteinase nepenthesin-2-like	chr4:7263244..7279815	Metabolism.Primary metabolism.Nucleobase, nucleoside, nucleotide, nucleic acid metabolism.Nucleic acid metabolism.DNA metabolism
CUST_12477_PI425248304	GSVIVT01036017001	VIT_04s0008g07140	2.307764159	8.041983257	3.087241651	0.007968461	0.039909808	-2.985013368	VIT_204s0008g07130 VIT_204s0008g07140	aspartic proteinase nepenthesin-2-like	chr4:7263244..7279815	Metabolism.Primary metabolism.Nucleobase, nucleoside, nucleotide, nucleic acid metabolism.Nucleic acid metabolism.DNA metabolism
CUST_192_PI425248063	GSVIVT01004932001	VIT_01s0244g00030	2.30626732	8.066610432	5.518071534	0.0000735	0.001790122	1.677185642	ACP4	acyl carrier protein	chr1:21612648..21615897	Transport overview.Primary Active Transporters.Oxidoreduction-driven transporters.Proton-translocating NADH Dehydrogenase
CUST_4496_PI425248304	GSVIVT01015060001	VIT_11s0016g00880	2.305486171	6.798670632	8.27172591	0.000000875	0.000120565	6.109311058	SSL4	adipocyte plasma membrane-associated protein	chr11:781537..784323	Metabolism.Secondary metabolism.Terpenoid metabolism.Terpenoid biosynthesis
CUST_8374_PI425248304	GSVIVT01025764001	VIT_08s0040g01110	2.295710102	8.99381576	6.210874984	0.0000219	0.000842161	2.894183209	scpl46	serine carboxypeptidase-like 45-like	chr8:12127838..12130438	Metabolism.Primary metabolism.Protein metabolism and modification.Proteolysis.Peptidase-mediated proteolysis
CUST_6139_PI425248043	GSVIVT01027026001	VIT_15s0046g01580	2.293263773	10.6112806	2.286999782	0.038142135	0.115066504	-4.475704758	CHIA	acidic endochitinase	chr15:18503370..18505424	Metabolism.Primary metabolism.Carbohydrate metabolism.Monosaccharide metabolism.Amino sugar metabolism
CUST_9636_PI425248304	GSVIVT01029112001	VIT_11s0052g01730	2.29135959	10.69748787	3.480083543	0.003637928	0.023215899	-2.218212485	CLA1	probable 1-deoxy-d-xylulose-5-phosphate chloroplastic-like	chr11:19555292..19558985	Metabolism.Primary metabolism.Lipid metabolism.Steroid metabolism.Steroid biosynthesis
CUST_9891_PI425248304	GSVIVT01029775001	VIT_12s0055g01020	2.28892342	5.556758799	4.201867644	0.000872378	0.009036592	-0.802595698	VIT_212s0055g01020	bacterial-induced peroxidase	chr12:14508755..14511319	Metabolism.Primary metabolism.Amino acid metabolism.Aromatic amino acid metabolism.Phenylalanine metabolism.Phenylalanine biosynthesis
CUST_6837_PI425248043	GSVIVT01029522001		2.286828455	7.073668353	9.277252308	0.000000219	0.0000541	7.470981526	VIT_209s0054g01140	beta-amyrin synthase	chr9:22017465..22019105	#N/A
CUST_8989_PI425248043	GSVIVT01038047001	VIT_19s0093g00320	2.28494711	8.136374338	5.303607987	0.000108412	0.002286197	1.286990771	GSTU25	probable glutathione s-transferase para	chr19:16915105..16916114	Metabolism.Primary metabolism.Coenzyme and prosthetic group metabolism.Peptide derived compounds biosynthesis.Glutathione metabolism
CUST_2599_PI425248043	GSVIVT01011406001	VIT_14s0108g00690	2.282273491	6.974639795	2.880265371	0.012023025	0.05288024	-3.382876537	VIT_214s0108g00690	vacuolar amino acid transporter	chr14:29390984..29392813	Transport overview.Electrochemical Potential-driven Transporters.Porters.Amino Acid/Auxin Permease
CUST_2069_PI425248063	GSVIVT01020012001	VIT_01s0026g02190	2.280700705	8.711044773	8.201442565	0.000000968	0.000127438	6.009328428	HVA22A	hva22-like protein a	chr1:11599814..11601818	Signaling.Hormone Signaling.ABA Signaling.ABA-mediated Signaling pathway
CUST_163_PI425248027	XM002283481LOC100250853		2.279596667	10.78411101	3.044774229	0.008671768	0.042402573	-3.067107245	GASA4_VIT_214s0108g00740	gibberellin-regulated protein	chr14:29446285..29447938	#N/A
CUST_3731_PI425248304	GSVIVT01013129001	VIT_02s0012g01630	2.278493335	9.319296314	5.132241051	0.0001485	0.00280799	0.97089019	VIT_202s0012g01630	snare associated golgi protein	chr2:7886692..7889892	Transport overview.Incompletely characterized transport systems.Putative transport protein.YdjX-Z
CUST_4494_PI425248304	GSVIVT01015058001	VIT_11s0016g00860	2.275491026	6.879186353	8.635198887	0.000000524	0.0000905	6.616144807	YLS2 SSL4	adipocyte plasma membrane-associated protein	chr11:771978..776094	Metabolism.Secondary metabolism.Terpenoid metabolism.Terpenoid biosynthesis
CUST_7698_PI425248043	GSVIVT01032556001	VIT_14s0066g02070	2.260170544	7.337697851	4.322042916	0.000690351	0.007671782	-0.569009205	AATP1	atp binding	chr14:28341669..28343247	Diverse functions.Gene family with diverse functions.AAA-type ATPase domain family
CUST_3573_PI425248043	GSVIVT01015859001	VIT_03s0017g02000	2.255420835	6.465170044	6.013400481	0.0000307	0.001034626	2.5542357	HYR1	udp-glucose flavonoid 3-o-glucosyltransferase 6-like	chr3:18523067..18524555	Metabolism.Secondary metabolism.Phenylpropanoid metabolism.Flavonoid metabolism.Flavonoid biosynthesis.Anthocyanin biosynthesis.Anthocyanin-glycoside biosynthesis
CUST_11336_PI425248304	GSVIVT01033360001	VIT_08s0007g07770	2.248250584	5.562803942	4.574229226	0.000424459	0.005487285	-0.082563579	ADPG1	polygalacturonase	chr8:21217306..21220377	Cellular process.Cellular component organization and biogenesis.Cell wall organization and biogenesis.Cell wall metabolism.Cell wall modification.Pectin modification
CUST_47_PI425248027	AF003007VVTL1		2.245762722	12.98484868	3.618342811	0.002761504	0.01935722	-1.946565618	OSM34	thaumatin-like protein	chr2:3821902..3822817	#N/A
CUST_4531_PI425248304	GSVIVT01015124001	VIT_11s0016g01520	2.244581475	8.541962593	3.187449251	0.006525131	0.034964977	-2.790533482	PAL2	phenylalanine ammonia lyase	chr11:1205755..1213113	Metabolism.Primary metabolism.Amino acid metabolism.Aromatic amino acid metabolism.Tyrosine metabolism
CUST_3880_PI425248304	GSVIVT01013440001	VIT_18s0122g00550	2.242161772	9.707152628	2.905761869	0.011430611	0.05104253	-3.334196925	CDKB2-1_CDKB2-2	cyclin-dependent kinase	chr18:444050..446447	Cellular process.Cell growth and death
CUST_2537_PI425248043	GSVIVT01011034001	VIT_07s0104g00960	2.22317433	12.11440812	2.552060269	0.02291216	0.082267832	-3.998428284	GAMMA-H2AX	histone h2a	chr7:2082807..2083625	Cellular process.Cellular component organization and biogenesis.Nucleus.Chromosome organization and biogenesis.Chromatin assembly
CUST_12086_PI425248304	GSVIVT01035322001	VIT_04s0008g00520	2.222560423	8.95865059	6.395861549	0.000016	0.000691128	3.207526653	PFK3	6-phosphofructokinase 3-like	chr4:458259..466276	Metabolism.Primary metabolism.Carbohydrate metabolism.Monosaccharide metabolism.Fructose and mannose metabolism
CUST_10648_PI425248304	GSVIVT01031613001	VIT_05s0062g00700	2.216070898	6.818726367	4.770571007	0.000292068	0.004310633	0.292024148	IAGLU	udp-glycosyltransferase 75d1-like	chr5:18933764..18935456	Metabolism.Secondary metabolism.Phenylpropanoid metabolism.Flavonoid metabolism.Flavonoid biosynthesis.Flavonoid-glycoside biosynthesis
CUST_8617_PI425248043	GSVIVT01036456001	VIT_14s0083g00250	2.214048924	10.328583	2.960256908	0.010258913	0.047467544	-3.229815993	NA	NA	chr14:22298823..22299625	No hit
CUST_65_PI425248027	XM002267592LOC100244251		2.210658911	8.303417303	4.73684823	0.000311336	0.004482199	0.227969752	CYP89A6	cytochrome p450 89a2-like	chr16:575367..577282	#N/A
CUST_8378_PI425248304	GSVIVT01025771001	VIT_08s0040g01040	2.2103776	12.65673438	4.278834913	0.000750833	0.008150108	-0.652875096	scpl46	serine carboxypeptidase-like 45-like	chr8:12066763..12073853	Metabolism.Primary metabolism.Protein metabolism and modification.Proteolysis.Peptidase-mediated proteolysis
CUST_1492_PI425248043	GSVIVT01006456001	VIT_00s0371g00020	2.203661646	8.748342414	4.520366319	0.000470658	0.005923297	-0.185989918	CAD9	cinnamyl alcohol dehydrogenase	chrUn:26113016..26113347	Metabolism.Secondary metabolism.Phenylpropanoid metabolism.Phenylpropanoid biosynthesis
CUST_9655_PI425248304	GSVIVT01029156001	VIT_11s0052g01360	2.201544314	5.983612181	12.47976873	5.14E-09	0.00000441	11.06907141	VIT_211s0052g01360	NA	chr11:19019978..19024670	No hit
CUST_42_PI425248027	XM002276329LOC100246456		2.19587801	11.14970791	3.462089436	0.003770939	0.023773892	-2.253531292	CHIA	acidic endochitinase-like	chr15:18504519..18524107	#N/A
CUST_3076_PI425248304	GSVIVT01009895001	VIT_18s0001g14170	2.194045881	7.176080247	3.450649604	0.00385803	0.024156953	-2.275979511	CYCB2-3_CYCB2-4	protein	chr18:12212224..12215228	Cellular process.Cell growth and death
CUST_4618_PI425248304	GSVIVT01015266001	VIT_11s0016g02800	2.192445473	9.278699511	3.187865664	0.006519711	0.034942972	-2.789723293	MIOX4	myo-inositol oxygenase	chr11:2216736..2218978	Metabolism.Primary metabolism.Carbohydrate metabolism.Monosaccharide metabolism.Inositol phosphate metabolism
CUST_1395_PI425248043	GSVIVT01006088001	VIT_00s2215g00010	2.173595179	8.41983504	5.906739429	0.000037	0.00115166	2.368296105	VIT_200s2215g00010	x-dopa dioxygenase extradiol-like protein	chrUn:41277737..41278355	Metabolism.Primary metabolism.Amino acid metabolism.Aromatic amino acid metabolism.Tyrosine metabolism
CUST_8373_PI425248304	GSVIVT01025763001	VIT_08s0040g01130	2.173510205	12.64651879	4.332254036	0.000676802	0.00758675	-0.549210074	scpl46	serine carboxypeptidase-like 45-like	chr8:12137553..12140310	Metabolism.Primary metabolism.Protein metabolism and modification.Proteolysis.Peptidase-mediated proteolysis
CUST_129_PI425248027	XM002264208		2.157204864	12.1821662	3.73260215	0.002200109	0.016525667	-1.72192371	NA	NA		#N/A
CUST_8900_PI425248304	GSVIVT01027454001	VIT_15s0048g02430	2.154208492	9.28307794	2.222547143	0.043085668	0.124923082	-4.588323645	VIT_215s0048g02430	2og-fe oxygenase family protein	chr15:16617750..16619261	Metabolism.Secondary metabolism.Phenylpropanoid metabolism.Flavonoid metabolism.Flavonoid biosynthesis
CUST_2178_PI425248043	GSVIVT01009309001	VIT_18s0001g08760	2.153556118	9.268837348	3.831784938	0.001807145	0.014534377	-1.527003779	PSK4	phytosulfokines 3-like	chr18:7260114..7260686	No hit
CUST_12304_PI425248304	GSVIVT01035713001	VIT_04s0008g04210	2.148788333	8.597557766	6.214417758	0.0000218	0.000839366	2.900230706	GLB3	2-on-2 hemoglobin	chr4:3574952..3579692	Unknown
CUST_2597_PI425248043	GSVIVT01011401001	VIT_14s0108g00630	2.148427644	6.923334609	3.002613951	0.009430616	0.044916136	-3.148390086	VIT_214s0108g00630	vacuolar amino acid transporter	chr14:29357875..29359858	Transport overview.Electrochemical Potential-driven Transporters.Porters.Amino Acid/Auxin Permease
CUST_8377_PI425248304	GSVIVT01025769001	VIT_08s0040g01060	2.145703019	8.966442945	5.148740104	0.000144045	0.002747175	1.00148595	scpl46	serine carboxypeptidase-like 45-like	chr8:12093721..12096320	Metabolism.Primary metabolism.Protein metabolism and modification.Proteolysis.Peptidase-mediated proteolysis
CUST_321_PI425248304	GSVIVT01000967001	VIT_01s0146g00480	2.142315056	8.30905775	3.064269861	0.008341584	0.041250527	-3.029446375	JAZ10	protein tify 9	chr1:22328030..22331014	Signaling.Hormone Signaling.Jasmonate salicylate signaling.Jasmonate Signaling.Jasmonate-mediated Signaling pathway
CUST_5796_PI425248043	GSVIVT01025397001	VIT_06s0004g00990	2.139221396	9.734932539	4.388799504	0.000606561	0.007048937	-0.439717237	NA	NA	chr6:1094444..1095244	Response to stimulus.Stress response.Biotic stress response
CUST_6682_PI425248304	GSVIVT01021794001	VIT_14s0030g02170	2.137527447	10.18032005	5.432517706	0.0000858	0.001986437	1.522264547	VIT_214s0030g02170	calcium ion binding	chr14:7295617..7302465	Unknown
CUST_13019_PI425248304	GSVIVT01037661001	VIT_19s0090g00510	2.133415434	7.465401905	3.277234224	0.005454418	0.030855791	-2.615511685	NA	NA	chr19:6634271..6642457	Unknown
CUST_5931_PI425248304	GSVIVT01018910001	VIT_04s0023g02230	2.131084311	11.16099426	2.668644644	0.018246963	0.070254769	-3.782404207	BSMT1	salicylate o-methyltransferase	chr4:18723063..18724798	Metabolism.Primary metabolism.Amino acid metabolism.Aromatic amino acid metabolism.Phenylalanine metabolism.Phenylalanine biosynthesis
CUST_9890_PI425248304	GSVIVT01029774001	VIT_12s0055g01010	2.129717856	6.652041982	5.427022058	0.0000866	0.001998177	1.51227938	VIT_212s0055g01010	bacterial-induced peroxidase	chr12:14484465..14485953	Metabolism.Primary metabolism.Amino acid metabolism.Aromatic amino acid metabolism.Phenylalanine metabolism.Phenylalanine biosynthesis
CUST_10443_PI425248304	GSVIVT01031190001	VIT_14s0060g01650	2.128016057	10.04770373	5.530378849	0.0000719	0.001760351	1.69939032	VIT_214s0060g01650	binding protein	chr14:1330378..1336112	Unknown
CUST_1622_PI425248043	GSVIVT01006973001e3		2.124670774	5.751792415	7.529629208	0.00000262	0.000220689	5.020202149	AIR3	protein	chrUn:29495312..29502410	#N/A
CUST_4605_PI425248304	GSVIVT01015248001	VIT_11s0016g02620	2.12348411	7.107168557	7.450747843	0.00000295	0.000237397	4.900004392	HAG2	histone acetyltransferase type b catalytic subunit	chr11:2093896..2100497	Unclassified
CUST_3466_PI425248304	GSVIVT01011405001		2.120898172	6.381334155	2.9053703	0.011439488	0.051044126	-3.334945315	NA	NA	chr14:29381546..29386786	#N/A
CUST_1707_PI425248063	GSVIVT01016553001	VIT_13s0019g01180	2.117765971	11.82257643	5.453827813	0.0000825	0.00194173	1.560945111	VIT_213s0019g01180	glucan endo- -beta-glucosidase	chr13:2859227..2862204	Metabolism.Primary metabolism.Carbohydrate metabolism.Polysaccharide metabolism.Starch and sucrose metabolism
CUST_7724_PI425248304	GSVIVT01024481001	VIT_16s0039g02750	2.11602935	8.936114516	5.455621162	0.0000823	0.001940914	1.56419749	GDH2	glutamate dehydrogenase 2	chr16:3124001..3127389	Metabolism.Primary metabolism.Amino acid metabolism.Glutamate metabolism
CUST_2513_PI425248304	GSVIVT01008852001	VIT_18s0001g02570	2.107540306	8.569520244	5.646476241	0.0000585	0.001539722	1.907831974	ILL6	iaa-amino acid hydrolase	chr18:2822057..2827234	Signaling.Hormone Signaling.Auxin Signaling.Auxin metabolism.Auxin activation by conjugation hydrolysis
CUST_8376_PI425248304	GSVIVT01025768001		2.107351064	12.49280749	4.103261851	0.001058088	0.010296423	-0.994963494	scpl46	serine carboxypeptidase-like 45-like	chr8:12098602..12100842	#N/A
CUST_11335_PI425248304	GSVIVT01033359001	VIT_08s0007g07780	2.105892152	5.476072114	3.691761903	0.002386133	0.017493271	-1.80221739	ADPG1	polygalacturonase	chr8:21222813..21225586	Cellular process.Cellular component organization and biogenesis.Cell wall organization and biogenesis.Cell wall metabolism.Cell wall modification.Pectin modification
CUST_3040_PI425248304	GSVIVT01009823001	VIT_18s0001g13550	2.105858386	6.379259952	6.017386942	0.0000305	0.001033282	2.561153697	VIT_218s0001g13550	cellular nucleic acid binding	chr18:11561350..11567821	Unknown
CUST_7405_PI425248043	GSVIVT01031580001	VIT_05s0062g00270	2.104270133	9.131087164	2.741987925	0.015798546	0.063694548	-3.644924803	IAGLU	udp-glycosyltransferase 75d1-like	chr5:18422990..18423385	Metabolism.Secondary metabolism.Phenylpropanoid metabolism.Flavonoid metabolism.Flavonoid biosynthesis.Flavonoid-glycoside biosynthesis
CUST_3202_PI425248043	GSVIVT01014562001	VIT_19s0014g04840	2.098771292	9.046001104	2.393522501	0.031125126	0.100730627	-4.286464063	VIT_219s0014g04840	(-)-germacrene d synthase	chr19:5187119..5188831	Metabolism.Secondary metabolism.Terpenoid metabolism.Terpenoid biosynthesis
CUST_3506_PI425248063	GSVIVT01036886001	VIT_02s0087g00700	2.097332069	7.592460857	5.56601347	0.0000675	0.001679946	1.76356541	NA	NA	chr2:18220533..18246437	Transposable elements viral and plasmid proteins.Protein from transposable element
CUST_2138_PI425248063	GSVIVT01020110001	VIT_01s0026g01250	2.085581594	7.553451659	3.83511671	0.001795258	0.014464237	-1.520459039	VIT_201s0026g01250	protein	chr1:10259338..10260965	Unknown
CUST_3002_PI425248063	GSVIVT01026734001		2.081569434	6.614211073	9.750069835	0.000000119	0.0000355	8.069101751	VIT_215s0045g00750	NA	chr15:5843881..5846726	#N/A
CUST_673_PI425248304	GSVIVT01002106001	VIT_00s0615g00020	2.079030123	8.07327048	4.737396361	0.000311013	0.004482199	0.229011861	CAD9	probable mannitol dehydrogenase-like	chrUn:32969924..32973477	Metabolism.Secondary metabolism.Phenylpropanoid metabolism.Phenylpropanoid biosynthesis
CUST_1727_PI425248043	GSVIVT01007562001	VIT_17s0000g10000	2.07698481	6.843778354	6.036112478	0.0000295	0.001012799	2.593619031	VIT_217s0000g10000	rpm1-interacting protein 4	chr17:12001518..12004913	Unclear
CUST_1256_PI425248063	GSVIVT01012985001	VIT_02s0012g02790	2.075333624	10.2729052	8.10715994	0.00000111	0.000141157	5.874182004	VIT_202s0012g02790	sc3 protein	chr2:10652275..10716631	Transport overview.Macromolecule transport.Protein transport.Protein coat
CUST_7717_PI425248043	GSVIVT01032884001		2.071963282	6.286340245	3.87317027	0.001664986	0.013752547	-1.445727929	NA	NA	chr14:23789690..23790125	#N/A
CUST_7541_PI425248043	GSVIVT01031940001	VIT_03s0063g02330	2.061126071	7.087258281	5.567391871	0.0000673	0.001679853	1.766044314	VIT_203s0063g02330	NA	chr3:5578028..5578995	No hit
CUST_1687_PI425248304	GSVIVT01006970001		2.060940165	6.103923591	3.963301771	0.001393429	0.012212406	-1.26889688	AIR3	protein	chrUn:29479776..29486629	#N/A
CUST_6798_PI425248043	GSVIVT01029411001	VIT_17s0053g00990	2.059621605	9.505708151	2.666026596	0.018340842	0.07048362	-3.787290237	EXPA15	expansin	chr17:16771613..16773967	Signaling.Hormone Signaling.Auxin Signaling.Auxin-mediated Signaling pathway
CUST_149_PI425248043	GSVIVT01000469001	VIT_12s0134g00650	2.054623785	8.625672341	3.74074911	0.002164794	0.01635274	-1.705907803	VIT_212s0134g00650	low quality protein: malonyl-coenzyme a:anthocyanin 3-o-glucoside-6 -o-malonyltransferase-like	chr12:8266669..8268137	Metabolism.Secondary metabolism.Phenylpropanoid metabolism.Flavonoid metabolism.Flavonoid biosynthesis.Anthocyanin biosynthesis
CUST_6126_PI425248043	GSVIVT01026974001	VIT_15s0046g02110	2.052694533	11.70701818	2.64493582	0.019114376	0.072658662	-3.826595467	VIT_215s0046g02110	desiccation protectant protein lea14-like protein	chr15:18902731..18903893	Response to stimulus.Stress response.Abiotic stress response.Desiccation stress response
CUST_4646_PI425248043	GSVIVT01020635001	VIT_12s0028g02830	2.051999467	7.509919217	3.874451902	0.00166077	0.013734777	-1.443211668	VIT_212s0028g02830	8-hydroxyquercetin 8-o-methyltransferase	chr12:3615415..3627821	Metabolism.Secondary metabolism.Phenylpropanoid metabolism.Flavonoid metabolism.Isoflavonoid metabolism.Isoflavonoid biosynthesis
CUST_1106_PI425248043	GSVIVT01004823001	VIT_02s0236g00020	2.046499809	10.08158841	4.179052221	0.000912148	0.009308668	-0.847053203	VIT_202s0236g00010	uncharacterized protein loc100853134	chr2:5444669..5445461	Unknown
CUST_1106_PI425248043	GSVIVT01004823001	VIT_02s0236g00030	2.046499809	10.08158841	4.179052221	0.000912148	0.009308668	-0.847053203	VIT_202s0236g00010	uncharacterized protein loc100853134	chr2:5444669..5445461	Unknown
CUST_7502_PI425248043	GSVIVT01031844001	VIT_03s0063g01380	2.042122493	8.827005737	4.203367224	0.000869827	0.009029159	-0.799674827	MEE14	maternal effect embryo arrest 14 protein	chr3:4819002..4820340	Unknown
CUST_9746_PI425248304	GSVIVT01029350001	GSVIVT01029350001	2.03887996	5.605228063	13.28828401	2.26E-09	0.00000269	11.83003278	RLP14	lrr receptor-like serine threonine-protein kinase gso1-like	chr17:15022818..15030555	Diverse functions.Gene family with diverse functions.NBS-LRR superfamily
CUST_548_PI425248043	GSVIVT01002108001		2.037972274	9.036049054	5.772537547	0.0000468	0.001347958	2.13205052	ELI3-1	probable mannitol dehydrogenase-like	chrUn:32986033..32987205	#N/A
CUST_3384_PI425248043	GSVIVT01015138001	VIT_11s0016g01640	2.03792463	8.470274952	3.689112071	0.002398739	0.017551832	-1.807427323	PAL4	phenylalanine ammonia-lyase	chr11:1318994..1321292	Metabolism.Primary metabolism.Amino acid metabolism.Aromatic amino acid metabolism.Tyrosine metabolism
CUST_11839_PI425248304	GSVIVT01034361001	VIT_10s0071g00870	2.030691841	9.348760543	2.422557646	0.029436233	0.097346299	-4.234255355	HMGB6	high mobility group b protein 7-like	chr10:17403377..17405667	Regulation overview.Regulation of gene expression.Regulation of transcription.Transcription factor.HMG family transcription factor
CUST_5933_PI425248304	GSVIVT01018913001		2.029234106	7.040505627	4.691410951	0.000339396	0.004722608	0.141474408	NAMT1_VIT_204s0023g02210	salicylate o-methyltransferase	chr4:18694254..18695869	#N/A
CUST_4988_PI425248304	GSVIVT01016687001	VIT_09s0002g00510	2.021817624	5.783347561	4.115126683	0.001033754	0.010152461	-0.971786488	GLIP1	zinc finger	chr9:374414..376097	Unclear
CUST_888_PI425248043	GSVIVT01003715001	VIT_07s0205g00010	2.020046375	8.776118774	4.846916963	0.000252864	0.003936948	0.436582597	VIT_207s0205g00010	uncharacterized protein at5g65660-like	chr7:15069074..15069976	Unknown
CUST_7722_PI425248304	GSVIVT01024475001	VIT_16s0039g02720	2.018560178	8.895656901	5.622612672	0.000061	0.001577052	1.865138545	GDH2	glutamate dehydrogenase 2	chr16:3093749..3097459	Metabolism.Primary metabolism.Amino acid metabolism.Glutamate metabolism.Glutamate catabolism
CUST_7827_PI425248043	GSVIVT01033293001	VIT_08s0007g08410	2.017307551	8.532788659	6.109318933	0.000026	0.00093142	2.720057665	VIT_208s0007g08410	x-dopa dioxygenase extradiol-like protein	chr8:21766018..21768686	Metabolism.Primary metabolism.Amino acid metabolism.Aromatic amino acid metabolism.Tyrosine metabolism
CUST_3309_PI425248063	GSVIVT01034510001	VIT_18s0072g00800	2.012312405	12.12042673	2.530740126	0.023881377	0.084568619	-4.037568656	VIT_218s0072g00800	histone h3	chr18:20145938..20146577	Cellular process.Cellular component organization and biogenesis.Nucleus.Chromosome organization and biogenesis.Chromatin assembly
CUST_4942_PI425248043	GSVIVT01022287001	GSVIVT01022287001	2.009881256	5.911123313	5.050519649	0.000172773	0.003109166	0.818850117	VIT_207s0031g02075	protein	chr7:18228013..18230306	Cellular process.Cellular component organization and biogenesis.Cell wall organization and biogenesis.Cell wall metabolism.Cell wall catabolism.Pectin catabolism
CUST_581_PI425248304	GSVIVT01001829001	VIT_14s0171g00320	2.009413394	5.738566704	5.031033742	0.000179147	0.003190228	0.782476776	VIT_214s0171g00320	kelch repeat-containing protein at3g27220	chr14:26140843..26146287	Unknown
CUST_468_PI425248043	GSVIVT01001807001	VIT_14s0171g00100	2.009243339	8.183743248	3.904390002	0.001565307	0.013242187	-1.384447012	VIT_214s0171g00100	blue copper protein	chr14:25980889..25981933	Unclassified
CUST_4454_PI425248304	GSVIVT01015000001	VIT_11s0016g00300	2.000287925	7.278567379	5.287276016	0.000111694	0.002331624	1.257027464	VIT_211s0016g00300	pectinesterase ppe8b	chr11:312430..317760	Cellular process.Cellular component organization and biogenesis.Cell wall organization and biogenesis.Cell wall metabolism.Cell wall modification.Pectin modification
CUST_7412_PI425248304	GSVIVT01023863001	VIT_03s0038g04000	1.995278547	9.002989917	3.434391518	0.003985289	0.024715297	-2.307874061	XCP1	cysteine proteinase	chr3:2911377..2912923	Metabolism.Primary metabolism.Protein metabolism and modification.Proteolysis.Peptidase-mediated proteolysis
CUST_9506_PI425248304	GSVIVT01028791001	VIT_16s0050g01840	1.989722362	8.201371937	8.883531801	0.000000372	0.0000735	6.952779447	VIT_216s0050g01840 VIT_216s0050g01850	atp binding protein	chr16:18755873..18768116	Metabolism.Primary metabolism.Nucleobase, nucleoside, nucleotide, nucleic acid metabolism.Nucleotide metabolism.Purine metabolism
CUST_9917_PI425248304	GSVIVT01029843001	VIT_08s0056g00210	1.986010098	9.203057004	2.644069082	0.019146831	0.072756135	-3.828208576	CDKB1-2, VIT_208s0056g00200	b1-type cyclin dependent kinase, x-bisphosphoglycerate-independent phosphoglycerate mutase	chr8:333861..338863	Cellular process.Cell growth and death
CUST_6713_PI425248043	GSVIVT01029059001	VIT_05s0051g00690	1.9802176	8.427806226	3.807590025	0.001895904	0.015016528	-1.574537967	NA	NA	chr5:11603122..11606724	No hit
CUST_6713_PI425248043	GSVIVT01029059001	VIT_05s0051g00700	1.9802176	8.427806226	3.807590025	0.001895904	0.015016528	-1.574537967	NA	NA	chr5:11603122..11606724	No hit
CUST_6713_PI425248043	GSVIVT01029059001	VIT_05s0051g00680	1.9802176	8.427806226	3.807590025	0.001895904	0.015016528	-1.574537967	NA	NA	chr5:11603122..11606724	No hit
CUST_1886_PI425248304	GSVIVT01007720001	VIT_17s0000g08660	1.976858383	7.670347738	8.499962795	0.000000633	0.000104014	6.429553054	TRP1, VIT_217s0000g08670	anthranilate phosphoribosyltransferase, glutaredoxin-like protein	chr17:9936625..9941415	Metabolism.Primary metabolism.Amino acid metabolism.Aromatic amino acid metabolism.Aromatic amino acid biosynthesis
CUST_1585_PI425248304	GSVIVT01006458001	VIT_00s0371g00050	1.973996822	9.008384458	4.745485369	0.000306279	0.004438216	0.244387036	ELI3-2	cinnamyl alcohol dehydrogenase-like protein	chrUn:26141072..26143521	Metabolism.Primary metabolism.Carbohydrate metabolism.Monosaccharide metabolism.Fructose and mannose metabolism
CUST_45_PI425248027	AY137377Chi4C		1.970129404	10.12627102	1.580374701	0.136163613	0.267649273	-5.609812474	EP3	class iv chitinase	chr5:23676501..23677878	#N/A
CUST_2596_PI425248043	GSVIVT01011400001		1.965316593	6.209640018	3.149487699	0.007038513	0.036818644	-2.864325742	VIT_214s0108g00620	vacuolar amino acid transporter	chr14:29344663..29346160	#N/A
CUST_2369_PI425248304	GSVIVT01008603001	VIT_17s0000g00730	1.962091794	9.16048281	3.991404894	0.001318333	0.011797595	-1.21382124	VIT_217s0000g00730	protein	chr17:484106..501880	Unknown
CUST_1768_PI425248063	GSVIVT01016634001	VIT_13s0019g00120	1.961682086	9.682008378	2.93467354	0.010793483	0.049118094	-3.278874092	NA	NA	chr13:2315197..2317929	Unknown
CUST_5730_PI425248304	GSVIVT01018233001	VIT_15s0021g02050	1.956758811	8.651143931	7.881561503	0.00000154	0.000167603	5.545991054	VIT_215s0021g02050	phosphoglycerate mutase-like protein	chr15:12774946..12779580	Unknown
CUST_10727_PI425248304	GSVIVT01031775001	VIT_03s0063g00770	1.955773399	11.21365815	2.725166749	0.01633018	0.065020121	-3.676555129	VIT_203s0063g00770	probable carboxylesterase 7-like	chr3:4272693..4276413	Metabolism.Cellular metabolism.Esterase activity
CUST_4175_PI425248043	GSVIVT01018548001	VIT_16s0022g01490	1.953928617	8.539152313	5.693277118	0.0000538	0.001471884	1.991332664	VIT_216s0022g01490	x-dopa dioxygenase extradiol-like protein	chr16:13519645..13520644	Metabolism.Primary metabolism.Amino acid metabolism.Aromatic amino acid metabolism.Tyrosine metabolism
CUST_11473_PI425248304	GSVIVT01033614001	VIT_08s0007g05340	1.953505938	6.880536648	6.580993496	0.0000118	0.000575199	3.51615164	VIT_208s0007g05340	kinesin heavy	chr8:19270131..19298262	Cellular process.Cellular component organization and biogenesis.Cytoskeleton organization and biogenesis.Microtubule organization and biogenesis.Microtubule-driven movement
CUST_3566_PI425248063	GSVIVT01037102001	VIT_18s0089g01230	1.951793622	7.960898394	4.224229094	0.000835119	0.008800175	-0.759055546	VIT_218s0089g01230	fructokinase-2	chr18:29115652..29117874	Metabolism.Primary metabolism.Carbohydrate metabolism.Monosaccharide metabolism.Fructose and mannose metabolism
CUST_3842_PI425248304	GSVIVT01013382001	VIT_18s0122g01210	1.950766511	5.554174997	6.852251141	0.00000757	0.000433148	3.959387081	NA	NA	chr18:817583..819451	Unknown
CUST_4789_PI425248043	GSVIVT01021101001	VIT_10s0003g00170	1.950691218	9.029587355	7.035463053	0.00000565	0.000349378	4.252752068	NA	NA	chr10:1460047..1464478	Response to stimulus.Stress response.Abiotic stress response.Drought stress response
CUST_6977_PI425248304	GSVIVT01022392001	VIT_07s0031g02900	1.948711285	6.663969091	5.039318662	0.000176408	0.003154116	0.797947419	VIT_207s0031g02900	aspartic proteinase nepenthesin-1-like	chr7:19580451..19581940	Metabolism.Primary metabolism.Protein metabolism and modification.Proteolysis.Peptidase-mediated proteolysis
CUST_11879_PI425248304	GSVIVT01034617001	VIT_13s0073g00430	1.948406304	7.603544911	9.524583128	0.000000159	0.0000414	7.787075338	VIT_213s0073g00430	bzip protein	chr13:14222002..14232955	Regulation overview.Regulation of gene expression.Regulation of transcription.Transcription factor.bZIP family transcription factor
CUST_624_PI425248063	GSVIVT01011565001	VIT_01s0011g06600	1.942181574	6.299809468	3.709799127	0.002302088	0.017028784	-1.766754338	GAD	glutamate decarboxylase	chr1:6433123..6436008	Metabolism.Primary metabolism.Amino acid metabolism.Glutamate metabolism.Glutamate catabolism
CUST_8271_PI425248304	GSVIVT01025566001	VIT_08s0040g03040	1.941450545	8.969614431	7.043499595	0.00000558	0.000345753	4.265510192	GSTL3	protein in2-1 homolog b-like	chr8:14006855..14009864	Metabolism.Primary metabolism.Coenzyme and prosthetic group metabolism.Peptide derived compounds biosynthesis.Glutathione metabolism
CUST_2057_PI425248304	GSVIVT01008054001	VIT_17s0000g05730	1.93915697	7.854432058	3.534116562	0.0032662	0.021632377	-2.112098277	VIT_217s0000g05730	NA	chr17:6211393..6213589	No hit
CUST_2195_PI425248043	GSVIVT01009360001	VIT_18s0001g09250	1.930598406	6.499557186	5.816894717	0.0000433	0.00128297	2.210417143	LBD38	lob domain-containing protein 38	chr18:7746214..7747271	Regulation overview.Regulation of gene expression.Regulation of transcription.Transcription factor.AS2 family transcription factor
CUST_4173_PI425248043	GSVIVT01018544001	VIT_16s0022g01520	1.929110007	7.275491761	7.312993995	0.00000365	0.000264937	4.688008368	VIT_216s0022g01520	x-dopa dioxygenase extradiol-like protein	chr16:13606007..13606881	Metabolism.Primary metabolism.Amino acid metabolism.Aromatic amino acid metabolism.Tyrosine metabolism
CUST_8733_PI425248043	GSVIVT01037000001	VIT_03s0088g00890	1.926465856	7.681642076	4.732668607	0.000313814	0.004503253	0.220022378	PR1	pathogenesis-related protein 1	chr3:9101007..9101492	Signaling.Hormone Signaling.Jasmonate salicylate signaling.Jasmonate Signaling.Jasmonate-mediated Signaling pathway
CUST_8505_PI425248043	GSVIVT01036090001	VIT_06s0080g00790	1.926237409	7.365353194	2.822882917	0.013468562	0.05724139	-3.492040584	VIT_206s0080g00790	dna binding	chr6:20794573..20795984	Development.Reproductive development.Flower development
CUST_1960_PI425248304	GSVIVT01007852001	VIT_17s0000g07420	1.925694604	10.9392068	2.570904079	0.022087098	0.080191767	-3.963736379	EDS1	enhanced disease susceptibility 1	chr17:8367185..8369444	Signaling.Hormone Signaling.Jasmonate salicylate signaling.Jasmonate Signaling.Jasmonate-mediated Signaling pathway
CUST_1792_PI425248043	GSVIVT01007791001	VIT_17s0000g07990	1.925004411	7.346630784	4.837451856	0.000257413	0.003977047	0.418695681	VIT_217s0000g07990, RDR2	protein, rna-dependent rna polymerase 2	chr17:8987335..8987805	Transposable elements viral and plasmid proteins.Protein from transposable element
CUST_7042_PI425248043	GSVIVT01030328001e3		1.922752566	8.954432856	3.139696597	0.00717731	0.037261244	-2.883335995	AMT2	ammonium transporter amt2	chr8:8786927..8789783	#N/A
CUST_9992_PI425248304	GSVIVT01029994001	VIT_12s0057g00080	1.921863789	6.354913109	2.915086306	0.011221193	0.050488724	-3.31636848	NA	NA	chr12:8777106..8784401	Response to stimulus.Stress response.Abiotic stress response.wounding
CUST_9992_PI425248304	GSVIVT01029994001	VIT_12s0057g00090	1.921863789	6.354913109	2.915086306	0.011221193	0.050488724	-3.31636848	NA	NA	chr12:8777106..8784401	Response to stimulus.Stress response.Abiotic stress response.wounding
CUST_9992_PI425248304	GSVIVT01029994001	VIT_12s0057g00100	1.921863789	6.354913109	2.915086306	0.011221193	0.050488724	-3.31636848	NA	NA	chr12:8777106..8784401	Response to stimulus.Stress response.Abiotic stress response.wounding
CUST_2840_PI425248304	GSVIVT01009470001	VIT_18s0001g10310	1.92156137	8.746646894	5.280021799	0.000113184	0.002356237	1.24370747	VIT_218s0001g10310	probable serine threonine-protein kinase at1g01540-like	chr18:8633939..8637255	Signaling.Signaling pathway.Protein kinase
CUST_10260_PI425248304	GSVIVT01030589001	VIT_12s0059g02160	1.918835146	6.813053335	6.669744882	0.0000102	0.000522453	3.662343207	VIT_212s0059g02160	protein transparent testa 12-like	chr12:6947569..6952846	Transport overview.Electrochemical Potential-driven Transporters.Porters.Multidrug/Oligosaccharidyl-lipid/Polysaccharide Flippase.Multi Antimicrobial Extrusion
CUST_39_PI425248027	XM002273752LOC100258414		1.911593435	13.07098368	2.323114219	0.035610677	0.110048975	-4.411965946	PR1	pathogenesis-related protein 1	chr3:9044526..9045301	#N/A
CUST_4398_PI425248043	GSVIVT01019513001	VIT_02s0025g01300	1.908311071	9.804272586	2.910956577	0.011313473	0.050749445	-3.32426624	SLP3	subtilase family protein	chr2:1239610..1240527	Unknown
[truncated: 1,377 more rows]

## Sheet: DOWN in AR at WD
Supplementary Data 2. Genes up- or down-regulated in Autumn royal compared to Italia
[truncated: 1,872 more rows]
