# Supplementary material for: Transcriptomic and genomic structural variation analyses on grape cultivars reveal new insights into the genotype-dependent responses to water stress
Source: Sci Rep. 2019 Feb 26;9:2809. doi: 10.1038/s41598-019-39010-x (PMC6391451; doi:10.1038/s41598-019-39010-x)
Supplement: Supplementary file 4 — Dataset 3 [file 41598_2019_39010_MOESM4_ESM.xlsx]

## Sheet: DOWN
Supplementary Data 3. Genes up- or down-regulated at water deficit (WD) condition, compared to over-irrigation (OI) in Italia
ProbeName	SystematicName	GeneID_V1	logFC	AveExpr	t	P.Value	adj.P.Val	B	GeneName	Description	Map
CUST_6405_PI425248043	GSVIVT01027969001	VIT_07s0005g00080	7.230843712	11.22494664	4.320887933	0.000691901	0.009731927	-0.351285718	VIT_207s0005g00080	desiccation-related protein pcc13-62	chr7:2887397..2888719
CUST_9688_PI425248304	GSVIVT01029225001	VIT_11s0052g00790	6.716156163	9.309877585	4.04658347	0.001182661	0.013059356	-0.873498236	scpl2	serine carboxypeptidase-like 18-like	chr11:18325314..18351277
CUST_3990_PI425248304	GSVIVT01013694001	VIT_18s0001g02400	6.31680106	10.18493228	3.835446576	0.001794085	0.016914114	-1.278550454	LAC14	PREDICTED: putative laccase-9 [Vitis vinifera]	chr18_random:2720579..2724686
CUST_6762_PI425248304	GSVIVT01021978001	VIT_14s0030g00660	5.743817903	8.92930516	4.349841881	0.000654102	0.009468103	-0.296506782	MEE32	dehydroquinate dehydratase shikimate dehydrogenase	chr14:4804552..4808495
CUST_3988_PI425248304	GSVIVT01013689001	VIT_18s0001g02350	5.740590838	8.242022516	4.513562682	0.000476851	0.007999132	0.011794462	LAC14	low quality protein: laccase-14-like	chr18_random:2665385..2668050
CUST_3986_PI425248304	GSVIVT01013687001	VIT_18s0001g02290	5.723151241	8.435746621	4.73421557	0.000312895	0.006369217	0.422975092	LAC14	low quality protein: laccase-14-like	chr18_random:2632579..2645110
CUST_2142_PI425248043	GSVIVT01009155001	VIT_18s0001g07340	5.699207925	11.73470937	4.436496005	0.000553151	0.00859112	-0.133012358	VIT_218s0001g07340	aspartyl protease	chr18:5617213..5618770
CUST_3531_PI425248304	GSVIVT01012332001	VIT_18s0122g00250	5.233696767	8.094697085	4.564078755	0.000432793	0.007581829	0.106390065	LAC14	multicopper oxidase	chr18_random:261760..266402
CUST_2868_PI425248043	GSVIVT01013401001	VIT_18s0122g00980	5.230489407	9.283245639	7.042067527	5.59E-06	0.001382256	4.323374568	VIT_218s0122g00980	glucan endo- -beta-glucosidase	chr18:691256..696212
CUST_3989_PI425248304	GSVIVT01013692001	VIT_18s0001g02390	5.01938004	7.782801241	4.827332649	0.00026237	0.005817885	0.594851588	LAC14	low quality protein: laccase-14-like	chr18_random:2709744..2714717
CUST_3991_PI425248304	GSVIVT01013695001	VIT_18s0001g02410	4.977784171	8.001436914	4.756723511	0.000299826	0.006226893	0.464613767	LAC14	unnamed protein product [Vitis vinifera]	chr18_random:2728393..2732208
CUST_439_PI425248304	GSVIVT01001298001	VIT_02s0154g00310	4.888146004	10.31726317	5.265580146	0.000116214	0.004031112	1.38914877	VIT_202s0154g00310	proline-rich cell wall protein	chr2:5134356..5135658
CUST_714_PI425248043	GSVIVT01003157001	VIT_03s0180g00200	4.800351179	12.78909686	5.816509322	4.33E-05	0.002678172	2.349925451	UGT84A1	limonoid udp-glucosyltransferase	chr3:6124465..6126180
CUST_5601_PI425248304	GSVIVT01017952001	VIT_05s0020g03260	4.687930866	7.247976093	6.927120669	6.71E-06	0.001440124	4.148017913	VIT_205s0020g03260	amine oxidase	chr5:5040289..5043717
CUST_6763_PI425248304	GSVIVT01021979001	VIT_14s0030g00650	4.630681646	8.609186889	5.124687791	0.000150587	0.004557789	1.136539915	MEE32	bifunctional 3-dehydroquinate dehydratase shikimate chloroplastic-like	chr14:4786421..4803928
CUST_13088_PI425248304	GSVIVT01037797001	VIT_03s0091g01200	4.629317055	8.661831484	4.491194727	0.00049781	0.008135281	-0.030174242	scpl18	serine	chr3:7855565..7864719
CUST_8047_PI425248043	GSVIVT01034119001	VIT_08s0007g00870	4.623608709	7.003257646	6.897367508	7.04E-06	0.001483899	4.102302126	VIT_208s0007g00870	protein	chr8:15031499..15033468
CUST_110_PI425248027	XM002285376	VIT_03s0180g00320	4.608911225	13.22770521	5.812558001	4.36E-05	0.002678274	2.343193216	UGT84A1	limonoid udp-glucosyltransferase	chr3:6282074..6283513
CUST_9690_PI425248304	GSVIVT01029227001	VIT_11s0052g00750	4.550234192	7.63321959	5.028642867	0.000179945	0.004938245	0.962814709	scpl17	serine carboxypeptidase-like 18-like	chr11:18301061..18305467
CUST_9689_PI425248304	GSVIVT01029226001	VIT_11s0052g00770	4.517136843	9.893339376	4.903034441	0.000227547	0.005405266	0.733816044	scpl18	serine carboxypeptidase-like 18-like	chr11:18306162..18324813
CUST_2912_PI425248043	GSVIVT01013562001	VIT_05s0124g00320	4.515747082	6.815257526	5.532386547	7.17E-05	0.003264764	1.859933148	MS2	fatty acyl- reductase 2-like	chr5:20913563..20914372
CUST_2338_PI425248304	GSVIVT01008552001	VIT_17s0000g01290	4.515459681	9.433510789	4.753452327	0.00030169	0.006226893	0.458565874	RGP1	alpha- -glucan-protein synthase	chr17:928686..931518
CUST_10508_PI425248304	GSVIVT01031312001	VIT_14s0060g00520	4.505090106	10.32727329	4.117083394	0.001029796	0.012182179	-0.738775576	RCI3	peroxidase 5-like	chr14:456872..466070
CUST_8366_PI425248043	GSVIVT01035559001	VIT_04s0008g02770	4.373258742	10.47371795	4.791029824	0.000280982	0.00599963	0.52796515	SYP111	syntaxin-related protein knolle	chr4:2303750..2304814
CUST_5859_PI425248304	GSVIVT01018782001	VIT_04s0023g03360	4.327916412	8.645468404	4.632820491	0.000379477	0.007039546	0.234684791	VIT_204s0023g03360	chalcone-flavanone isomerase family protein	chr4:19923029..19924620
CUST_10679_PI425248304	GSVIVT01031684001	VIT_05s0062g01310	4.311294883	7.842227154	5.260681367	0.00011726	0.004034853	1.380411167	VIT_205s0062g01310	uncharacterized LOC100254880	chr5:20145287..20148310
CUST_1671_PI425248063	GSVIVT01016504001	VIT_13s0019g02020	4.297742509	8.902918487	6.250153139	2.05E-05	0.002059564	3.074420759	VIT_213s0019g02020	thaumatin-like protein	chr13:3332382..3333610
CUST_6944_PI425248043	GSVIVT01029967001	VIT_08s0056g01530	4.217629251	9.413255657	4.06388649	0.001143119	0.012806877	-0.840404398	VIT_208s0056g01530	anthranilate phosphoribosyltransferase-like protein	chr8:2442720..2445710
CUST_6139_PI425248043	GSVIVT01027026001	VIT_15s0046g01580	4.18072004	10.6112806	3.900023513	0.001578875	0.015552008	-1.154453299	CHIA	acidic endochitinase	chr15:18503370..18505424
CUST_1654_PI425248043	GSVIVT01007183001	VIT_00s0499g00020	4.157131088	10.29656491	4.854796021	0.00024914	0.005665281	0.645346482	VIT_200s0499g00020	protein	chrUn:30687682..30688881
CUST_3453_PI425248304	GSVIVT01011382001	VIT_14s0108g00440	4.128052929	8.870018921	5.269771859	0.000115326	0.004021287	1.396622596	TUA2	alpha tubulin 1	chr14:29211112..29213055
CUST_10031_PI425248304	GSVIVT01030086001	VIT_12s0057g01030	4.117398867	7.878232438	5.147403236	0.0001444	0.004504555	1.177448636	G6PD1	glucose-6-phosphate 1-	chr12:9715481..9718638
CUST_10887_PI425248304	GSVIVT01032138001	VIT_13s0064g00560	4.101790617	9.572610447	5.029806536	0.000179556	0.004938245	0.964926777	TOPII	dna topoisomerase 2	chr13:22272771..22279676
CUST_1203_PI425248043	GSVIVT01005154001	VIT_00s0261g00040	4.06494039	8.118685131	5.290591105	0.00011102	0.003952944	1.433707256	VIT_200s0261g00040	uncharacterized LOC100260888	chrUn:18748877..18750328
CUST_8474_PI425248043	GSVIVT01035972001	VIT_04s0008g06670	4.023893221	12.05762417	4.977796893	0.000197833	0.005078583	0.870358341	ENODL15	early nodulin-like protein	chr4:6657070..6658020
CUST_11839_PI425248304	GSVIVT01034361001	VIT_10s0071g00870	3.979510952	9.348760543	4.440826715	0.000548548	0.00854456	-0.124859721	HMGB6	high mobility group b protein 7-like	chr10:17403377..17405667
CUST_5501_PI425248043	GSVIVT01024334001	VIT_16s0039g01510	3.970954228	6.939553078	4.845199161	0.000253683	0.005720043	0.627711821	VIT_216s0039g01510	nucleotide-diphospho-sugar transferase domain-containing protein	chr16:1102688..1105211
CUST_9190_PI425248304	GSVIVT01028071001	VIT_07s0005g01030	3.93974065	8.659853278	4.603603898	0.000401258	0.00724252	0.180218743	CSLD5	cellulose synthase-like d3- glycosyltransferase family 2 protein	chr7:3589258..3593235
CUST_3880_PI425248304	GSVIVT01013440001	VIT_18s0122g00550	3.878421429	9.707152628	4.701669537	0.00033284	0.006574031	0.362663349	CDKB2-1_CDKB2-2	cyclin-dependent kinase	chr18:444050..446447
CUST_5474_PI425248304	GSVIVT01017734001	VIT_05s0020g01270	3.854566716	8.410231105	4.470499891	0.000518046	0.008277842	-0.069047962	VIT_205s0020g01270	protein	chr5:3005063..3006659
CUST_2091_PI425248063	GSVIVT01020048001	VIT_01s0026g01840	3.814238977	7.066852063	5.243864252	0.000120928	0.004103692	1.350390489	VIT_201s0026g01840	quinohaemoprotein ethanol dehydrogenase type-1	chr1:11184010..11186116
CUST_3158_PI425248063	GSVIVT01032740001	VIT_13s0067g02030	3.793089886	8.630637608	4.193270955	0.00088715	0.011180781	-0.593554701	IMK2	receptor-like kinase	chr13:1138151..1148273
CUST_7884_PI425248043	GSVIVT01033497001	VIT_08s0007g06500	3.749770193	8.903738559	5.948490911	3.44E-05	0.002407578	2.573446855	VIT_208s0007g06500	PREDICTED: uncharacterized LOC100264148	chr8:20242313..20243150
CUST_396_PI425248043	GSVIVT01001503001	VIT_00s0160g00180	3.724280281	9.429491994	4.057912616	0.001156616	0.012891395	-0.85182804	VIT_200s0160g00180	histone h3	chrUn:5186456..5198077
CUST_7724_PI425248043	GSVIVT01032906001	VIT_14s0068g00270	3.71550141	9.228742395	4.890588411	0.000232926	0.005462469	0.711017373	VIT_214s0068g00270	hydroxyproline-rich protein	chr14:23981543..23982426
CUST_5414_PI425248304	GSVIVT01017644001	VIT_05s0020g00420	3.70344487	7.386464263	5.744078809	4.92E-05	0.002801241	2.226148217	VIT_205s0020g00420	polygalacturonase at1g48100-like	chr5:2340665..2343191
CUST_6064_PI425248043	GSVIVT01026582001	VIT_04s0044g00560	3.689945497	10.93683031	3.76664531	0.002056308	0.018482454	-1.410915052	VIT_204s0044g00560	histone h3	chr4:21396248..21402234
CUST_6305_PI425248304	GSVIVT01019835001	VIT_02s0025g04230	3.683085842	6.886377015	4.925354141	0.000218221	0.005292409	0.774653118	OSM34	PREDICTED: thaumatin-like protein	chr2:3754955..3774888
CUST_8341_PI425248043	GSVIVT01035463001	VIT_04s0008g01830	3.664041306	8.30140278	3.619239371	0.002756578	0.022223867	-1.694816614	MYB32	tannin-related r2r3 myb transcription partial	chr4:1464949..1466397
CUST_283_PI425248304	GSVIVT01000818001	VIT_12s0142g00630	3.636918076	8.507373535	4.16661444	0.000934605	0.011546348	-0.644318084	VIT_212s0142g00630	serine threonine-protein phosphatase 7 long form homolog	chr12:561908..589861
CUST_8660_PI425248304	GSVIVT01026873001	VIT_15s0046g03110	3.614255742	8.420247194	7.463426315	2.90E-06	0.001000824	4.949225223	DTA2	kdel motif-containing protein 1	chr15:19730102..19731944
CUST_2445_PI425248304	GSVIVT01008736001	VIT_18s0001g00800	3.602169009	9.121126155	7.155835126	4.67E-06	0.001267477	4.494969669	VIT_218s0001g00800	hippocampus abundant transcript 1	chr18:1550512..1554616
CUST_7776_PI425248043	GSVIVT01033090001	VIT_14s0068g02000	3.58103562	9.534936519	5.711108586	5.21E-05	0.002889867	2.169546222	TSO2	protein	chr14:25646583..25647572
CUST_9823_PI425248304	GSVIVT01029549001	VIT_09s0054g00850	3.563526742	8.270461366	6.172999552	2.34E-05	0.00213706	2.947611111	VIT_209s0054g00850	zinc finger	chr9:21696763..21699261
CUST_3465_PI425248043	GSVIVT01015447001	VIT_11s0016g04470	3.553097665	7.283156728	4.500167982	0.00048929	0.008095505	-0.013331825	VIT_211s0016g04470	ornithine decarboxylase	chr11:3771755..3773188
CUST_3656_PI425248043	GSVIVT01016112001	VIT_09s0018g01800	3.547881302	12.56753072	2.58136825	0.021641361	0.086934685	-3.659275723	VIT_209s0018g01800	stem 28 kda glycoprotein	chr9:19158477..19159781
CUST_3309_PI425248063	GSVIVT01034510001	VIT_18s0072g00800	3.544076746	12.12042673	4.169262995	0.000929776	0.011516154	-0.639272008	VIT_218s0072g00800	histone h3	chr18:20145938..20146577
CUST_8676_PI425248043	GSVIVT01036671001	VIT_13s0084g00820	3.525047955	10.36494565	2.863138424	0.012437773	0.059543396	-3.138792519	VIT_213s0084g00820	aspartic proteinase nepenthesin-1	chr13:20059866..20062297
CUST_5838_PI425248304	GSVIVT01018744001	VIT_04s0023g03720	3.509095172	8.456210441	5.24827103	0.000119956	0.004091564	1.358260913	VIT_204s0023g03720	tetratricopeptide repeat domain-containing protein	chr4:20260684..20262824
CUST_2728_PI425248043	GSVIVT01012615001	VIT_10s0116g00080	3.495747373	7.957118184	4.965489755	0.000202433	0.005124393	0.847929733	SDG35	set domain protein	chr10:36174..37778
CUST_432_PI425248063	GSVIVT01010325001	VIT_01s0010g02430	3.493382447	8.08952211	4.921196788	0.000219928	0.00531172	0.767051358	MAD2	mitotic spindle checkpoint protein mad2	chr1:19509484..19511756
CUST_6939_PI425248043	GSVIVT01029947001	VIT_08s0056g01260	3.458057863	7.494095592	4.786146368	0.000283588	0.006020124	0.518955623	VIT_208s0056g01260	arm repeat protein	chr8:1993964..1994625
CUST_13074_PI425248304	GSVIVT01037766001	VIT_19s0090g01600	3.450037606	8.410157138	5.649252783	5.82E-05	0.002946715	2.062920103	VIT_219s0090g01600	kinesin motor family protein	chr19:7676337..7684445
CUST_3125_PI425248063	GSVIVT01032703001	VIT_13s0067g02530	3.443628089	8.820613319	4.901901095	0.000228032	0.005407118	0.731740772	ETG1	e2f target protein 1	chr13:1382695..1388106
CUST_3464_PI425248043	GSVIVT01015446001	VIT_11s0016g04460	3.442911342	7.370199432	4.112746088	0.00103859	0.012227582	-0.747054888	VIT_211s0016g04460	ornithine decarboxylase	chr11:3768892..3770348
CUST_933_PI425248063	GSVIVT01011950001	VIT_01s0011g03040	3.429338446	7.454243001	4.549000581	0.000445486	0.007721282	0.078182427	VIT_201s0011g03040	arm repeat protein	chr1:2714899..2717647
CUST_11351_PI425248304	GSVIVT01033391001	VIT_08s0007g07490	3.42800747	9.062815612	4.448335779	0.000540658	0.008456329	-0.110728028	VIT_208s0007g07490	arm repeat-containing protein	chr8:21000078..21002628
CUST_710_PI425248043	GSVIVT01003143001	VIT_03s0180g00320	3.426890559	11.57326673	5.904410573	3.71E-05	0.002506389	2.499085049	UGT84A1	limonoid udp-glucosyltransferase	chr3:6282001..6283513
CUST_7479_PI425248304	GSVIVT01023978001	VIT_03s0038g02800	3.415359221	8.443930425	4.208076949	0.000861864	0.010992204	-0.565381435	CYCB2-4	g2 mitotic-specific cyclin-1	chr3:1950825..1954840
CUST_2537_PI425248043	GSVIVT01011034001	VIT_07s0104g00960	3.40857797	12.11440812	3.660114457	0.002541168	0.021186443	-1.616067793	GAMMA-H2AX	histone h2a	chr7:2082807..2083625
CUST_4307_PI425248304	GSVIVT01014585001	VIT_19s0014g05070	3.405339707	8.778511397	4.240608073	0.000808866	0.010616619	-0.503538714	ATK3	kinesin-like protein	chr19:5386845..5394439
CUST_6118_PI425248304	GSVIVT01019504001	VIT_02s0025g01220	3.40343186	8.135687605	6.275351682	1.96E-05	0.00204828	3.115639859	VIT_202s0025g01220	PREDICTED: high mobility group B protein 13-like	chr2:1184188..1187119
CUST_12123_PI425248304	GSVIVT01035382001	VIT_04s0008g01080	3.363914929	8.212346563	5.346673162	0.000100231	0.003825908	1.533304005	IQD6	calmodulin binding	chr4:912018..914578
CUST_10950_PI425248304	GSVIVT01032297001	VIT_11s0065g00720	3.333359658	7.386342286	5.56794232	6.72E-05	0.003192953	1.921901739	SCPL11_scpl17_scpl18_scpl2	serine carboxypeptidase-like 18-like	chr11:14746919..14750214
CUST_5520_PI425248043	GSVIVT01024419001	VIT_16s0039g02230	3.331718192	7.19485513	4.315031785	0.000699814	0.009773521	-0.362373957	UGT78D2	udp-glucose:flavonoid 3-o-glucosyltransferase	chr16:2333144..2334700
CUST_7881_PI425248304	GSVIVT01024815001	VIT_06s0004g05920	3.317005952	9.639139581	5.51521504	7.39E-05	0.003320262	1.829939954	PCNA2	proliferating cell nuclear antigen	chr6:6664355..6666363
CUST_3941_PI425248304	GSVIVT01013560001	VIT_05s0124g00300	3.291663794	6.035448772	4.644682224	0.000370986	0.006941655	0.256771149	MS2	fatty acyl- reductase 2	chr5:20881430..20884073
CUST_1540_PI425248304	GSVIVT01006275001	VIT_00s0341g00050	3.277187049	7.377961437	4.261664266	0.000776353	0.010363098	-0.463554237	VIT_200s0341g00050	uncharacterized protein	chrUn:24415592..24430679
CUST_8493_PI425248304	GSVIVT01026348001	--	3.270156235	7.741774943	4.560866913	0.000435465	0.007607064	0.100383464		NA	chr4:14527354..14529566
CUST_9133_PI425248043	GSVIVT01038512001	--	3.269486598	7.592400914	4.873615072	0.000240475	0.005568169	0.679894746		NA	chr3:10807577..10824893
CUST_2090_PI425248063	GSVIVT01020046001	VIT_01s0026g01850	3.266592112	6.838726211	6.774229077	8.59E-06	0.001575935	3.911669155	VIT_201s0026g01850	quinohaemoprotein ethanol dehydrogenase type-1	chr1:11205576..11207549
CUST_8846_PI425248043	GSVIVT01037535001	VIT_06s0009g00870	3.257468502	7.605598925	4.231792797	0.000822889	0.010710844	-0.520288779	VIT_206s0009g00870	NA	chr6:11907053..11907782
CUST_466_PI425248063	GSVIVT01010363001	VIT_01s0010g02800	3.247560187	7.642233935	5.846959687	4.10E-05	0.002609623	2.401728077	VIT_201s0010g02800	ankyrin repeat-containing	chr1:19834919..19840992
CUST_3336_PI425248304	GSVIVT01011083001	VIT_07s0104g00500	3.233035853	7.883590207	4.25062855	0.000793223	0.010478501	-0.484506026	VIT_207s0104g00500	uncharacterized protein	chr7:1742155..1744075
CUST_2648_PI425248063	GSVIVT01021727001	VIT_10s0003g05480	3.229251238	9.274527116	5.772397429	4.68E-05	0.002754427	2.274635421	VIT_210s0003g05480	patellin-4 isoform 2	chr10:10149936..10152015
CUST_10627_PI425248304	GSVIVT01031547001	VIT_06s0061g00070	3.21007392	7.781108351	6.328840275	1.79E-05	0.001972012	3.20281289	UBC19_UBC20	ubiquitin-conjugating enzyme e2 19	chr6:17270831..17272824
CUST_4477_PI425248043	GSVIVT01019810001	VIT_02s0025g04000	3.20007889	7.093189155	5.608861779	6.25E-05	0.003073683	1.992990296	VIT_202s0025g04000	gras family transcription factor	chr2:3512888..3513635
CUST_6977_PI425248043	GSVIVT01030078001	VIT_12s0057g00930	3.184679016	7.405827031	5.652511635	5.78E-05	0.002941724	2.068551763	VIT_212s0057g00930	hydroxycinnamoyl shikimate quinate hydroxycinnamoyltransferase-like protein	chr12:9633646..9635733
CUST_1339_PI425248063	GSVIVT01013726001	VIT_01s0127g00800	3.173821248	9.046083331	3.429983826	0.004020511	0.028178527	-2.059285114	PAO1	polyamine oxidase	chr1:8170604..8175052
CUST_11764_PI425248304	GSVIVT01034173001	VIT_08s0007g00340	3.172110177	7.632783304	4.480437822	0.000508225	0.008199709	-0.050375026	VIT_208s0007g00340	kinesin-like protein kif22-like	chr8:14635316..14639812
CUST_4449_PI425248043	GSVIVT01019669001	VIT_02s0025g02700	3.171163929	8.282345943	4.495472154	0.00049373	0.008106247	-0.022144694	VIT_202s0025g02700	glutaredoxin family protein	chr2:2339995..2341130
CUST_3346_PI425248063	GSVIVT01034561001	VIT_18s0072g00270	3.163885679	7.484358514	4.977476714	0.000197951	0.005078583	0.869775089	VIT_218s0072g00270	NA	chr18:19462139..19464089
CUST_2239_PI425248063	GSVIVT01020241001	VIT_01s0026g00030	3.16048691	7.673575797	6.102174163	2.64E-05	0.002178666	2.830402205	VIT_201s0026g00030	uncharacterized protein	chr1:8666041..8668402
CUST_17_PI425248027	AF000371UDPgfgt	VIT_16s0039g02230	3.156064908	7.552146505	3.968799406	0.001378403	0.014353196	-1.022476546	UGT78D2	udp-glucose:flavonoid 3-o-glucosyltransferase	chr16:2333144..2334721
CUST_902_PI425248304	GSVIVT01003437001	VIT_07s0191g00240	3.153694716	7.296488313	4.890887918	0.000232795	0.005462469	0.711566236	VIT_207s0191g00240	transcription factor bhlh96-like	chr7:15041110..15042602
CUST_8984_PI425248304	GSVIVT01027597001	VIT_15s0048g01060	3.137856017	8.890204861	6.007829528	3.10E-05	0.002344492	2.673084716	VIT_215s0048g01060	adenosine 3 -phospho 5 -phosphosulfate	chr15:15176861..15179428
CUST_341_PI425248304	GSVIVT01001046001	VIT_11s0149g00130	3.137605262	7.390897473	7.342070431	3.49E-06	0.001105925	4.771683489	MCM5	dna replication licensing factor mcm5-a-like	chr11:7020195..7025503
CUST_5154_PI425248304	GSVIVT01016957001	VIT_09s0002g03230	3.13016202	9.100386375	2.752846417	0.015464349	0.068927628	-3.344350713	VIT_209s0002g03220 VIT_209s0002g03230	stem 28 kda glycoprotein	chr9:2964441..2971831
CUST_6792_PI425248304	GSVIVT01022032001	VIT_14s0030g00230	3.123591064	6.810980739	5.211225152	0.000128391	0.004243299	1.292014689	VIT_214s0030g00230	erd6-like transporter	chr14:4086918..4090600
CUST_6798_PI425248043	GSVIVT01029411001	VIT_17s0053g00990	3.116358018	9.505708151	3.773361468	0.002029082	0.018299573	-1.397988436	EXPA15	expansin	chr17:16771613..16773967
CUST_2858_PI425248304	GSVIVT01009497001	VIT_18s0001g10540	3.114199895	8.556941046	3.413326378	0.004156462	0.028797572	-2.091328677	VIT_218s0001g10540	protein	chr18:8866981..8871345
CUST_2211_PI425248304	GSVIVT01008333001	VIT_17s0000g03290	3.094618125	7.96582293	6.255388352	2.03E-05	0.002059564	3.082992377	HIK	atp binding microtubule motor family protein	chr17:3160577..3167175
CUST_2019_PI425248043	GSVIVT01008671001	VIT_18s0001g00040	3.091878475	7.659355724	5.85004825	4.08E-05	0.002609623	2.406974617	VIT_218s0001g00040	PREDICTED: uncharacterized LOC100264304	chr18:1093021..1094144
CUST_2955_PI425248043	GSVIVT01013693001	VIT_18s0001g02390	3.091728593	6.587171544	4.808374276	0.000271926	0.005900962	0.559941201	LAC14	low quality protein: laccase-14-like	chr18_random:2716543..2718537
CUST_105_PI425248063	GSVIVT01001270001	VIT_02s0154g00080	3.09024628	10.22344721	3.807199987	0.00189737	0.017532701	-1.332876882	SKU5	monocopper oxidase-like protein sku5	chr2:4870557..4875422
CUST_10941_PI425248304	GSVIVT01032268001	VIT_11s0065g00460	3.068023252	7.553659609	5.166805167	0.000139325	0.004440312	1.212335128	VIT_211s0065g00460	microtubule-associated protein spiral2-like	chr11:14289240..14297403
CUST_105_PI425248304	GSVIVT01000223001	VIT_07s0129g01080	3.063070453	8.345824917	3.922475513	0.001510361	0.015152023	-1.111345894	EB1C	microtubule-associated protein rp eb family member 1-like	chr7:16233326..16236429
CUST_2549_PI425248063	GSVIVT01021576001	VIT_10s0003g04280	3.060369443	7.01400171	5.017716852	0.000183642	0.004960209	0.942975362	VIT_210s0003g04280	pentatricopeptide repeat-containing protein	chr10:7355580..7366827
CUST_2048_PI425248304	GSVIVT01008044001	VIT_17s0000g05830	3.057529173	8.771292997	5.44080154	8.45E-05	0.003550127	1.699471434	VIT_217s0000g05830	uncharacterized protein loc100241687	chr17:6357705..6361223
CUST_1364_PI425248043	GSVIVT01005928001	VIT_00s0313g00010	3.04701943	7.331634071	4.523937608	0.00046744	0.007930699	0.031243706	VIT_200s0313g00010	uncharacterized protein at4g38062-like	chrUn:22781110..22784322
CUST_5777_PI425248043	GSVIVT01025318001	VIT_06s0004g01690	3.045912126	12.46513256	3.514901971	0.003393796	0.025298951	-1.895814962	VIT_206s0004g01690	histone h3	chr6:2081827..2082237
CUST_11550_PI425248304	GSVIVT01033761001	VIT_08s0007g04060	3.041105858	7.540887279	4.702584223	0.000332262	0.006567488	0.364360022	CYP76G1	cytochrome	chr8:18045790..18051487
CUST_8795_PI425248043	GSVIVT01037347001	VIT_06s0009g02610	3.035703885	7.463569977	4.103311919	0.001057984	0.012319549	-0.765067657	VIT_206s0009g02610	arm repeat protein	chr6:15369788..15370516
CUST_3835_PI425248043	GSVIVT01017252001	VIT_09s0002g06110	3.02864366	8.672045303	5.810494982	4.37E-05	0.002678274	2.339677329	VIT_209s0002g06110	zinc finger protein	chr9:5923170..5924770
CUST_1625_PI425248304	GSVIVT01006634001	VIT_00s0391g00070	3.022021602	12.99217494	3.938322058	0.001463832	0.01487586	-1.080934101	DHS1	2-dehydro-3-deoxyphosphoheptonate aldolase 3-deoxy-d-arabino-heptulosonate 7-phosphate synthetase	chrUn:27181224..27185663
CUST_203_PI425248043	GSVIVT01000797001	VIT_12s0142g00280	3.01911151	6.828376149	5.907041169	3.69E-05	0.002501275	2.503530991	CDC45	cell division control protein 45 homolog	chr12:226536..228314
CUST_16_PI425248027	XM002282003LDOX	VIT_02s0025g04720	3.013414477	13.81201787	2.995710884	0.009560961	0.049664969	-2.889210064	LDOX	anthocyanidin synthase	chr2:4282539..4283777
CUST_3817_PI425248304	GSVIVT01013328001	VIT_12s0121g00230	3.005803475	8.355823221	3.905945449	0.001560503	0.015456878	-1.143081222	XYL4	beta-xylosidase 3	chr12:12140487..12144524
CUST_5244_PI425248043	GSVIVT01023442001	VIT_14s0036g01120	3.004155909	8.671012906	5.028217577	0.000180088	0.004938245	0.962042762	VIT_214s0036g01120	NA	chr14:11854250..11855258
CUST_10854_PI425248304	GSVIVT01032083001	VIT_13s0064g01010	3.003249706	7.410865091	4.714004587	0.000325131	0.006508733	0.385535928	VIT_213s0064g01010	protein	chr13:22890217..22893126
CUST_4484_PI425248043	GSVIVT01019840001	--	3.001142561	11.98093503	4.03068903	0.001220214	0.013321437	-0.903913484		NA	chr2:3796865..3797720
CUST_5776_PI425248043	GSVIVT01025316001	VIT_06s0004g01710	2.999521378	8.009037781	3.980087128	0.001348067	0.014164821	-1.000837467	VIT_206s0004g01710	histone h3	chr6:2106884..2107695
CUST_6423_PI425248304	GSVIVT01020580001	VIT_12s0028g03330	2.997758813	7.258398324	5.66094273	5.70E-05	0.002941724	2.083114371	TPX2	targeting protein for xklp2	chr12:4092469..4097548
CUST_12687_PI425248304	GSVIVT01036522001	VIT_14s0083g00820	2.993907005	8.085724845	2.220050183	0.043288771	0.138976438	-4.297926636	GLIP7	gdsl-motif lipase 7	chr14:23022053..23026181
CUST_6905_PI425248043	GSVIVT01029801001	VIT_12s0055g01180	2.982686392	8.442453215	4.371245974	0.000627526	0.009212826	-0.256059047	XYL4	beta-xylosidase alpha-l-arabinofuranosidase 2-like	chr12:15033406..15034827
CUST_4_PI425248043	GSVIVT01000012001	VIT_14s0128g00110	2.976975878	9.156906842	4.105404132	0.001053651	0.012306678	-0.761072469	VIT_214s0128g00110	transcription factor bhlh96-like	chr14:2775388..2776822
CUST_6791_PI425248304	GSVIVT01022031001	VIT_14s0030g00240	2.976487344	6.818967184	5.344537715	0.000100622	0.00382981	1.529519707	VIT_214s0030g00240	erd6-like transporter	chr14:4091477..4096205
CUST_1592_PI425248304	GSVIVT01006470001	VIT_00s0373g00010	2.968377491	10.20021299	5.623771035	6.09E-05	0.00301537	2.018830917	TUA6	alpha tubulin 1	chrUn:26252369..26255385
CUST_5783_PI425248304	GSVIVT01018512001	VIT_16s0022g01820	2.963441098	8.188298414	4.972459783	0.000199814	0.00511128	0.860634325	PLE	65-kda microtubule-associated protein 3-like	chr16:14017550..14023017
CUST_3505_PI425248043	GSVIVT01015596001	VIT_11s0016g05840	2.961830867	11.10888355	4.366483966	0.000633341	0.009268454	-0.265054373	VIT_211s0016g05840	bifunctional inhibitor lipid-transfer protein seed storage 2s albumin-like protein	chr11:5369130..5370256
CUST_3299_PI425248304	GSVIVT01011015001	VIT_07s0104g01120	2.960903729	9.018423718	3.708911823	0.002306152	0.01997889	-1.522073977	VIT_207s0104g01120	rac gtpase activating protein	chr7:2195189..2198271
CUST_9540_PI425248304	GSVIVT01028873001	VIT_16s0050g00990	2.94838273	8.04006182	6.790445172	8.37E-06	0.001575935	3.93690556	FRO4	protein	chr16:17920090..17930273
CUST_9024_PI425248304	GSVIVT01027667001	VIT_15s0048g00370	2.946260374	10.25207454	4.663055452	0.000358218	0.006814769	0.290951267	VIT_215s0048g00370	transketolase	chr15:14506625..14510690
CUST_9917_PI425248304	GSVIVT01029843001	VIT_08s0056g00210	2.941599001	9.203057004	3.663353609	0.002524843	0.021083947	-1.609827749	CDKB1-2	b1-type cyclin dependent kinase	chr8:333861..338863
CUST_708_PI425248043	GSVIVT01003139001	VIT_00s0179g00340	2.941167654	8.33073705	2.954596056	0.010374906	0.052566059	-2.966872141	HTA8	histone h2a	chrUn:7573855..7576336
CUST_8436_PI425248043	GSVIVT01035819001	VIT_04s0008g05150	2.936631239	8.23647461	5.933559551	3.53E-05	0.002457225	2.548291097	VIT_204s0008g05150	protein	chr4:4633269..4634426
CUST_13087_PI425248304	GSVIVT01037793001	VIT_03s0091g01240	2.935074691	9.120194997	6.477446642	1.40E-05	0.001828603	3.442703447	scpl1_scpl18	serine carboxypeptidaase	chr3:7903958..7934080
CUST_638_PI425248063	GSVIVT01011585001	VIT_01s0011g06430	2.930196426	8.728491154	3.073103774	0.008196094	0.044886184	-2.742470604	VIT_201s0011g06430	probable nad h-dependent oxidoreductase 1	chr1:6241008..6248273
CUST_7682_PI425248043	GSVIVT01032495001	VIT_14s0066g01470	2.92475198	6.971513941	5.005919311	0.000187723	0.005001304	0.921536183	VIT_214s0066g01470	protein	chr14:27883437..27884096
CUST_9164_PI425248304	GSVIVT01028024001	VIT_07s0005g00590	2.912582206	12.01167449	5.128700957	0.000149474	0.004550076	1.143772331	PHR2	photolyase blue-light receptor 2	chr7:3258526..3262727
CUST_8383_PI425248304	GSVIVT01025781001	VIT_08s0040g00930	2.907291967	7.657836961	4.764053815	0.000295693	0.006165293	0.478161788	CYC1BAT_CYCB2-3	g2 mitotic-specific cyclin s13-6	chr8:11925225..11928422
CUST_3081_PI425248063	GSVIVT01032654001	VIT_13s0067g03230	2.905463144	8.866297911	4.051654986	0.001170928	0.012964025	-0.863796588	VIT_213s0067g03230	NA	chr13:1793808..1795013
CUST_6306_PI425248304	GSVIVT01019838001	VIT_02s0025g04260	2.90435448	12.08523218	4.009824013	0.001271364	0.013629904	-0.943862017	OSM34	PREDICTED: thaumatin-like protein	chr2:3790321..3791061
CUST_6608_PI425248304	GSVIVT01021031001	VIT_05s0029g00400	2.903374658	8.029448595	3.607181898	0.002823576	0.022558639	-1.718047143	KINESIN-12B_PAKRP1	phragmoplast-associated kinesin-related protein 1	chr5:15022475..15032692
CUST_1094_PI425248304	GSVIVT01003969001	VIT_14s0219g00090	2.902244016	7.23155752	4.667015739	0.000355526	0.00677815	0.298313781	VIT_214s0219g00090	uncharacterized protein	chr14:26388551..26392658
CUST_3044_PI425248304	GSVIVT01009829001	VIT_18s0001g13590	2.893997813	6.978785333	5.685827692	5.45E-05	0.002900333	2.12603574	VIT_218s0001g13590	receptor-like protein kinase	chr18:11608623..11613651
CUST_10728_PI425248304	GSVIVT01031776001	VIT_03s0063g00780	2.890385894	9.066939776	4.345630852	0.000659465	0.009500077	-0.304469226	CXE13 VIT_203s0063g00780 VIT_203s0063g00800 VIT_203s0063g00810	probable carboxylesterase 7-like	chr3:4277143..4282861
CUST_2528_PI425248304	GSVIVT01008882001	VIT_18s0001g03080	2.890070098	10.05432627	4.375526944	0.000622346	0.009198615	-0.247974133	LYM1	peptidoglycan-binding domain-containing protein	chr18:3097502..3101041
CUST_7038_PI425248304	GSVIVT01022541001	VIT_08s0032g00890	2.881843845	8.309354632	4.131259148	0.001001582	0.011981599	-0.711724769	XYL4	beta-xylosidase 3	chr8:4565503..4569567
CUST_121_PI425248027	XM002270468	VIT_03s0038g00950	2.877875428	10.50228606	2.866255915	0.012361249	0.059277405	-3.132952799	VIT_203s0038g00950	saur family protein	chr3:749709..750459
CUST_4483_PI425248043	GSVIVT01019836001	--	2.875687324	12.16302799	4.077386095	0.001113207	0.01261426	-0.814597532		NA	chr2:3775419..3776265
CUST_213_PI425248043	GSVIVT01000846001	VIT_13s0019g01210	2.871575637	9.299682126	2.63556888	0.01946796	0.080954216	-3.560418794	VIT_213s0019g01210	disease resistance response protein 206	chr13_random:2867042..2867807
CUST_12202_PI425248304	GSVIVT01035537001	VIT_04s0008g02570	2.867926688	7.38706315	5.047021986	0.0001739	0.004870107	0.996152368	RPA2	replicon protein a2	chr4:2122617..2125697
CUST_1725_PI425248063	GSVIVT01016576001	VIT_13s0019g00800	2.865359964	8.652351869	3.434310865	0.003985931	0.027995169	-2.050959855	VIT_213s0019g00800	histone -like	chr13:2663188..2663841
CUST_2733_PI425248043	GSVIVT01012639001	VIT_10s0116g00590	2.86152524	7.12328813	6.987833409	6.09E-06	0.001382256	4.240886952	PMEPCRA	pectin methylesterase	chr10:256137..258276
CUST_1978_PI425248063	GSVIVT01019892001	VIT_02s0025g04720	2.860544486	11.34381211	3.329843501	0.00491046	0.032059577	-2.251764097	LDOX	anthocyanidin synthase	chr2:4282246..4283948
CUST_4078_PI425248304	GSVIVT01014107001	VIT_19s0014g00460	2.849708455	9.207979457	4.124810211	0.001014318	0.012052668	-0.72402925	TBL41	uncharacterized protein loc100250342	chr19:473474..478208
CUST_7599_PI425248304	GSVIVT01024221001	VIT_03s0038g00150	2.847149091	8.847490196	3.357704155	0.004644714	0.03094731	-2.198255095	BGAL3	beta-galactosidase 3-like	chr3:110953..117181
CUST_13011_PI425248304	GSVIVT01037651001	VIT_19s0090g00400	2.842975353	8.744110486	2.03455677	0.061129645	0.176164884	-4.608568653	VIT_219s0090g00400	nep1-interacting protein 2-like	chr19:6551525..6553699
CUST_6271_PI425248304	GSVIVT01019775001	VIT_02s0025g03680	2.835404264	8.434389422	4.585895021	0.000415084	0.007397784	0.147160936	TUB8	beta tubulin	chr2:3205706..3208737
CUST_2598_PI425248043	GSVIVT01011402001	VIT_14s0108g00650	2.83299812	7.740500428	3.908058816	0.001553999	0.015429809	-1.139023212	SMC3	structural maintenance of chromosomes protein 4-like	chr14:29372192..29377150
CUST_9291_PI425248304	GSVIVT01028245001	VIT_07s0005g02580	2.830357997	7.3638109	5.897765969	3.76E-05	0.002510826	2.487850434	VIT_207s0005g02580	zinc finger	chr7:4904415..4907495
CUST_2932_PI425248304	GSVIVT01009629001	VIT_18s0001g11760	2.828451496	8.296753453	5.124082435	0.000150756	0.004557789	1.135448773	VIT_218s0001g11760	protein transparent testa 12-like	chr18:10039446..10043834
CUST_2068_PI425248304	GSVIVT01008070001	VIT_17s0000g05570	2.819312277	9.421099677	4.130386804	0.001003295	0.011985926	-0.713389024	VIT_217s0000g05570	lrr receptor-like serine threonine-protein kinase fei 1-like	chr17:6076049..6081450
CUST_8792_PI425248043	GSVIVT01037336001	VIT_06s0009g02710	2.817597488	9.651435197	4.468990231	0.000519555	0.00827939	-0.071885394	DUT1	deoxyuridine 5 -triphosphate nucleotidohydrolase-like	chr6:15544629..15546008
CUST_5974_PI425248304	GSVIVT01018979001	VIT_04s0023g01610	2.815179268	7.754821847	4.052854034	0.001168172	0.012951272	-0.86150307	CHR1	atp-dependent dna helicase ddm1-like	chr4:18137893..18145402
CUST_13126_PI425248304	GSVIVT01037865001	VIT_03s0091g00550	2.810367486	6.926145222	5.178963472	0.00013624	0.004392241	1.23417102	VIT_203s0091g00550	uncharacterized protein	chr3:6987237..6990594
CUST_2685_PI425248304	GSVIVT01009178001	VIT_18s0001g07550	2.803907548	7.905929366	6.409170099	1.57E-05	0.001881763	3.332907048	VIT_218s0001g07550	kinesin-like protein	chr18:5807852..5821053
CUST_266_PI425248043	GSVIVT01001068001	VIT_11s0149g00350	2.801564387	11.18678227	3.313967733	0.005068636	0.032721892	-2.282238026	VIT_211s0149g00350	glycosyl hydrolase family protein with chitinase insertion domain	chr11:7244942..7246174
CUST_2247_PI425248063	GSVIVT01021189001	VIT_10s0003g01050	2.801250204	8.780876767	3.892507351	0.001602511	0.015720796	-1.168888893	VIT_210s0003g01050	uncharacterized protein	chr10:2441876..2445411
CUST_855_PI425248304	GSVIVT01003253001	VIT_00s0184g00040	2.800087262	7.386453633	4.684152484	0.000344115	0.006684736	0.330152315	MCM6	minichromosome maintenance protein	chrUn:8364016..8371626
CUST_2760_PI425248304	GSVIVT01009305001	VIT_18s0001g08700	2.798624153	7.41387753	4.671048443	0.000352806	0.006767407	0.305809134	ZCF125	p-loop containing nucleoside triphosphate hydrolase-like protein	chr18:7156540..7166217
CUST_1625_PI425248063	GSVIVT01016451001	VIT_13s0019g02540	2.794392414	12.24802693	4.076996917	0.001114058	0.012617929	-0.815341359	VIT_213s0019g02540	cucumisin-like	chr13:3771568..3779738
CUST_11805_PI425248304	GSVIVT01034267001	VIT_09s0070g00480	2.792658764	10.3837651	4.495340697	0.000493855	0.008106247	-0.022391437	LRX2	extensin-like protein	chr9:13695703..13699381
CUST_10466_PI425248304	GSVIVT01031229001	VIT_14s0060g01290	2.788067219	11.57007385	7.884189473	1.54E-06	0.000788254	5.548131839	CRT1a_CRT1b	calreticulin	chr14:1034028..1037941
CUST_3514_PI425248304	GSVIVT01011508001	VIT_14s0108g01630	2.787103201	7.317565137	5.522813865	7.29E-05	0.003303193	1.843217968	VIT_214s0108g01630	tpx2 (targeting protein for xklp2) family protein	chr14:30165022..30170199
CUST_8727_PI425248043	GSVIVT01036991001	VIT_03s0088g00950	2.782728969	9.853343273	2.88151147	0.011993384	0.058099777	-3.104354174	TBL13	trichome birefringence-like 13 protein	chr3:9160685..9162450
CUST_11549_PI425248304	GSVIVT01033759001	VIT_08s0007g04070	2.776050582	7.345023297	4.54329877	0.000450386	0.007760696	0.067509568	CYP76G1	cytochrome	chr8:18056453..18058653
CUST_5808_PI425248304	GSVIVT01018625001	VIT_16s0022g00670	2.771708299	7.806513264	5.110637919	0.000154551	0.004612644	1.111202707	VIT_216s0022g00670	vacuolar invertase	chr16:12049723..12054218
CUST_377_PI425248304	GSVIVT01001119001	VIT_01s0150g00390	2.766175144	9.077261253	3.571207512	0.003033393	0.023590595	-1.787355656	MCM2	minichromosome maintenance protein 2	chr1:22756441..22763125
CUST_268_PI425248043	GSVIVT01001074001	VIT_11s0149g00380	2.764846415	10.86741829	3.010325724	0.009287074	0.04869582	-2.861552948	VIT_211s0149g00380	glycosyl hydrolase family protein with chitinase insertion domain	chr11:7290181..7291531
CUST_12840_PI425248304	GSVIVT01037059001	VIT_03s0088g00260	2.759125831	10.45378893	2.4879316	0.025947606	0.098142742	-3.828025101	scpl16_scpl17	serine carboxypeptidase-like 18-like	chr3:8252532..8257124
CUST_2286_PI425248043	GSVIVT01009696001	VIT_18s0001g12360	2.758784228	9.258867279	4.230242643	0.000825381	0.010727529	-0.52323488	DUT1	deoxyuridine 5 -triphosphate nucleotidohydrolase-like	chr18:10552665..10554549
CUST_2815_PI425248063	GSVIVT01025914001	VIT_18s0041g02150	2.756129457	9.426712438	3.875840903	0.001656212	0.016058138	-1.200906622	VIT_218s0041g02150	gdsl esterase lipase	chr18:27298743..27301524
CUST_1958_PI425248043	GSVIVT01008423001	VIT_17s0000g02470	2.749109993	10.91701411	2.917872808	0.011159345	0.055174572	-3.036048821	ATLP-1	thaumatin-like protein	chr17:2254244..2255631
CUST_889_PI425248043	GSVIVT01003718001	VIT_11s0206g00030	2.746808975	10.91775788	3.104637203	0.007696952	0.04303855	-2.682496207	VIT_211s0206g00030	glycosyl hydrolase family protein with chitinase insertion domain	chr11:7344796..7346208
CUST_243_PI425248063	GSVIVT01010033001	VIT_18s0001g15550	2.745839762	8.086617143	7.721646072	1.96E-06	0.000854189	5.319807992	scpl42	serine carboxypeptidase-like 42	chr18:13667828..13671320
CUST_3586_PI425248043	GSVIVT01015888001	VIT_03s0017g02210	2.743170405	7.298418672	4.946482258	0.000209757	0.005183049	0.813252582	VIT_203s0017g02210	uncharacterized protein	chr3:18962367..18963418
CUST_2284_PI425248063	GSVIVT01021237001	VIT_10s0003g01460	2.738952512	7.287965103	4.8247904	0.000263631	0.005817885	0.590172734	VIT_210s0003g01460	nucleobase ascorbate transporter	chr10:2861874..2866847
CUST_1520_PI425248043	GSVIVT01006519001	VIT_00s2739g00010	2.73615693	7.822903005	3.235041073	0.005933827	0.036569251	-2.433526362	bHLH093	transcription factor bhlh93-like	chrUn:42774515..42775292
CUST_7834_PI425248304	GSVIVT01024725001	VIT_06s0004g06730	2.730147666	8.146066804	3.781501481	0.001996575	0.018098423	-1.382322798	FAD8	protein	chr6:7432652..7435612
CUST_7099_PI425248304	GSVIVT01022967001	VIT_12s0034g01430	2.728028069	7.035946273	4.77471958	0.000289784	0.006094457	0.497863253	VIT_212s0034g01430	f-box protein at1g10780-like	chr12:17454127..17455632
CUST_6998_PI425248043	GSVIVT01030170001	VIT_08s0058g01420	2.726483789	8.084471889	3.966396608	0.00138495	0.0143835	-1.027083641	VIT_208s0058g01420	uncharacterized protein	chr8:10877084..10877929
CUST_263_PI425248027	XM002274127MYCA1	VIT_15s0046g02560	2.716391142	9.620952154	3.910875134	0.001545375	0.015381478	-1.133615717	GL3	myc-like anthocyanin regulatory protein	chr15:19338771..19344160
CUST_7586_PI425248304	GSVIVT01024198001	VIT_03s0038g00430	2.714922326	9.023683885	3.544979433	0.003196213	0.024257989	-1.837882137	VIT_203s0038g00430	dna-damage-inducible protein	chr3:398627..406803
CUST_12279_PI425248304	GSVIVT01035663001	VIT_04s0008g03780	2.714608566	7.854889512	4.224878376	0.000834062	0.010787666	-0.533431219	PC-MYB1	myb-related protein 3r-1-like	chr4:3110422..3117976
CUST_1418_PI425248304	GSVIVT01005679001	VIT_00s0283g00030	2.712647518	8.18509436	6.107769725	2.61E-05	0.002178666	2.839690127	CNX1	calnexin homolog	chrUn:21173418..21174506
CUST_3259_PI425248304	GSVIVT01010931001	--	2.71243964	7.376501255	6.865557673	7.41E-06	0.001521323	4.053277619		NA	chr11:15449615..15451000
CUST_3421_PI425248043	GSVIVT01015291001	VIT_11s0016g03030	2.709847084	7.463225345	3.852014223	0.001736179	0.016561865	-1.246698029	IQD26	iq domain-containing protein	chr11:2439159..2441049
CUST_67_PI425248304	GSVIVT01000128001	VIT_07s0129g00230	2.709784404	8.799409493	3.474435648	0.003679161	0.02657727	-1.973734645	VIT_207s0129g00230	glucan endo- -beta-glucosidase	chr7:15497543..15499633
CUST_4632_PI425248304	GSVIVT01015290001	VIT_11s0016g03020	2.708770725	7.778807021	6.751258442	8.92E-06	0.001594039	3.87585234	VIT_211s0016g03020	probable pectinesterase 53-like	chr11:2434577..2437702
CUST_2036_PI425248063	GSVIVT01019965001	VIT_01s0026g02620	2.699482732	9.196335731	2.999031944	0.009498032	0.049470465	-2.882927575	EXPA1	expansin	chr1:12260037..12261821
CUST_2653_PI425248063	GSVIVT01021734001	VIT_10s0003g05550	2.698465643	7.748211631	4.208955793	0.000860387	0.010983967	-0.563709663	VIT_210s0003g05550	reticuline oxidase-like	chr10:10224120..10225715
CUST_4485_PI425248043	GSVIVT01019841001	VIT_02s0025g04280	2.68938473	9.882371734	3.992664583	0.001315065	0.013939167	-0.976733566	OSM34	PREDICTED: thaumatin-like protein	chr2:3799837..3800512
CUST_4487_PI425248043	GSVIVT01019848001	VIT_02s0025g04330	2.688842156	10.77535923	3.603306364	0.002845457	0.022686063	-1.725513938	OSM34	thaumatin-like protein	chr2:3821889..3822828
CUST_3187_PI425248063	GSVIVT01032774001	VIT_13s0067g01530	2.688522616	6.788739028	5.657298747	5.73E-05	0.002941724	2.076821587	VIT_213s0067g01530	mitotic checkpoint serine threonine-protein kinase bub1 beta	chr13:861550..868902
CUST_3468_PI425248304	GSVIVT01011408001	VIT_14s0108g00710	2.678223721	7.432079405	4.095564932	0.001074186	0.012368792	-0.77986338	SMC3	structural maintenance of chromosomes protein 4	chr14:29409938..29423532
CUST_1629_PI425248063	GSVIVT01016455001	VIT_13s0019g02490	2.667849785	12.85877865	3.731043269	0.002206933	0.019418621	-1.479455047	VIT_213s0019g02490	uncharacterized protein loc100259879	chr13:3740286..3750179
CUST_2656_PI425248063	GSVIVT01021739001	VIT_10s0003g05580	2.667623855	7.768938013	4.289086083	0.000736009	0.010088361	-0.411535349	VIT_210s0003g05580	reticuline oxidase-like	chr10:10359501..10361096
CUST_27_PI425248304	GSVIVT01000048001	VIT_14s0128g00440	2.6659694	7.30743416	4.218194932	0.00084501	0.010881651	-0.546138127	ATN	microtubule binding protein	chr14:3072464..3074713
CUST_1875_PI425248063	GSVIVT01018536001	--	2.664758891	7.216314889	6.499001183	1.35E-05	0.001828603	3.477217217		NA	chr16:13708354..13711799
CUST_3826_PI425248304	GSVIVT01013357001	VIT_18s0122g01460	2.663327945	7.014545277	4.177567569	0.000914799	0.011406347	-0.623453238	CYP87A2	cytochrome p450	chr18:1007920..1011012
CUST_263_PI425248043	GSVIVT01001064001	VIT_11s0149g00320	2.662384416	9.230616492	3.231529928	0.005975565	0.036745831	-2.440247384	VIT_211s0149g00320	glycosyl hydrolase family 18 protein	chr11:7208639..7209726
CUST_10262_PI425248304	GSVIVT01030594001	VIT_12s0059g02220	2.659847059	7.514743231	6.813001763	8.07E-06	0.001575935	3.971942781	VIT_212s0059g02220	protein transparent testa 12-like	chr12:7024921..7027834
CUST_2433_PI425248063	GSVIVT01021426001	VIT_10s0003g03080	2.657414405	7.512572195	4.902327686	0.000227849	0.005407118	0.732521923	MCM3	dna replication licensing factor mcm3-like protein	chr10:5227247..5235270
CUST_1626_PI425248063	GSVIVT01016452001	VIT_13s0019g02530	2.65649231	12.84080188	3.805375873	0.001904244	0.017554543	-1.336386014	VIT_213s0019g02530	uncharacterized protein loc100259879	chr13:3768030..3771501
CUST_5822_PI425248304	GSVIVT01018715001	VIT_16s0022g00060	2.649241997	7.539596077	3.548333725	0.003174909	0.024199178	-1.831420686	SMC2	condensin complex components subunit	chr16:10691873..10719210
CUST_9209_PI425248304	GSVIVT01028118001	VIT_07s0005g01430	2.649084674	7.5440408	4.851835663	0.000250533	0.005686007	0.639907886	PRL	protein prolifera	chr7:3956397..3963973
CUST_2069_PI425248043	GSVIVT01008879001	VIT_18s0001g03000	2.645747315	9.631908951	3.314677144	0.00506146	0.032692436	-2.280876571	VIT_218s0001g03000	universal stress protein family protein	chr18:3064369..3065897
CUST_3055_PI425248043	GSVIVT01014083001	VIT_19s0014g00230	2.642984045	6.906230169	5.331001748	0.000103132	0.003857415	1.505517269	VIT_219s0014g00230	protein	chr19:241617..242370
CUST_7893_PI425248043	GSVIVT01033538001	VIT_08s0007g06060	2.634057879	7.327936783	3.577383504	0.002996285	0.02342139	-1.775457316	BG3	beta- -glucanase	chr8:19876259..19877643
CUST_7443_PI425248043	GSVIVT01031688001	VIT_05s0062g01360	2.632935899	8.967140475	4.523513747	0.000467821	0.007930699	0.030449333	VIT_205s0062g01360	phd finger	chr5:20212999..20214065
CUST_5700_PI425248043	GSVIVT01025019001	VIT_06s0004g04270	2.628028184	11.72551586	4.297905269	0.000723495	0.009983709	-0.3948186	HTA12	histone h2a	chr6:5226169..5227478
CUST_4940_PI425248304	GSVIVT01016095001	VIT_09s0018g01630	2.623272281	6.957049165	4.079696463	0.001108169	0.01258727	-0.810181983	TLP8	tubby-like protein 8	chr9:18883843..18888663
CUST_4635_PI425248043	GSVIVT01020616001	VIT_12s0028g02990	2.620274761	10.31877986	3.809474547	0.001888834	0.017481355	-1.328501342	FLA13	fasciclin-like arabinogalactan protein 13	chr12:3728058..3728958
CUST_13160_PI425248304	GSVIVT01037973001	VIT_10s0092g00360	2.612896323	8.064074498	3.665931414	0.002511927	0.021035512	-1.604861815	VPS2	vacuolar protein sorting-associated protein 2 homolog 2-like	chr10:11911990..11918232
CUST_12087_PI425248304	GSVIVT01035323001	VIT_04s0008g00530	2.611465884	7.907764716	4.95909229	0.000204868	0.005137154	0.836263348	AUR1	serine threonine-protein kinase aurora-1	chr4:466492..470163
CUST_3093_PI425248304	GSVIVT01009931001	VIT_18s0001g14500	2.611220937	11.34300348	4.961306164	0.000204022	0.005137154	0.840301144	SHD	endoplasmin-like protein	chr18:12501749..12507830
CUST_6828_PI425248304	GSVIVT01022113001	VIT_07s0031g00470	2.604826598	7.86270149	3.801230417	0.00191996	0.017632214	-1.344361173	ICU2	dna polymerase alpha catalytic subunit	chr7:16682441..16697668
CUST_2961_PI425248304	GSVIVT01009690001	VIT_18s0001g12300	2.600336267	7.123851862	5.265770688	0.000116173	0.004031112	1.389488559	VIT_218s0001g12300	uncharacterized protein	chr18:10510992..10513631
CUST_2049_PI425248043	GSVIVT01008783001	VIT_18s0001g01410	2.598229931	7.28502733	4.097559186	0.001069991	0.012368652	-0.77605425	VIT_218s0001g01410	PREDICTED: uncharacterized LOC100245343	chr18:1996714..1997619
CUST_8372_PI425248304	GSVIVT01025760001	VIT_08s0040g01140	2.5977302	9.644065699	6.115428239	2.58E-05	0.002178666	2.852394555	SCPL45	serine carboxypeptidase-like 45-like	chr8:12155281..12158011
CUST_334_PI425248063	GSVIVT01010184001	VIT_01s0010g01200	2.597720895	10.20733604	7.055021305	5.47E-06	0.001382256	4.343010982	DWF1	cell elongation protein diminuto	chr1:16927370..16938407
CUST_6124_PI425248304	GSVIVT01019518001	VIT_02s0025g01350	2.589386898	6.773489832	5.361984537	9.75E-05	0.003800785	1.560419015	POLA3	dna primase small subunit	chr2:1267448..1273671
CUST_6752_PI425248304	GSVIVT01021951001	VIT_14s0030g00930	2.584994741	6.424357574	4.741329723	0.000308702	0.006307997	0.436142294	TT10	multicopper oxidase	chr14:5204116..5206996
CUST_1757_PI425248304	GSVIVT01007336001	VIT_00s0532g00020	2.583754259	7.61710328	4.030513818	0.001220634	0.013321437	-0.904248845	ATK1	kinesin 1	chrUn:31421956..31428986
CUST_2906_PI425248063	GSVIVT01026050001	VIT_18s0041g00800	2.580272328	7.534982273	4.584417925	0.000416259	0.007397839	0.144402081	UGT88A1	udp-glycosyltransferase 88a1-like	chr18:25307237..25310613
CUST_4671_PI425248304	GSVIVT01015359001	VIT_11s0016g03640	2.579616584	9.134115582	2.72712906	0.016267276	0.071323481	-3.391968055	ROP9	rac gtp binding protein arac7	chr11:2971817..2974633
CUST_7533_PI425248304	GSVIVT01024076001	VIT_03s0038g01860	2.578875546	6.795961038	4.549517983	0.000445045	0.007721282	0.079150752	PRP4	extensin-like protein	chr3:1298169..1302974
CUST_8720_PI425248304	GSVIVT01026985001	VIT_15s0046g02000	2.578850389	6.21039744	7.001731606	5.96E-06	0.001382256	4.262067821	VIT_215s0046g02000	probable polygalacturonase-like	chr15:18819105..18821478
CUST_8728_PI425248043	GSVIVT01036993001	VIT_03s0088g00940	2.578343652	7.48773427	3.669285535	0.002495221	0.020982484	-1.598400456	VIT_203s0088g00940	pathogenesis-related protein 1	chr3:9150089..9150574
CUST_9242_PI425248304	GSVIVT01028170001	VIT_07s0005g01940	2.57416337	7.606378207	4.283845372	0.000743549	0.010123917	-0.421472162	VIT_207s0005g01940	pectinesterase family expressed	chr7:4380862..4382867
CUST_163_PI425248027	XM002283481LOC100250853	VIT_14s0108g00740	2.573062099	10.78411101	3.214780874	0.006178731	0.037556576	-2.472296402	GASA4_VIT_214s0108g00740	gibberellin-regulated protein	chr14:29446285..29447938
CUST_7122_PI425248304	GSVIVT01023024001	VIT_12s0034g00930	2.567774571	6.868284864	5.008713969	0.000186748	0.004993392	0.926616421	HIR1	hypersensitive-induced response protein	chr12:16756990..16760841
CUST_2885_PI425248043	GSVIVT01013464001	VIT_18s0122g00200	2.564436877	7.983615831	3.614183858	0.002784472	0.02234717	-1.704556808	VIT_218s0122g00200	NA	chr18:233636..236329
CUST_1156_PI425248063	GSVIVT01012219001	VIT_01s0011g00490	2.562286547	6.904716201	5.494759668	7.67E-05	0.003411302	1.794155206	VIT_201s0011g00490	pentatricopeptide repeat-containing protein	chr1:475548..481438
CUST_8121_PI425248043	GSVIVT01034372001	VIT_10s0071g00770	2.560960496	10.35636007	3.312447051	0.005084052	0.032798543	-2.285156327	VIT_210s0071g00770	aspartic proteinase nepenthesin-1-like	chr10:17284723..17286494
CUST_7842_PI425248043	GSVIVT01033355001	VIT_08s0007g07820	2.559443041	9.867023922	3.101135701	0.007750856	0.043258137	-2.689160732	VIT_208s0007g07820	leucine-rich repeat-like protein	chr8:21253140..21259663
CUST_4594_PI425248304	GSVIVT01015235001	VIT_11s0016g02520	2.544790384	7.152052524	6.796529198	8.28E-06	0.001575935	3.946363529	VIT_211s0016g02520	uncharacterized protein	chr11:2013249..2016589
CUST_4843_PI425248304	GSVIVT01015720001	VIT_03s0017g00980	2.543791783	9.692656381	4.967217234	0.000201781	0.005124393	0.851079064	MUR4	udp-arabinose 4-epimerase	chr3:16336055..16343696
CUST_8777_PI425248043	GSVIVT01037277001	VIT_06s0009g03350	2.542659296	7.817205002	6.267812857	1.99E-05	0.002058415	3.10331824	NPC2	phospholipase c	chr6:16555046..16558576
CUST_1682_PI425248063	GSVIVT01016518001	VIT_13s0019g01840	2.541596008	7.99499847	4.978313165	0.000197642	0.005078583	0.871298777	FZR3	protein fizzy-related 3	chr13:3190368..3193037
CUST_10731_PI425248304	GSVIVT01031781001	VIT_03s0063g00860	2.540807406	10.774775	6.390814992	1.62E-05	0.001919849	3.303268108	scpl40	serine carboxypeptidase-like protein	chr3:4315102..4317754
CUST_5270_PI425248304	GSVIVT01017208001	VIT_09s0002g05680	2.538655805	6.459140855	5.285092464	0.00011214	0.003969994	1.423918545	VIT_209s0002g05680	protein	chr9:5435903..5439446
CUST_135_PI425248063	GSVIVT01001614001	VIT_18s0164g00170	2.533737137	6.85378493	5.463757341	8.11E-05	0.003499272	1.739804549	LAC14	low quality protein: laccase-14-like	chr18:18495150..18499455
CUST_3060_PI425248063	GSVIVT01032631001	VIT_13s0067g03650	2.531651233	11.61439263	4.517491038	0.000473265	0.007978449	0.019159997	VIT_213s0067g03650	histone -like	chr13:2040250..2041556
CUST_2910_PI425248304	GSVIVT01009581001	VIT_18s0001g11300	2.521035365	11.34140592	3.431411747	0.004009066	0.028113129	-2.056537847	VIT_218s0001g11300	lysine histidine transporter	chr18:9614105..9619838
CUST_1188_PI425248304	GSVIVT01004405001	VIT_00s1312g00010	2.517867173	7.386169905	4.496342669	0.000492904	0.008106247	-0.020510793	bHLH093	transcription factor bhlh93-like	chrUn:38418945..38420758
CUST_4827_PI425248043	GSVIVT01021886001	VIT_14s0030g01420	2.517621034	7.060032334	5.406967518	8.98E-05	0.003641132	1.639888085	VIT_214s0030g01420	uncharacterized n-acetyltransferase p20-like	chr14:6011968..6013878
CUST_1696_PI425248043	GSVIVT01007373001	VIT_00s0540g00050	2.516750574	9.425960325	3.197975121	0.006389496	0.038260478	-2.50443329	VIT_200s0540g00050	glycosyl hydrolase family 18 protein	chrUn:31580496..31580711
CUST_7341_PI425248304	GSVIVT01023699001	VIT_11s0037g00880	2.509395227	6.99934595	4.03689956	0.001205398	0.01324096	-0.892027418	SDG4	histone-lysine n-methyltransferase ashr3	chr11:9538580..9561355
CUST_3730_PI425248043	GSVIVT01016903001	VIT_09s0002g02660	2.503968897	7.632616197	4.548420594	0.000445982	0.007724844	0.077096939	VIT_209s0002g02660	core-2 i-branching beta- -n-acetylglucosaminyltransferase family protein	chr9:2422109..2426052
CUST_1661_PI425248063	GSVIVT01016493001	VIT_13s0019g02120	2.490060613	8.025720966	4.06322083	0.001144615	0.012811876	-0.841677211	ZFP10	protein	chr13:3432929..3433915
CUST_1374_PI425248063	GSVIVT01013771001	VIT_01s0127g00400	2.484329691	6.024875413	5.688938748	5.42E-05	0.002900333	2.131395227	VIT_201s0127g00400	pectin lyase-like protein	chr1:7736722..7740705
CUST_2335_PI425248304	GSVIVT01008544001	VIT_17s0000g01370	2.480080412	7.033600712	5.35560804	9.86E-05	0.003807957	1.549130847	VIT_217s0000g01370	deoxycytidylate deaminase	chr17:967651..972345
CUST_2554_PI425248063	GSVIVT01021583001	VIT_10s0003g04330	2.474680577	7.913940797	4.056966979	0.001158767	0.012904562	-0.853636547	VIT_210s0003g04330	pentatricopeptide repeat-containing protein	chr10:7424996..7435560
CUST_2659_PI425248063	GSVIVT01021745001	VIT_10s0003g05620	2.47285025	7.299111772	4.451948735	0.000536904	0.008437292	-0.103930548	VIT_210s0003g05620	reticuline oxidase-like	chr10:10435804..10437399
CUST_5606_PI425248304	GSVIVT01017963001	VIT_05s0020g03350	2.469309452	7.602725997	6.262246457	2.01E-05	0.002058415	3.094214811	VIT_205s0020g03350	random slug protein	chr5:5108616..5111341
CUST_5836_PI425248304	GSVIVT01018742001	VIT_04s0023g03740	2.46703007	6.569622493	5.106154527	0.000155838	0.004624389	1.103111935	VIT_204s0023g03740	tetratricopeptide repeat domain-containing protein	chr4:20279054..20280781
CUST_1283_PI425248043	GSVIVT01005518001	VIT_00s1847g00010	2.465205431	7.86288099	4.27178716	0.000761202	0.010262697	-0.444344082	APT4	adenine phosphoribosyltransferase	chrUn:40500819..40503367
CUST_4470_PI425248043	GSVIVT01019774001	VIT_02s0025g03680	2.461287204	10.30958305	5.677835981	5.53E-05	0.002906851	2.112261678	TUB8	beta tubulin	chr2:3205257..3205706
CUST_11387_PI425248304	GSVIVT01033464001	VIT_08s0007g06800	2.459614684	7.228427594	4.014357776	0.001260066	0.013562294	-0.935179544	CMT1_CMT2	dna (cytosine-5)-methyltransferase	chr8:20455686..20461582
CUST_4465_PI425248304	GSVIVT01015015001	VIT_11s0016g00460	2.456284841	7.463685817	4.395113323	0.000599197	0.009014477	-0.211005065	TES	kinesin-like protein	chr11:448473..458645
CUST_6072_PI425248043	GSVIVT01026618001	VIT_04s0044g00290	2.443266718	8.557842421	3.910341833	0.001547004	0.015386183	-1.13463966	VIT_204s0044g00290	uncharacterized LOC100254025	chr4:20985266..20986429
CUST_5466_PI425248304	GSVIVT01017722001	VIT_05s0020g01160	2.441890975	7.277171184	3.765091035	0.002062661	0.018514537	-1.413906722	VIT_205s0020g01160	at4g15890-like partial	chr5:2906780..2913701
CUST_197_PI425248043	GSVIVT01000777001	VIT_12s0142g00040	2.440661213	7.896155152	6.796684511	8.28E-06	0.001575935	3.946604896	GPAT1	glycerol-3-phosphate acyltransferase 1-like	chr12:22151..24184
CUST_5603_PI425248304	GSVIVT01017954001	VIT_05s0020g03280	2.438287898	5.591566844	6.80782517	8.13E-06	0.001575935	3.963908815	VIT_205s0020g03280	amine oxidase	chr5:5055644..5059039
CUST_6543_PI425248304	GSVIVT01020830001	VIT_12s0028g00940	2.4382068	7.507268469	4.029559934	0.001222927	0.013328953	-0.906074647	VIT_212s0028g00940	uncharacterized protein	chr12:1444406..1450445
CUST_180_PI425248027	XM002280070LOC100243560	VIT_07s0005g02230	2.429442	9.205984453	5.989513489	3.20E-05	0.002353108	2.642386432	SAM-2	s-adenosylmethionine synthetase	chr7:4612325..4615608
CUST_827_PI425248304	GSVIVT01003175001	VIT_03s0180g00040	2.424991624	8.719806567	2.503222296	0.025190642	0.096182121	-3.800562626	CYCD3-2	d3-type cyclin	chr3:5973765..5975813
CUST_12967_PI425248304	GSVIVT01037542001	VIT_06s0009g00810	2.420772746	9.621723959	4.331666554	0.000677574	0.009614323	-0.330884786	VIT_206s0009g00810	lysosomal beta glucosidase-like	chr6:11742669..11747964
CUST_5581_PI425248304	GSVIVT01017915001	VIT_05s0020g02910	2.420550235	7.658856482	5.691250292	5.40E-05	0.002900333	2.135376449	NP3	mitogen activated protein kinase kinase kinase	chr5:4619229..4633132
CUST_5062_PI425248304	GSVIVT01016804001	VIT_09s0002g01710	2.419468845	8.433413366	5.552739988	6.91E-05	0.003212562	1.895428767	VIT_209s0002g01710	coatomer subunit zeta-1	chr9:1537562..1542931
CUST_2432_PI425248304	GSVIVT01008707001	VIT_18s0001g00470	2.418909634	11.4044337	3.463772862	0.003758291	0.026936924	-1.994260574	sks5	l-ascorbate oxidase homolog	chr18:1351279..1357082
CUST_47_PI425248027	AF003007VVTL1	VIT_02s0025g04330	2.416658735	12.98484868	3.642211784	0.00263334	0.02163542	-1.650557616	OSM34	thaumatin-like protein	chr2:3821902..3822817
CUST_5529_PI425248043	GSVIVT01024442001	VIT_16s0039g02430	2.411664487	6.61263208	6.165059139	2.37E-05	0.00213706	2.934508622	VIT_216s0039g02430	uncharacterized protein	chr16:2625988..2626809
CUST_412_PI425248063	GSVIVT01010301001	VIT_01s0010g02240	2.41043782	7.088525401	6.77925601	8.52E-06	0.001575935	3.919496639	VIT_201s0010g02240	tpx2 (targeting protein for xklp2) protein family	chr1:19214737..19218992
CUST_2546_PI425248063	GSVIVT01021573001	--	2.409214555	7.259144436	3.145807547	0.007090366	0.040778037	-2.604048369		NA	chr10:7241767..7243530
CUST_6173_PI425248304	GSVIVT01019607001	VIT_02s0025g02140	2.40611027	8.744027306	5.43137652	8.60E-05	0.003578994	1.68288993	BIP1	luminal binding protein	chr2:1900757..1904873
CUST_3441_PI425248304	GSVIVT01011364001	VIT_14s0108g00180	2.402826292	7.419145788	4.372880823	0.000625543	0.009202719	-0.252971324	VIT_214s0108g00180	quinohaemoprotein ethanol dehydrogenase type-1	chr14:28982934..28985707
CUST_10067_PI425248304	GSVIVT01030144001	VIT_12s0057g01510	2.401763542	6.646245999	4.610365596	0.000396105	0.007193435	0.192832206	VIT_212s0057g01510	uncharacterized protein	chr12:10238375..10250990
CUST_1167_PI425248304	GSVIVT01004251001	VIT_00s1188g00010	2.401405731	7.413722658	4.730317529	0.000315217	0.006406687	0.415757943	VIT_200s1188g00010	uncharacterized protein	chrUn:37674950..37677151
CUST_7618_PI425248304	GSVIVT01024251001	--	2.389307354	7.035679852	4.507967913	0.000482007	0.008039994	0.001301775		NA	chr16:212422..229833
CUST_2201_PI425248043	GSVIVT01009376001	VIT_18s0001g09400	2.386519535	8.986205236	3.888144557	0.001616395	0.015798746	-1.177269151	CB5-D	cytochrome b5	chr18:7880354..7881001
CUST_8295_PI425248304	GSVIVT01025610001	VIT_08s0040g02590	2.386303263	7.076377976	4.844936119	0.000253809	0.005720043	0.627228312	VIT_208s0040g02590	bipolar kinesin krp-	chr8:13626007..13635209
CUST_2047_PI425248304	GSVIVT01008043001	VIT_17s0000g05840	2.383350204	8.652575882	3.698142168	0.002356055	0.020292279	-1.54281607	IQD31	protein iq-domain 31-like	chr17:6368468..6379348
CUST_6181_PI425248304	GSVIVT01019626001	VIT_02s0025g02310	2.382852893	8.957685161	4.086686208	0.001093066	0.012478892	-0.796825286	LHW_VIT_202s0025g02310	hlh dna-binding domain superfamily protein	chr2:2064381..2070248
CUST_6703_PI425248304	GSVIVT01021831001	VIT_14s0030g01870	2.379114273	9.293031866	3.381397654	0.004430073	0.030015769	-2.152722301	NEK2	serine threonine-protein kinase nek2-like	chr14:6773465..6781464
CUST_6713_PI425248043	GSVIVT01029059001	--	2.378433026	8.427806226	4.277915654	0.000752177	0.010194436	-0.432718117		NA	chr5:11603122..11606724
CUST_3868_PI425248304	GSVIVT01013420001	VIT_18s0122g00790	2.375992578	9.451795345	3.932099554	0.001481926	0.014962677	-1.092874631	XCP1	cysteine proteinase	chr18:582109..583745
CUST_343_PI425248304	GSVIVT01001050001	VIT_11s0149g00190	2.374356957	6.763377085	6.717786943	9.42E-06	0.001637168	3.823518017	DRS1	wd repeat-containing protein 76-like	chr11:7056518..7060532
CUST_220_PI425248063	GSVIVT01010003001	VIT_18s0001g15240	2.372707125	5.602088728	7.142868087	4.76E-06	0.001276854	4.475509786	ARPN	basic blue protein	chr18:13365474..13366663
CUST_6919_PI425248304	GSVIVT01022278001	VIT_07s0031g01990	2.371954408	9.417194714	4.606550133	0.000399005	0.007208961	0.185715336	RNR1	ribonucleoside-diphosphate reductase large subunit	chr7:18114524..18121281
CUST_37_PI425248027	XM002284076LOC100241539	VIT_17s0000g07260	2.368006764	11.53973238	4.618703414	0.000389845	0.007158798	0.20837903	PDCB3	plasmodesmata callose-binding protein 3	chr17:8111073..8115865
CUST_342_PI425248043	GSVIVT01001299001	VIT_02s0154g00320	2.366023397	6.145287743	4.959914317	0.000204554	0.005137154	0.837762682	VIT_202s0154g00320	14 kda proline-rich protein	chr2:5141540..5142274
CUST_4171_PI425248304	GSVIVT01014272001	VIT_19s0014g02070	2.36572339	8.098128082	4.705694681	0.000330304	0.006567446	0.370128976	VIT_219s0014g02063 VIT_219s0014g02070	udp-glycosyltransferase 79b9-like	chr19:2219866..2232444
CUST_13348_PI425248304	GSVIVT01038580001	VIT_16s0098g01580	2.365555749	8.367546846	4.445668792	0.000543447	0.00849495	-0.115746549	BIP1_BIP2	luminal binding protein	chr16:21738678..21742840
CUST_4943_PI425248304	GSVIVT01016100001	VIT_09s0018g01670	2.364138796	8.272353002	3.678780677	0.002448535	0.020742054	-1.580109649	VIT_209s0018g01670	aspartic proteinase nepenthesin-1-like	chr9:18973023..18975323
CUST_12532_PI425248304	GSVIVT01036139001	VIT_06s0080g00320	2.354501933	8.893815694	4.961578738	0.000203918	0.005137154	0.84079824	VIT_206s0080g00320	uncharacterized protein loc100248360	chr6:20237684..20242397
CUST_10787_PI425248304	GSVIVT01031948001	VIT_03s0063g02375	2.352263663	6.045326771	4.136955968	0.000990467	0.011929093	-0.700857654	VIT_203s0063g02375	NA	chr3:5608889..5615417
CUST_13085_PI425248304	GSVIVT01037791001	VIT_03s0091g01290	2.350527356	10.81018208	2.597601265	0.020966998	0.085125435	-3.629739338	SCPL7_scpl18	serine carboxypeptidase-like 18-like	chr3:7951098..7955705
CUST_3369_PI425248304	GSVIVT01011129001	VIT_07s0104g00020	2.350422318	6.276289119	6.183600331	2.29E-05	0.00213706	2.965088467	ARIA	arm repeat protein interacting with abf2-like	chr7:1339352..1346941
CUST_3110_PI425248304	GSVIVT01009959001	VIT_18s0001g14770	2.348998572	6.77803291	4.096500097	0.001072216	0.012368652	-0.778077134	VIT_218s0001g14770	gdsl esterase lipase exl3	chr18:12838654..12840711
CUST_8144_PI425248304	GSVIVT01025314001	VIT_06s0004g01730	2.348605144	7.928592382	4.28316893	0.000744529	0.010129894	-0.422754917	VIT_206s0004g01730	protein	chr6:2120950..2125115
CUST_6204_PI425248304	GSVIVT01019668001	VIT_02s0025g02690	2.347390172	6.300755723	5.286311939	0.000111891	0.003969994	1.426089824	iqd17	protein	chr2:2335462..2337426
CUST_247_PI425248304	GSVIVT01000724001	VIT_07s0141g00330	2.347168504	7.453731246	4.614843011	0.000392731	0.007171313	0.201181796	FBL17	f-box lrr-repeat protein 17-like	chr7:193329..199382
CUST_9541_PI425248304	GSVIVT01028874001	VIT_16s0050g00980	2.342595681	6.482078857	6.36765788	1.68E-05	0.001952295	3.265801465	FRO2	ferric reduction oxidase 2	chr16:17911251..17919834
CUST_192_PI425248063	GSVIVT01004932001	VIT_01s0244g00030	2.334353978	8.066610432	5.22454435	0.00012529	0.004206294	1.315854014	ACP4	acyl carrier protein	chr1:21612648..21615897
CUST_2041_PI425248043	GSVIVT01008762001	VIT_18s0001g01130	2.330955486	8.387856994	4.235757756	0.000816551	0.010650549	-0.51275414	EXPA11	alpha-expansin precursor	chr18:1778795..1780353
CUST_8491_PI425248304	GSVIVT01026341001	VIT_04s0043g00620	2.330773281	9.4975064	2.696425697	0.017279046	0.074381278	-3.448648371	VIT_204s0043g00620	gdsl esterase lipase at5g33370-like	chr4:14427681..14430561
CUST_133_PI425248063	GSVIVT01001604001	VIT_18s0164g00110	2.330230636	6.723301175	5.011421915	0.000185808	0.004987766	0.93153807	LAC14	low quality protein: laccase-14-like	chr18:18346656..18351161
CUST_7945_PI425248304	GSVIVT01024946001	VIT_06s0004g04860	2.32590055	12.225797	3.547147732	0.003182425	0.024224575	-1.833705305	EXPA4	expansin	chr6:5817226..5819618
CUST_3307_PI425248063	GSVIVT01034506001	VIT_18s0072g00830	2.325433235	8.07702639	3.634190149	0.002675728	0.021876157	-1.666012014	PS1	forkhead-associated domain-containing protein	chr18:20203331..20206775
CUST_6436_PI425248043	GSVIVT01028074001	VIT_07s0005g01060	2.324602629	8.112153965	3.147175825	0.007071043	0.040702099	-2.60143854	VIT_207s0005g01060	histone h1-like partial	chr7:3625404..3628205
CUST_1845_PI425248304	GSVIVT01007643001	VIT_17s0000g09320	2.320793263	7.725628281	5.632942811	5.99E-05	0.002978149	2.034711162	VIT_217s0000g09320	pachytene checkpoint protein 2 homolog	chr17:10885567..10892759
CUST_3465_PI425248304	GSVIVT01011404001	VIT_14s0108g00670	2.319281132	6.869533034	5.192510789	0.000132885	0.004343254	1.258477949	SMC3	structural maintenance of chromosomes protein 4-like	chr14:29379140..29380290
CUST_3192_PI425248063	GSVIVT01032779001	VIT_13s0067g01450	2.318196123	9.120737574	3.298233295	0.005230428	0.033466937	-2.312427538	LBD21	lob domain-containing protein	chr13:817194..817709
CUST_1694_PI425248304	GSVIVT01007006001	VIT_00s0463g00010	2.315162995	7.957003849	3.634888364	0.002672011	0.02186004	-1.66466683	WRKY20	wrky transcription factor	chrUn:29694308..29699639
CUST_4230_PI425248043	GSVIVT01018699001	VIT_16s0022g00180	2.314200686	8.645281831	3.660760586	0.002537903	0.021166433	-1.614823056	ATSMC2	condensin complex components subunit	chr16:10997409..10997839
CUST_76_PI425248043	GSVIVT01000230001	VIT_07s0130g00030	2.31085504	13.41932533	2.551101648	0.022954915	0.090484728	-3.714178041	PDF2	defensin-like protein 6-like	chr7:20130225..20131820
CUST_8189_PI425248304	GSVIVT01025386001	VIT_06s0004g01080	2.301681375	6.356304098	5.07150222	0.000166172	0.004774317	1.040488281	CMT3	dna (cytosine-5)-methyltransferase	chr6:1170566..1183851
CUST_10300_PI425248304	GSVIVT01030716001	VIT_14s0006g00520	2.301560383	7.095171286	7.264401888	3.94E-06	0.001145738	4.656910138	VIT_214s0006g00520	glucan endo- -beta-glucosidase	chr14:14461122..14465888
CUST_3139_PI425248043	GSVIVT01014396001	VIT_19s0014g03220	2.300591206	7.987251478	2.894773482	0.011682329	0.057060048	-3.079463916	EPF1	protein	chr19:3355217..3356111
CUST_10814_PI425248304	GSVIVT01032007001	VIT_13s0064g01720	2.297648047	7.236970032	3.632862675	0.002682808	0.021894514	-1.668569538	BGLU17	beta-glucosidase d4	chr13:23604022..23631345
CUST_8556_PI425248043	GSVIVT01036278001	VIT_14s0081g00050	2.295369982	10.39486236	3.314228574	0.005065996	0.032713793	-2.28173744	PR4	wound-induced protein win2	chr14:7599091..7600447
CUST_1082_PI425248304	GSVIVT01003948001	VIT_00s0218g00050	2.294035803	7.460106951	6.222277641	2.15E-05	0.002108777	3.028709591	VIT_200s0218g00050	atp binding	chrUn:13962625..13968360
CUST_3506_PI425248063	GSVIVT01036886001	--	2.292479874	7.592460857	5.690974161	5.40E-05	0.002900333	2.134900905		NA	chr2:18220533..18246437
CUST_3308_PI425248304	GSVIVT01011042001	VIT_07s0104g00890	2.288289733	9.612812638	5.219031009	0.000126564	0.004206294	1.305988919	VIT_207s0104g00890	leucine-rich repeat family protein	chr7:2020369..2022497
CUST_2808_PI425248304	GSVIVT01009399001	VIT_18s0001g09580	2.287606563	6.421771379	5.468895201	8.03E-05	0.003475156	1.748821367	CYCA3-1	tpa: cyclin superfamily	chr18:7996242..7998773
CUST_9168_PI425248304	GSVIVT01028029001	VIT_07s0005g00630	2.28714625	6.936427977	4.010026038	0.001270858	0.013629904	-0.943475102	PP	poly(adp-ribose) polymerase	chr7:3291714..3298888
CUST_4629_PI425248304	GSVIVT01015283001	VIT_11s0016g02970	2.285831456	8.171582909	3.456019723	0.003816899	0.027210233	-2.009183665	MKK6	mitogen-activated protein kinase kinase 6	chr11:2377698..2381398
CUST_3677_PI425248043	GSVIVT01016682001	VIT_09s0002g00450	2.284249622	10.43434996	2.98018813	0.009860589	0.050831421	-2.91855649	VIT_209s0002g00450	subtilisin-like protease-like	chr9:343615..354566
CUST_1390_PI425248304	GSVIVT01005303001	VIT_00s0274g00080	2.283160019	7.075248305	5.066839606	0.000167616	0.004798353	1.032049922	VIT_200s0274g00080	flavoprotein wrba-like	chrUn:20422764..20425267
CUST_3606_PI425248304	GSVIVT01012635001	VIT_10s0116g00520	2.281835052	6.997244036	6.978509348	6.18E-06	0.001382256	4.226660702	XTH8	xyloglucan endotransglucosylase hydrolase protein a	chr10:236031..238074
CUST_8643_PI425248304	GSVIVT01026838001	VIT_15s0046g03520	2.28150803	9.966708433	5.040183653	0.000176124	0.004906579	0.983753535	PMM	phosphomannomutase a1	chr15:20074338..20079735
CUST_9045_PI425248304	GSVIVT01027728001	VIT_05s0049g00150	2.275516913	5.874721731	6.593095391	1.16E-05	0.001735649	3.627050138	VIT_205s0049g00150	dna repair helicase	chr5:7206105..7216168
CUST_3495_PI425248063	GSVIVT01036871001	VIT_02s0087g00810	2.274521662	8.545673608	3.219608963	0.006119471	0.037307176	-2.463060001	VIT_202s0087g00810	swib domain-containing protein	chr2:18405633..18408786
CUST_7703_PI425248304	GSVIVT01024439001	VIT_16s0039g02400	2.27307801	7.698316242	3.250600231	0.005752336	0.035698832	-2.403732977	FU	atp binding	chr16:2545020..2562534
CUST_1063_PI425248043	GSVIVT01004564001	VIT_00s1428g00010	2.272358967	7.770937993	4.989177411	0.000193675	0.005040977	0.891081082	VIT_200s1428g00010	protein binding	chrUn:39060267..39061560
CUST_2620_PI425248304	GSVIVT01009050001	VIT_18s0001g05910	2.27141861	7.919591075	6.611970288	1.12E-05	0.001735649	3.656942739	UGT85A2	udp-glycosyltransferase 85a2	chr18:4550436..4552363
CUST_7115_PI425248043	GSVIVT01030573001	VIT_12s0059g02010	2.268119074	8.509571873	3.041406788	0.008730095	0.046836899	-2.802651162	VIT_212s0059g02010	protein	chr12:6845399..6847569
CUST_975_PI425248063	GSVIVT01012003001	VIT_01s0011g02510	2.266884938	11.14061183	4.437357893	0.000552232	0.008583603	-0.131389696	VIT_201s0011g02510	zinc ribbon 1	chr1:2281187..2282306
CUST_275_PI425248043	GSVIVT01001101001	VIT_01s0150g00210	2.261812423	9.901172714	4.108080033	0.001048136	0.012279022	-0.755963116	CYP51G1	obtusifoliol 14alpha-demethylase	chr1:22640306..22644443
CUST_5483_PI425248304	GSVIVT01017752001	VIT_05s0020g01440	2.259003483	7.677987045	7.787308632	1.78E-06	0.000814361	5.412500337	VIT_205s0020g01440	protein	chr5:3151744..3155599
CUST_3782_PI425248043	GSVIVT01017085001	VIT_09s0002g04470	2.257668939	10.64470767	5.423626949	8.72E-05	0.003601318	1.66924655	VIT_209s0002g04470	NA	chr9:4065357..4065756
CUST_64_PI425248063	GSVIVT01000904001	VIT_01s0146g00010	2.256986441	7.749796703	4.946192348	0.000209871	0.005183049	0.812723319	VIT_201s0146g00010	NA	chr1:21761882..21762187
CUST_12544_PI425248304	GSVIVT01036171001	VIT_06s0080g00120	2.254717155	7.917463363	3.283529894	0.005386277	0.034168311	-2.34062631	CER4	fatty acyl- reductase 3-like	chr6:19851934..19857138
CUST_4466_PI425248304	GSVIVT01015018001	VIT_11s0016g00470	2.254594227	12.31120932	5.328329812	0.000103635	0.003857415	1.500776265	SUS4	sucrose synthase sus1	chr11:490468..494415
CUST_11473_PI425248304	GSVIVT01033614001	VIT_08s0007g05340	2.251221844	6.880536648	7.094128432	5.15E-06	0.001329128	4.402139418	VIT_208s0007g05340	kinesin heavy	chr8:19270131..19298262
CUST_1317_PI425248304	GSVIVT01005054001	VIT_00s0253g00040	2.25098828	8.083947453	3.690967622	0.002389905	0.020451406	-1.556634953	sks17	l-ascorbate oxidase homolog	chrUn:17736838..17740900
CUST_676_PI425248043	GSVIVT01002955001	VIT_00s0992g00030	2.250340091	7.144827952	4.161180847	0.000944593	0.011623723	-0.654671828	VIT_200s0992g00030	binding calmodulin binding protein	chrUn:37344947..37345587
CUST_2655_PI425248063	GSVIVT01021736001	VIT_10s0003g05570	2.249434615	7.092334484	3.547025135	0.003183203	0.024224575	-1.833941467	VIT_210s0003g05570	reticuline oxidase-like	chr10:10325986..10327774
CUST_8685_PI425248304	GSVIVT01026927001	VIT_15s0046g02560	2.246564173	8.178562251	6.378925748	1.65E-05	0.001932611	3.284042379	GL3	myc-like anthocyanin regulatory protein	chr15:19338784..19344048
CUST_2595_PI425248304	GSVIVT01009003001	VIT_18s0001g05160	2.232081885	7.842231774	5.786513863	4.56E-05	0.002721825	2.298760943	VIT_218s0001g05160 VIT_218s0001g05180	xylan 1 4-beta-xylosidase	chr18:4181109..4189953
CUST_10261_PI425248304	GSVIVT01030590001	VIT_12s0059g02180	2.231945901	7.425727029	5.290643264	0.000111009	0.003952944	1.433800089	VIT_212s0059g02180	protein transparent testa 12-like	chr12:6955245..6971859
CUST_8001_PI425248043	GSVIVT01033920001	VIT_08s0007g02620	2.231865315	10.87205761	8.167183781	1.02E-06	0.000629252	5.936699741	VIT_208s0007g02620	40s ribosomal protein s17	chr8:16731260..16731927
CUST_9264_PI425248304	GSVIVT01028205001	VIT_07s0005g02230	2.231098647	9.894861179	4.273438082	0.00075876	0.010252319	-0.441211923	SAM-2	s-adenosylmethionine synthetase	chr7:4612041..4615672
CUST_8999_PI425248043	GSVIVT01038086001	VIT_19s0093g00590	2.230567888	9.164224719	4.923471805	0.000218992	0.005296851	0.771211516	RIP2	interactor of constitutive active rops 1	chr19:17767658..17774586
CUST_382_PI425248304	GSVIVT01001124001	VIT_01s0150g00460	2.228965005	7.206716412	5.30059934	0.000109009	0.003903353	1.451513184	XTH5	xyloglucan endotransglycosylase	chr1:22826373..22828816
CUST_334_PI425248304	GSVIVT01001014001	VIT_16s0148g00090	2.226572995	10.95953194	3.042758021	0.008706644	0.046739361	-2.800087927	VIT_216s0148g00090	NA	chr16:20023875..20024809
CUST_778_PI425248043	GSVIVT01003387001	VIT_00s0189g00060	2.226140286	9.748668418	3.499896106	0.003496923	0.025736002	-1.924713032	GASA4	gibberellin induced protein	chrUn:9775242..9775609
CUST_9775_PI425248304	GSVIVT01029451001	VIT_09s0054g01700	2.22238067	8.060136388	3.705333812	0.002322612	0.02010839	-1.528964954	VIT_209s0054g01700	hydroxycinnamoyl-coenzyme a shikimate quinate hydroxycinnamoyltransferase	chr9:22734039..22735527
CUST_11895_PI425248304	GSVIVT01034719001	VIT_13s0074g00500	2.221627875	7.710202233	4.173634122	0.000921862	0.011455461	-0.630945152	ATCSLA09	glucomannan 4-beta-mannosyltransferase 9-like	chr13:8342804..8347044
CUST_8147_PI425248043	GSVIVT01034614001	VIT_13s0073g00520	2.218286533	7.255291837	4.544193322	0.000449613	0.007758478	0.069184244	VIT_213s0073g00520	uncharacterized protein at5g39865-like	chr13:14355531..14357004
CUST_12331_PI425248304	GSVIVT01035769001	VIT_04s0008g04710	2.217430158	7.736434889	3.65033223	0.00259112	0.021400712	-1.634913177	KCS11	beta-ketoacyl-coa synthase family protein	chr4:4157702..4159725
CUST_13191_PI425248304	GSVIVT01038114001	VIT_05s0094g00250	2.217271283	12.1806246	2.052340682	0.059163093	0.172232639	-4.579388192	EP3	endochitinase pr4	chr5:23559760..23567531
CUST_4048_PI425248043	GSVIVT01017969001	VIT_05s0020g03390	2.217058638	6.352072936	5.032994029	0.000178495	0.004932881	0.970711197	VIT_205s0020g03390	uncharacterized protein loc100245548	chr5:5162320..5164612
CUST_8615_PI425248304	GSVIVT01026631001	VIT_04s0044g00190	2.216275823	9.641683653	3.575960898	0.003004792	0.02346419	-1.778198053	CAD9	cinnamyl-alcohol dehydrogenase cad1	chr4:20891376..20894224
CUST_3098_PI425248063	GSVIVT01032673001	VIT_13s0067g03020	2.215495549	7.575576605	4.08863119	0.001088902	0.012444256	-0.793109168	VIT_213s0067g03020	protein	chr13:1612663..1617095
CUST_7997_PI425248043	GSVIVT01033912001	VIT_08s0007g02700	2.198612965	8.581574218	2.768706102	0.014988569	0.067519622	-3.314923449	ABA2	short chain alcohol	chr8:16793961..16794886
CUST_450_PI425248304	GSVIVT01001327001	VIT_02s0154g00600	2.198231909	7.578091506	3.997578101	0.001302397	0.0138435	-0.967319357	VIT_202s0154g00600	probable pectinesterase 68-like	chr2:5378526..5380976
CUST_10963_PI425248304	GSVIVT01032357001	--	2.196296759	8.614073951	3.423982641	0.004068968	0.028391004	-2.070830489		NA	chr14:26662967..26666422
CUST_6373_PI425248043	GSVIVT01027849001	VIT_05s0049g01350	2.195011528	7.870687814	5.808194634	4.39E-05	0.002678274	2.335756224	VIT_205s0049g01350	kinesin like protein	chr5:8609833..8611014
CUST_9086_PI425248304	GSVIVT01027854001	VIT_05s0049g01390	2.194252461	6.663939613	4.484661598	0.000504109	0.008178454	-0.042441678	VIT_205s0049g01390	transducin wd40 domain-containing protein	chr5:8668794..8672743
CUST_8947_PI425248043	GSVIVT01037921001	VIT_03s0091g00040	2.193914227	6.946397038	4.085489104	0.001095638	0.012494405	-0.799112614	UGT84A1	limonoid udp-glucosyltransferase	chr3:6338114..6339894
CUST_7859_PI425248304	GSVIVT01024772001	VIT_06s0004g06300	2.185594457	6.115078087	5.390536646	9.26E-05	0.003691866	1.610893754	CDC6	cell division control protein 6 homolog	chr6:7085859..7092222
CUST_3210_PI425248304	GSVIVT01010790001	VIT_05s0102g00710	2.18462812	11.35567392	7.031771447	5.68E-06	0.001382256	4.307748857	VIT_205s0102g00710	pfkb-type carbohydrate kinase family protein	chr5:22616261..22620249
CUST_3590_PI425248043	GSVIVT01015897001	VIT_03s0017g02270	2.184465703	6.786716774	3.441595371	0.00392839	0.027735917	-2.036943148	VIT_203s0017g02270	receptor-like protein kinase	chr3:19047096..19048349
CUST_6518_PI425248043	GSVIVT01028404001	VIT_07s0005g04130	2.181315171	9.035414981	4.599518664	0.000404405	0.007279562	0.172595655	VIT_207s0005g04130	had subfamily iiib acid phosphatase	chr7:7226266..7228871
CUST_8722_PI425248304	GSVIVT01026987001	VIT_15s0046g01950	2.17965184	7.087072906	3.985402178	0.001334019	0.014061641	-0.990650511	VIT_215s0046g01950	udp-glycosyltransferase 91a1-like	chr15:18779360..18786610
CUST_10_PI425248027	XM002267604F3H	VIT_04s0023g03370	2.177756082	12.27493314	3.213281395	0.006197251	0.037606341	-2.475164644	F3H	flavanone 3-hydroxylase	chr4:19929671..19931241
CUST_4879_PI425248304	GSVIVT01015854001	VIT_03s0017g01970	2.172134155	7.954514695	2.964373714	0.010175361	0.051940805	-2.948422841	VIT_203s0017g01970	uncharacterized protein	chr3:18431658..18446321
CUST_715_PI425248043	GSVIVT01003162001	VIT_03s0180g00150	2.171441756	9.027290973	4.583424867	0.000417051	0.007406966	0.142547161	VIT_203s0180g00150	receptor protein kinase-like protein	chr3:6078670..6081676
CUST_3111_PI425248043	GSVIVT01014318001	VIT_19s0014g02500	2.170258038	6.643174349	4.484336758	0.000504424	0.008178454	-0.04305175	DRP5A	dynamin-like protein c-like	chr19:2599266..2600477
CUST_7522_PI425248304	GSVIVT01024062001	VIT_03s0038g02070	2.16453061	7.87490833	4.050118242	0.001174471	0.012992432	-0.866736171	TOC120_VIT_203s0038g02070	translocase of chloroplast chloroplastic-like	chr3:1424547..1429397
CUST_4455_PI425248304	GSVIVT01015002001	VIT_11s0016g00340	2.157913808	7.655892935	3.150342499	0.007026522	0.040547784	-2.595397851	RAD51	dna repair protein rad51 homolog	chr11:343107..347955
CUST_2250_PI425248304	GSVIVT01008406001	VIT_17s0000g02590	2.157175609	6.670315523	5.329649548	0.000103386	0.003857415	1.503118091	LAC1	protein	chr17:2388619..2393012
CUST_8454_PI425248043	GSVIVT01035894001	VIT_04s0008g05830	2.154644137	9.273966774	2.935674042	0.010772072	0.053900879	-3.002539357	VIT_204s0008g05830	armadillo beta-catenin repeat family protein	chr4:5421564..5424000
CUST_6353_PI425248304	GSVIVT01020352001	VIT_19s0027g01130	2.150228433	6.427726249	5.550031169	6.94E-05	0.003218215	1.890708164	ASML2	protein	chr19:20911181..20912549
CUST_67_PI425248027	XM002279144	--	2.149653496	5.921220859	4.892930164	0.000231904	0.005462469	0.715308466		NA	chr14:11700099..11701027
CUST_3140_PI425248304	GSVIVT01010612001	VIT_16s0100g00560	2.146305489	7.286163781	4.449147408	0.000539813	0.008452481	-0.109200905	CYP76C2 CYP76C4	-n-methylcoclaurine 3 -hydroxylase	chr16:16027556..16046231
CUST_10201_PI425248304	GSVIVT01030475001	VIT_12s0059g01070	2.14521202	6.561703661	4.2544318	0.000787367	0.010432224	-0.477284291	VIT_212s0059g01070	condensin complex subunit 2-like	chr12:5982071..5989606
CUST_3076_PI425248304	GSVIVT01009895001	VIT_18s0001g14170	2.140545407	7.176080247	3.149079519	0.007044245	0.040615762	-2.597807193	CYCB2-3_CYCB2-4	protein	chr18:12212224..12215228
CUST_2991_PI425248304	GSVIVT01009743001	VIT_18s0001g12800	2.138710123	12.14834952	3.765981701	0.002059018	0.018500562	-1.41219236	DFR	dihydroflavonol 4-reductase	chr18:10907156..10924023
CUST_6301_PI425248043	GSVIVT01027641001	VIT_15s0048g00630	2.13828941	8.607705257	1.740500282	0.103515937	0.253553353	-5.069719029	VIT_215s0048g00630	proline-rich protein	chr15:14768737..14769341
CUST_6632_PI425248043	GSVIVT01028809001	VIT_16s0050g01620	2.13368212	10.00950541	3.844499545	0.001762205	0.016722521	-1.261144352	VIT_216s0050g01620	abc transporter family protein	chr16:18530210..18534998
CUST_5622_PI425248304	GSVIVT01018011001	VIT_05s0020g03760	2.132407537	8.519282084	7.538671773	2.58E-06	0.000954131	5.058218467	SDE3	atp-dependent helicase	chr5:5444222..5449261
CUST_11278_PI425248304	GSVIVT01033252001	VIT_08s0007g08800	2.12838474	6.032668376	4.619435323	0.0003893	0.007158798	0.209743402	VIT_208s0007g08800	protein	chr8:22170222..22180715
CUST_8926_PI425248043	GSVIVT01037868001	--	2.125831289	6.730659483	4.460823301	0.000527796	0.008346228	-0.087239129		NA	chr3:6923378..6930220
CUST_1443_PI425248063	GSVIVT01016208001	VIT_13s0019g04910	2.124494438	9.904427226	5.062806729	0.000168876	0.004800144	1.024748954	VIT_213s0019g04910	probable pectate lyase 12-like	chr13:6603765..6608482
CUST_12652_PI425248304	GSVIVT01036441001	VIT_14s0083g00060	2.119012768	6.032000403	5.157114397	0.000141837	0.004472246	1.19491655	VIT_214s0083g00050 VIT_214s0083g00060	zinc-finger domain of monoamine-oxidase a repressor r1 protein	chr14:21945085..21953426
CUST_12705_PI425248304	GSVIVT01036557001	VIT_14s0083g01100	2.11813319	7.954187896	2.669061525	0.018232057	0.077178025	-3.499002957	RGP3	alpha- -glucan-protein synthase	chr14:23425743..23428799
CUST_4681_PI425248304	GSVIVT01015370001	VIT_11s0016g03750	2.11811213	7.771308596	4.025019386	0.001233901	0.013393811	-0.914766283	PC-MYB1	myb-related protein 3r-1-like	chr11:3061340..3072065
CUST_3030_PI425248304	GSVIVT01009805001	VIT_18s0001g13360	2.116565919	9.555072576	4.285157138	0.000741655	0.010118975	-0.418984736	WAT1	auxin-induced protein 5ng4-like	chr18:11384187..11387193
CUST_9314_PI425248304	GSVIVT01028303001	VIT_07s0005g03090	2.113824177	5.860725385	6.971597342	6.25E-06	0.001385943	4.216106171	CDT1A	cdt1-like protein chloroplastic-like	chr7:5913709..5917774
CUST_4793_PI425248043	GSVIVT01021108001	--	2.110845101	8.458038994	4.93645799	0.00021373	0.005216769	0.794946		NA	chr10:1495041..1496284
CUST_4699_PI425248304	GSVIVT01015407001	VIT_11s0016g04090	2.10973875	6.966880777	5.157584732	0.000141714	0.004472246	1.195762241	MSH7	dna mismatch repair protein msh6-2	chr11:3341777..3358131
CUST_10028_PI425248304	GSVIVT01030079001	VIT_12s0057g00960	2.103671929	7.765293092	4.989001844	0.000193739	0.005040977	0.890761518	FRS10	protein far1-related sequence 10	chr12:9637934..9652142
CUST_6681_PI425248304	GSVIVT01021793001	VIT_14s0030g02180	2.102249423	13.02570724	5.082363976	0.000162859	0.004750941	1.060134707	GME	gdp-mannose 3 -epimerase	chr14:7308129..7311886
CUST_4870_PI425248043	GSVIVT01022015001	VIT_14s0030g00430	2.101997369	7.126397508	3.721740891	0.0022481	0.01962937	-1.497367804	VIT_214s0030g00430	PREDICTED: uncharacterized LOC100262311	chr14:4289795..4291828
CUST_2291_PI425248304	GSVIVT01008475001	VIT_17s0000g01980	2.100149453	7.081756661	4.594770948	0.000408094	0.007330419	0.16373413	SKOR	potassium channel skor	chr17:1553719..1569449
CUST_3262_PI425248304	GSVIVT01010939001	VIT_07s0104g01830	2.099490521	10.13307009	3.665769754	0.002512735	0.021035657	-1.605173236	GSTF2 GSTF8	glutathione s-transferase	chr7:2815925..2820853
CUST_3470_PI425248304	GSVIVT01011412001	VIT_14s0108g00740	2.097875764	13.29704103	2.482887471	0.026202056	0.098684274	-3.837070813	GASA4_VIT_214s0108g00740	gibberellin-regulated protein	chr14:29446051..29447932
CUST_843_PI425248304	GSVIVT01003201001	VIT_00s0181g00180	2.096952218	8.049326654	4.39495189	0.000599384	0.009014477	-0.211309624	LHCB3	light-harvesting complex ii protein lhcb3	chrUn:7830578..7832041
CUST_3645_PI425248304	GSVIVT01012709001	VIT_10s0116g01610	2.094827595	8.13576417	5.353206005	9.90E-05	0.003808041	1.544877095	sks4	l-ascorbate oxidase homolog	chr10:866241..871411
CUST_4253_PI425248043	GSVIVT01018780001e3	--	2.094211625	6.37466539	3.876236728	0.001654916	0.016055686	-1.200146082		NA	chr4:19932426..19981450
CUST_10160_PI425248304	GSVIVT01030375001	VIT_12s0059g00190	2.093787911	8.643907007	2.297878125	0.037362294	0.125985275	-4.163765925	EXPB3	beta-expansin 3 precursor	chr12:5089056..5091618
CUST_13116_PI425248304	GSVIVT01037848001	VIT_03s0091g00710	2.092545711	8.964700893	6.017812066	3.05E-05	0.002324212	2.689794354	BUB3	mitotic checkpoint protein bub3	chr3:7149870..7160655
CUST_171_PI425248304	GSVIVT01000410001	VIT_12s0134g00090	2.092149347	8.391147991	4.672526698	0.000351814	0.006761582	0.308556227	TPS02	r-linalool chloroplastic-like	chr12:7625592..7626926
CUST_10718_PI425248304	GSVIVT01031761001	VIT_03s0063g00620	2.088723834	6.678686165	3.689646493	0.002396192	0.02049202	-1.559179649	VIT_203s0063g00620	b3 domain-containing protein os06g0194400-like	chr3:4170184..4173696
CUST_845_PI425248304	GSVIVT01003204001	VIT_00s0181g00200	2.086523718	8.000367102	4.455449596	0.000533292	0.008400376	-0.097345167	LHCB3	light-harvesting complex ii protein lhcb3	chrUn:7884877..7886357
CUST_1735_PI425248304	GSVIVT01007216001	VIT_00s0508g00040	2.085797897	6.689359666	5.301303904	0.000108869	0.003903353	1.452766168	VIT_200s0508g00040	PREDICTED: uncharacterized LOC100256556	chrUn:30924809..30928166
CUST_1968_PI425248304	GSVIVT01007873001	VIT_17s0000g07260	2.085255288	11.33125186	3.358618188	0.004636244	0.03091319	-2.196499004	PDCB3	plasmodesmata callose-binding protein 3	chr17:8111068..8115895
CUST_5161_PI425248304	GSVIVT01016971001	VIT_09s0002g03390	2.081707362	7.761166643	3.369560168	0.004536038	0.03052132	-2.175473843	HXK2	hexokinase 1	chr9:3062299..3071223
CUST_3644_PI425248304	GSVIVT01012708001	VIT_10s0116g01600	2.081655293	8.942347542	5.296095103	0.000109909	0.00393029	1.443501295	sks4	l-ascorbate oxidase homolog	chr10:862734..866097
CUST_7033_PI425248043	GSVIVT01030300001	--	2.081643375	8.065615595	3.28011458	0.005423136	0.0343203	-2.347174538		NA	chr8:9270702..9271574
CUST_1746_PI425248043	GSVIVT01007625001	--	2.080897083	5.702799335	5.141102177	0.00014609	0.004525829	1.166107854		NA	chr17:11125691..11128290
CUST_6998_PI425248304	GSVIVT01022428001	VIT_07s0031g03220	2.079710543	7.369504656	4.412096111	0.000579842	0.008825184	-0.178978752	VIT_207s0031g03220	sec14 cytosolic factor family protein	chr7:20106909..20109677
CUST_1163_PI425248063	GSVIVT01012226001	VIT_01s0011g00400	2.079569443	10.1859304	3.790845584	0.001959909	0.017863857	-1.364341949	VIT_201s0011g00400	rna binding	chr1:428381..428865
CUST_11420_PI425248304	GSVIVT01033519001	VIT_08s0007g06270	2.077474606	9.6532855	3.675134935	0.002466355	0.020850771	-1.587132456	SPL9	squamosa promoter-binding-like protein 9-like	chr8:20046489..20051103
CUST_4056_PI425248304	GSVIVT01014068001	VIT_19s0014g00090	2.076838525	9.304052017	2.67592996	0.017988168	0.076474146	-3.486378553	VIT_219s0014g00090	glucan endo- -beta-glucosidase 4 precursor	chr19:75853..77852
CUST_3111_PI425248304	GSVIVT01009960001	VIT_18s0001g14780	2.076555294	7.514410007	3.845485662	0.001758767	0.016705461	-1.259248517	VIT_218s0001g14780	gdsl esterase lipase exl3	chr18:12841218..12848327
CUST_8365_PI425248043	GSVIVT01035558001	VIT_04s0008g02760	2.076544567	8.580125926	3.560054391	0.003101583	0.023835245	-1.808842034	VIT_204s0008g02760	uncharacterized protein	chr4:2294135..2295171
CUST_1574_PI425248304	GSVIVT01006396001	VIT_00s0361g00040	2.075182916	12.79843053	2.627027656	0.019795881	0.081774652	-3.576041621	BAN	anthocyanidin reductase	chrUn:25598830..25602976
CUST_9825_PI425248304	GSVIVT01029552001	VIT_09s0054g00820	2.07084413	7.046513505	5.697985636	5.33E-05	0.002900333	2.146972368	VIT_209s0054g00820	uncharacterized protein	chr9:21675424..21679590
CUST_3364_PI425248304	GSVIVT01011122001	VIT_07s0104g00100	2.070606206	6.80552638	4.570487714	0.000427511	0.007517475	0.118372505	ALMT12	aluminum-activated malate transporter 12-like	chr7:1402685..1405099
CUST_4063_PI425248043	GSVIVT01017997001	VIT_05s0020g03640	2.069853883	6.088316103	5.994350977	3.18E-05	0.002353108	2.650499164	VIT_205s0020g03640	c-8 sterol isomerase	chr5:5352211..5353807
CUST_9013_PI425248043	GSVIVT01038118001	VIT_05s0094g00290	2.067580196	8.469588977	2.118396996	0.052357562	0.158490493	-4.469847641	VIT_205s0094g00290	NA	chr5:23602082..23602877
CUST_1946_PI425248304	GSVIVT01007832001	VIT_17s0000g07630	2.063812386	6.808261575	4.775194625	0.000289524	0.006094457	0.498740432	DEL1	e2f transcription factor-like e2fe-like	chr17:8595971..8603212
CUST_1256_PI425248063	GSVIVT01012985001	VIT_02s0012g02790	2.063612477	10.2729052	7.540723041	2.57E-06	0.000954131	5.061178109	VIT_202s0012g02790	sc3 protein	chr2:10652275..10716631
CUST_2037_PI425248063	GSVIVT01019967001	VIT_01s0026g02600	2.062321504	7.073169498	4.172898954	0.000923188	0.011461235	-0.632345527	MYB105	r2r3-myb transcription	chr1:12222018..12223982
CUST_359_PI425248304	GSVIVT01001091001	VIT_01s0150g00140	2.061667233	6.617763497	4.764150927	0.000295639	0.006165293	0.478341231	VIM1	e3 ubiquitin-protein ligase orthrus 2-like	chr1:22586178..22593857
CUST_5685_PI425248304	GSVIVT01018122001	VIT_05s0020g04880	2.058469744	9.813072917	3.970760684	0.001373083	0.014337074	-1.018716227	VIT_205s0020g04880	protein	chr5:6744587..6749194
CUST_6430_PI425248304	GSVIVT01020595001	VIT_12s0028g03190	2.057007409	6.071077527	4.744715382	0.000306727	0.006290743	0.442406573	VIT_212s0028g03190	reticulon-like protein b17-like	chr12:3955218..3957441
CUST_8656_PI425248043	GSVIVT01036612001	VIT_13s0084g00380	2.055836971	8.310295114	3.633808842	0.00267776	0.021878811	-1.666746644	ST2A	protein	chr13:19227443..19228471
CUST_779_PI425248043	GSVIVT01003388001	VIT_00s0189g00070	2.051273511	9.67804671	3.16865944	0.006774411	0.039629111	-2.560439873	GASA4	gibberellin-regulated protein 4	chrUn:9791751..9792551
CUST_2508_PI425248043	GSVIVT01010940001	VIT_07s0104g01810	2.049552332	11.35377111	3.568570948	0.003049375	0.023653294	-1.792435051	ATGSTF13	glutathione s-transferase-like partial	chr7:2812413..2813812
CUST_1533_PI425248304	GSVIVT01006264001	VIT_00s0340g00040	2.049081137	8.959985569	3.674077147	0.00247155	0.020881418	-1.589170102	HEXO3	beta-hexosaminidase subunit b2-like	chrUn:24302067..24322860
CUST_10694_PI425248304	GSVIVT01031722001	VIT_03s0063g00210	2.047133385	8.019079835	3.059507016	0.008421083	0.045629919	-2.768299007	VIT_203s0063g00210	probable receptor-like protein kinase at1g49730-like	chr3:3823723..3830160
CUST_9626_PI425248304	GSVIVT01029087001	VIT_05s0051g00930	2.045556803	7.132135585	4.027237912	0.001228527	0.013379024	-0.910519376	VIT_205s0051g00930	dna primase large subunit	chr5:12262126..12304003
CUST_3823_PI425248304	GSVIVT01013347001	VIT_12s0121g00380	2.045113213	6.81457697	5.572681428	6.67E-05	0.003192953	1.93014742	XYL4	beta-xylosidase 3	chr12:12498442..12502752
CUST_169_PI425248027	XM002265994LOC100241445	VIT_06s0061g01600	2.044421255	9.149189192	6.066882959	2.80E-05	0.002225249	2.77171341	VIT_206s0061g01600	60s acidic ribosomal protein	chr6:19536942..19538647
CUST_12303_PI425248304	GSVIVT01035712001	VIT_04s0008g04200	2.043891366	7.77724319	3.57530558	0.003008719	0.02348107	-1.779460559	VIT_204s0008g04200	uncharacterized protein	chr4:3540647..3545598
CUST_2847_PI425248304	GSVIVT01009482001	VIT_18s0001g10420	2.043341101	9.103261195	2.45001226	0.027919831	0.103181984	-3.895856668	VIT_218s0001g10420	dna binding	chr18:8738657..8742768
CUST_4400_PI425248304	GSVIVT01014778001	VIT_19s0015g01350	2.035151987	6.996161884	4.756745471	0.000299814	0.006226893	0.464654363	SIP1	alkaline alpha galactosidase i	chr19:9552236..9556795
CUST_1745_PI425248304	GSVIVT01007243001	VIT_00s0516g00020	2.033812498	7.081329454	4.437252146	0.000552345	0.008583603	-0.131588781	EHD2	eh domain-containing protein 1-like	chrUn:31055658..31060438
CUST_3253_PI425248304	GSVIVT01010913001	VIT_11s0103g00190	2.032919943	9.370478909	5.079200526	0.000163817	0.004756213	1.054414354	PLA2-ALPHA	phospholipase a2-like protein	chr11:15800592..15802071
CUST_10727_PI425248304	GSVIVT01031775001	VIT_03s0063g00770	2.030523636	11.21365815	2.646589725	0.019052593	0.079612728	-3.540236622	VIT_203s0063g00770	probable carboxylesterase 7-like	chr3:4272693..4276413
CUST_1391_PI425248304	GSVIVT01005305001	VIT_00s0274g00090	2.028976925	8.861576229	7.419924818	3.10E-06	0.00104284	4.88583336	VIT_200s0274g00080 VIT_200s0274g00090	flavoprotein wrba-like	chrUn:20434234..20435982
CUST_3339_PI425248304	GSVIVT01011086001	VIT_07s0104g00470	2.028375008	7.080432995	3.564279018	0.003075574	0.023752001	-1.800703438	VIT_207s0104g00470	NA	chr7:1714278..1715913
CUST_4283_PI425248043	GSVIVT01018944001	VIT_04s0023g01910	2.027809717	8.201797896	2.406528936	0.030357487	0.109394684	-3.97314449	RL1	protein	chr4:18489566..18491019
CUST_3884_PI425248304	GSVIVT01013446001	VIT_18s0122g00470	2.025255606	6.756462735	4.491563563	0.000497457	0.008134506	-0.029481794	BUBR1	checkpoint serine threonine-protein kinase	chr18:399144..410940
CUST_458_PI425248063	GSVIVT01010354001	VIT_01s0010g02690	2.024772059	6.91763367	6.309294658	1.85E-05	0.002003437	3.17100922	POLA2	dna polymerase alpha subunit b	chr1:19730785..19737152
CUST_7440_PI425248043	GSVIVT01031677001	VIT_05s0062g01260	2.024469054	8.363792047	2.357827315	0.033327691	0.116469619	-4.059044755	DIR1	lipid binding	chr5:20086119..20089205
CUST_3596_PI425248043	GSVIVT01015926001	VIT_09s0018g00080	2.02443533	9.521848597	3.095987163	0.007830796	0.043521689	-2.698957928	VIT_209s0018g00080	NA	chr9:15225181..15230373
CUST_9172_PI425248304	GSVIVT01028042001	VIT_07s0005g00740	2.023078505	10.26793311	2.06139763	0.058184076	0.170145895	-4.564475742	GH9B13	endo- -beta-glucanase	chr7:3376196..3378852
CUST_4066_PI425248304	GSVIVT01014084001	VIT_19s0014g00250	2.022498835	5.90039324	4.910994573	0.000224175	0.005362849	0.748387362	VIT_219s0014g00250	uncharacterized sodium-dependent transporter yocs-like	chr19:244859..262438
CUST_11606_PI425248304	GSVIVT01033871001	VIT_08s0007g03090	2.021193845	7.892941583	5.013769046	0.000184997	0.004982244	0.935803179	VIT_208s0007g03090	125 kda kinesin-related	chr8:17116757..17125269
CUST_1208_PI425248304	GSVIVT01004517001	VIT_00s1404g00010	2.020656506	6.838785229	5.262143255	0.000116947	0.004034853	1.383018979	VIT_200s1404g00010	abnormal spindle-like microcephaly-associated protein	chrUn:38986774..38992091
CUST_8367_PI425248304	GSVIVT01025748001	VIT_08s0040g01230	2.018679304	7.7377957	3.354921127	0.004670599	0.031071231	-2.203601776	PIN1	auxin efflux carrier component	chr8:12268045..12271311
CUST_10982_PI425248304	GSVIVT01032388001	VIT_14s0066g00360	2.018245331	6.557925306	3.197447082	0.006396233	0.038268745	-2.50544269	VIT_214s0066g00360	nac domain-containing protein 8-like	chr14:26880237..26886134
CUST_237_PI425248063	GSVIVT01010025001	VIT_18s0001g15420	2.017990389	6.623154466	4.458027367	0.000530648	0.008368642	-0.092496943	PIN6	auxin efflux carrier component	chr18:13551373..13554376
CUST_11_PI425248063	GSVIVT01000546001	VIT_01s0137g00720	2.017351618	7.945330203	4.683984886	0.000344224	0.006684736	0.329841092	VIT_201s0137g00720	gdsl esterase lipase	chr1:7237322..7240378
CUST_8120_PI425248304	GSVIVT01025270001	VIT_06s0004g02100	2.016359968	8.343424262	5.951715206	3.42E-05	0.002406648	2.578874593	HYD1	c- sterol isomerase	chr6:2565436..2567947
CUST_10858_PI425248304	GSVIVT01032091001	VIT_13s0064g00940	2.014847761	7.791406527	2.090400617	0.055148477	0.164302937	-4.516491834	FRD3	dna-damage-inducible protein	chr13:22800162..22807290
CUST_8141_PI425248304	GSVIVT01025310001	VIT_06s0004g01770	2.014568125	8.162590244	4.83721396	0.000257528	0.005761074	0.613030139	VIT_206s0004g01770	uncharacterized protein	chr6:2177506..2186498
CUST_6957_PI425248304	GSVIVT01022346001	VIT_07s0031g02550	2.014104493	8.88195021	4.354281527	0.000648496	0.009404323	-0.28811375	VIT_207s0031g02550	white-brown-complex abc transporter family	chr7:18781499..18783615
CUST_172_PI425248304	GSVIVT01000414001	VIT_12s0134g00140	2.011582211	8.338060591	4.695018829	0.000337075	0.00661678	0.350323946	TPS02	geraniol synthase	chr12:7689952..7691283
CUST_3113_PI425248304	GSVIVT01009962001	VIT_18s0001g14780	2.009470955	7.199524488	3.365685582	0.004571271	0.03066532	-2.1829195	VIT_218s0001g14780	gdsl esterase lipase exl3	chr18:12859117..12862545
CUST_5858_PI425248304	GSVIVT01018781001	VIT_04s0023g03370	2.005603148	10.38714576	2.708375319	0.016878206	0.073241668	-3.426610958	F3H	flavanone 3-hydroxylase	chr4:19929609..19931425
CUST_12269_PI425248304	GSVIVT01035650001	VIT_04s0008g03640	2.004131406	7.367162598	6.780065116	8.51E-06	0.001575935	3.920756145	VIT_204s0008g03640	l-gulonolactone oxidase-like	chr4:2989479..2992239
CUST_4041_PI425248304	GSVIVT01014028001	VIT_16s0013g01960	2.001587547	7.066366834	4.0558389	0.001161339	0.012917428	-0.855794038	EMB2656	condensin complex subunit 3	chr16:9280395..9291389
CUST_10961_PI425248304	GSVIVT01032352001	--	2.001011607	8.933476533	2.565417613	0.022324322	0.088826927	-3.68823722		NA	chr14:26604782..26614204
CUST_10517_PI425248304	GSVIVT01031327001	VIT_14s0060g00350	2.000802063	8.870999496	2.792315698	0.014306625	0.065577349	-3.271031593	APA1	aspartic proteinase-like	chr14:337889..340868
CUST_10471_PI425248304	GSVIVT01031240001	VIT_14s0060g01190	2.000080434	6.4322728	4.193327875	0.000887051	0.011180781	-0.593446361	NAS3	nicotianamine synthase	chr14:941773..955196
CUST_7412_PI425248304	GSVIVT01023863001	VIT_03s0038g04000	2.000051595	9.002989917	3.220264138	0.006111473	0.0372755	-2.461806485	XCP1	cysteine proteinase	chr3:2911377..2912923
CUST_4036_PI425248043	GSVIVT01017912001	VIT_05s0020g02890	1.999176194	9.397387463	3.814884078	0.001868689	0.017371237	-1.318095713	VIT_205s0020g02890	glycoprotein membrane precursor gpi-anchored protein	chr5:4600909..4604073
CUST_7705_PI425248304	GSVIVT01024444001	VIT_16s0039g02430	1.997079355	6.084204294	4.85743212	0.000247907	0.005644662	0.650188472	VIT_216s0039g02430	uncharacterized protein	chr16:2627687..2630001
CUST_2705_PI425248304	GSVIVT01009205001	VIT_18s0001g07800	1.995495774	6.194695968	4.995900526	0.000191262	0.005035735	0.903315388	VIT_218s0001g07800	atp binding	chr18:6227653..6234972
CUST_928_PI425248043	GSVIVT01003818001	VIT_07s0141g00720	1.994784673	7.151488355	4.993748774	0.000192031	0.005040977	0.899400394	VIT_207s0141g00720	fimbrin-like protein 2-like	chr7_random:404625..405681
CUST_3416_PI425248043	GSVIVT01015280001	VIT_11s0016g02940	1.993080183	8.480530689	3.969968484	0.001375229	0.014349955	-1.020235073	PRF4	profilin	chr11:2360968..2364383
CUST_3129_PI425248304	GSVIVT01010596001	VIT_16s0100g00710	1.990304714	6.778600279	4.411513278	0.000580495	0.008825184	-0.18007742	EMS1	protein	chr16:16185826..16189731
CUST_5216_PI425248304	GSVIVT01017086001	VIT_09s0002g04480	1.987580889	8.718133525	4.112634558	0.001038817	0.012227582	-0.747267799	VIT_209s0002g04480	kinesin-like protein kif2a-like	chr9:4065775..4072649
CUST_895_PI425248063	GSVIVT01011904001	VIT_01s0011g03450	1.985381989	11.73472028	3.150921507	0.007018412	0.040530682	-2.59429325	XYL1	alpha-xylosidase precursor	chr1:3127797..3132254
CUST_4495_PI425248043	GSVIVT01019878001	VIT_02s0025g04610	1.983591124	9.860056693	5.32816002	0.000103667	0.003857415	1.500474957	NRS%2FER	probable rhamnose biosynthetic enzyme 1-like	chr2:4150397..4152247
CUST_18_PI425247681	XM002278600LOC100253273	VIT_07s0005g03350	1.982434095	13.460597	5.876658275	3.90E-05	0.002565615	2.452117675	VIT_207s0005g03350	malate dehydrogenase	chr7:6219884..6224148
CUST_8535_PI425248304	GSVIVT01026450001	VIT_04s0044g01680	1.981062833	8.557967019	4.24065182	0.000808797	0.010616619	-0.503455604	CHR24	dna excision repair protein ercc-6-like	chr4:23417241..23454255
CUST_6472_PI425248304	GSVIVT01020699001	VIT_12s0028g02240	1.979456581	7.574056445	3.900132083	0.001578536	0.015552008	-1.154244794	TTL3	tpr repeat-containing thioredoxin ttl1-like	chr12:3018560..3023114
CUST_5166_PI425248304	GSVIVT01016979001	VIT_09s0002g03470	1.979333367	6.501221684	5.068569322	0.000167079	0.004790021	1.03518068	VIT_209s0002g03470	NA	chr9:3130094..3132502
CUST_3300_PI425248063	GSVIVT01034498001	VIT_18s0072g00920	1.976710072	9.034511258	2.440643912	0.028428701	0.104411452	-3.912553781	OMT1	caffeic acid o-methyltransferase	chr18:20311699..20316360
CUST_11461_PI425248304	GSVIVT01033598001	VIT_08s0007g05500	1.975350112	6.423140334	4.518454627	0.00047239	0.007969515	0.020966454	VIT_208s0007g05500	condensin complex subunit 1	chr8:19432643..19441041
CUST_1386_PI425248304	GSVIVT01005278001	VIT_00s0271g00110	1.975064303	8.174968908	7.732352798	1.93E-06	0.000854189	5.334964503	VIT_200s0271g00110	flavoprotein wrba-like	chrUn:20153172..20155763
CUST_806_PI425248063	GSVIVT01011797001	VIT_01s0011g04490	1.974890138	9.710997679	8.064988414	1.18E-06	0.000667407	5.797678585	VIT_201s0011g04490	atp synthase beta chain	chr1:4078661..4083717
CUST_4346_PI425248304	GSVIVT01014684001	VIT_19s0015g00530	1.971770481	7.4652597	5.755173478	4.82E-05	0.002771817	2.245158769	FLA1	fasciclin-like arabinogalactan protein	chr19:8597170..8601079
CUST_3107_PI425248043	GSVIVT01014302001	VIT_19s0014g02350	1.971241754	9.634860618	3.754161269	0.002107902	0.018793807	-1.434945907	SPL4	squamosa promoter binding 4	chr19:2484297..2485658
CUST_10594_PI425248304	GSVIVT01031478001	VIT_06s0061g00620	1.966547001	6.700991709	6.266301196	1.99E-05	0.002058415	3.100846501	VIT_206s0061g00620	(+)-neomenthol dehydrogenase	chr6:18134332..18137443
CUST_694_PI425248304	GSVIVT01002272001	VIT_00s0665g00030	1.965988271	10.2363931	2.488257657	0.025931239	0.098113827	-3.827440143	VIT_200s0665g00030	NA	chrUn:33821887..33826519
CUST_7558_PI425248043	GSVIVT01032009001	VIT_13s0064g01700	1.965919199	7.684509199	3.739802382	0.002168868	0.019234248	-1.462589858	BGLU31	beta-glucosidase 12-like	chr13:23595417..23596136
CUST_7383_PI425248043	GSVIVT01031464001	VIT_06s0061g00730	1.96558199	12.69979168	2.429262651	0.029058811	0.10593226	-3.932805027	TIP1-3	tonoplast intrinsic	chr6:18257605..18258772
CUST_11687_PI425248304	GSVIVT01034024001	VIT_08s0007g01680	1.964980606	8.156065252	4.303141462	0.000716169	0.009913465	-0.38489648	VIT_208s0007g01680	neutral ceramidase-like	chr8:15760471..15769268
CUST_5831_PI425248304	GSVIVT01018732001	VIT_04s0023g03820	1.964459441	9.660867661	5.384051792	9.37E-05	0.003713273	1.599439878	VIT_204s0023g03820	3-dehydroquinate synthase	chr4:20321485..20326332
CUST_5923_PI425248043	GSVIVT01025830001	--	1.963582472	8.925260822	5.316736259	0.000105847	0.003867352	1.480193428		NA	chr8:11427217..11429596
CUST_8052_PI425248043	GSVIVT01034136001	VIT_08s0007g00700	1.963545363	8.452196773	2.910404471	0.011325867	0.055780208	-3.050094013	PCS1	aspartic proteinase nepenthesin-2-like	chr8:14910379..14911704
CUST_13143_PI425248304	GSVIVT01037900001	VIT_03s0091g00240	1.963422713	7.867850472	5.018070734	0.000183521	0.004960209	0.94361818	FUC95A	alpha-l-fucosidase 2-like	chr3:6521843..6537917
CUST_11770_PI425248304	GSVIVT01034185001	--	1.962351504	6.337141603	3.85614886	0.001722026	0.016462273	-1.238750384		NA	chr8:14577287..14583517
CUST_2526_PI425248043	GSVIVT01011002001	VIT_07s0104g01270	1.958527217	6.639327877	4.521155283	0.000469945	0.00795349	0.026028922	VIT_207s0104g01270	kinase interacting (kip1-like) protein	chr7:2301635..2305280
CUST_10512_PI425248304	GSVIVT01031316001	VIT_14s0060g00450	1.958392666	7.20722698	3.88905897	0.001613475	0.015792135	-1.175512641	VIT_214s0060g00450	serine threonine-protein kinase haspin-like	chr14:418571..426137
CUST_11449_PI425248304	GSVIVT01033563001	--	1.957134061	10.2614129	2.419849687	0.029589982	0.107517274	-3.949525918		NA	chr8:19734994..19736181
CUST_7488_PI425248304	GSVIVT01023992001	VIT_03s0038g02660	1.956991314	6.916420779	5.469044737	8.03E-05	0.003475156	1.749083742	VIT_203s0038g02660	uncharacterized protein LOC100243514	chr3:1886320..1890421
CUST_2549_PI425248304	GSVIVT01008921001	VIT_18s0001g03610	1.95074096	8.255798018	3.514925497	0.003393637	0.025298951	-1.895769653	VIT_218s0001g03610	duf246 domain-containing protein at1g04910-like	chr18:3401893..3411202
CUST_9055_PI425248043	GSVIVT01038254001	VIT_05s0094g01430	1.950603556	7.25989964	4.209743409	0.000859065	0.010977626	-0.562211477	VIT_205s0094g01430	NA	chr5:24726790..24728778
CUST_4691_PI425248304	GSVIVT01015387001	VIT_11s0016g03920	1.946938882	6.679194979	2.599128268	0.020904615	0.085001877	-3.626957737	PMT5	polyol transporter 5-like	chr11:3191384..3197996
CUST_6802_PI425248304	GSVIVT01022060001	VIT_07s0031g00020	1.944732776	7.46084062	4.173344915	0.000922384	0.011456591	-0.631496041	PEN2	phosphatidylinositol- -trisphosphate 3-phosphatase	chr7:16284267..16290893
CUST_11116_PI425248304	GSVIVT01032603001	VIT_14s0066g02590	1.944437908	7.216566688	4.215973001	0.000848682	0.010902552	-0.550363334	VIT_214s0066g02590	nitrate	chr14:28767155..28769671
CUST_1918_PI425248304	GSVIVT01007787001	VIT_17s0000g08030	1.943975745	6.131718265	6.649753538	1.05E-05	0.001696752	3.716617156	SPDS1	spermidine synthase	chr17:9007209..9010760
CUST_10859_PI425248304	GSVIVT01032092001	VIT_13s0064g00930	1.943044896	6.622017682	2.325002647	0.035482769	0.121478432	-4.116527221	FRD3	ferric reductase defective 3b	chr13:22791693..22797039
CUST_13353_PI425248304	GSVIVT01038589001	VIT_16s0098g01510	1.94124368	5.76491565	6.140248832	2.47E-05	0.00213706	2.893507071	ATXR6	histone-lysine n-methyltransferase	chr16:21677420..21681935
CUST_8254_PI425248304	GSVIVT01025529001	VIT_08s0040g03320	1.940882133	8.220131077	4.379881456	0.000617121	0.009172348	-0.239752024	VIT_208s0040g03320	arginine biosynthesis bifunctional protein	chr8:14283519..14292617
CUST_11505_PI425248304	GSVIVT01033671001	VIT_08s0007g04820	1.939182133	6.590819687	5.135992894	0.000147474	0.004530015	1.156908147	VIT_208s0007g04820	probable pectate lyase 12-like	chr8:18784465..18787365
CUST_2509_PI425248043	GSVIVT01010942001	VIT_07s0104g01800	1.937655317	12.0471338	3.464085955	0.003755943	0.026934463	-1.993657907	ATGSTF13	glutathione s-transferase f13	chr7:2806880..2808331
CUST_2150_PI425248304	GSVIVT01008217001	VIT_17s0000g04330	1.937452164	6.953765674	4.541735792	0.000451738	0.007778966	0.064583341	VIT_217s0000g04330	chromosome-associated kinesin	chr17:4537833..4549604
CUST_566_PI425248043	GSVIVT01002260001	VIT_00s0662g00020	1.937198069	6.721248754	3.84066777	0.001775628	0.01678173	-1.268511353	VIT_200s0662g00020	uncharacterized protein	chrUn:33755782..33757419
CUST_12812_PI425248304	GSVIVT01036969001	VIT_03s0088g01160	1.927644498	6.049530758	4.476342431	0.000512249	0.008225479	-0.058068912	VIT_203s0088g01160	uncharacterized protein	chr3:9408764..9412394
CUST_1570_PI425248304	GSVIVT01006372001	VIT_00s0357g00080	1.926585649	7.66035159	3.255788846	0.005693052	0.035455142	-2.393794009	VIT_200s0357g00080	glucan -beta-glucosidase	chrUn:25328753..25331535
CUST_242_PI425248063	GSVIVT01010032001	VIT_18s0001g15540	1.922903224	7.788788002	6.37198696	1.67E-05	0.001946663	3.272811869	SCPL43	serine carboxypeptidase-like 43	chr18:13666500..13667021
CUST_7500_PI425248043	GSVIVT01031841001	VIT_03s0063g01350	1.922680854	6.239720381	5.537971127	7.09E-05	0.003244027	1.869678431	VIT_203s0063g01350	dof zinc finger protein	chr3:4802389..4802910
CUST_11179_PI425248304	GSVIVT01033005001	VIT_14s0068g01260	1.922419707	10.46728336	6.693653337	9.79E-06	0.001659562	3.785677829	PHT3-1	mitochondrial phosphate transporter	chr14:25017542..25022580
CUST_107_PI425248304	GSVIVT01000226001	VIT_07s0129g01100	1.920801197	7.735141847	3.01500802	0.009200974	0.048464052	-2.852686735	CYCD3-2_CYCD3-3	d3-type cyclin	chr7:16254593..16256503
CUST_10656_PI425248304	GSVIVT01031641001	VIT_05s0062g00930	1.917672752	8.669136608	4.820553242	0.000265747	0.005847968	0.58237278	VIT_205s0062g00930	aminotransferase family protein	chr5:19454352..19457007
CUST_2851_PI425248043	GSVIVT01013326001	VIT_12s0121g00220	1.916535123	6.224306776	6.335556131	1.77E-05	0.001971064	3.213727094	VIT_212s0121g00220	beta-xylosidase alpha-l-arabinofuranosidase 2-like	chr12:12107179..12108020
CUST_5707_PI425248043	GSVIVT01025038001	VIT_06s0004g04120	1.91566794	11.94844257	4.300196961	0.000720279	0.009949655	-0.390475764	TIP1-3	mip tip subfamily	chr6:5090705..5091994
CUST_4791_PI425248304	GSVIVT01015564001	VIT_11s0016g05570	1.915328817	8.097239129	3.788478738	0.001969131	0.017900546	-1.368896253	VIT_211s0016g05570	thylakoid lumenal kda protein	chr11:4969413..4976709
CUST_3714_PI425248304	GSVIVT01012889001	VIT_11s0118g00770	1.91291765	6.140434257	4.256856437	0.000783657	0.01040268	-0.472680914	VIT_211s0118g00770	NA	chr11:6543314..6545800
CUST_3117_PI425248304	GSVIVT01009968001	VIT_18s0001g14870	1.901793356	7.849404006	5.758158601	4.80E-05	0.002771817	2.250270604	ATSBT5	subtilisin-like serine endopeptidase-like protein	chr18:12908878..12912473
CUST_1782_PI425248063	GSVIVT01018293001	VIT_15s0021g01380	1.901540059	6.315009593	5.788458662	4.55E-05	0.002718626	2.302082347	VIT_215s0021g01380	kinase like protein	chr15:11651028..11665356
CUST_8061_PI425248043	GSVIVT01034162001	VIT_08s0007g00440	1.901276473	9.203784099	3.658295698	0.002550381	0.021237214	-1.619571567	EXPA16_EXPA4	alpha-expansin 4	chr8:14732961..14734962
CUST_1704_PI425248063	GSVIVT01016550001	VIT_13s0019g01240	1.89979804	8.437114557	9.866379874	1.03E-07	0.000227515	8.046204493	ACT11	actin	chr13:2880916..2883022
CUST_3208_PI425248063	GSVIVT01032801001	VIT_13s0067g01150	1.89878453	6.853431855	4.940618107	0.000212072	0.005200154	0.802544852	VIT_213s0067g01150	2-oxoglutarate-dependent dioxygenase	chr13:634967..637346
CUST_1334_PI425248063	GSVIVT01013718001	VIT_01s0127g00870	1.898602787	7.227519852	3.201407053	0.006345881	0.038197325	-2.497872289	JP630	probable polygalacturonase non-catalytic subunit jp650-like	chr1:8251529..8252874
CUST_7592_PI425248043	GSVIVT01032157001	VIT_13s0064g00430	1.896286833	7.20605417	7.321564118	3.60E-06	0.001114643	4.741467764	SOT17	sulfotransferase 17-like	chr13:22053523..22055619
CUST_8709_PI425248304	GSVIVT01026963001	VIT_15s0046g02210	1.893077231	6.673511382	4.857815835	0.000247728	0.005644662	0.65089321	VIT_215s0046g02210	potyviral helper component protease-interacting protein 1	chr15:18982514..18986976
CUST_2825_PI425248304	GSVIVT01009432001	VIT_18s0001g09920	1.892496891	7.840869672	3.081633476	0.008057999	0.044417623	-2.726257667	CYCD3-1	cyclin d3-1	chr18:8294896..8296810
CUST_5561_PI425248043	GSVIVT01024545001	VIT_06s0004g08210	1.888470893	8.25814224	4.87022807	0.000242011	0.005584301	0.67368004	VIT_206s0004g08210	probable inactive receptor kinase at5g58300-like	chr6:8980535..8985737
CUST_6898_PI425248304	GSVIVT01022239001	VIT_07s0031g01670	1.888427658	5.7646633	4.861641793	0.000245951	0.005640976	0.657919048	CYP96A10	cytochrome p450	chr7:17761409..17769272
CUST_11324_PI425248304	GSVIVT01033339001	VIT_08s0007g07960	1.887961944	7.216707684	4.986128614	0.00019478	0.005040977	0.885531163	VIT_208s0007g07960	chaperone protein dnaj 6-like	chr8:21361182..21366034
CUST_5184_PI425248304	GSVIVT01017032001	VIT_09s0002g03930	1.886686051	9.124823809	4.426280228	0.000564169	0.008697579	-0.152250794	VIT_209s0002g03930	tcp-1 cpn60 chaperonin family protein	chr9:3640965..3646623
CUST_9184_PI425248304	GSVIVT01028062001	VIT_07s0005g00940	1.886656988	7.496982001	4.689493897	0.000340636	0.006653899	0.340069454	VIT_207s0005g00940	kinesin heavy	chr7:3524633..3531334
CUST_3194_PI425248063	GSVIVT01032782001	VIT_13s0067g01420	1.886549083	6.545723267	5.218027545	0.000126798	0.004206294	1.304192961	CYC1BAT	g2 mitotic-specific cyclin s13-6	chr13:806477..809493
CUST_3600_PI425248063	GSVIVT01037147001	VIT_18s0089g00810	1.885108714	8.686462931	4.718615102	0.000322297	0.006486161	0.394080641	VIT_218s0089g00810	aminotransferase family protein	chr18:28627961..28629416
CUST_2643_PI425248043	GSVIVT01012309001	VIT_03s0110g00370	1.882747238	8.351324526	2.651829502	0.01885813	0.079048455	-3.530631843	COPT2	copper transporter	chr3:13284303..13285049
CUST_6215_PI425248304	GSVIVT01019687001	VIT_02s0025g02880	1.882460862	7.822110145	3.06527966	0.008324824	0.045315397	-2.757335695	SBT3	protein	chr2:2469923..2473615
CUST_12667_PI425248304	GSVIVT01036469001	VIT_14s0083g00360	1.877899163	6.719005854	4.650024757	0.000367225	0.006913762	0.26671382	VIT_214s0083g00360	protein	chr14:22411832..22425883
CUST_1755_PI425248063	GSVIVT01016615001	VIT_13s0019g00330	1.876195918	13.27068152	4.555975904	0.000439567	0.007648881	0.091234518	TIP1-3	tonoplast intrinsic	chr13:2428933..2430718
CUST_7583_PI425248304	GSVIVT01024195001	VIT_03s0038g00470	1.875238541	6.563035942	6.669721658	1.02E-05	0.001682932	3.748066389	VIT_203s0038g00470	subtilisin-like protease sdd1-like	chr3:440845..445043
CUST_2505_PI425248043	GSVIVT01010932001	VIT_11s0103g00050	1.873114908	10.17618106	3.598465886	0.002873027	0.022816984	-1.734839818	HKT1	sodium transporter hkt1-like	chr11:15427916..15429283
CUST_2243_PI425248063	GSVIVT01021185001	VIT_10s0003g01000	1.868625899	11.24498696	5.076692315	0.00016458	0.004760333	1.049877911	mMDH1	mitochondrial nad-dependent malate dehydrogenase	chr10:2369365..2374461
CUST_5520_PI425248304	GSVIVT01017819001	VIT_05s0020g01990	1.868340818	6.287445833	4.226809438	0.000830926	0.010774943	-0.529760421	RUK	serine threonine-protein kinase ulk4-like	chr5:3710369..3717780
CUST_2664_PI425248063	GSVIVT01021753001	VIT_10s0003g05680	1.868285874	6.351943956	5.138450554	0.000146807	0.004525829	1.161333814	CHUP1_VIT_210s0003g05680	protein chloroplastic-like	chr10:10553196..10557216
CUST_5159_PI425248304	GSVIVT01016967001	VIT_09s0002g03360	1.866629411	6.80404597	4.315202939	0.000699582	0.009773521	-0.362049846	IQD26	iq domain-containing protein	chr9:3030078..3040592
CUST_9117_PI425248043	GSVIVT01038459001	--	1.859314342	5.85343373	4.585819731	0.000415143	0.007397784	0.147020318		NA	chr9:12799413..12800017
CUST_2960_PI425248304	GSVIVT01009687001	VIT_18s0001g12280	1.85914851	6.81059023	6.216557926	2.17E-05	0.002113772	3.019315517	VIT_218s0001g12280	uncharacterized protein	chr18:10482381..10489343
CUST_13311_PI425248304	GSVIVT01038501001	VIT_03s0097g00390	1.857797259	7.544897331	4.207509153	0.00086282	0.010992204	-0.56646155	AK-LYS1, SPPL3	aspartate kinase, minor histocompatibility antigen	chr3:10532681..10544446
CUST_7844_PI425248043	GSVIVT01033358001	VIT_08s0007g07790	1.85525643	6.188145405	4.802108251	0.000275162	0.005930862	0.548393349	UVI4	uv-b-insensitive 4	chr8:21237910..21239208
CUST_5882_PI425248304	GSVIVT01018823001	VIT_04s0023g02980	1.853979226	5.963023809	3.080790878	0.008071537	0.0444603	-2.727859581	VIT_204s0023g02980	probable pectinesterase 53-like	chr4:19585929..19587433
CUST_4077_PI425248304	GSVIVT01014106001	VIT_19s0014g00450	1.843359886	8.605455702	2.800764382	0.014070025	0.064830795	-3.255300861	TBL38	uncharacterized protein loc100253718	chr19:468848..472363
CUST_8884_PI425248043	GSVIVT01037711001	VIT_19s0090g01070	1.843226259	8.834153949	5.182163868	0.000135439	0.004373017	1.239915493	VIT_219s0090g01070	glucan endo- -beta-glucosidase	chr19:7150539..7152429
CUST_1787_PI425248043	GSVIVT01007771001	VIT_17s0000g08160	1.842176625	7.994657478	3.425446807	0.004057092	0.028337865	-2.068013757	PG2	polygalacturonase-1 non-catalytic subunit beta	chr17:9221632..9223623
CUST_10153_PI425248304	GSVIVT01030354001	VIT_12s0059g00010	1.840584003	8.596480055	4.302640356	0.000716867	0.009917964	-0.385845931	VIT_212s0059g00010	aminotransferase family protein	chr12:4936412..4940993
CUST_12779_PI425248304	GSVIVT01036751001	VIT_19s0085g00600	1.840583277	9.358413117	4.3925953	0.000602123	0.009040334	-0.215755842	GAPCP-2	glyceraldehyde-3-phosphate dehydrogenase	chr19:23001165..23010177
CUST_1547_PI425248043	GSVIVT01006643001	VIT_00s0392g00070	1.840456497	9.606473993	3.253940223	0.005714103	0.035544476	-2.39733531	TPS14	-beta-ocimene ( )-alpha-farnesene synthase	chrUn:27246079..27246360
CUST_15_PI425248027	XM002281822DFR	VIT_18s0001g12800	1.840433368	8.995245569	3.043542378	0.00869306	0.046713567	-2.79859994	DFR	dihydroflavonol 4-reductase	chr18:10907581..10910049
CUST_1882_PI425248043	GSVIVT01008144001	VIT_17s0000g04950	1.836270803	8.051423026	6.094919453	2.67E-05	0.002184939	2.818353206	VIT_217s0000g04950	sulfotransferase 17-like	chr17:5396606..5397916
CUST_5297_PI425248043	GSVIVT01023653001	VIT_11s0037g00590	1.835396311	7.583333616	3.193447817	0.006447487	0.038434996	-2.513086988	SHT	hydroxycinnamoyl shikimate quinate hydroxycinnamoyltransferase-like protein	chr11:8559380..8567857
CUST_10259_PI425248304	GSVIVT01030588001	VIT_12s0059g02150	1.835195212	8.476063072	3.72037095	0.002254228	0.019644194	-1.500005904	ACO3	aconitate cytoplasmic-like	chr12:6936165..6946525
CUST_7707_PI425248304	GSVIVT01024446001	VIT_16s0039g02460 VIT_16s0039g02470	1.835113881	6.905946512	3.812208833	0.001878624	0.017433137	-1.323241633	CMT2	chromomethylase 2	chr16:2651867..2694162
CUST_8663_PI425248043	GSVIVT01036625001	VIT_13s0084g00500	1.834746111	8.065285621	4.945837337	0.00021001	0.005183049	0.812075192	VIT_213s0084g00500	tyrosine aminotransferase	chr13:19315951..19316880
CUST_9455_PI425248304	GSVIVT01028662001	VIT_07s0005g06500	1.834713747	7.557469631	2.89251538	0.011734727	0.057242834	-3.083703805	VIT_207s0005g06500	lrr receptor-like serine threonine-protein kinase	chr7:11795246..11800378
CUST_8484_PI425248043	GSVIVT01036013001	VIT_04s0008g07080	1.833516564	8.796848603	4.694939532	0.000337126	0.00661678	0.350176793	VIT_204s0008g07080	protein	chr4:7189959..7192597
CUST_5311_PI425248043	GSVIVT01023736001	VIT_11s0037g01190	1.832933173	11.41976434	2.463597148	0.027197346	0.101186603	-3.871600863	VIT_211s0037g01190	NA	chr11:10262767..10263784
CUST_3294_PI425248043	GSVIVT01014848001	VIT_19s0015g01800	1.830664643	6.426783589	4.269198721	0.000765047	0.010290235	-0.449255358	VIT_219s0015g01800	nucleoside-triphosphatase nucleotide binding protein	chr19:10530106..10530525
CUST_5134_PI425248043	GSVIVT01023108001	VIT_12s0035g02120	1.830424289	6.926097926	4.618177467	0.000390237	0.007158798	0.207398563	VIT_212s0035g02120	uncharacterized protein	chr12:22478661..22484790
CUST_1230_PI425248304	GSVIVT01004717001	VIT_00s0229g00120	1.830209885	8.256035194	3.573436638	0.003019947	0.02354345	-1.783061165	VIT_200s0229g00120	NA	chrUn:15472765..15481554
CUST_2736_PI425248043	GSVIVT01012652001	VIT_10s0116g00800	1.82723932	8.302248667	3.086807335	0.00797536	0.044076536	-2.716419742	CYP77B1	cytochrome p450	chr10:364438..365964
CUST_720_PI425248063	GSVIVT01011685001	VIT_01s0011g05480	1.827118448	8.161081086	4.94406551	0.000210708	0.005195442	0.808840211	VIT_201s0011g05480	dynein light chain type 1 family protein	chr1:5131460..5135169
CUST_853_PI425248063	GSVIVT01011855001	VIT_01s0011g03870	1.826081848	8.278896979	4.004368367	0.001285095	0.013733201	-0.954311444	STE1	delta -sterol-c5 -desaturase	chr1:3533500..3547783
CUST_4454_PI425248304	GSVIVT01015000001	VIT_11s0016g00300	1.824474303	7.278567379	4.511087459	0.000479125	0.008017057	0.007152705	VIT_211s0016g00300	pectinesterase ppe8b	chr11:312430..317760
CUST_10219_PI425248304	GSVIVT01030503001	VIT_12s0059g01320	1.819801788	12.58752622	2.986996727	0.009728043	0.05028455	-2.905688262	VIT_212s0059g01320	glucan endo- -beta-glucosidase	chr12:6264462..6266803
CUST_2491_PI425248304	GSVIVT01008823001	VIT_18s0001g02060	1.819542854	8.042404931	5.42897264	8.63E-05	0.003583366	1.678658735	CYCA1-1	cyclin a-like protein	chr18:2479870..2485400
CUST_1726_PI425248063	GSVIVT01016577001	VIT_13s0019g00780	1.818066721	14.98861218	3.631813781	0.002688417	0.021906976	-1.670590351	VIT_213s0019g00780	histone -like	chr13:2659299..2659835
CUST_4877_PI425248304	GSVIVT01015852001	VIT_03s0017g01950	1.818057434	7.064345633	2.742164955	0.015793042	0.069970671	-3.364143438	VIT_203s0017g01950	probable pectinesterase 8-like	chr3:18407105..18409640
CUST_7759_PI425248043	GSVIVT01033035001	VIT_14s0068g01520	1.816028411	8.874217049	2.162478328	0.048227198	0.149887609	-4.395776425	DRB5_VIT_214s0068g01520	double-stranded rna binding	chr14:25234935..25237143
CUST_10693_PI425248304	GSVIVT01031721001	VIT_03s0063g00200	1.814213699	9.682363549	2.828326096	0.013324445	0.062433402	-3.203897882	VIT_203s0063g00200	pi-plc x domain-containing protein at5g67130-like	chr3:3812818..3816504
CUST_3248_PI425248304	GSVIVT01010896001	VIT_11s0103g00370	1.814153934	6.302425085	5.953895758	3.41E-05	0.002406648	2.582544417	HMA2	zn cd p -type atpase	chr11:16080037..16085813
CUST_3566_PI425248063	GSVIVT01037102001	VIT_18s0089g01230	1.813377365	7.960898394	3.671180905	0.00248583	0.020942216	-1.594749271	VIT_218s0089g01230	fructokinase-2	chr18:29115652..29117874
CUST_418_PI425248304	GSVIVT01001199001	VIT_07s0151g00310	1.812873247	6.799696633	4.381441292	0.00061526	0.009154923	-0.23680719	NEK2_NEK4	serine threonine-protein kinase nek2-like	chr7:852762..859488
CUST_1577_PI425248063	GSVIVT01016386001	VIT_13s0019g03260	1.808358611	10.36730708	5.186983868	0.000134243	0.004360857	1.248564419	VIT_213s0019g03260	protein	chr13:4314154..4314966
CUST_7209_PI425248043	GSVIVT01030866001	VIT_14s0006g01620	1.807498402	6.452206426	3.413910551	0.004151617	0.028776771	-2.09020507	MYB4	myb-like transcription factor 6	chr14:17967993..17969479
CUST_4616_PI425248304	GSVIVT01015263001	VIT_11s0016g02770	1.807092	6.453661395	5.068710685	0.000167035	0.004790021	1.035436528	ATMND1	meiotic nuclear division protein 1-like protein	chr11:2179492..2187051
CUST_1786_PI425248063	GSVIVT01018297001	VIT_15s0021g01330	1.806411905	11.98720625	7.873659611	1.56E-06	0.000788254	5.533455194	NDPK1	nucleoside diphosphate kinase	chr15:11580934..11583111
CUST_5412_PI425248043	GSVIVT01024050001	VIT_03s0038g02170	1.803632428	7.970451665	3.095394561	0.007840049	0.043563385	-2.700085426	VIT_203s0038g02170	thaumatin-like protein	chr3:1492908..1494948
CUST_4445_PI425248043	GSVIVT01019657001	VIT_02s0025g02600	1.802796863	7.228862003	2.29107614	0.037848132	0.127204339	-4.175573887	VIT_202s0025g02600	galactose oxidase	chr2:2265423..2267057
CUST_6429_PI425248304	GSVIVT01020594001	VIT_12s0028g03200	1.802172951	7.895947867	4.648998952	0.000367944	0.006913762	0.264804999	SUR1_VIT_212s0028g03200	aminotransferase family protein	chr12:3959773..3963890
CUST_10894_PI425248304	GSVIVT01032155001	VIT_13s0064g00440	1.80214092	8.748518956	2.982172213	0.009821781	0.050670639	-2.914807184	SMT1	24-sterol c-methyltransferase	chr13:22063676..22069529
CUST_2416_PI425248063	GSVIVT01021405001	VIT_10s0003g02890	1.80160452	13.32952295	3.669994438	0.002491705	0.020978418	-1.597034842	CAB1	light-harvesting complex ii protein lhcb1	chr10:5014532..5015432
CUST_2356_PI425248063	GSVIVT01021320001	VIT_10s0003g02220	1.801269204	8.342754751	3.602414383	0.002850518	0.022700122	-1.727232472	VIT_210s0003g02220	subtilase family protein	chr10:3990588..3995796
CUST_7003_PI425248304	GSVIVT01022436001	VIT_08s0032g00090	1.800025183	9.001996811	4.069988842	0.001129497	0.012706245	-0.828737299	EMB2775	replication factor c subunit 3-like	chr8:2998942..3022064
CUST_10667_PI425248304	GSVIVT01031661001	VIT_05s0062g01100	1.797433042	7.03038713	3.236057471	0.005921798	0.036512039	-2.431580617	EMS1	leucine-rich repeat receptor protein kinase exs-like	chr5:19746230..19750105
CUST_10260_PI425248304	GSVIVT01030589001	VIT_12s0059g02160	1.796746469	6.813053335	5.842011191	4.14E-05	0.002609623	2.393319086	VIT_212s0059g02160	protein transparent testa 12-like	chr12:6947569..6952846
CUST_3692_PI425248304	GSVIVT01012851001	VIT_11s0118g00420	1.794125804	9.341313183	5.654219324	5.77E-05	0.002941724	2.071502214	GUS3	heparanase-like protein 3-like	chr11:6132631..6135949
CUST_162_PI425248043	GSVIVT01000521001	VIT_05s0136g00260	1.792053565	8.037129526	2.765037656	0.015097336	0.067780057	-3.32173429	TT4	chalcone synthase	chr5:13597404..13599563
CUST_2646_PI425248304	GSVIVT01009099001	VIT_18s0001g06690	1.790258579	9.89807249	4.787292334	0.000282975	0.006018017	0.521070078	VIT_218s0001g06690	probable 2-oxoglutarate fe -dependent dioxygenase-like	chr18:5029707..5032279
CUST_10962_PI425248304	GSVIVT01032353001	--	1.789495731	7.169722724	2.766280123	0.015060412	0.067689102	-3.319427802		NA	chr14:26614749..26625494
CUST_840_PI425248063	GSVIVT01011840001	VIT_01s0011g04080	1.78938652	7.99646519	4.280722115	0.000748081	0.01014926	-0.427395189	VIT_201s0011g04080	protein binding protein	chr1:3727773..3730367
CUST_5688_PI425248043	GSVIVT01024970001	VIT_06s0004g04640	1.787234981	13.0577025	3.325362499	0.004954599	0.032237002	-2.260366793	VIT_206s0004g04640	metallothionein-like protein type 2-like isoform 5	chr6:5615789..5616779
CUST_677_PI425248304	GSVIVT01002113001	VIT_00s0616g00030	1.787102621	5.992791432	5.849896506	4.08E-05	0.002609623	2.406716884	VIT_200s0616g00030	cell division control protein 7	chrUn:33009792..33015697
CUST_4753_PI425248304	GSVIVT01015504001	VIT_11s0016g04970	1.786994849	9.454374273	5.109683242	0.000154824	0.004612644	1.109480112	VIT_211s0016g04970	nadh-cytochrome b5 reductase-like protein	chr11:4286521..4295659
CUST_1893_PI425248304	GSVIVT01007730001	VIT_17s0000g08560	1.786560853	8.895829086	5.284017129	0.000112361	0.003969994	1.422003737	CUE1	phosphate phosphoenolpyruvate translocator precursor	chr17:9846863..9851923
CUST_5975_PI425248304	GSVIVT01018980001	VIT_04s0023g01600	1.786006048	8.095075821	4.389314521	0.000605957	0.009077409	-0.221946591	VIT_204s0023g01600	membrane protein	chr4:18131144..18134803
CUST_10008_PI425248304	GSVIVT01030042001	VIT_12s0057g00500	1.785169153	8.129055184	5.341359163	0.000101205	0.003835562	1.523885702	VIT_212s0057g00500	thymidine kinase-like	chr12:9081555..9083654
CUST_5401_PI425248043	GSVIVT01024021001	VIT_03s0038g02450	1.781179242	7.944906338	2.782766112	0.014578732	0.066211834	-3.288796962	VIT_203s0038g02450	sbp (s-ribonuclease binding protein) family protein	chr3:1707520..1708550
CUST_9300_PI425248304	GSVIVT01028260001	VIT_07s0005g02710	1.78113003	7.110581432	5.124454424	0.000150652	0.004557789	1.13611928	VIT_207s0005g02710	uncharacterized protein	chr7:5007756..5011023
CUST_1655_PI425248043	GSVIVT01007186001	VIT_00s0499g00050	1.780802731	7.64945893	3.101532254	0.007744733	0.04323303	-2.68840602	FAS1	chromatin assembly factor-1	chrUn:30708208..30709345
CUST_2550_PI425248304	GSVIVT01008926001	VIT_18s0001g03680	1.778728428	6.421131372	4.154801692	0.000956458	0.011693682	-0.666830011	PPK1	serine threonine protein kinase	chr18:3432983..3445082
CUST_6067_PI425248043	GSVIVT01026589001	VIT_04s0044g00500	1.777463649	11.28962005	3.684089888	0.002422816	0.020609253	-1.569882748	VIT_204s0044g00500	pinus taeda anonymous locus 0_17559_01 genomic sequence	chr4:21301124..21302040
CUST_10232_PI425248304	GSVIVT01030525001	VIT_12s0059g01560	1.776378571	11.63537292	5.344906833	0.000100554	0.00382981	1.530173879	PDIL2-2	protein disulfide isomerase family	chr12:6471567..6476560
CUST_8637_PI425248043	GSVIVT01036509001	VIT_14s0083g00700	1.776135061	8.062793872	2.323562139	0.035580299	0.121704017	-4.119041965	bZIP42	ocs element-binding	chr14:22839609..22840354
CUST_12263_PI425248304	GSVIVT01035642001	VIT_04s0008g03570	1.776078628	7.380190757	8.087617673	1.14E-06	0.000659818	5.828588068	VIT_204s0008g03570	ice binding	chr4:2917397..2920694
CUST_1821_PI425248063	GSVIVT01018345001	VIT_15s0021g00880	1.775786097	9.222369408	2.929856274	0.010897164	0.054312296	-3.013495747	VIT_215s0021g00880	ferredoxin-like protein	chr15:10742664..10755774
CUST_3611_PI425248043	GSVIVT01015979001	VIT_09s0018g00520	1.77447285	9.801451744	5.462762123	8.12E-05	0.003499272	1.738057527	ENODL17	lamin-like protein	chr9:16741106..16741955
CUST_3824_PI425248043	GSVIVT01017214001	VIT_09s0002g05730	1.772913967	10.80388391	3.759585035	0.002085327	0.018637363	-1.424505128	LysoPL2	monoglyceride lipase-like	chr9:5499684..5501391
CUST_12849_PI425248304	GSVIVT01037077001	VIT_03s0088g00060	1.771345657	6.025126114	4.986910354	0.000194496	0.005040977	0.886954328	VIT_203s0088g00060	phenylcoumaran benzylic ether reductase -like protein	chr3:8069856..8072937
CUST_1841_PI425248043	GSVIVT01007978001	VIT_17s0000g06440	1.771201351	7.93964231	6.093294673	2.68E-05	0.002184939	2.815653588	FT1	galactoside 2-alpha-l-fucosyltransferase-like	chr17:7027585..7031512
CUST_4038_PI425248043	GSVIVT01017917001	--	1.770030016	8.227629457	5.048943136	0.00017328	0.004860248	0.999634579		NA	chr5:4640935..4642204
CUST_6018_PI425248304	GSVIVT01019060001	VIT_04s0023g00830	1.770018094	10.64118721	3.17064692	0.006747602	0.03950703	-2.556645056	CRT3	calreticulin-3	chr4:17237681..17249747
CUST_448_PI425248063	GSVIVT01010342001	VIT_01s0010g02590	1.768086404	6.513686928	6.184807924	2.29E-05	0.00213706	2.96707832	VIT_201s0010g02590	atp-dependent dna helicase q-like 5-like	chr1:19639325..19647921
CUST_5092_PI425248304	GSVIVT01016859001	VIT_09s0002g02240	1.767943743	7.03041647	5.313698389	0.000106435	0.003870761	1.47479698	HSP60-3A	chaperonin cpn60-like protein	chr9:2055028..2062378
CUST_5696_PI425248043	GSVIVT01025005001	VIT_06s0004g04370	1.761691721	13.45715116	3.171844558	0.006731498	0.039456158	-2.554358175	VIT_206s0004g04370	histone -like	chr6:5351749..5352367
CUST_3975_PI425248043	GSVIVT01017668001	VIT_05s0020g00610	1.759418105	5.840548081	8.703525315	4.76E-07	0.00052292	6.642826194	VIT_205s0020g00610	uncharacterized protein	chr5:2489472..2490792
CUST_10715_PI425248304	GSVIVT01031756001	VIT_03s0063g00580	1.758484238	5.79375151	6.058950748	2.84E-05	0.002235524	2.758496161	RAD54	rad54-like protein	chr3:4075994..4091628
CUST_4450_PI425248043	GSVIVT01019671001	--	1.757989003	8.62544434	3.527624168	0.003308764	0.024832066	-1.871311946		NA	chr2:2356708..2357477
CUST_5876_PI425248043	GSVIVT01025671001	VIT_08s0040g01970	1.757009224	8.754400727	4.401379323	0.000591979	0.008948643	-0.199185472	FLA11	fasciclin-like arabinogalactan protein 11	chr8:13063053..13063917
CUST_6067_PI425248304	GSVIVT01019405001	VIT_02s0025g00260	1.755993197	10.55809149	3.444748203	0.003903744	0.027650046	-2.030876053	VIT_202s0025g00260	probable polygalacturonase-like	chr2:377928..380101
CUST_2351_PI425248063	GSVIVT01021314001	VIT_10s0003g02170	1.755906604	8.428315342	3.443714942	0.003911804	0.027671776	-2.03286442	VIT_210s0003g02170	subtilase family protein	chr10:3915070..3919935
CUST_8617_PI425248043	GSVIVT01036456001	--	1.752825663	10.328583	2.192224058	0.045613544	0.144007159	-4.345373473		NA	chr14:22298823..22299625
CUST_519_PI425248304	GSVIVT01001528001	VIT_07s0151g00680	1.752190003	7.200422295	3.282082726	0.005401865	0.034226389	-2.343401068	ATZIP4	zip4-like protein	chr7_random:1034585..1040126
CUST_7561_PI425248043	GSVIVT01032020001	VIT_13s0064g01570	1.750828565	8.742434727	3.721057372	0.002251155	0.019644194	-1.498684053	BGLU17	beta-glucosidase 12-like isoform 1	chr13:23474793..23475558
CUST_10831_PI425248304	GSVIVT01032038001	VIT_13s0064g01440	1.749812725	6.001949217	6.466160688	1.43E-05	0.001840744	3.424603645	SYN3	cohesin subunit	chr13:23295905..23301496
CUST_2612_PI425248043	GSVIVT01011437001	VIT_14s0108g01020	1.748739024	7.996601021	2.218366838	0.043426199	0.139249611	-4.300804936	EXPA1	expansin protein	chr14:29649247..29650896
CUST_2500_PI425248304	GSVIVT01008836001	VIT_18s0001g02260	1.742640294	10.75290032	7.843613904	1.63E-06	0.000788254	5.491490148	PBC1	proteasome subunit beta type	chr18:2618399..2626185
CUST_3245_PI425248043	GSVIVT01014682001	VIT_19s0015g00510	1.739711701	6.948190529	4.235094138	0.000817609	0.010657754	-0.514015131	VIT_219s0015g00510	pectate lyase	chr19:8585325..8587301
CUST_9039_PI425248043	GSVIVT01038200001	VIT_05s0094g00960	1.738369302	9.634066312	6.219883806	2.16E-05	0.002109587	3.02477856	UGT74F2	udp-glycosyltransferase 74f2	chr5:24298325..24300287
CUST_5061_PI425248304	GSVIVT01016801001	VIT_09s0002g01680	1.737762332	6.186579729	5.551985954	6.92E-05	0.003212562	1.894114835	EDA39	calmodulin binding	chr9:1517253..1523754
CUST_8495_PI425248304	GSVIVT01026352001	VIT_04s0043g00710	1.736836366	10.64632323	4.204379228	0.000868109	0.011010054	-0.572416029	VIT_204s0043g00710	hypoxia up-regulated protein 1-like	chr4:14692222..14705180
CUST_11542_PI425248304	GSVIVT01033746001	VIT_08s0007g04180	1.736035526	9.158957443	4.018344401	0.001250217	0.013504249	-0.927545811	VIT_208s0007g04180	sequence-specific dna binding transcription factor	chr8:18167205..18168821
CUST_4068_PI425248304	GSVIVT01014086001	VIT_19s0014g00260	1.733856927	6.389708752	4.594465504	0.000408332	0.007330419	0.163163943	VIT_219s0014g00260	uncharacterized protein	chr19:271506..275207
CUST_12931_PI425248304	GSVIVT01037446001	VIT_06s0009g01640	1.733164977	6.794775097	4.906779282	0.000225954	0.005391492	0.740672096	VIT_206s0009g01640	probable inactive receptor kinase at5g10020-like	chr6:13605056..13610642
CUST_5433_PI425248304	GSVIVT01017669001	VIT_05s0020g00620	1.731954542	6.658696105	6.259797153	2.02E-05	0.002058415	3.090207656	POK1	atp binding	chr5:2495248..2508560
CUST_11405_PI425248304	GSVIVT01033494001	VIT_08s0007g06520	1.729870053	8.382820513	5.619214951	6.14E-05	0.003029527	2.010937803	ACT11	actin	chr8:20249818..20252600
CUST_3363_PI425248063	GSVIVT01034586001	VIT_18s0072g00010	1.729622891	7.480412224	5.282316869	0.000112711	0.003969994	1.418975821	VIT_218s0072g00010	aminotransferase family protein	chr18:19067283..19068738
CUST_9145_PI425248043	GSVIVT01038561001	VIT_16s0098g01740	1.72926967	7.443251713	2.956166167	0.010342605	0.052485502	-2.963910379	VIT_216s0098g01740	PREDICTED: uncharacterized LOC100260674	chr16:21823284..21826992
CUST_9961_PI425248304	GSVIVT01029934001	VIT_08s0056g01120	1.722612224	7.806347356	3.583304601	0.002961139	0.023213539	-1.764049853	VIT_208s0056g01120	multidrug resistance	chr8:1698601..1718622
CUST_314_PI425248043	GSVIVT01001215001	VIT_07s0151g00020	1.722277162	8.151170842	3.715996609	0.002273908	0.019783295	-1.508429794	VIT_207s0151g00020	PREDICTED: uncharacterized LOC100245924	chr7:729723..730897
CUST_6953_PI425248043	GSVIVT01030006001	VIT_12s0057g00240	1.721933399	5.957054986	4.606388331	0.000399128	0.007208961	0.185413497	VIT_212s0057g00240	PREDICTED: uncharacterized LOC100264907	chr12:8890307..8891860
CUST_3085_PI425248304	GSVIVT01009909001	--	1.721538962	8.010387393	3.10895465	0.007630999	0.042831797	-2.674277021		NA	chr18:12306652..12309400
CUST_718_PI425248063	GSVIVT01011682001	VIT_01s0011g05500	1.721386569	9.061218924	3.692286957	0.002383644	0.020430682	-1.554093734	VIT_201s0011g05500	glucan endo- -beta-glucosidase	chr1:5138986..5144028
CUST_352_PI425248304	GSVIVT01001078001	VIT_01s0150g00020	1.718549284	8.859233568	5.147620098	0.000144343	0.004504555	1.177838855	CRN	receptor like protein kinase sol2	chr1:22414829..22417602
CUST_5935_PI425248043	GSVIVT01025870001	VIT_08s0040g00060	1.717994053	8.496958043	3.352493238	0.004693299	0.031151105	-2.208265888	VIT_208s0040g00060	probable inactive receptor kinase at5g58300-like	chr8:10966632..10972180
CUST_3742_PI425248043	GSVIVT01016960001	VIT_09s0002g03250	1.717648668	10.60173759	4.242008926	0.000806661	0.010603361	-0.500877487	PRF5	profilin 1	chr9:2978888..2982132
CUST_10263_PI425248304	GSVIVT01030595001	VIT_12s0059g02230	1.717545646	6.797801126	4.928090849	0.000217105	0.005274961	0.779656034	VIT_212s0059g02230	transparent testa 12 protein	chr12:7028459..7040710
CUST_6385_PI425248043	GSVIVT01027898001	--	1.716192195	6.480814048	5.718711954	5.14E-05	0.002880292	2.182613709		NA	chr5:9167986..9170443
CUST_2141_PI425248304	GSVIVT01008197001	VIT_17s0000g04540	1.715028667	9.005607505	3.32324935	0.004975551	0.032304308	-2.264423297	ENO1	enolase chloroplastic-like	chr17:4778584..4784169
CUST_3481_PI425248304	GSVIVT01011436001	VIT_14s0108g01010	1.714769196	5.682060421	5.454173739	8.25E-05	0.003522835	1.722975437	MYB105	r2r3-myb transcription	chr14:29640510..29648656
CUST_2027_PI425248304	GSVIVT01008003001	VIT_17s0000g06210	1.7129765	10.35311047	2.76675822	0.015046227	0.067676224	-3.318540197	VIT_217s0000g06210	gibberellin-regulated protein	chr17:6769396..6770752
CUST_2064_PI425248304	GSVIVT01008064001	VIT_17s0000g05640	1.708726548	6.034324384	8.18114399	9.96E-07	0.000629252	5.955577456	NRT1:2	nitrate transporter -like	chr17:6144991..6148040
CUST_10273_PI425248304	GSVIVT01030616001	VIT_12s0059g02420	1.708115467	10.96745141	2.812448665	0.0137491	0.063772775	-3.233525304	RCI3	peroxidase 3	chr12:7190475..7200729
CUST_2776_PI425248304	GSVIVT01009343001	VIT_18s0001g09090	1.70590143	7.303164277	3.656723449	0.002558373	0.021250551	-1.622600467	NPGR1	tetratricopeptide repeat protein 7b-like	chr18:7566479..7570535
CUST_142_PI425248043	GSVIVT01000458001	VIT_12s0134g00560	1.702376806	9.681678357	3.066067621	0.00831177	0.045272895	-2.755838936	VIT_212s0134g00560	uncharacterized gpi-anchored protein at4g28100-like	chr12:8182426..8183956
CUST_6144_PI425248043	GSVIVT01027049001	VIT_15s0046g01360	1.699653887	10.44709324	4.403297428	0.000589788	0.008920584	-0.195568064	AGP16	arabinogalactan protein 16	chr15:18367259..18368556
CUST_3714_PI425248043	GSVIVT01016831001	--	1.699200695	11.46364019	6.569851275	1.20E-05	0.001738846	3.590162977		NA	chr9:1757762..1758145
CUST_5798_PI425248043	GSVIVT01025408001	VIT_06s0004g00910	1.698004988	7.3132462	3.322763152	0.004980385	0.032313785	-2.265356596	VIT_206s0004g00910	lipid binding	chr6:1013333..1014492
CUST_11213_PI425248304	GSVIVT01033091001	VIT_14s0068g02010	1.697825711	7.366445292	2.71673921	0.016603034	0.072413726	-3.41116931	VIT_214s0068g02010	NA	chr14:25653510..25655343
CUST_10497_PI425248304	GSVIVT01031290001	VIT_14s0060g00680	1.694108441	9.443817784	2.345110302	0.034147489	0.118355125	-4.081355202	VIT_214s0060g00680	gdsl esterase lipase at1g09390-like	chr14:588113..593075
CUST_10030_PI425248304	GSVIVT01030085001	VIT_12s0057g01020	1.690107067	10.86479834	2.506809364	0.025016152	0.095749494	-3.794111224	FLA2	fasciclin-like arabinogalactan protein	chr12:9707559..9714683
CUST_3339_PI425248063	GSVIVT01034553001	VIT_18s0072g00360	1.688415327	6.958066527	5.471189683	8.00E-05	0.003472105	1.752846902	VIT_218s0072g00360	uncharacterized protein	chr18:19559680..19564675
CUST_6659_PI425248304	GSVIVT01021147001	VIT_10s0003g00600	1.688325187	7.203016296	2.78425675	0.014535928	0.066163961	-3.286024954	VIT_210s0003g00600	gdsl esterase lipase	chr10:1838163..1840711
CUST_3743_PI425248304	GSVIVT01013154001	VIT_02s0012g01340	1.687361253	7.528959122	3.749476025	0.002127602	0.018941783	-1.443965541	UBP20	ubiquitin carboxyl-terminal hydrolase	chr2:7484242..7487802
CUST_8518_PI425248304	GSVIVT01026420001	VIT_04s0044g01970	1.684466391	6.342248268	8.517813086	6.17E-07	0.000548344	6.402725792	AIR3_SLP2_VIT_204s0044g01970	subtilisin-like protease-like	chr4:23760778..23765255
CUST_913_PI425248304	GSVIVT01003474001	VIT_00s0194g00080	1.680950754	6.768519629	5.324839062	0.000104296	0.003861567	1.494580874	VIT_200s0194g00080	btb poz domain-containing protein at5g47800-like	chrUn:10586639..10592068
CUST_1182_PI425248304	GSVIVT01004373001	VIT_00s1286g00010	1.680945819	9.164610633	3.102404671	0.007731278	0.043178834	-2.686745598	VIT_200s1286g00010	stress-inducible protein	chrUn:38298478..38302622
CUST_3516_PI425248304	GSVIVT01011511001	VIT_14s0108g01660	1.680635112	7.218665776	6.638633563	1.07E-05	0.001717583	3.699077076	BCCP2	biotin carboxyl carrier protein subunit	chr14:30204261..30208107
CUST_11088_PI425248304	GSVIVT01032563001	VIT_14s0066g02170	1.680584418	11.62102615	3.703647603	0.00233041	0.02016278	-1.532212529	VIT_214s0066g02170	prolyl 4-hydroxylase	chr14:28394890..28398493
CUST_9673_PI425248304	GSVIVT01029183001	VIT_11s0052g01090	1.679066419	11.04878403	4.0702817	0.001128848	0.01270431	-0.828177442	4CL2	4-coumarate: ligase	chr11:18816741..18820448
CUST_244_PI425248027	XM002271765LOC100267015	VIT_09s0002g00970	1.678010554	8.126469196	4.316784325	0.000697436	0.009765943	-0.359055329	VIT_209s0002g00970	40s ribosomal protein s29	chr9:714302..716682
CUST_9726_PI425248304	GSVIVT01029304001	VIT_11s0052g00160	1.677642986	10.30466768	3.819918316	0.001850138	0.017247734	-1.308412777	VIT_211s0052g00160	protein	chr11:17233107..17237329
CUST_7037_PI425248043	GSVIVT01030311001	VIT_08s0058g00270	1.677454242	7.717362518	5.948326523	3.44E-05	0.002407578	2.573170084	VIT_208s0058g00270	armadillo beta-catenin-like repeat-containing protein	chr8:9104945..9109335
CUST_2890_PI425248304	GSVIVT01009555001	VIT_18s0001g11050	1.676513573	6.261961088	6.207598287	2.20E-05	0.002130607	3.004590134	VIT_218s0001g11050	protein	chr18:9351748..9355161
CUST_1138_PI425248304	GSVIVT01004077001	VIT_00s0225g00070	1.675184164	6.809549026	5.564956875	6.76E-05	0.003192953	1.916705615	VIT_200s0225g00070	protein transparent testa 12-like	chrUn:14600471..14603490
CUST_3047_PI425248063	GSVIVT01032616001	VIT_13s0067g03860	1.674095583	5.455591339	5.169284943	0.00013869	0.00443492	1.216790341	VIT_213s0067g03860	probable membrane-associated kinase regulator 4-like	chr13:2191932..2193104
CUST_508_PI425248043	GSVIVT01001956001	VIT_19s0176g00040	1.67301115	8.209603317	2.806112793	0.013922225	0.064294534	-3.245336149	VIT_219s0176g00040	uncharacterized protein	chr19:16094252..16095562
CUST_7451_PI425248304	GSVIVT01023937001	VIT_03s0038g03210	1.670343472	8.832949359	4.850898031	0.000250975	0.005686007	0.638185101	LYM2	domain-containing gpi-anchored protein	chr3:2334482..2338229
CUST_9197_PI425248304	GSVIVT01028094001	VIT_07s0005g01220	1.669881952	8.623993278	5.691119296	5.40E-05	0.002900333	2.135150853	ATERDJ3B	dnaj homolog subfamily b member 11-like	chr7:3750368..3757393
CUST_5457_PI425248304	GSVIVT01017701001	VIT_05s0020g00950	1.669430241	8.045866663	3.317890582	0.005029083	0.032538609	-2.274709228	APA1	aspartic proteinase	chr5:2775453..2778471
CUST_7910_PI425248043	GSVIVT01033602001	--	1.66905977	6.348455909	4.648589765	0.000368232	0.006913762	0.26404355		NA	chr8:19400129..19405474
CUST_5796_PI425248043	GSVIVT01025397001	--	1.667265667	9.734932539	3.19962323	0.006368514	0.038260478	-2.501282628		NA	chr6:1094444..1095244
CUST_1727_PI425248063	GSVIVT01016578001	VIT_13s0019g00760	1.665698902	6.3245721	3.560087132	0.003101381	0.023835245	-1.808778961	VIT_213s0019g00760	histone -like	chr13:2656260..2658810
CUST_7566_PI425248043	GSVIVT01032047001	VIT_13s0064g01340	1.664975743	13.73026838	4.005748871	0.001281606	0.013715663	-0.951667155	VIT_213s0064g01340	histone h3	chr13:23204922..23205531
CUST_3134_PI425248043	GSVIVT01014382001	VIT_19s0014g03090	1.664874407	7.403985828	6.197652501	2.24E-05	0.00213706	2.988229622	VIT_219s0014g03090	protein	chr19:3265469..3267267
CUST_5882_PI425248043	GSVIVT01025683001	VIT_08s0040g01870	1.663871126	10.22330953	6.660219968	1.03E-05	0.001688242	3.733109094	VIT_208s0040g01870	60s ribosomal protein l12	chr8:12972420..12973144
CUST_8753_PI425248043	GSVIVT01037063001	VIT_03s0088g00220	1.663530644	9.526419932	5.791641488	4.52E-05	0.00270954	2.307516881	RPA70B	low quality protein: replication factor a protein 1-like	chr3:8239784..8241124
CUST_12406_PI425248304	GSVIVT01035892001	VIT_04s0008g05820	1.662260358	8.280413104	5.969215558	3.32E-05	0.002376946	2.608307038	SDF2	stromal cell-derived factor 2-like protein	chr4:5409058..5416309
CUST_6282_PI425248043	GSVIVT01027561001	VIT_15s0048g01430	1.661508131	8.518620508	3.574004882	0.003016528	0.023533914	-1.781966419	SMT1	s-adenosyl-methionine-sterol-c- methyltransferase	chr15:15569683..15571391
CUST_8887_PI425248043	GSVIVT01037717001	VIT_19s0090g01160	1.660920367	6.734118461	3.015969197	0.009183398	0.048390631	-2.850866364	VIT_219s0090g01160	gdsl esterase lipase	chr19:7223203..7225703
CUST_297_PI425248304	GSVIVT01000836001	VIT_13s0019g00970	1.659825711	7.044225797	4.962647316	0.000203511	0.005137154	0.842746917	VIT_213s0019g00970	kinesin heavy	chr13_random:2737508..2739405
CUST_2576_PI425248043	GSVIVT01011261001	VIT_13s0106g00560	1.659275948	5.824994572	4.504410813	0.000485314	0.00806483	-0.005371011	BUBR1	checkpoint serine threonine-protein kinase	chr13:10217164..10217459
CUST_2511_PI425248304	GSVIVT01008850001	VIT_18s0001g02540	1.656797079	6.91844182	3.523704044	0.003334734	0.024984682	-1.878862375	ARR9_RR3	two-component response regulator	chr18:2802828..2805264
CUST_9610_PI425248304	GSVIVT01029044001	VIT_05s0051g00540	1.655691619	6.711427778	4.768044606	0.000293468	0.006133312	0.485535012	VIT_205s0051g00540	lrr receptor-like serine threonine-protein kinase rch1-like	chr5:11311929..11315630
CUST_3224_PI425248063	GSVIVT01032822001	VIT_13s0067g00840	1.65213267	6.429389771	5.413181497	8.88E-05	0.003630567	1.650843433	VIT_213s0067g00840	gins complex protein	chr13:488153..492447
CUST_7449_PI425248043	GSVIVT01031698001	VIT_05s0062g01430	1.651508344	7.051447012	3.186097191	0.00654276	0.038764449	-2.527133913	VIT_205s0062g01430	o-glycosyl hydrolases family 17 protein	chr5:20312697..20315158
CUST_6819_PI425248304	GSVIVT01022097001	VIT_07s0031g00320	1.650438892	8.322816442	3.212686747	0.006204611	0.037627921	-2.476302056	CLF	set domain protein	chr7:16552767..16572286
CUST_2278_PI425248304	GSVIVT01008453001	VIT_17s0000g02230	1.650175471	10.72314608	4.279292755	0.000750165	0.010172338	-0.430106131	JAZ3	protein tify 6b-like	chr17:1857307..1861479
CUST_1272_PI425248063	GSVIVT01013023001	VIT_02s0012g02540	1.648872234	7.942521779	3.4865239	0.003591476	0.026185594	-1.950461566	VIT_202s0012g02540	pentatricopeptide repeat-containing protein	chr2:10045638..10047493
CUST_4207_PI425248043	GSVIVT01018630001	VIT_16s0022g00640	1.648371258	11.37131042	4.142302118	0.000980151	0.011858531	-0.690661485	BAG7	iq calmodulin-binding motif family protein	chr16:11982872..11990729
CUST_9270_PI425248304	GSVIVT01028212001	VIT_07s0005g02290	1.64830594	7.723885409	2.523561511	0.02421649	0.093672536	-3.763937882	VIT_207s0005g02290	uncharacterized protein	chr7:4662306..4665218
CUST_11932_PI425248304	GSVIVT01034949001	VIT_05s0077g00560	1.647700817	7.87299277	3.541018212	0.003221558	0.024363144	-1.845512577	scpl33	grain size 5	chr5:372795..377697
CUST_4440_PI425248043	GSVIVT01019641001	VIT_02s0025g02460	1.647356789	5.991077314	5.632840966	5.99E-05	0.002978149	2.034534892	VIT_202s0025g02460	protein	chr2:2141900..2143945
CUST_6902_PI425248304	GSVIVT01022249001	VIT_07s0031g01740	1.646997242	11.32849673	5.394286066	9.19E-05	0.003677885	1.61751345	MGP1	atp synthase	chr7:17820702..17829503
CUST_341_PI425248043	GSVIVT01001297001	VIT_02s0154g00300	1.646306598	7.647007431	3.738328965	0.002175225	0.019258519	-1.465426738	VIT_202s0154g00300	14 kda proline-rich protein	chr2:5131036..5131778
CUST_7867_PI425248304	GSVIVT01024793001	VIT_06s0004g06110	1.644736072	8.825542978	3.35961035	0.004627067	0.030868383	-2.194592766	VIT_206s0004g06110	beta-d-glucan exohydrolase-like protein	chr6:6901466..6907000
CUST_11777_PI425248304	GSVIVT01034194001	VIT_08s0007g00130	1.644646622	8.66759699	3.458158552	0.00380064	0.027157529	-2.005067041	HSC70-1	heat shock protein 70	chr8:14520517..14521395
CUST_10264_PI425248304	GSVIVT01030596001	VIT_12s0059g02230	1.644562981	6.477418248	4.717757477	0.000322822	0.006488491	0.39249138	VIT_212s0059g02230	transparent testa 12 protein	chr12:7040712..7041736
CUST_12169_PI425248304	GSVIVT01035476001	VIT_04s0008g01970	1.643776905	8.12691737	2.496547685	0.025518429	0.09709923	-3.812558019	ER	lrr receptor-like serine threonine-protein kinase erecta	chr4:1578701..1586803
CUST_4807_PI425248304	GSVIVT01015593001	VIT_11s0016g05810	1.643057128	6.60128381	4.086969797	0.001092458	0.012478892	-0.796283442	SKOR	potassium channel skor	chr11:5309195..5325863
CUST_12717_PI425248304	GSVIVT01036585001	VIT_13s0084g00080	1.64288524	6.625210049	6.150327259	2.43E-05	0.00213706	2.910174024	MAP65-5	protein regulator of	chr13:18624436..18644576
CUST_5971_PI425248043	GSVIVT01026222001	VIT_10s0042g00940	1.64204865	7.373215438	2.59507321	0.021070672	0.08538998	-3.634343269	VIT_210s0042g00940	shattering protein	chr10:14351963..14353644
CUST_8052_PI425248304	GSVIVT01025161001	VIT_06s0004g03110	1.640537947	6.32848203	5.1863171	0.000134408	0.004360886	1.24736817	VIT_206s0004g03110	uncharacterized protein loc100246731	chr6:3856287..3857940
CUST_5711_PI425248043	GSVIVT01025055001	VIT_06s0004g03980	1.637402961	8.199985687	3.070110654	0.008245106	0.045071098	-2.748158018	VIT_206s0004g03980	ankyrin repeat-containing protein at5g02620-like	chr6:4916001..4919401
CUST_7322_PI425248304	GSVIVT01023663001	VIT_11s0037g00650	1.637070822	9.110022038	6.223408258	2.14E-05	0.002108777	3.030565927	RPA70B	low quality protein: replication factor a protein 1-like	chr11:8705144..8706413
CUST_8292_PI425248304	GSVIVT01025600001	VIT_08s0040g02680	1.636826524	8.907501969	3.238613437	0.005891658	0.036345142	-2.426687283	VIT_208s0040g02680	uncharacterized protein	chr8:13704229..13711120
CUST_9402_PI425248304	GSVIVT01028466001	VIT_07s0005g04770	1.636362609	6.589999548	4.879929122	0.000237637	0.00553136	0.691476445	VIT_207s0005g04770	anthranilate phosphoribosyltransferase-like protein	chr7:8009516..8012777
CUST_7080_PI425248043	GSVIVT01030449001	--	1.635178787	5.312234246	4.035786566	0.001208039	0.013259568	-0.894157368		NA	chr12:5644843..5645490
CUST_279_PI425248043	GSVIVT01001130001	VIT_01s0150g00520	1.634578074	11.03828964	5.692617692	5.39E-05	0.002900333	2.13773118	VIT_201s0150g00520	60s ribosomal protein l21	chr1:22861922..22863800
CUST_9326_PI425248304	GSVIVT01028332001	VIT_07s0005g03350	1.633513124	13.37420296	5.629052639	6.03E-05	0.00299271	2.027977129	VIT_207s0005g03350	malate dehydrogenase	chr7:6231033..6235272
CUST_10955_PI425248304	GSVIVT01032320001	VIT_11s0065g00990	1.632067565	9.310805239	6.774260131	8.59E-06	0.001575935	3.91171752	RPA70B	low quality protein: replication factor a protein 1-like	chr11:15046693..15047752
CUST_113_PI425248027	XM002279223	VIT_11s0016g01220	1.631847129	6.256357605	3.858972795	0.001712427	0.016408441	-1.233322533	GER3	germin-like protein	chr11:967257..968152
CUST_5662_PI425248304	GSVIVT01018081001	VIT_05s0020g04510	1.631202061	10.50512807	4.480999309	0.000507676	0.008199709	-0.049320307	GME	gdp-mannose 3 -epimerase	chr5:6320701..6323533
CUST_8862_PI425248304	GSVIVT01027368001	VIT_13s0047g00200	1.629478988	8.436484165	3.078851734	0.00810278	0.044559033	-2.731545926	ATSBT5	subtilisin-like protease-like	chr13:15625581..15637899
CUST_12545_PI425248304	GSVIVT01036173001	VIT_06s0080g00110	1.629392824	7.229177297	4.40553377	0.000587243	0.008892208	-0.191350914	CER4	fatty acyl- reductase 3-like	chr6:19825041..19832803
CUST_7701_PI425248043	GSVIVT01032560001	VIT_14s0066g02130	1.628890424	9.285963995	2.829486261	0.013293923	0.062356281	-3.201731346	VIT_214s0066g02130	thaumatin-like protein	chr14:28370966..28373424
CUST_3404_PI425248304	GSVIVT01011220001	VIT_13s0106g00250	1.628120759	9.681339756	3.612070055	0.002796219	0.022419874	-1.708629368	VIT_213s0106g00250	gdsl esterase lipase	chr13:9742888..9745346
CUST_4112_PI425248304	GSVIVT01014168001	VIT_19s0014g00990	1.6273781	7.057330955	6.166258758	2.36E-05	0.00213706	2.936488733	POLD3	dna polymerase delta subunit	chr19:1034870..1045969
CUST_10054_PI425248304	GSVIVT01030128001	--	1.625526432	7.433636625	2.882190729	0.011977257	0.058074524	-3.10307998		NA	chr12:10085303..10108847
CUST_11576_PI425248304	GSVIVT01033813001	VIT_08s0007g03630	1.624225821	10.10229266	3.701787898	0.002339041	0.020211167	-1.535794298	VIT_208s0007g03630	calmodulin binding	chr8:17568038..17575443
CUST_3758_PI425248304	GSVIVT01013182001	VIT_02s0012g01040	1.623316972	6.485480879	7.729089671	1.94E-06	0.000854189	5.330346952	NAC071	nac domain protein	chr2:7008154..7010602
CUST_1817_PI425248063	GSVIVT01018340001	VIT_15s0021g00920	1.622799455	9.471632411	5.474979547	7.95E-05	0.003456686	1.75949434	VIT_215s0021g00920	atp synthase delta	chr15:10798618..10802774
CUST_6110_PI425248304	GSVIVT01019483001	VIT_02s0025g01040	1.622622978	8.123198983	3.263617885	0.00560475	0.035102255	-2.37879394	VIT_202s0025g01040	probable inactive receptor kinase at4g23740-like	chr2:1009740..1014911
CUST_13045_PI425248304	GSVIVT01037709001	VIT_19s0090g01050	1.620648751	6.845886016	3.618389791	0.002761246	0.02222782	-1.696453454	GH9B8	endoglucanase 11-like	chr19:7136387..7138873
CUST_11772_PI425248304	GSVIVT01034188001	VIT_08s0007g00190	1.620582022	9.718751862	4.737729957	0.000310816	0.006346327	0.429480411	NAP57	h aca ribonucleoprotein complex subunit 4-like	chr8:14560586..14563925
CUST_10934_PI425248304	GSVIVT01032253001	VIT_11s0065g00320	1.618210752	11.10421857	5.434589437	8.55E-05	0.003563848	1.688543864	PBA1	proteasome subunit beta type-6	chr11:13994836..14013898
CUST_8903_PI425248304	GSVIVT01027459001	VIT_15s0048g02390	1.617833702	9.076598993	3.921739011	0.00151256	0.015162646	-1.112759619	VIT_215s0048g02390	soluble inorganic pyrophosphatase	chr15:16573652..16582607
CUST_6095_PI425248304	GSVIVT01019458001	VIT_02s0025g00810	1.61674321	6.089298909	4.035439616	0.001208864	0.013259568	-0.894821344	CHX18	cation proton exchanger	chr2:809083..813431
CUST_1_PI425248027	XM002285241LOC100241575	VIT_06s0004g02620	1.616358383	12.07798024	3.119591378	0.007470892	0.042200228	-2.654020105	PAL1	phenylalanine ammonia-lyase	chr6:3233450..3236976
CUST_6451_PI425248304	GSVIVT01020653001	VIT_12s0028g02630	1.615787141	7.580652904	3.219378587	0.006122285	0.037315785	-2.463500762	ARAC5_RAC2	rac-like gtp-binding protein rac2-like	chr12:3410788..3413393
CUST_47_PI425248063	GSVIVT01000586001	VIT_01s0137g00290	1.614508902	8.819213796	4.343431055	0.000662284	0.009500077	-0.308629341	ORP1D	oxysterol binding protein 1d	chr1:6819902..6830379
CUST_13133_PI425248304	GSVIVT01037882001	--	1.613924663	7.082171803	3.894702309	0.001595571	0.015670055	-1.164673003		NA	chr3:6785297..6787059
CUST_1419_PI425248304	GSVIVT01005680001	VIT_00s0283g00030	1.613420456	8.651531961	4.636917753	0.000376522	0.007005786	0.242315568	CNX1	calnexin homolog	chrUn:21174506..21176696
CUST_3771_PI425248304	GSVIVT01013218001	VIT_02s0012g00740	1.611805714	10.73492112	3.854618956	0.001727249	0.016500348	-1.241691113	DL1E	dynamin-related protein 1e-like isoform 1	chr2:6646932..6657662
CUST_12846_PI425248304	GSVIVT01037073001	VIT_03s0088g00140	1.610689253	5.628464009	8.416200223	7.12E-07	0.000557717	6.269396958	VIT_203s0088g00140	phenylcoumaran benzylic ether reductase -like protein	chr3:8185981..8188614
CUST_2104_PI425248304	GSVIVT01008122001	VIT_17s0000g05110	1.609722573	6.581648125	3.666487167	0.002509151	0.021032126	-1.603791208	CYP78A10	cytochrome p450 78a3-like	chr17:5600225..5602845
CUST_7503_PI425248304	GSVIVT01024023001	VIT_03s0038g02430	1.609341507	9.833640737	3.800830299	0.001921483	0.017632372	-1.345130958	MSI2_MSI3	nucleosome chromatin assembly factor group	chr3:1684208..1690440
CUST_3207_PI425248043	GSVIVT01014576001	VIT_19s0014g05000	1.609075331	9.314776067	2.287408332	0.038112572	0.127866958	-4.181934633	VIT_219s0014g05000	c2h2 zinc finger protein	chr19:5329128..5331056
CUST_8979_PI425248304	GSVIVT01027590001	VIT_15s0048g01130	1.608545863	6.724736767	4.789300226	0.000281903	0.006004818	0.524774523	SBTI1	subtilisin-like protease-like	chr15:15244253..15252325
CUST_7752_PI425248304	GSVIVT01024554001	VIT_06s0004g08150	1.607855753	10.01348105	3.370402499	0.004528415	0.030485445	-2.173855082	C4H	cinnamate-4-hydroxylase	chr6:8882429..8886021
CUST_9325_PI425248304	GSVIVT01028330001	VIT_07s0005g03350	1.607385631	13.15067413	6.066632043	2.80E-05	0.002225249	2.771295461	VIT_207s0005g03350	malate dehydrogenase	chr7:6219878..6224123
CUST_20_PI425248027	XM002271975LOC100258689	--	1.605612629	7.489229493	3.135056234	0.007244037	0.041355876	-2.624549451		putative anthocyanidin reductase
CUST_6042_PI425248043	GSVIVT01026516001	VIT_04s0044g01040	1.604743312	6.306518355	3.790569332	0.001960983	0.017867107	-1.364873508	HEC3	transcription factor hec3	chr4:22359047..22359457
CUST_13044_PI425248304	GSVIVT01037706001	VIT_19s0090g01030	1.60397369	9.184348539	3.47620679	0.003666181	0.026548376	-1.97032493	PYRB	aspartate carbamoyltransferase	chr19:7121824..7124124
CUST_764_PI425248063	GSVIVT01011742001	VIT_01s0011g04990	1.603793186	10.03210041	3.004908472	0.00938768	0.049056042	-2.871807574	VIT_201s0011g04990	10 kda chaperonin	chr1:4661913..4662737
CUST_2714_PI425248304	GSVIVT01009222001	VIT_18s0001g07930	1.603523477	6.187895185	4.48580815	0.000502998	0.008178454	-0.040288462	OPT2	oligopeptide transporter opt family	chr18:6398183..6405987
CUST_1576_PI425248304	GSVIVT01006399001	VIT_00s0361g00060	1.603252262	11.49061549	2.656799941	0.018675439	0.0784929	-3.521515278	TPS03	alpha-farnesene synthase	chrUn:25621460..25623974
CUST_9603_PI425248304	GSVIVT01029025001	VIT_05s0051g00340	1.601850258	10.12223903	3.804319142	0.001908238	0.017568433	-1.338418939	HSP60	chaperonin cpn60- mitochondrial-like isoform 1	chr5:10894992..10900932
CUST_1405_PI425248043	GSVIVT01006110001	VIT_00s2341g00010	1.601720239	11.43934551	3.746283567	0.002141132	0.019026321	-1.450111654	HSP81-2	heat shock protein 90	chrUn:41646482..41648164
CUST_10389_PI425248304	GSVIVT01031067001	VIT_14s0006g03200	1.601568362	11.19287657	6.099215294	2.65E-05	0.002178666	2.82548893	VIT_214s0006g03200	t-complex protein 1 subunit zeta	chr14:21772074..21780933
CUST_1617_PI425248063	GSVIVT01016439001	VIT_13s0019g02640	1.601558843	7.608593987	6.494554713	1.36E-05	0.001828603	3.470103226	VIT_213s0019g02640	cucumisin	chr13:3899990..3904738
CUST_131_PI425248304	GSVIVT01000263001	VIT_07s0130g00390	1.601419996	7.659176639	5.956728996	3.39E-05	0.002404348	2.587311623	MET1	dna (cytosine-5)-methyltransferase	chr7:20695409..20704468
CUST_6607_PI425248043	GSVIVT01028741001	VIT_16s0050g02310	1.600617337	10.62049594	3.654319903	0.002570639	0.021312512	-1.627230876	AGP20	arabinogalactan peptide 20	chr16:19238717..19239864
CUST_2218_PI425248043	GSVIVT01009444001	VIT_18s0001g10070	1.598083694	9.274321821	2.24241044	0.041501482	0.135479537	-4.259597465	VIT_218s0001g10070	probable inactive receptor kinase at5g67200-like	chr18:8418530..8422383
CUST_9625_PI425248304	GSVIVT01029086001	--	1.597645402	8.537610031	5.029432912	0.000179681	0.004938245	0.964248666		NA	chr5:12253154..12259771
CUST_13320_PI425248304	GSVIVT01038525001	VIT_03s0097g00590	1.596926837	9.919277089	5.092579964	0.000159805	0.004697905	1.07859889	TOM40	mitochondrial import receptor subunit tom40	chr3:10992554..11002274
CUST_13375_PI425248304	GSVIVT01038630001	VIT_16s0098g01070	1.59670114	7.834330412	3.816969706	0.001860981	0.017311678	-1.314084088	IQD18	protein	chr16:21341512..21343257
CUST_1147_PI425248063	GSVIVT01012210001	VIT_01s0011g00590	1.595001739	7.319610742	6.476201019	1.40E-05	0.001828603	3.440706742	APE2	triose phosphate phosphate translocator	chr1:544467..549815
CUST_10042_PI425248304	GSVIVT01030114001	VIT_12s0057g01220	1.594904241	9.80402681	4.686506313	0.000342577	0.006679343	0.334522949	VIT_212s0057g01220	coated vesicle membrane	chr12:9979763..9982923
CUST_1346_PI425248043	GSVIVT01005849001	VIT_00s0301g00190	1.594793103	6.900009144	3.442966328	0.003917654	0.027691069	-2.034305006	BGAL8	beta-galactosidase expressed	chrUn:22235399..22237225
CUST_5171_PI425248043	GSVIVT01023218001	VIT_12s0035g01210	1.59457065	9.06743149	6.862115353	7.45E-06	0.001521323	4.047963186	CYTC-1_CYTC-2	cytochrome c	chr12:20990898..20997413
CUST_6501_PI425248043	GSVIVT01028336001	VIT_07s0005g03390	1.593436368	9.993073562	3.711204788	0.002295666	0.019933483	-1.517658	VIT_207s0005g03390	uncharacterized protein	chr7:6269691..6270625
CUST_9612_PI425248304	GSVIVT01029048001	VIT_05s0051g00590	1.592966799	8.019461544	2.836230373	0.013117848	0.061748113	-3.189132731	VIT_205s0051g00590	pectate lyase	chr5:11376715..11380856
CUST_6190_PI425248043	GSVIVT01027175001	VIT_15s0046g00220	1.592779865	9.124584385	4.205160029	0.000866787	0.011007571	-0.570930536	VIT_215s0046g00220	kinesin light	chr15:17246601..17249921
CUST_4519_PI425248304	GSVIVT01015102001	VIT_11s0016g01320	1.592559651	6.631951512	3.453027999	0.003839759	0.027321952	-2.014941662	TT2	tannin-related r2r3 myb transcription partial	chr11:1057782..1067052
CUST_2211_PI425248063	GSVIVT01020207001	VIT_01s0026g00330	1.592532545	9.002582794	2.851747805	0.012721339	0.060448511	-3.160116531	VIT_201s0026g00330	nhl repeat-containing protein	chr1:9035171..9039037
CUST_1870_PI425248063	GSVIVT01018427001	VIT_15s0021g00010	1.592003274	7.593101575	2.687439804	0.017586541	0.075163041	-3.465200986	CER1	protein wax2-like	chr15:9134699..9135971
CUST_2492_PI425248304	GSVIVT01008824001	VIT_18s0001g02080	1.590381488	7.830670755	5.040184495	0.000176124	0.004906579	0.983755061	CYCA1-1	cyclin a-like protein	chr18:2485710..2489651
CUST_10960_PI425248304	GSVIVT01032348001	--	1.588157564	6.677547784	3.011622792	0.009263143	0.048627636	-2.859097133		NA	chr14:26536960..26551882
CUST_3039_PI425248063	GSVIVT01026810001	VIT_15s0045g01590	1.588142189	7.667097026	2.903511318	0.011481728	0.056360033	-3.063050342	CER1	protein wax2-like	chr15:7612556..7643310
CUST_7612_PI425248304	GSVIVT01024242001	VIT_16s0039g00290	1.588055718	5.576690871	7.012634278	5.86E-06	0.001382256	4.278663073	VIT_216s0039g00290	cytochrome p450	chr16:140769..143178
CUST_8752_PI425248304	GSVIVT01027038001	VIT_15s0046g01450	1.587815156	8.311843135	2.97101433	0.010041997	0.0514575	-2.935885622	VIT_215s0046g01450	gdsl esterase lipase	chr15:18430833..18434976
CUST_10372_PI425248304	GSVIVT01031018001	VIT_14s0006g02830	1.587474042	11.67398083	5.553857473	6.90E-05	0.003212562	1.897375874	VIT_214s0006g02830	protein	chr14:21006105..21009498
CUST_271_PI425248063	GSVIVT01010075001	VIT_01s0010g00340	1.58719966	8.112039359	2.933213457	0.010824805	0.054082101	-3.00717386	EDA18	glu-rich protein	chr1:14854163..14859888
CUST_9902_PI425248304	GSVIVT01029802001	VIT_12s0055g01190	1.586033166	6.327344332	4.427816507	0.000562498	0.008685579	-0.149357029	XYL4	beta-xylosidase alpha-l-arabinofuranosidase 2-like	chr12:15034828..15037495
CUST_2731_PI425248063	GSVIVT01022709001	VIT_02s0033g00740	1.585656893	6.773837639	5.48522432	7.80E-05	0.003430815	1.777453375	VIT_202s0033g00740	kinesin heavy	chr2:15383034..15383646
CUST_13282_PI425248304	GSVIVT01038363001	VIT_07s0095g00780	1.584764284	6.350394004	3.51268582	0.003408832	0.02537146	-1.900083029	EMB2656	condensin complex subunit 3	chr7:13684162..13686638
CUST_1345_PI425248063	GSVIVT01013735001	VIT_01s0127g00730	1.583522261	7.046308982	2.542018847	0.02336384	0.091599611	-3.73061002	MYB66	myb transcription factor	chr1:8079675..8080776
CUST_12262_PI425248304	GSVIVT01035641001	VIT_04s0008g03560	1.582735529	7.841728991	2.027400356	0.061937795	0.177643793	-4.620272947	VIT_204s0008g03560	probable lactoylglutathione chloroplast-like	chr4:2911563..2917396
CUST_32_PI425248027	XM002272843LOC100260158	VIT_01s0026g02620	1.581250813	8.147239656	2.03951015	0.060575953	0.1750821	-4.600454527	EXPA1	expansin	chr1:12260037..12261880
CUST_5206_PI425248304	GSVIVT01017062001	VIT_09s0002g04240	1.581093826	8.142776887	7.374437866	3.32E-06	0.001074517	4.819249478	VIT_209s0002g04240	protein	chr9:3881259..3885649
CUST_11413_PI425248304	GSVIVT01033509001	VIT_08s0007g06390	1.580991722	9.230227261	5.111003056	0.000154446	0.004612644	1.111861518	MOD1	enoyl-acp reductase	chr8:20175993..20181367
CUST_2642_PI425248304	GSVIVT01009090001	VIT_18s0001g06580	1.580660824	7.713110036	2.624701766	0.019886099	0.082023421	-3.580293102	VIT_218s0001g06580	blue copper protein	chr18:4966013..4967469
CUST_98_PI425248063	GSVIVT01000957001	VIT_01s0146g00400	1.580532527	6.69199874	4.378135758	0.00061921	0.009183166	-0.243048012	VIT_201s0146g00400	uncharacterized protein	chr1:22268129..22269638
CUST_2645_PI425248043	GSVIVT01012313001	VIT_03s0110g00430	1.578864503	8.834981721	3.911613238	0.001543122	0.015370562	-1.132198568	COPT2	copper transporter	chr3:13475667..13476382
CUST_2844_PI425248304	GSVIVT01009477001	VIT_18s0001g10380	1.578365769	10.02116344	2.281837948	0.038517512	0.128706448	-4.191586202	HSFB4	heat stress transcription factor b-4	chr18:8708556..8710114
CUST_2432_PI425248063	GSVIVT01021425001	VIT_10s0003g03070	1.577698982	10.06194739	4.460711801	0.00052791	0.008346228	-0.087448794	KAS	beta-ketoacyl-acp synthase i	chr10:5216166..5226384
CUST_772_PI425248304	GSVIVT01002886001	VIT_00s0945g00010	1.576532455	8.008933495	3.467937507	0.003727183	0.026822207	-1.986243929	VIT_200s0945g00010	NA	chrUn:36968030..36970246
CUST_13292_PI425248304	GSVIVT01038414001	VIT_09s0096g00510	1.575837697	6.091213489	4.473715409	0.000514847	0.008251507	-0.063005086	VIT_209s0096g00510	hydroxycinnamoyl-coenzyme a shikimate quinate hydroxycinnamoyltransferase	chr9:11960802..11962317
CUST_3199_PI425248043	GSVIVT01014552001	VIT_19s0014g04760	1.575049795	8.63588712	5.056307756	0.000170926	0.004842893	1.012978971	VIT_219s0014g04760	60s ribosomal protein l8	chr19:5064341..5067797
CUST_12944_PI425248304	GSVIVT01037479001	VIT_06s0009g01320	1.572503312	9.487244717	6.143398077	2.46E-05	0.00213706	2.898716723	VIT_206s0009g01320	l-ascorbate oxidase-like	chr6:12971411..12975980
CUST_10765_PI425248304	GSVIVT01031887001	VIT_03s0063g01850	1.572348974	6.558169647	3.826053873	0.001827781	0.017139784	-1.296612603	AOS	cytochrome p450	chr3:5183321..5191752
CUST_2628_PI425248063	GSVIVT01021697001	VIT_10s0003g05230	1.572311941	5.941868973	6.150009879	2.43E-05	0.00213706	2.909649402	MS5	protein	chr10:9738147..9742616
CUST_19_PI425247681	XM002278676LOC100248145	VIT_07s0005g03350	1.571452746	13.6659795	5.219818499	0.000126381	0.004206294	1.307398241	VIT_207s0005g03350	malate dehydrogenase	chr7:6219884..6224148
CUST_4814_PI425248043	GSVIVT01021803001	VIT_14s0030g02090	1.569705208	8.355304003	4.306161462	0.000711978	0.009860586	-0.379174895	VIT_214s0030g02090	calcium-transporting atpase plasma membrane-type-like	chr14:7173849..7174286
CUST_8799_PI425248043	GSVIVT01037354001	VIT_06s0009g02550	1.569384634	9.604008371	3.775703934	0.002019673	0.01822707	-1.393480138	CPN10	10 kda chaperonin	chr6:15277852..15282116
CUST_11602_PI425248304	GSVIVT01033865001	VIT_08s0007g03140	1.568788332	6.813308853	6.098707357	2.65E-05	0.002178666	2.824645354	VIT_208s0007g03140	gtpase activating	chr8:17161355..17165609
CUST_1619_PI425248063	GSVIVT01016443001	VIT_13s0019g02610	1.56872184	7.684721096	6.993136563	6.04E-06	0.001382256	4.248972411	VIT_213s0019g02610	cucumisin-like	chr13:3862365..3865381
CUST_9609_PI425248304	GSVIVT01029042001	--	1.565279325	6.409266447	4.892224605	0.000232212	0.005462469	0.714015652		NA	chr5:11240549..11267908
CUST_6757_PI425248304	GSVIVT01021969001	VIT_14s0030g00740	1.564772871	11.07422415	5.825051468	4.26E-05	0.002656873	2.36447151	ACP4	acyl carrier protein	chr14:4966373..4971320
CUST_908_PI425248063	GSVIVT01011919001	VIT_01s0011g03320	1.564739936	5.938932137	5.752415472	4.85E-05	0.002777518	2.240434678	AHP2	homologous-pairing protein 2 homolog	chr1:3011620..3013762
CUST_2623_PI425248043	GSVIVT01011476001	VIT_14s0108g01320	1.564629586	9.749527108	3.196683645	0.006405985	0.038282523	-2.506902039	ENODL17	lamin-like protein	chr14:29934781..29936781
CUST_1633_PI425248043	GSVIVT01007063001	VIT_00s0475g00020	1.563750656	7.509137885	4.248240289	0.000796923	0.010516934	-0.489041519	VIT_200s0475g00020	tpa: ring zinc finger and vwf domain family protein	chrUn:29964973..29968054
CUST_2417_PI425248063	GSVIVT01021406001	VIT_10s0003g02900	1.562646494	11.7226877	3.617849084	0.002764221	0.022245037	-1.697495205	CAB1	chlorophyll a b binding protein	chr10:5026588..5028897
CUST_12694_PI425248304	GSVIVT01036535001	VIT_14s0083g00940	1.559758082	7.67056199	3.572651694	0.003024675	0.023553222	-1.784573392	VIT_214s0083g00940	duf246 domain-containing protein at1g04910-like	chr14:23137318..23143930
CUST_5163_PI425248304	GSVIVT01016973001	VIT_09s0002g03420	1.55828236	9.064584476	4.384097872	0.000612105	0.009134047	-0.231792304	CB5LP	cytochrome b5-like	chr9:3091180..3096452
CUST_11357_PI425248304	GSVIVT01033401001	VIT_08s0007g07410	1.556685458	9.002583887	2.532763727	0.023787718	0.09270183	-3.7473325	VIT_208s0007g07410	h aca ribonucleoprotein complex subunit 1-like protein 1	chr8:20950334..20952488
CUST_2083_PI425248063	GSVIVT01020033001	VIT_01s0026g01950	1.556606016	10.0713309	4.978748836	0.000197482	0.005078583	0.872092364	ATHB13	hd domain class transcription factor	chr1:11304894..11307266
CUST_7930_PI425248043	GSVIVT01033677001	VIT_08s0007g04780	1.556364444	13.09967412	3.781112112	0.001998118	0.01810624	-1.38307211	GAMMA-TIP	tonoplast intrinsic protein	chr8:18763853..18764915
CUST_284_PI425248043	GSVIVT01001143001	VIT_01s0150g00630	1.55529304	7.629324424	3.838309105	0.001783942	0.016848338	-1.273046386	VIT_201s0150g00630	glycosyltransferase-like protein	chr1:22983271..23001188
CUST_2245_PI425248304	GSVIVT01008398001	VIT_17s0000g02680	1.55474724	11.45339319	2.606294208	0.020614248	0.084181438	-3.613896976	BGLU44	beta-glucosidase 44	chr17:2495808..2498821
CUST_3584_PI425248304	GSVIVT01012539001	VIT_03s0038g01340	1.553870623	12.01389941	6.331968439	1.78E-05	0.001971064	3.207897453	VIT_203s0038g01340	uncharacterized protein	chr3_random:955568..961102
CUST_1661_PI425248304	GSVIVT01006769001	VIT_00s0415g00030	1.553065265	8.647114225	3.869842563	0.001675984	0.016161496	-1.212432588	MTHSC70-2	heat shock 70 kda mitochondrial-like	chrUn:28290681..28295479
CUST_1504_PI425248043	GSVIVT01006497001	VIT_00s2579g00010	1.551188614	11.34696382	3.211879204	0.00621462	0.037662865	-2.477846641	VIT_200s2579g00010	phosphoserine aminotransferase	chrUn:42340200..42341861
CUST_7215_PI425248304	GSVIVT01023303001	VIT_12s0035g00560	1.546405687	7.946883165	3.813281709	0.001874634	0.017414326	-1.321177897	CYP82C4	cytochrome p450 82c4	chr12:19918459..19932528
CUST_1530_PI425248063	GSVIVT01016324001	VIT_13s0019g03860	1.546402798	11.06538291	5.219513252	0.000126452	0.004206294	1.30685197	ATPQ	atp synthase d mitochondrial	chr13:5101523..5107138
CUST_417_PI425248304	GSVIVT01001198001	VIT_07s0151g00340	1.545591736	8.846099846	5.605174263	6.29E-05	0.003078046	1.986594092	SULTR3-1	sulfate bicarbonate oxalate exchanger and transporter sat-1	chr7:882592..888350
CUST_8027_PI425248043	GSVIVT01034016001	VIT_08s0007g01760	1.544381581	9.150312062	4.1321831	0.00099977	0.011971168	-0.709962111	DET2	steroid reductase det2	chr8:15825138..15826694
CUST_1722_PI425248304	GSVIVT01007165001	VIT_00s0494g00010	1.542865697	7.713132284	3.273928718	0.005490538	0.034606912	-2.359032998	GRF1	transcription activator	chrUn:30596800..30600327
CUST_310_PI425248304	GSVIVT01000865001	VIT_13s0019g01830	1.542219571	7.379320236	3.602393965	0.002850634	0.022700122	-1.727271809	IQD11	protein iq-domain 14-like	chr13_random:3189921..3192397
CUST_7832_PI425248043	GSVIVT01033312001	VIT_08s0007g08260	1.540314963	9.954927383	2.419302944	0.029621117	0.107592853	-3.950496349	AGK2	guanylate kinase	chr8:21606186..21606527
CUST_11326_PI425248304	GSVIVT01033343001	VIT_08s0007g07930	1.538579058	7.795226677	3.467104136	0.003733387	0.026830776	-1.987848141	VIT_208s0007g07930	probably inactive leucine-rich repeat receptor-like protein kinase	chr8:21345708..21348717
CUST_9641_PI425248304	GSVIVT01029122001	VIT_11s0052g01630	1.538343799	8.585082311	3.401776823	0.004253423	0.029218258	-2.113540844	UGT78D2	anthocyanidin 3-o-glucosyltransferase 2	chr11:19367554..19383291
CUST_192_PI425248304	GSVIVT01000468001	VIT_12s0134g00640	1.538025842	5.971923804	4.222438148	0.000838043	0.010826375	-0.538070309	VIT_212s0134g00640	anthocyanin 5-aromatic acyltransferase	chr12:8231925..8262298
CUST_11555_PI425248304	GSVIVT01033770001	VIT_08s0007g03960	1.536706033	10.9936073	5.413934242	8.87E-05	0.003630567	1.652170161	LOS2	enolase	chr8:17981702..17987695
CUST_8456_PI425248304	GSVIVT01026208001	VIT_10s0042g00830	1.535233893	6.31893712	6.279700656	1.95E-05	0.002041277	3.122743961	IBM1	lysine-specific demethylase 3b	chr10:14142558..14157354
CUST_2121_PI425248304	GSVIVT01008158001	VIT_17s0000g04830	1.53490992	5.980723049	5.129294868	0.00014931	0.004550076	1.144842477	DPB2	dna polymerase epsilon subunit 2-like	chr17:5206885..5213522
CUST_1772_PI425248043	GSVIVT01007721001	VIT_17s0000g08640	1.534577924	7.559790194	4.431264193	0.000558766	0.00864803	-0.142863715	VIT_217s0000g08640	uncharacterized protein	chr17:9922870..9924825
CUST_3225_PI425248063	GSVIVT01032824001	VIT_13s0067g00830	1.53364696	7.690603366	2.647492569	0.019018948	0.079547101	-3.538582088	RPP8	probable disease resistance rpp8-like protein 2-like	chr13:473988..480801
CUST_5865_PI425248043	GSVIVT01025631001	VIT_08s0040g02400	1.531003538	9.410814886	2.259741384	0.040164041	0.132277119	-4.229768166	RIP3	interactor of constitutive active rops chloroplastic-like	chr8:13467681..13470511
CUST_1402_PI425248304	GSVIVT01005386001	VIT_00s1677g00010	1.53030088	6.749498231	2.853167997	0.012685641	0.060321979	-3.15745896	VIT_200s1677g00010	peroxidase 64	chrUn:40061749..40063337
CUST_1812_PI425248043	GSVIVT01007876001	VIT_17s0000g07220	1.529949059	8.166036848	4.391629876	0.000603248	0.009043489	-0.21757747	VIT_217s0000g07220	NA	chr17:8040092..8045434
CUST_149_PI425248043	GSVIVT01000469001	VIT_12s0134g00650	1.528372786	8.625672341	2.602912641	0.020750782	0.084518458	-3.620061757	VIT_212s0134g00650	low quality protein: malonyl-coenzyme a:anthocyanin 3-o-glucoside-6 -o-malonyltransferase-like	chr12:8266669..8268137
CUST_8063_PI425248043	GSVIVT01034166001	VIT_08s0007g00410	1.527787458	9.38548987	2.314436127	0.036204083	0.123156837	-4.134957937	AS1	asymmetric leaves1 and rough	chr8:14715871..14719563
CUST_8136_PI425248043	GSVIVT01034422001	VIT_10s0071g00250	1.527637337	8.272719408	2.188027559	0.045974099	0.144818956	-4.35250433	VIT_210s0071g00250	strictosidine synthase 1-like	chr10:16537374..16539048
CUST_1478_PI425248304	GSVIVT01005996001	VIT_13s0320g00020	1.527285419	7.004886158	4.866689668	0.000243627	0.005616715	0.667186032	VIT_213s0320g00020	uncharacterized protein	chr13:24310704..24315919
CUST_3153_PI425248043	GSVIVT01014439001	VIT_19s0014g03660	1.527128728	14.12071921	3.459434025	0.003790977	0.02710533	-2.002612071	LHCB3	light-harvesting complex ii protein lhcb3	chr19:3777346..3779258
CUST_8392_PI425248304	GSVIVT01025800001	VIT_08s0040g00780	1.526251124	9.275226413	3.33912179	0.004820312	0.031681676	-2.233948347	CYP98A3	cytochrome p450	chr8:11733414..11737670
CUST_3367_PI425248304	GSVIVT01011126001	VIT_07s0104g00050	1.525906357	6.988908218	3.916143334	0.001529372	0.015296599	-1.123501371	VIT_207s0104g00050	uncharacterized protein	chr7:1364934..1370151
CUST_7588_PI425248043	GSVIVT01032141001	VIT_13s0064g00530	1.525108287	5.648343811	5.046240391	0.000174152	0.004872057	0.994735539	VIT_213s0064g00530	disease resistance protein rga3-like	chr13:22240211..22242559
CUST_1759_PI425248304	GSVIVT01007340001	VIT_00s0532g00060	1.52394773	7.80109383	4.017742179	0.0012517	0.013504249	-0.928698911	VIT_200s0532g00060	sulfite exporter family protein	chrUn:31437695..31439547
CUST_5148_PI425248304	GSVIVT01016950001	VIT_09s0002g03140	1.523772607	10.66031247	2.458989313	0.02744038	0.101812792	-3.879833889	VIT_209s0002g03140	gdsl esterase lipase apg	chr9:2896541..2902446
CUST_8140_PI425248304	GSVIVT01025309001	VIT_06s0004g01780	1.523611011	6.160747042	4.023242658	0.001238223	0.013435123	-0.918167657	VIT_206s0004g01780	serine threonine-protein kinase oxi1-like	chr6:2201086..2202854
CUST_2591_PI425248304	GSVIVT01008997001	VIT_18s0001g05060	1.522872736	7.534535429	3.768551555	0.002048543	0.018431344	-1.407245985	VIT_218s0001g05060	x-bisphosphoglycerate-dependent phosphoglycerate mutase-like	chr18:4143560..4147853
CUST_5006_PI425248304	GSVIVT01016711001	VIT_09s0002g00800	1.522670684	5.824910458	4.935409961	0.000214149	0.005217442	0.793031332	VIT_209s0002g00800	protein	chr9:541938..544967
CUST_10616_PI425248304	GSVIVT01031528001	VIT_06s0061g00250	1.5221032	9.602101081	2.50950924	0.024885584	0.095469499	-3.789253232	VIT_206s0061g00250	abc transporter g family member 15	chr6:17500288..17564204
CUST_1047_PI425248043	GSVIVT01004457001	VIT_00s1348g00020	1.521819458	7.299008055	3.286490309	0.005354529	0.034015581	-2.334949711	VIT_200s1348g00010 VIT_200s1348g00020	uncharacterized protein	chrUn:38654728..38661929
CUST_3114_PI425248304	GSVIVT01009963001	VIT_18s0001g14810	1.520918823	6.833138742	2.676797205	0.017957599	0.076405232	-3.484783826	VIT_218s0001g14810	gdsl esterase lipase exl3	chr18:12863066..12871523
CUST_4628_PI425248304	GSVIVT01015282001	VIT_11s0016g02960	1.520905454	10.18953388	3.174719191	0.006693	0.039299773	-2.548868603	VIT_211s0016g02960	glucan endo- -beta-glucosidase	chr11:2371104..2375298
CUST_1970_PI425248304	GSVIVT01007877001	VIT_17s0000g07210	1.520695887	8.20626376	3.559835993	0.003102934	0.023838739	-1.809262767	TT7	flavonoid 3 -hydroxylase	chr17:8035243..8037678
CUST_1959_PI425248304	GSVIVT01007849001	VIT_17s0000g07440	1.519507161	9.35379452	5.474565517	7.95E-05	0.003456686	1.75876823	RPA70B	low quality protein: replication factor a protein 1-like	chr17:8383025..8387816
CUST_12776_PI425248304	GSVIVT01036739001	VIT_19s0085g00690	1.518811367	6.451037195	3.350398354	0.004712975	0.03123006	-2.212290066	CYCB3-1	cyclin b3-1	chr19:23135393..23145621
CUST_1325_PI425248304	GSVIVT01005082001	VIT_07s0255g00040	1.517451593	7.166452174	4.498747502	0.000490629	0.008100917	-0.015997471	VIT_207s0255g00040	zinc-finger domain of monoamine-oxidase a repressor r1	chr7:14352399..14362008
CUST_1121_PI425248304	GSVIVT01004010001	VIT_00s0220g00180	1.517222332	7.280779715	3.407316287	0.004206638	0.02900923	-2.102887898	HEXO3	beta-hexosaminidase subunit b2-like	chrUn:14321842..14337797
CUST_3168_PI425248304	GSVIVT01010684001	VIT_13s0101g00100	1.516535962	9.223745815	5.690280573	5.41E-05	0.002900333	2.133706377	VIT_213s0101g00100	ammecr1 protein	chr13:11683311..11716069
CUST_690_PI425248063	GSVIVT01011646001	VIT_01s0011g05860	1.516377164	9.368892286	3.831897053	0.001806744	0.016985308	-1.285375845	VIT_201s0011g05860	aspartate-semialdehyde dehydrogenase	chr1:5616008..5621081
CUST_1312_PI425248304	GSVIVT01005048001	VIT_00s0252g00110	1.514854183	6.780303307	2.380232269	0.031928545	0.113367001	-4.019616011	ACA4	bifunctional monodehydroascorbate reductase and carbonic anhydrase nectarin-3	chrUn:17687712..17690732
CUST_3178_PI425248304	GSVIVT01010727001	VIT_05s0102g00030	1.513629133	6.198212862	4.695800108	0.000336575	0.00661678	0.351773753	VIT_205s0102g00030	ankyrin repeat-containing protein at3g12360-like	chr5:21854708..21857506
CUST_4380_PI425248304	GSVIVT01014747001	VIT_19s0015g01090	1.513489744	11.46192993	4.226345527	0.000831679	0.010777793	-0.530642254	Hsp81	heat shock protein	chr19:9160945..9162797
CUST_6289_PI425248304	GSVIVT01019809001	VIT_02s0025g04000	1.513437871	5.78056059	5.987779486	3.21E-05	0.002353681	2.639477549	VIT_202s0025g04000	gras family transcription factor	chr2:3511310..3512833
CUST_9349_PI425248304	GSVIVT01028373001	VIT_07s0005g03790	1.511892551	8.755093859	5.888124661	3.82E-05	0.002539914	2.471537195	VIT_207s0005g03790	succinyl- ligase	chr7:6762538..6773362
CUST_302_PI425248304	GSVIVT01000844001	VIT_13s0019g01160	1.511816793	6.59497941	3.067957291	0.008280546	0.045181279	-2.752249173	VIT_213s0019g01160	cinnamoyl- reductase	chr13_random:2838942..2844199
CUST_63_PI425248304	GSVIVT01000124001	VIT_07s0129g00190	1.511781487	8.343610831	2.752368856	0.015478902	0.068969382	-3.345236091	VIT_207s0129g00190	condensin-2 complex subunit g2	chr7:15451437..15458048
CUST_3761_PI425248304	GSVIVT01013190001	VIT_02s0012g00990	1.511653541	8.431697944	2.606173994	0.020619087	0.084188276	-3.614116178	LOL1	lsd one like 1 protein	chr2:6931447..6937802
CUST_12042_PI425248304	GSVIVT01035212001	VIT_04s0079g00260	1.510417838	7.159444956	2.850834865	0.012744338	0.060514566	-3.161824723	VIT_204s0079g00260	uncharacterized protein	chr4:10608983..10628087
CUST_4588_PI425248304	GSVIVT01015226001	VIT_11s0016g02430	1.509828022	8.467905095	3.95274502	0.001422752	0.014586634	-1.053264383	VIT_211s0016g02430	atp binding	chr11:1960915..1966799
CUST_12451_PI425248304	GSVIVT01035964001	VIT_04s0008g06590	1.509002203	6.991696141	7.634549068	2.23E-06	0.00091388	5.195896675	VIT_204s0008g06590	kinetochore protein nuf2	chr4:6555518..6566325
CUST_5444_PI425248043	GSVIVT01024140001	VIT_03s0038g01060	1.508346315	6.96015673	3.339584982	0.004815855	0.031675111	-2.233058838	VIT_203s0038g01060	NA	chr3:854295..855373
CUST_1182_PI425248063	GSVIVT01012245001	VIT_01s0011g00150	1.507494929	5.842207359	5.155685815	0.000142211	0.004472246	1.19234769	VIT_201s0011g00150	dna binding protein	chr1:246096..257603
CUST_9171_PI425248304	GSVIVT01028041001	VIT_07s0005g00730	1.507028163	11.37146426	2.22912027	0.042555267	0.137634679	-4.28240047	VIT_207s0005g00730	probable pectinesterase pectinesterase inhibitor 40-like	chr7:3365104..3368302
CUST_2747_PI425248043	GSVIVT01012702001	VIT_10s0116g01540	1.505924718	8.587372322	5.09073936	0.000160351	0.004703556	1.075273236	VIT_210s0116g01540	aminomethyltransferase	chr10:836493..839989
CUST_8169_PI425248304	GSVIVT01025357001	VIT_06s0004g01320	1.505218304	6.60454447	4.307163885	0.000710593	0.009851654	-0.377275911	VIT_206s0004g01320	non-structural maintenance of chromosome	chr6:1568993..1572434
CUST_4021_PI425248043	GSVIVT01017847001	VIT_05s0020g02280	1.505121269	8.289304645	2.700108181	0.017154545	0.07400627	-3.441860233	DMP2	uncharacterized protein	chr5:3998889..3999706
CUST_3208_PI425248043	GSVIVT01014577001	VIT_19s0014g05000	1.504384407	6.935761574	2.473727567	0.026670242	0.099853898	-3.853479856	VIT_219s0014g05000	c2h2 zinc finger protein	chr19:5331070..5331677
CUST_5517_PI425248043	GSVIVT01024404001	VIT_16s0039g02080	1.504270824	9.600698172	3.75955502	0.002085451	0.018637363	-1.424562905	RPL5B	60s ribosomal protein l5-1-like	chr16:2156928..2157221
CUST_8275_PI425248304	GSVIVT01025573001	VIT_08s0040g02940	1.504237458	7.633557925	2.807904221	0.013873061	0.064156575	-3.241997405	VIT_208s0040g02940	pentatricopeptide repeat-containing protein	chr8:13965068..13974515
CUST_2632_PI425248304	GSVIVT01009076001	VIT_18s0001g06330	1.504123648	11.68217091	9.366932766	1.95E-07	0.000370582	7.463954114	GF14_GRF2	14-3-3 protein	chr18:4742538..4745017
CUST_1615_PI425248304	GSVIVT01006593001	VIT_00s0386g00020	1.502117804	11.75069505	7.030295018	5.69E-06	0.001382256	4.305506863	VIT_200s0386g00020	cytochrome c oxidase subunit via	chrUn:26937552..26941476
CUST_50_PI425248063	GSVIVT01000590001	VIT_01s0137g00250	1.501681493	8.95983591	5.552785631	6.91E-05	0.003212562	1.8955083	VIT_201s0137g00250	t-complex protein 1 subunit epsilon	chr1:6748931..6767400
CUST_12_PI425248063	GSVIVT01000547001	VIT_01s0137g00710	1.500875144	8.004452355	3.424465584	0.004065047	0.028378529	-2.069901421	VIT_201s0137g00710	gdsl esterase lipase	chr1:7234008..7236189
CUST_11038_PI425248304	GSVIVT01032473001	VIT_14s0066g01270	1.500818761	6.600279892	4.13989761	0.000984777	0.011887472	-0.695247116	VIT_214s0066g01270	alpha-l-fucosidase 2	chr14:27739062..27740646
CUST_3149_PI425248043	GSVIVT01014428001	--	1.500766559	6.703101082	3.561244903	0.003094231	0.02382003	-1.80654857		NA	chr19:3653741..3655574
CUST_3881_PI425248304	GSVIVT01013442001	VIT_18s0122g00510	1.500707069	8.003144577	4.42521066	0.000565335	0.008704137	-0.154265584	VIT_218s0122g00510	pyrophosphate--fructose 6-phosphate 1-phosphotransferase subunit alpha-like	chr18:425430..432998
CUST_2304_PI425248304	GSVIVT01008498001	VIT_17s0000g01790	1.500413662	7.111742697	5.847704869	4.10E-05	0.002609623	2.402994049	VIT_217s0000g01790	4-coumarate-coa ligase	chr17:1326721..1332448
CUST_7220_PI425248304	GSVIVT01023325001	VIT_12s0035g00400	1.499046453	7.170928278	4.166498171	0.000934818	0.011546348	-0.644539613	RECQ4A	dna helicase	chr12:19727867..19746047
CUST_1626_PI425248304	GSVIVT01006638001	VIT_00s0392g00030	1.496823215	11.45596271	2.469203677	0.026904411	0.100532563	-3.861575535	TPS-CIN	alpha-farnesene synthase	chrUn:27203086..27204588
CUST_492_PI425248063	GSVIVT01010395001	VIT_01s0010g03100	1.496243986	7.299868167	3.691150504	0.002389036	0.020450864	-1.556282697	VIT_201s0010g03100	malate dehydrogenase	chr1:20143753..20144505
CUST_12462_PI425248304	GSVIVT01035983001	VIT_04s0008g06790	1.495451234	8.988178232	3.607968487	0.002819155	0.0225507	-1.716531662	VIT_204s0008g06790	protein	chr4:6796378..6801764
CUST_12112_PI425248304	GSVIVT01035360001	VIT_04s0008g00870	1.494412372	7.47158036	4.616035839	0.000391837	0.007164823	0.203405845	VIT_204s0008g00870	inorganic pyrophosphatase 2-like	chr4:743662..745109
CUST_195_PI425248063	GSVIVT01004937001	VIT_01s0244g00100	1.493518929	7.72720191	2.706811051	0.01693016	0.073371379	-3.429497405	SCPL45	serine carboxypeptidase-like 45	chr1:21666020..21669215
CUST_5951_PI425248304	GSVIVT01018939001	VIT_04s0023g01960	1.493369875	7.388946487	3.817603641	0.001858644	0.017302041	-1.312864764	LAC11	laccase (diphenol oxidase)-like protein	chr4:18526671..18529110
CUST_7682_PI425248304	GSVIVT01024400001	VIT_16s0039g02040	1.49284868	11.24899012	2.818277247	0.013591695	0.063295474	-3.222654061	4CL3	4-coumarate: ligase	chr16:2123299..2128332
CUST_5535_PI425248043	GSVIVT01024459001	VIT_16s0039g02600	1.49272927	6.736396168	3.495046886	0.003530919	0.025885945	-1.934050733	APA1	aspartic proteinase	chr16:2849198..2849563
CUST_8934_PI425248043	GSVIVT01037887001	VIT_03s0091g00390	1.492065459	9.706332676	1.810667029	0.091524665	0.232659441	-4.963589943	VIT_203s0091g00390	snakin-1	chr3:6715491..6716068
CUST_6083_PI425248304	GSVIVT01019432001	VIT_02s0025g00550	1.491385178	10.28968117	2.787182787	0.014452261	0.065941074	-3.280582508	VIT_202s0025g00550	probable membrane-associated kinase regulator 2-like	chr2:659541..661587
CUST_4061_PI425248304	GSVIVT01014074001	VIT_19s0014g00160	1.49082585	15.32480364	3.463422891	0.003760916	0.026941083	-1.994934223	CAB1	chlorophyll a b binding	chr19:150327..151494
CUST_10839_PI425248304	GSVIVT01032048001	VIT_13s0064g01330	1.489662503	7.242598252	5.655241681	5.75E-05	0.002941724	2.073268381	VIT_213s0064g01330	dioxygenase-like protein	chr13:23198163..23202709
CUST_10184_PI425248304	GSVIVT01030440001	VIT_12s0059g00760	1.489083532	10.33805485	1.280729153	0.220933326	0.42476739	-5.691977745	2003-04-01	prh26 protein	chr12:5568627..5571330
CUST_9881_PI425248304	GSVIVT01029748001	VIT_12s0055g00810	1.488287491	7.320232816	4.520791521	0.000470273	0.00795399	0.025347082	VIT_212s0055g00810	peroxidase 43-like	chr12:14103616..14106189
CUST_8790_PI425248043	GSVIVT01037333001	VIT_06s0009g02730	1.486873204	6.119416093	3.823160669	0.001838289	0.017187796	-1.302176795	HSFB4	heat stress transcription factor b-4	chr6:15556361..15557670
CUST_6574_PI425248043	GSVIVT01028636001	VIT_07s0005g06290	1.486765259	11.3773854	4.103829039	0.001056911	0.012316741	-0.764080163	CB5-B	cytochrome b5	chr7:11372095..11377675
CUST_6749_PI425248304	GSVIVT01021946001	--	1.486608124	5.710088742	4.478006541	0.00051061	0.008213282	-0.054942401		NA	chr14:5289959..5292533
CUST_12_PI425247681	XM002273532LOC100253716	VIT_16s0098g01190	1.486067539	14.76161367	4.669745493	0.000353682	0.00676828	0.303387615	UBQ1	ubiquitin fusion protein	chr16:21447268..21450527
CUST_1181_PI425248063	GSVIVT01012244001	VIT_01s0011g00160	1.485825809	8.880241516	4.136174091	0.000991985	0.011934948	-0.702349014	RGP3	alpha- -glucan-protein synthase	chr1:258817..261979
CUST_10523_PI425248304	GSVIVT01031342001	VIT_14s0060g00230	1.485818461	9.720032048	2.774110112	0.014829735	0.066965888	-3.304885881	VIT_214s0060g00230	protein notum homolog	chr14:230323..237872
CUST_4515_PI425248304	GSVIVT01015098001	VIT_11s0016g01280	1.482962136	6.194994362	7.210252879	4.29E-06	0.001195958	4.576360645	VIT_211s0016g01280	dna binding	chr11:1033052..1035909
CUST_3015_PI425248304	GSVIVT01009779001	VIT_18s0001g13130	1.482546493	6.876974828	2.535794891	0.023648086	0.092360149	-3.741858063	BLH11	bel1-like homeodomain 10	chr18:11196526..11198339
CUST_570_PI425248304	GSVIVT01001817001	VIT_14s0171g00210	1.48228827	7.128281394	3.829098179	0.00181679	0.017061662	-1.290758098	VIT_214s0171g00210	ankyrin repeat-containing	chr14:26059393..26065610
CUST_7321_PI425248304	GSVIVT01023662001	VIT_11s0037g00650	1.48214319	5.939660115	6.423499187	1.53E-05	0.001881763	3.356009078	RPA70B	low quality protein: replication factor a protein 1-like	chr11:8704228..8705144
CUST_25_PI425248027	XM002275745LOC100243265	VIT_17s0000g09810	1.481863824	8.676211101	2.178265056	0.046823184	0.14657381	-4.369067804	VIT_217s0000g09810	pectate lyase	chr17:11674722..11676784
CUST_3038_PI425248063	GSVIVT01026806001	VIT_15s0045g01520	1.480652851	8.328930337	2.810404872	0.013804715	0.063929406	-3.237335939	CER1	protein wax2-like	chr15:7543843..7547660
CUST_1411_PI425248063	GSVIVT01016164001	VIT_13s0019g05370	1.480111941	12.52647736	4.500721117	0.00048877	0.00809193	-0.012293878	HTB1	histone h2b	chr13:7257995..7258591
CUST_3697_PI425248043	GSVIVT01016765001	VIT_09s0002g01380	1.479981194	8.485806538	3.528335608	0.003304073	0.02481786	-1.86994164	MYB66	myb-like transcription factor 3	chr9:1161830..1162768
CUST_10856_PI425248304	GSVIVT01032087001	VIT_13s0064g00970	1.479911914	10.34825593	6.588852211	1.16E-05	0.001735649	3.620322611	ATP5	oligomycin sensitivity conferring protein	chr13:22844948..22854718
CUST_2309_PI425248304	GSVIVT01008505001	VIT_17s0000g01730	1.479521729	9.395334369	6.167505603	2.36E-05	0.00213706	2.938546562	ADK1	adenylate kinase b-like	chr17:1280791..1285398
CUST_2644_PI425248304	GSVIVT01009092001	VIT_18s0001g06600	1.479161575	6.204746994	3.959536886	0.001403815	0.014470557	-1.040237948	VIT_218s0001g06600	uncharacterized protein	chr18:4974799..4979304
CUST_13218_PI425248304	GSVIVT01038188001	VIT_05s0094g00870	1.477057875	11.42077745	4.229615657	0.000826391	0.010735411	-0.524426533	RPL5B	60s ribosomal protein l5-like	chr5:24201071..24206704
CUST_2217_PI425248043	GSVIVT01009442001	VIT_18s0001g10040	1.476308543	9.431764016	2.955404179	0.010358269	0.052535519	-2.965347789	VIT_218s0001g10040	uncharacterized protein at4g06744-like	chr18:8406079..8407688
CUST_11701_PI425248304	GSVIVT01034048001	VIT_08s0007g01490	1.475321693	6.692834988	5.92519819	3.58E-05	0.002473793	2.534189499	VIT_208s0007g01490	NA	chr8:15589007..15594370
CUST_4807_PI425248043	GSVIVT01021167001	VIT_10s0003g00870	1.474173674	5.579137565	7.368452978	3.35E-06	0.001074517	4.810466005	TCP3	transcription factor tcp4-like	chr10:2112286..2113434
CUST_8070_PI425248043	GSVIVT01034208001	VIT_08s0007g00040	1.473740471	14.63020259	3.399696571	0.004271126	0.029294488	-2.117541095	VIT_208s0007g00040	histone -like	chr8:14426406..14427041
CUST_6165_PI425248304	GSVIVT01019591001	VIT_02s0025g01980	1.472418485	10.63416041	2.90963634	0.011343132	0.05583423	-3.05153813	CSLG1_CSLG3	cellulose synthase-like protein g3	chr2:1804245..1812371
CUST_468_PI425248043	GSVIVT01001807001	VIT_14s0171g00100	1.472190909	8.183743248	2.67601666	0.017985109	0.076473364	-3.486219133	VIT_214s0171g00100	blue copper protein	chr14:25980889..25981933
CUST_3098_PI425248304	GSVIVT01009941001	VIT_18s0001g14610	1.471507716	8.476959352	4.789639405	0.000281722	0.006004818	0.525400242	CLV1	receptor protein kinase clavata1	chr18:12668323..12671744
CUST_1870_PI425248304	GSVIVT01007688001	VIT_17s0000g08900	1.471484919	8.375803066	1.92651373	0.074418544	0.201742191	-4.782851162	VIT_217s0000g08900	protein	chr17:10369943..10373977
CUST_7575_PI425248304	GSVIVT01024179001	VIT_03s0038g00630	1.46975669	5.962157297	5.648340678	5.83E-05	0.002946715	2.061343603	GH9B18	endo- -beta-glucanase	chr3:565597..568081
CUST_4378_PI425248043	GSVIVT01019450001	--	1.469255867	8.83716348	2.655643023	0.018717809	0.078626427	-3.523637723		NA	chr2:775165..779587
CUST_338_PI425248043	GSVIVT01001290001e3	VIT_02s0154g00240	1.468450932	7.290327887	2.949882382	0.010472475	0.052890702	-2.975761755	ORP2A	oxysterol-binding protein 2a-like	chr2:5062531..5074048
CUST_10671_PI425248304	GSVIVT01031668001	VIT_05s0062g01170	1.467384584	7.753648539	5.679235759	5.51E-05	0.002906851	2.114674938	KU70	atp-dependent dna helicase 2 subunit ku70	chr5:19895340..19909576
CUST_2115_PI425248043	GSVIVT01009019001	--	1.467190291	8.147038832	2.389854336	0.031344934	0.112042452	-4.002635895		NA	chr18:4329435..4329641
CUST_9159_PI425248304	GSVIVT01028014001	VIT_07s0005g00490	1.467156605	10.64541405	4.490197224	0.000498767	0.008140911	-0.032047007	AUD1	udp-glucuronic acid decarboxylase 2	chr7:3200984..3204735
CUST_3327_PI425248304	GSVIVT01011073001	VIT_07s0104g00600	1.46693068	8.479241517	3.413818747	0.004152378	0.028776771	-2.090381648	VIT_207s0104g00600	mitochondrial elongation factor tu	chr7:1805847..1813018
CUST_7473_PI425248304	GSVIVT01023969001	VIT_03s0038g02920	1.466448688	11.05303244	3.018259991	0.009141641	0.048257942	-2.846527397	SMT2	24-methylenesterol c-methyltransferase 2	chr3:2054488..2055821
CUST_7733_PI425248304	GSVIVT01024519001	VIT_06s0004g08430	1.465394853	6.36585928	3.798718169	0.001929547	0.017665386	-1.349194551	VIT_206s0004g08430	werner syndrome atp-dependent helicase-like	chr6:9333645..9367047
CUST_3_PI425248027	XM002274958LOC100245991	VIT_16s0039g02040	1.464980619	11.65517186	3.021372383	0.009085207	0.048080983	-2.840631262	4CL3	4-coumarate: ligase	chr16:2123300..2128334
CUST_12144_PI425248304	GSVIVT01035419001	VIT_04s0008g01410	1.464910008	9.879763465	5.951588082	3.42E-05	0.002406648	2.578660624	RANBP1	protein	chr4:1166953..1170909
CUST_1042_PI425248304	GSVIVT01003856001	VIT_00s0211g00090	1.463704342	9.325032548	4.272777395	0.000759737	0.010256854	-0.442465364	SHM2 SHM1	serine hydroxymethyltransferase	chrUn:12914026..12921201
CUST_525_PI425248304	GSVIVT01001537001	--	1.4635994	6.454329574	3.452578679	0.003843204	0.027339154	-2.015806422		NA	chr7_random:1168479..1177103
CUST_5600_PI425248304	GSVIVT01017948001	VIT_05s0020g03200	1.4621477	7.764013002	4.213536584	0.000852727	0.010916745	-0.554996837	ACL5	spermine synthase	chr5:4962405..4965738
CUST_8091_PI425248304	GSVIVT01025214001	VIT_06s0004g02620	1.460580077	12.21291814	2.647173484	0.019030832	0.079566925	-3.539166858	PAL1	phenylalanine ammonia-lyase	chr6:3233466..3236962
CUST_12669_PI425248304	GSVIVT01036474001	VIT_14s0083g00440	1.460374049	6.245626447	3.394924118	0.004312021	0.029468616	-2.126717756	VIT_214s0083g00440	ubiquitin-protein ligase zinc ion binding protein	chr14:22511577..22526847
CUST_1972_PI425248063	GSVIVT01019374001	VIT_15s0024g00070	1.457769097	11.46992539	5.006511435	0.000187516	0.005001304	0.922612654	MTHFR2	methylenetetrahydrofolate reductase	chr15:149997..160503
CUST_10570_PI425248304	GSVIVT01031435001	VIT_06s0061g01010	1.456299671	6.993052333	4.988537835	0.000193906	0.005040977	0.889916921	VIT_206s0061g01000 VIT_206s0061g01010	lysosomal pro-x	chr6:18608990..18631085
CUST_12031_PI425248304	GSVIVT01035172001	VIT_11s0078g00430	1.456064	6.855775029	4.003111792	0.001288279	0.013742851	-0.956718441	GalAK	galactokinase	chr11:12680244..12742543
CUST_2273_PI425248063	GSVIVT01021223001	VIT_10s0003g01360	1.455933236	11.24293676	4.013404785	0.001262433	0.013577383	-0.937004495	XBCP3	cysteine protease	chr10:2714468..2717867
CUST_5084_PI425248304	GSVIVT01016849001	VIT_09s0002g02120	1.455618914	8.062184035	5.087332912	0.000161366	0.004720548	1.069117189	BGAL1	beta-galactosidase 1-like	chr9:1940557..1947535
CUST_11564_PI425248304	GSVIVT01033791001	VIT_08s0007g03830	1.455441751	15.14758253	3.913067221	0.001538696	0.015343701	-1.129407013	VIT_208s0007g03830	fructose-bisphosphate aldolase	chr8:17806832..17809801
CUST_281_PI425248043	GSVIVT01001135001	--	1.45496751	8.678286345	6.248859693	2.05E-05	0.002059564	3.072302353		NA	chr1:22888195..22892828
CUST_9793_PI425248304	GSVIVT01029494001	VIT_09s0054g01330	1.454580234	6.373531075	3.99192464	0.001316984	0.013953943	-0.978151392	CAMS1	beta-amyrin synthase	chr9:22255626..22265771
CUST_2229_PI425248304	GSVIVT01008367001	VIT_17s0000g03010	1.453550045	7.94435243	4.577225753	0.00042203	0.00745645	0.130965556	VIT_217s0000g03010	phosphatidylserine synthase 2	chr17:2801895..2818700
CUST_2722_PI425248304	GSVIVT01009234001	VIT_18s0001g08040	1.452454928	6.170011168	3.707492167	0.002312668	0.020028823	-1.524808103	bHLH093	transcription factor bhlh93-like	chr18:6502785..6504375
CUST_1750_PI425248043	GSVIVT01007633001	VIT_17s0000g09410	1.452264195	7.402750238	4.858854521	0.000247245	0.005644662	0.652800788	VIT_217s0000g09410	NA	chr17:11014106..11015622
CUST_12309_PI425248304	GSVIVT01035718001	VIT_04s0008g04260	1.451816299	6.801995902	4.152161215	0.000961414	0.011719965	-0.671863393	CYC3B	protein	chr4:3630778..3637892
CUST_3144_PI425248043	GSVIVT01014413001	VIT_19s0014g03390	1.449034663	8.310761577	2.509622783	0.024880108	0.095469499	-3.789048887	VIT_219s0014g03390	protein	chr19:3543606..3544316
CUST_8840_PI425248043	GSVIVT01037509001	VIT_06s0009g01090	1.448867871	9.105216763	2.631483478	0.019624149	0.081336733	-3.567893465	VIT_206s0009g01090	small heat-shock	chr6:12540330..12542531
CUST_3334_PI425248304	GSVIVT01011081001	VIT_07s0104g00520	1.448352321	9.898968434	3.924813816	0.001503402	0.015116406	-1.106857648	RANGAP1	ran gtpase activating protein 2	chr7:1748374..1750368
CUST_587_PI425248304	GSVIVT01001841001	VIT_14s0171g00430	1.446900944	10.41630763	5.720545386	5.13E-05	0.002877026	2.185763444	PHB3	prohibitin	chr14:26235618..26238687
CUST_365_PI425248063	GSVIVT01010232001	VIT_01s0010g01680	1.446256524	6.670432264	4.955302309	0.000206325	0.00515649	0.82934951	VIT_201s0010g01680	glutaredoxin-related protein	chr1:18012152..18020938
CUST_1567_PI425248304	GSVIVT01006367001	VIT_00s0357g00020	1.444680742	8.432006299	5.219775452	0.000126391	0.004206294	1.307321205	VIT_200s0357g00020	hydroxyacyl-acp dehydrase	chrUn:25293945..25300234
CUST_2487_PI425248043	GSVIVT01010862001	VIT_11s0103g00630	1.443559889	10.93602286	6.568038088	1.20E-05	0.001738846	3.587282069	VIT_211s0103g00630	fiber protein fb15	chr11:16756681..16761114
CUST_4717_PI425248304	GSVIVT01015437001	VIT_11s0016g04380	1.443502318	9.599960826	4.28085465	0.000747888	0.01014926	-0.42714383	VIT_211s0016g04380	protein	chr11:3684637..3688936
CUST_12447_PI425248304	GSVIVT01035957001	VIT_04s0008g06530	1.443242493	7.805072644	3.194286613	0.006436703	0.038396522	-2.511483794	VIT_204s0008g06530	formin-like protein 18	chr4:6448229..6495905
CUST_9279_PI425248304	GSVIVT01028230001	--	1.441917507	7.272744075	5.316918747	0.000105812	0.003867352	1.480517557		NA	chr7:4796672..4800138
CUST_5499_PI425248043	GSVIVT01024325001e3	VIT_16s0039g01440	1.441652218	6.87424997	4.266812476	0.00076861	0.010316433	-0.453783474	ORC3	origin recognition complex subunit 3	chr16:898830..955444
CUST_5908_PI425248304	GSVIVT01018865001	VIT_04s0023g02570	1.441471201	7.460449327	5.835226822	4.19E-05	0.002628367	2.381784415	VIT_204s0023g02570	peroxidase 72	chr4:19132072..19133694
CUST_531_PI425248304	GSVIVT01001649001	VIT_05s0165g00270	1.440894725	6.057457837	3.693795297	0.002376506	0.020408951	-1.551188494	VIT_205s0165g00270	ankyrin repeat-containing protein at5g02620-like	chr5:21778406..21781126
CUST_10332_PI425248304	GSVIVT01030881001	VIT_14s0006g01790	1.44056803	9.536975548	2.833224349	0.013196045	0.062006497	-3.194749184	BGLU43_BGLU44	beta glucosidase 43	chr14:18305205..18309167
CUST_12597_PI425248304	GSVIVT01036308001	VIT_18s0001g04050	1.440399532	6.653681873	2.210147931	0.044103071	0.140623467	-4.31484349	TPS21	x-beta-caryophyllene synthase	chr18_random:3657972..3671752
CUST_5628_PI425248304	GSVIVT01018021001	VIT_05s0020g03880	1.438598328	6.957768169	4.437384259	0.000552204	0.008583603	-0.131340059	TSO1	lin-54-like protein	chr5:5537467..5545153
CUST_10815_PI425248304	GSVIVT01032008001	VIT_13s0064g01710	1.437928018	6.107513099	3.701176829	0.002341884	0.020220153	-1.536971219	BGLU17	low quality protein: beta-glucosidase 12-like	chr13:23596536..23603872
CUST_3774_PI425248043	GSVIVT01017067001	VIT_09s0002g04290	1.437264379	7.239328499	3.195511493	0.006420988	0.038354376	-2.50914258	VIT_209s0002g04290	glyoxylate reductase	chr9:3925535..3932359
CUST_3323_PI425248304	GSVIVT01011068001	VIT_07s0104g00660	1.435791115	6.674091496	5.156892872	0.000141895	0.004472246	1.194518224	VIT_207s0104g00660	2og-fe oxygenase family protein	chr7:1842797..1848068
CUST_416_PI425248304	GSVIVT01001196001	VIT_07s0151g00410	1.435701279	7.419960488	4.532804817	0.000459548	0.007872688	0.047857852	SULTR3-1	sulfate bicarbonate oxalate exchanger and transporter sat-1	chr7:906514..912552
CUST_5473_PI425248043	GSVIVT01024256001	VIT_16s0039g00550	1.435399706	9.012148868	9.044701103	2.99E-07	0.000397922	7.072120168	ATP5	atp synthase subunit o	chr16:270916..272612
CUST_6729_PI425248043	GSVIVT01029126001	VIT_11s0052g01600	1.434714643	9.756375052	2.920158541	0.011108862	0.055007255	-3.031748602	UGT78D2	udp-glucose:flavonoid 3-o-glucosyltransferase	chr11:19328286..19331579
CUST_11497_PI425248304	GSVIVT01033658001	VIT_08s0007g04950	1.434306929	6.106696456	3.448139318	0.00387741	0.027530953	-2.02435011	XTH32	probable xyloglucan endotransglucosylase hydrolase protein 32-like	chr8:18894017..18895661
CUST_11297_PI425248304	GSVIVT01033288001	VIT_08s0007g08450	1.433349143	8.327843848	4.165538361	0.000936575	0.011558192	-0.646368393	VIT_208s0007g08450	leucine-rich repeat receptor-like tyrosine-protein kinase at2g41820-like	chr8:21784498..21787274
CUST_8223_PI425248043	GSVIVT01035049001	--	1.433316941	10.54699879	3.564657217	0.003073256	0.023752001	-1.799974845		NA	chr5:1171455..1172443
CUST_12842_PI425248304	GSVIVT01037062001	VIT_03s0088g00230	1.432008817	7.97178193	6.134536418	2.49E-05	0.002147849	2.884053425	RPA70B	low quality protein: replication factor a protein 1-like	chr3:8241138..8242407
CUST_4418_PI425248043	GSVIVT01019584001e3bis	VIT_02s0025g01900	1.431811774	10.56068858	2.766402254	0.015056787	0.067689102	-3.319201063	CSLG3 VIT_202s0025g01895	cellulose synthase-like protein g3	chr2:1746546..1777292
CUST_13295_PI425248304	GSVIVT01038423001	VIT_09s0096g00620	1.431656405	5.78586232	4.27617444	0.00075473	0.010208235	-0.436020948	VIT_209s0096g00620	hydroxycinnamoyl-coenzyme a shikimate quinate hydroxycinnamoyltransferase	chr9:12059579..12061112
CUST_3440_PI425248304	GSVIVT01011363001	VIT_14s0108g00170	1.430777912	6.708212481	3.937164835	0.00146718	0.014881548	-1.083154594	VIT_214s0108g00170	NA	chr14:28957049..28982200
CUST_9263_PI425248304	GSVIVT01028204001	VIT_07s0005g02220	1.430740906	11.90281677	2.710992153	0.016791639	0.072997837	-3.421781182	CAB1	chlorophyll a b binding protein	chr7:4604939..4605913
CUST_5756_PI425248304	GSVIVT01018447001	--	1.430679509	5.839344104	3.767903214	0.00205118	0.018448835	-1.408493877		NA	chr16:14986277..14992069
CUST_3529_PI425248063	GSVIVT01036920001	VIT_02s0087g00330	1.430669091	8.041209064	4.783581979	0.000284967	0.006036258	0.514223432	VIT_202s0087g00330	d-inositol-3-phosphate glycosyltransferase-like	chr2:17600963..17602444
CUST_3532_PI425248063	GSVIVT01036924001	VIT_02s0087g00280	1.429357759	8.783453424	4.781089712	0.000286313	0.006055133	0.509623588	VIT_202s0087g00280	d-inositol-3-phosphate glycosyltransferase-like	chr2:17518996..17520457
CUST_1596_PI425248043	GSVIVT01006795001	VIT_10s0116g00560	1.429307819	14.01944979	3.092330127	0.007888073	0.043721289	-2.705915332	VIT_210s0116g00560	polyphenol oxidase	chr10_random:253665..253802
CUST_7517_PI425248304	GSVIVT01024049001	VIT_03s0038g02180	1.428648527	7.740565899	2.587504236	0.021384034	0.08618838	-3.648118443	VIT_203s0038g02180	endo- -beta-xylanase a	chr3:1497503..1500305
CUST_3517_PI425248304	GSVIVT01011513001	VIT_14s0108g01670	1.426745205	6.793382858	5.282937222	0.000112583	0.003969994	1.420080626	BCCP2	acetyl- carboxylase biotin-containing subunit	chr14:30211655..30212637
CUST_11178_PI425248304	GSVIVT01033003001	VIT_14s0068g01230	1.426555406	7.986384607	3.959788951	0.001403117	0.014470557	-1.039754544	VIT_214s0068g01230	fructose- -bisphosphatase	chr14:25000154..25005976
CUST_4614_PI425248043	GSVIVT01020552001	VIT_12s0028g03620	1.423996049	9.102440546	6.380136481	1.65E-05	0.001932611	3.286001209	VIT_212s0028g03620	uncharacterized protein	chr12:4452878..4454372
CUST_1569_PI425248304	GSVIVT01006370001	VIT_00s0357g00070	1.423494519	8.862293631	3.641933935	0.002634797	0.02163542	-1.651092912	VIT_200s0357g00070	hydroxyacyl-acp dehydrase	chrUn:25318641..25324607
CUST_642_PI425248304	GSVIVT01001997001	VIT_19s0177g00310	1.423071388	10.09202628	5.318294187	0.000105547	0.003867352	1.48296042	TSB2	tryptophan synthase beta-subunit	chr19:6158351..6161987
CUST_3993_PI425248304	GSVIVT01013699001	VIT_18s0001g02490	1.421156397	7.485605573	2.682715839	0.017750317	0.075729182	-3.473896186	PAB3	protein	chr18_random:2785186..2790236
CUST_2880_PI425248063	GSVIVT01026009001	VIT_18s0041g01270	1.420403468	6.832581437	3.187072846	0.006530034	0.038736132	-2.525269697	AAP2	amino acid permease 2-like	chr18:25899585..25904349
CUST_790_PI425248063	GSVIVT01011777001	VIT_01s0011g04710	1.419842336	7.439287165	2.241104853	0.041603909	0.135662703	-4.26184033	VIT_201s0011g04710	chloroplast-targeted copper	chr1:4242907..4245730
CUST_7266_PI425248043	GSVIVT01031056001	VIT_14s0006g03080	1.41961067	5.857690987	3.025858702	0.009004467	0.047807593	-2.832130361	VIT_214s0006g03080	PREDICTED: uncharacterized LOC100855053	chr14:21553355..21554075
CUST_7829_PI425248304	GSVIVT01024714001	VIT_06s0004g06820	1.419223517	8.22966565	1.575472585	0.137289325	0.308149609	-5.308462117	PMR5	uncharacterized protein	chr6:7524249..7527514
CUST_3530_PI425248063	GSVIVT01036921001	VIT_02s0087g00320	1.418421906	8.290363178	4.943366374	0.000210984	0.005197214	0.807563628	VIT_202s0087g00320	d-inositol-3-phosphate glycosyltransferase-like	chr2:17582981..17584459
CUST_13368_PI425248304	GSVIVT01038617001	VIT_16s0098g01190	1.41816898	12.57616104	5.203511176	0.000130224	0.004285843	1.278196775	UBQ1	ubiquitin fusion protein	chr16:21447165..21450532
CUST_11838_PI425248304	GSVIVT01034360001	VIT_10s0071g00890	1.417526689	6.787774538	2.949485648	0.010480729	0.052890702	-2.976509828	VIT_210s0071g00890	endosomal targeting bro1-like domain-containing protein	chr10:17432817..17439193
CUST_5649_PI425248304	GSVIVT01018054001	VIT_05s0020g04190	1.417502639	8.659968228	5.68751922	5.43E-05	0.002900333	2.128949952	ZLL	protein argonaute 10-like	chr5:5849436..5858977
CUST_8591_PI425248043	GSVIVT01036385001	VIT_18s0001g05810	1.41738634	9.925554063	5.711939463	5.20E-05	0.002889867	2.17097462	CYTC-2	cytochrome c	chr18_random:4501818..4505052
CUST_2289_PI425248304	GSVIVT01008470001	VIT_17s0000g02040	1.416343924	7.058681232	4.277058171	0.000753433	0.010196389	-0.434344608	VIT_217s0000g02040	cell division cycle-associated 7-like protein	chr17:1659388..1663729
CUST_5675_PI425248043	GSVIVT01024926001	VIT_06s0004g05040	1.413506879	8.122764298	3.978095493	0.00135337	0.01420371	-1.004655055	VIT_206s0004g05040	isoprenylcysteine carboxyl methyltransferase	chr6:5967219..5968466
CUST_2450_PI425248063	GSVIVT01021445001	VIT_10s0003g03270	1.413340953	7.485240537	3.12460498	0.007396585	0.041945803	-2.644468339	KAT1	potassium channel	chr10:5451220..5456608
CUST_12835_PI425248304	GSVIVT01037046001	VIT_03s0088g00380	1.412679306	10.99009155	4.419988602	0.000571066	0.008752238	-0.164104142	TUA2	alpha tubulin 1	chr3:8411915..8414726
CUST_9834_PI425248304	GSVIVT01029568001	VIT_09s0054g00640	1.412285169	7.036530349	2.783452299	0.014559013	0.066211834	-3.28752097	CTF7	n-acetyltransferase esco2-like	chr9:21434333..21438066
CUST_7614_PI425248304	GSVIVT01024246001	VIT_16s0039g00320	1.412138682	8.834240534	3.544181894	0.0032013	0.024279545	-1.839418439	VIT_216s0039g00320	alcohol dehydrogenase-like 6	chr16:168012..174610
CUST_422_PI425248063	GSVIVT01010312001	VIT_01s0010g02320	1.411664556	6.237824434	3.066157708	0.008310279	0.045272895	-2.755667807	VIT_201s0010g02320	anthranilate n-benzoyltransferase	chr1:19296065..19297360
CUST_6251_PI425248304	GSVIVT01019750001	VIT_02s0025g03450	1.410408087	7.153604118	2.621607051	0.020006755	0.082345254	-3.585948028	GL3	myc-like anthocyanin regulatory protein	chr2:2943365..2948362
CUST_6101_PI425248304	GSVIVT01019469001	VIT_02s0025g00930	1.40958407	7.818427393	6.230168086	2.12E-05	0.002104001	3.041660665	MRP14	abc transporter c family member 10-like	chr2:886847..894005
CUST_6234_PI425248304	GSVIVT01019719001	VIT_02s0025g03200	1.4089064	6.820068063	6.656528412	1.04E-05	0.001688242	3.727294227	VIT_202s0025g03200	dehydration-responsive family protein	chr2:2722724..2725052
CUST_1842_PI425248043	GSVIVT01007981001	VIT_17s0000g06410	1.408575099	6.256646946	3.096033471	0.007830073	0.043521689	-2.698869819	MYB16	r2r3-myb transcription factor	chr17:6993893..6995184
CUST_9012_PI425248043	GSVIVT01038116001	VIT_05s0094g00270	1.408493017	5.635326516	3.324366001	0.004964468	0.032261768	-2.262279748	EP3	endochitinase pr4	chr5:23589671..23590613
CUST_1023_PI425248063	GSVIVT01012063001	VIT_01s0011g01990	1.407307424	8.210188196	4.331704486	0.000677524	0.009614323	-0.33081301	VIT_201s0011g01990	glycine cleavage system h protein	chr1:1705000..1708666
CUST_745_PI425248063	GSVIVT01011713001	VIT_01s0011g05220	1.406573371	11.19852703	2.810492397	0.013802329	0.063929406	-3.237172763	PMEAMT_XPL1	phosphoethanolamine n-methyltransferase	chr1:4858517..4862023
CUST_1957_PI425248304	GSVIVT01007847001	VIT_17s0000g07470	1.406568872	7.978497975	2.430704347	0.028978263	0.105756748	-3.930241791	VIT_217s0000g07470	microtubule-associated protein spiral2-like	chr17:8408076..8412077
CUST_11877_PI425248304	GSVIVT01034613001	VIT_13s0073g00530	1.406016448	8.912520936	1.785499072	0.095676025	0.239730706	-5.001957925	VIT_213s0073g00530 VIT_213s0073g00550	lysosomal beta glucosidase-like	chr13:14375757..14408452
CUST_9_PI425248027	XM002282072CHI	VIT_13s0067g03820	1.405175547	10.02940651	3.243799419	0.005830973	0.03606068	-2.416757482	TT5	chalcone isomerase	chr13:2162342..2164022
CUST_1092_PI425248063	GSVIVT01012149001	VIT_01s0011g01200	1.404088784	8.505261607	2.487081545	0.02599032	0.098206572	-3.829549995	MYB113	myb-like transcription factor 2	chr1:1030308..1032374
CUST_8062_PI425248043	GSVIVT01034163001	VIT_08s0007g00440	1.404027229	6.259899497	3.649690505	0.002594432	0.021409696	-1.636149479	EXPA16_EXPA4	alpha-expansin 4	chr8:14732793..14732876
CUST_582_PI425248304	GSVIVT01001830001	VIT_14s0171g00330	1.40276522	10.79289811	4.674112881	0.000350753	0.006757268	0.311503615	VIT_214s0171g00330	cytochrome c1- heme mitochondrial-like	chr14:26151738..26165522
CUST_761_PI425248063	GSVIVT01011738001	VIT_01s0011g05020	1.400635925	5.849068883	5.311540316	0.000106855	0.003870761	1.470962613	WOX1	wuschel-related homeobox 1-like	chr1:4685930..4687708
CUST_726_PI425248304	GSVIVT01002505001	VIT_00s0759g00010	1.400214071	10.14949775	3.846321162	0.00175586	0.016689763	-1.257642271	HEMC	hydroxymethylbilane synthase	chrUn:35090260..35100032
CUST_363_PI425248063	GSVIVT01010230001	VIT_01s0010g01660	1.398841522	5.880044327	5.573029543	6.66E-05	0.003192953	1.930752985	VIT_201s0010g01660	receptor-kinase isolog	chr1:17986243..17994297
CUST_12602_PI425248304	GSVIVT01036317001	VIT_18s0001g04170	1.398823595	6.602237959	2.439223814	0.028506605	0.104638278	-3.915082645	TPS21	x-beta-caryophyllene synthase	chr18_random:3748985..3751400
CUST_8100_PI425248304	GSVIVT01025232001	VIT_06s0004g02480	1.398176569	7.871792234	3.646363399	0.002611669	0.021510906	-1.642559279	VIT_206s0004g02480	cysteine-type peptidase	chr6:2948720..2968436
CUST_6942_PI425248304	GSVIVT01022321001	VIT_07s0031g02340	1.398134045	7.638312616	2.123679926	0.051845805	0.157537266	-4.461010671	AAP2_AAP3	amino acid permease	chr7:18468791..18471953
CUST_8253_PI425248043	GSVIVT01035135001	VIT_05s0077g02230	1.397032158	5.736398877	5.326816994	0.000103921	0.003860552	1.498091522	RPA70D	low quality protein: replication factor a protein 1-like	chr5:1771676..1772123
CUST_6612_PI425248304	GSVIVT01021046001	VIT_05s0029g00310	1.395430567	12.31697356	3.916998805	0.00152679	0.015282038	-1.121859076	SHM4	serine hydroxymethyltransferase	chr5:14756067..14759491
CUST_3063_PI425248043	GSVIVT01014103001	VIT_19s0014g00420	1.395422007	8.923819472	2.574375468	0.021938258	0.087743139	-3.671980015	TBL38	protein	chr19:434143..434694
CUST_12204_PI425248304	GSVIVT01035539001	VIT_04s0008g02590	1.39536272	9.352490523	3.651503829	0.002585086	0.02137899	-1.632656067	VIT_204s0008g02590	selenium binding protein	chr4:2133887..2141467
CUST_12009_PI425248304	GSVIVT01035108001	VIT_05s0077g01950	1.394726511	5.77348909	5.984550806	3.23E-05	0.002360373	2.634060055	VIT_205s0077g01950	pectinesterase family protein	chr5:1527457..1537313
CUST_9633_PI425248304	GSVIVT01029106001	VIT_11s0052g01810	1.394564956	6.447886651	3.385380547	0.00439498	0.029843911	-2.145065948	VIT_211s0052g01810	probable receptor-like serine threonine-protein kinase at5g57670-like	chr11:19627840..19636657
CUST_1098_PI425248304	GSVIVT01003975001	VIT_14s0219g00150	1.392385559	10.36621298	5.206708517	0.000129461	0.004268054	1.283925101	SDH2-1	succinate dehydrogenase	chr14:26421388..26425317
CUST_8409_PI425248304	GSVIVT01025827001	VIT_08s0040g00510	1.39047749	8.594742517	3.049579068	0.008589211	0.046299084	-2.787145577	ZIFL1	protein	chr8:11436840..11452917
CUST_3117_PI425248063	GSVIVT01032694001	VIT_13s0067g02720	1.389446025	6.378751393	2.752981848	0.015460225	0.068920791	-3.344099621	CYP79A2	cytochrome p450	chr13:1456751..1467068
CUST_7438_PI425248304	GSVIVT01023904001	VIT_03s0038g03550	1.389057647	7.77054172	1.769466601	0.098406857	0.244546463	-5.026224942	VIT_203s0038g03550	uncharacterized protein	chr3:2568801..2571113
CUST_3803_PI425248304	GSVIVT01013276001	VIT_02s0012g00140	1.388966595	6.605164034	3.5413968	0.003219127	0.024363144	-1.844783318	NPSN11	novel plant snare 11	chr2:5757586..5775765
CUST_7526_PI425248304	GSVIVT01024067001	VIT_03s0038g02020	1.388290182	10.29844416	3.671533893	0.002484086	0.020940778	-1.594069288	VIT_203s0038g02000 VIT_203s0038g02020	amidase -like	chr3:1393093..1396092
CUST_8545_PI425248304	GSVIVT01026471001	VIT_04s0044g01480	1.388081196	9.516048586	6.098555787	2.65E-05	0.002178666	2.824393621	SAL1	3 (2 ) -bisphosphate nucleotidase	chr4:23029803..23039786
CUST_12600_PI425248304	GSVIVT01036313001	VIT_18s0001g04110	1.387389172	6.422552219	2.394482143	0.031067864	0.111321281	-3.994459261	TPS21	x-beta-caryophyllene synthase	chr18_random:3701204..3702708
CUST_11455_PI425248304	GSVIVT01033574001	VIT_08s0007g05710	1.387173951	9.304429074	4.612311052	0.000394635	0.007186362	0.196460404	GLDH	l-galactono- -lactone dehydrogenase	chr8:19635901..19649002
CUST_305_PI425248304	GSVIVT01000850001	VIT_13s0019g01290	1.386702493	6.160464792	3.983795778	0.001338249	0.014083908	-0.993729224	MUS81	crossover junction endonuclease mus81-like	chr13_random:2899484..2926873
CUST_9741_PI425248304	GSVIVT01029337001	VIT_17s0053g00120	1.386673468	9.410031978	5.994385386	3.17E-05	0.002353108	2.650556857	VIT_217s0053g00120	succinyl- ligase	chr17:14593393..14610766
CUST_11079_PI425248304	GSVIVT01032544001	VIT_14s0066g01950	1.386019047	8.474385363	2.977508577	0.009913239	0.051013875	-2.923619228	MMP	metalloendoproteinase 1-like	chr14:28217378..28230502
CUST_11778_PI425248304	GSVIVT01034195001	VIT_08s0007g00130	1.385490266	8.492509966	2.574124862	0.021948971	0.087772789	-3.672435091	HSC70-1	heat shock protein 70	chr8:14518513..14520515
CUST_1391_PI425248063	GSVIVT01013791001	VIT_01s0127g00200	1.385458665	6.640129942	4.119863596	0.001024199	0.012133882	-0.733469213	MENG	2-phytyl- -naphtoquinone chloroplastic-like	chr1:7544632..7545963
CUST_104_PI425248063	GSVIVT01001269001	VIT_02s0154g00070	1.385230105	8.130017777	3.666011624	0.002511526	0.021035512	-1.604707297	AFO	protein	chr2:4861965..4864774
CUST_4495_PI425248304	GSVIVT01015059001	VIT_11s0016g00870	1.385207842	6.857889731	3.199106602	0.006375084	0.038260478	-2.502270279	YLS2	adipocyte plasma membrane-associated protein	chr11:776141..781452
CUST_9743_PI425248304	GSVIVT01029341001	VIT_17s0053g00210	1.385164267	11.94656608	5.331098206	0.000103113	0.003857415	1.505688403	VIT_217s0053g00210	peptidoglycan-binding domain-containing protein	chr17:14688580..14720793
CUST_6523_PI425248304	GSVIVT01020797001	VIT_12s0028g01240	1.384593076	6.398827995	6.150979752	2.43E-05	0.00213706	2.911252534	VIT_212s0028g01230 VIT_212s0028g01240	fanconi anemia group d2 protein	chr12:1854164..1886313
CUST_5103_PI425248043	GSVIVT01023027001	--	1.384274067	7.569866515	3.48074504	0.00363313	0.026355187	-1.961587795			chr12:16683847..16684128
CUST_3050_PI425248063	GSVIVT01032619001	VIT_13s0067g03820	1.384155251	12.34280149	3.166909114	0.006798108	0.039706624	-2.563781604	TT5	chalcone isomerase	chr13:2162264..2164227
CUST_10033_PI425248304	GSVIVT01030091001	VIT_12s0057g01070	1.383384041	6.305111438	4.109226792	0.001045782	0.012276902	-0.753773641	BSMT1	benzoate carboxyl	chr12:9756400..9757530
CUST_998_PI425248304	GSVIVT01003728001	VIT_11s0206g00110	1.383227312	7.392693482	3.671634953	0.002483586	0.020940778	-1.593874611	VIT_211s0206g00110	serine carboxypeptidase s28 family protein	chr11:7448658..7453211
CUST_4896_PI425248043	GSVIVT01022118001	VIT_07s0031g00540	1.383098747	9.557353798	2.238548343	0.041805161	0.136028889	-4.266230415	RALFL34	pinus taeda anonymous locus umn_2818_01 genomic sequence	chr7:16732778..16733411
CUST_3351_PI425248043	GSVIVT01014999001	VIT_11s0016g00290	1.382980145	8.959109753	2.949838156	0.010473395	0.052890702	-2.975845149	PME3	pectin methylesterase	chr11:308011..311935
CUST_1731_PI425248043	GSVIVT01007569001	VIT_17s0000g09930	1.382879399	7.218056791	3.584125951	0.002956296	0.023200927	-1.762467443	VIT_217s0000g09930	arm repeat protein	chr17:11912232..11912950
CUST_6388_PI425248304	GSVIVT01020501001	VIT_19s0027g00090	1.382217762	6.65735848	3.107989449	0.007645694	0.042855427	-2.676114646	ERO1	endoplasmic oxidoreductin-1	chr19:18332102..18339207
CUST_3312_PI425248043	GSVIVT01014901001	--	1.381759533	9.523161267	4.419965949	0.000571091	0.008752238	-0.164146827			chr19:11442068..11461125
CUST_2457_PI425248063	GSVIVT01021453001	--	1.381562998	8.747493037	2.608175436	0.020538667	0.083975909	-3.610466253			chr10:5539233..5542323
CUST_10445_PI425248304	GSVIVT01031193001	VIT_14s0060g01620	1.380955951	7.648140577	4.371215731	0.000627563	0.009212826	-0.256116169	MTSSB	single-stranded dna-binding protein	chr14:1309089..1314409
CUST_1766_PI425248043	GSVIVT01007696001	VIT_17s0000g08840	1.380895059	9.549125417	6.323383371	1.81E-05	0.001982031	3.193939571	VIT_217s0000g08840	trans-2-enoyl- reductase	chr17:10300515..10303111
CUST_1966_PI425248043	GSVIVT01008472001	VIT_17s0000g02010	1.379659015	7.804215252	2.605181421	0.020659082	0.0842869	-3.615925939	RKL1	atp binding	chr17:1630709..1633977
CUST_1491_PI425248063	GSVIVT01016276001	VIT_13s0019g04280	1.37921013	12.97684239	2.804285123	0.01397256	0.064455352	-3.248741868	PIP2-5	mip pip subfamily	chr13:5602025..5605019
CUST_10083_PI425248304	GSVIVT01030179001	VIT_08s0058g01340	1.378858026	9.761890321	3.916815747	0.001527342	0.015282038	-1.1222105	VIT_208s0058g01340	probably inactive leucine-rich repeat receptor-like protein kinase at3g28040-like	chr8:10799442..10803380
CUST_10255_PI425248304	GSVIVT01030577001	VIT_12s0059g02050	1.378812643	9.158552835	8.19274624	9.80E-07	0.000629252	5.971246028	VIT_212s0059g02050	uncharacterized protein	chr12:6859365..6862754
CUST_6102_PI425248304	GSVIVT01019471001	VIT_02s0025g00950	1.378171492	7.838800196	4.710589921	0.000327246	0.00651676	0.379205929	MRP14	multidrug resistance protein abc transporter family	chr2:899832..914539
CUST_1191_PI425248043	GSVIVT01005129001e5	VIT_00s0259g00080	1.378071151	9.553713679	2.552869874	0.02287611	0.090370313	-3.710976707	VIT_200s0259g00080	protein	chrUn:18414535..18418999
CUST_12800_PI425248304	GSVIVT01036801001	VIT_19s0085g00060	1.376254102	5.617277982	5.842338516	4.14E-05	0.002609623	2.393875423	VIT_219s0085g00060	abc transporter b family member	chr19:22379272..22383673
CUST_11257_PI425248304	GSVIVT01033197001	VIT_04s0069g00990	1.375260771	6.092020839	3.629491353	0.002700876	0.021934314	-1.675064785	VIT_204s0069g00990	uncharacterized protein	chr4:9417305..9419688
CUST_4972_PI425248304	GSVIVT01016655001	VIT_09s0002g00170	1.37498884	10.48741203	7.400323599	3.19E-06	0.001061341	4.85717856	RPT1A	26s protease regulatory subunit 7	chr9:157669..171512
CUST_6479_PI425248304	GSVIVT01020712001	VIT_12s0028g02130	1.374925274	9.121256598	5.328632799	0.000103577	0.003857415	1.501313925	VIT_212s0028g02130	kinase family protein	chr12:2837402..2887099
CUST_10824_PI425248304	GSVIVT01032022001	VIT_13s0064g01550	1.373941934	6.393991954	3.354575586	0.004673823	0.031071231	-2.204265597	BGLU16 BGLU17	low quality protein: beta-glucosidase 12-like	chr13:23466091..23467704
CUST_3223_PI425248043	GSVIVT01014617001	VIT_19s0014g05360	1.373287104	8.210961144	5.064111247	0.000168467	0.004798353	1.027110837	RPA70D	low quality protein: replication factor a protein 1-like	chr19:5753821..5754800
CUST_10094_PI425248304	GSVIVT01030202001	VIT_08s0058g01130	1.373133948	5.811740914	5.122416058	0.000151221	0.00456666	1.132444908	WNK5	with no lysine kinase	chr8:10519384..10524077
CUST_5052_PI425248304	GSVIVT01016784001	VIT_09s0002g01550	1.372639969	9.317605377	3.404857069	0.004227344	0.029121825	-2.107617355	PDAT	phospholipid:diacylglycerol acyltransferase 1-like	chr9:1335706..1341591
CUST_2592_PI425248043	GSVIVT01011380001	VIT_14s0108g00420	1.372616001	7.673638456	3.224744225	0.006057061	0.03703703	-2.453234116	KDR	transcription factor bhlh135-like	chr14:29184240..29185221
CUST_7522_PI425248043	GSVIVT01031888001	VIT_03s0063g01860	1.372108916	6.605100357	3.762995772	0.002071257	0.018561813	-1.417939777	AOS	cytochrome p450	chr3:5192902..5194353
CUST_1683_PI425248043	GSVIVT01007286001	VIT_00s0527g00030	1.370112392	10.26290268	2.480625526	0.026316934	0.098948844	-3.841124969	VIT_200s0527g00030	proline-rich glycoprotein	chrUn:31305797..31307253
CUST_1257_PI425248304	GSVIVT01004795001	VIT_02s0234g00100	1.368858578	8.154742386	4.611357295	0.000395355	0.007188257	0.194681735	UCH3	ubiquitin carboxyl-terminal hydrolase isozyme l3	chr2:125073..140057
CUST_11358_PI425248304	GSVIVT01033402001	VIT_08s0007g07400	1.368732612	10.08175578	4.941180999	0.000211848	0.005199471	0.80357286	GDH1	glutamate dehydrogenase 1	chr8:20945010..20949952
CUST_4969_PI425248304	GSVIVT01016652001	VIT_09s0002g00130	1.368575424	11.2237087	4.090999163	0.001083853	0.012415087	-0.788585196	AHA10	h+-transporting atpase	chr9:122429..139325
CUST_12805_PI425248304	GSVIVT01036958001	VIT_03s0088g01250	1.368250607	9.875529949	3.51645013	0.003383333	0.025249246	-1.89283333	VIT_203s0088g01250	l-galactose dehydrogenase	chr3:9538947..9552380
CUST_8387_PI425248304	GSVIVT01025795001	VIT_08s0040g00830	1.367450944	6.31781391	5.105291702	0.000156087	0.004624389	1.101554566	VIT_208s0040g00830	probable nitrite transporter at1g68570-like	chr8:11783698..11788357
CUST_1866_PI425248063	GSVIVT01018422001	VIT_15s0021g00050	1.366699511	8.857385229	2.373529919	0.032341144	0.114252572	-4.0314271	CER1	protein wax2-like	chr15:9230405..9259328
CUST_9009_PI425248304	GSVIVT01027639001	VIT_15s0048g00650	1.365685883	6.26069337	4.420486051	0.000570518	0.008752238	-0.163166819	VIT_215s0048g00650	spindle and kinetochore-associated protein 1 homolog	chr15:14772969..14778146
CUST_6935_PI425248043	GSVIVT01029936001	VIT_08s0056g01140	1.365277193	5.836795857	4.803717877	0.000274327	0.005924083	0.551360225	VIT_208s0056g01140	exostosin family protein	chr8:1739902..1744871
CUST_8975_PI425248304	GSVIVT01027585001	VIT_15s0048g01180	1.364597965	6.643342689	3.335025201	0.004859908	0.031870313	-2.241814949	SBTI1	subtilisin-like protease-like	chr15:15309083..15326318
CUST_2074_PI425248063	GSVIVT01020018001	VIT_01s0026g02120	1.361193576	12.32543242	4.723820778	0.000319127	0.006450944	0.403725453	EB1B	microtubule-associated protein rp eb family member 1-like isoform 1	chr1:11514872..11528515
CUST_12787_PI425248304	GSVIVT01036773001	VIT_19s0085g00380	1.361154089	11.32457223	5.576663122	6.62E-05	0.003190714	1.937072728	VIT_219s0085g00380	phosphoglycerate kinase	chr19:22741010..22745951
CUST_662_PI425248063	GSVIVT01011612001	VIT_01s0011g06190	1.360750403	8.672898311	2.840704569	0.013002296	0.061415994	-3.180770399	WOL	histidine kinase	chr1:5989546..5998606
CUST_1389_PI425248043	GSVIVT01006068001	VIT_00s2125g00010	1.360250825	8.738624251	6.625377626	1.10E-05	0.001735649	3.678143127	SMO1-1	c-4 sterol methyl oxidase	chrUn:41055686..41057417
CUST_3775_PI425248043	GSVIVT01017069001	VIT_09s0002g04300	1.359884709	12.12060886	5.318255671	0.000105555	0.003867352	1.482892015	VIT_209s0002g04300	hydroxyphenylpyruvate reductase	chr9:3943920..3947904
CUST_7871_PI425248043	GSVIVT01033444001	VIT_08s0007g07010	1.359764559	12.18005663	5.215466705	0.000127395	0.004215607	1.29960905	VIT_208s0007g07010	60s ribosomal protein l21	chr8:20642407..20644673
CUST_2857_PI425248063	GSVIVT01025974001	VIT_18s0041g01590	1.358734753	5.333934152	3.534580148	0.003263182	0.02460101	-1.857913739	CYP716A1	cytochrome p450	chr18:26421126..26423185
CUST_2804_PI425248043	GSVIVT01013153001	VIT_02s0012g01345	1.357597657	6.496004398	3.58887282	0.002928466	0.023057265	-1.753322096	VIT_202s0012g01345	protein	chr2:7493344..7494941
CUST_5761_PI425248043	GSVIVT01025269001	VIT_06s0004g02110	1.357262171	10.36214426	5.443567786	8.41E-05	0.003550127	1.704335701	MYB83	transcription factor myb46-like	chr6:2573382..2575343
CUST_2579_PI425248063	GSVIVT01021625001	VIT_10s0003g04670	1.35706695	11.09718791	2.787410162	0.014445779	0.065925106	-3.280159525	PHB	homeobox-leucine zipper protein hox32-like	chr10:8333352..8341424
CUST_479_PI425248063	GSVIVT01010378001	VIT_01s0010g02930	1.356778873	7.615290342	5.644635643	5.86E-05	0.002947692	2.054938493	CML41 CML38	probable calcium-binding protein cml31	chr1:19997292..20000950
CUST_236_PI425248027	XM002277500LOC100254577	VIT_08s0007g04020	1.356250606	10.4940188	4.519722209	0.000471241	0.007955174	0.02334267	AHL1	dna binding protein	chr8:18015387..18020192
CUST_12954_PI425248304	GSVIVT01037511001	VIT_06s0009g01080	1.355902807	8.692840163	3.837440832	0.001787012	0.016865363	-1.274715873	ATMS1	vitamin-b12 independent methionine 5-methyltetrahydropteroyltriglutamate-homocysteine	chr6:12494946..12500430
CUST_7979_PI425248043	GSVIVT01033855001	VIT_08s0007g03220	1.355826758	9.038462184	4.281880039	0.000746398	0.010141937	-0.425199177	VIT_208s0007g03220	at5g03870	chr8:17220270..17221466
CUST_52_PI425248304	GSVIVT01000107001	VIT_07s0129g00030	1.35476449	8.283848709	5.024653443	0.000181286	0.004938245	0.955572546	SHR	gras family transcription factor	chr7:15325228..15327698
CUST_456_PI425248063	GSVIVT01010352001	VIT_01s0010g02670	1.354335032	7.477723907	4.215398005	0.000849635	0.010904082	-0.551456803	VIT_201s0010g02670	ketoacyl-acp reductase	chr1:19723131..19728782
CUST_10131_PI425248304	GSVIVT01030280001	VIT_08s0058g00500	1.353823515	5.975605865	4.328744746	0.000681427	0.009633034	-0.336413967	BRCA2B	breast cancer protein 2 like 2a	chr8:9528563..9546919
CUST_11096_PI425248304	GSVIVT01032575001	VIT_14s0066g02300	1.353753521	6.107798282	4.300920538	0.000719267	0.009945999	-0.389104653	VIT_214s0066g02300 VIT_214s0066g02290	abc transporter b family member	chr14:28492642..28495551
CUST_1142_PI425248043	GSVIVT01004948001	--	1.353546142	7.562942795	1.890673742	0.079374634	0.211028493	-4.839472316			chrUn:16913692..16914998
CUST_4289_PI425248304	GSVIVT01014540001	VIT_19s0014g04660	1.353335804	10.51412765	6.795328682	8.30E-06	0.001575935	3.944497703	FQR1_VIT_219s0014g04660	quinone reductase family protein	chr19:4962648..4967645
CUST_3170_PI425248063	GSVIVT01032754001	VIT_13s0067g01840	1.351220359	10.44385475	3.205428708	0.00629515	0.037995112	-2.490182744	FER2	ferritin- chloroplastic	chr13:1003921..1006908
CUST_10937_PI425248304	GSVIVT01032257001	VIT_11s0065g00360	1.350360188	9.648003243	5.01316056	0.000185207	0.004982244	0.934697531	CAC2	biotin carboxylase precursor	chr11:14109966..14126005
CUST_71_PI425248063	GSVIVT01000919001		1.350335359	9.078229836	3.739533898	0.002170025	0.019236913	-1.463106786	CYP20-2	peptidyl-prolyl cis-trans isomerase cyp20- chloroplastic-like	chr1:21897413..21913235
CUST_5948_PI425248043	GSVIVT01026153001	VIT_10s0042g00260	1.350252957	6.309094049	2.971246645	0.010037363	0.051443662	-2.935446916	VIT_210s0042g00260	cytochrome p450	chr10:13079562..13080178
CUST_1343_PI425248304	GSVIVT01005137001	VIT_00s0259g00160	1.349610979	7.845815169	2.679471597	0.017863647	0.076139433	-3.479865045	VIT_200s0259g00160_mtACP3	acyl carrier protein	chrUn:18493983..18497617
CUST_1761_PI425248043	GSVIVT01007667001	VIT_17s0000g09110	1.349209294	11.56721625	4.754814763	0.000300912	0.006226893	0.46108495	VIT_217s0000g09110	60s ribosomal protein	chr17:10706429..10707300
CUST_6162_PI425248304	GSVIVT01019586001	VIT_02s0025g01910	1.349135011	8.53774732	2.466778014	0.027030777	0.100826525	-3.865914049	CSLG3	cellulose synthase-like protein g3-like	chr2:1780007..1787739
CUST_80_PI425248304	GSVIVT01000152001	VIT_07s0129g00440	1.348407228	6.357418214	5.308636045	0.000107422	0.003877168	1.46580141	VIT_207s0129g00440	major facilitator superfamily domain-containing protein	chr7:15683072..15688842
CUST_6390_PI425248043	GSVIVT01027913001	VIT_05s0049g01860	1.34836204	7.66580624	2.860780319	0.012495964	0.059718431	-3.143208737	PDLP2	cysteine-rich repeat secretory protein 3	chr5:9330147..9331928
CUST_4006_PI425248304	GSVIVT01013850001	VIT_16s0013g00260	1.348185576	8.089839488	4.019009782	0.001248581	0.013504249	-0.926271801	FSD2	superoxide dismutase	chr16:5200379..5206089
CUST_8030_PI425248304	GSVIVT01025121001	VIT_06s0004g03400	1.348133124	10.43460874	2.678736228	0.017889433	0.07621271	-3.481217693	RIP5	interactor of constitutive active rops chloroplastic-like	chr6:4251511..4259279
CUST_6700_PI425248304	GSVIVT01021828001	VIT_14s0030g01900	1.34796255	7.292185633	3.362346543	0.004601853	0.030772749	-2.189335501	VIT_214s0030g01900	ribose-5-phosphate isomerase	chr14:6796901..6798234
CUST_5733_PI425248043	GSVIVT01025127001	VIT_06s0004g03340	1.347029791	6.493391723	3.349745116	0.004719127	0.031246751	-2.213544865	RPI2	probable ribose-5-phosphate isomerase-like	chr6:4195642..4196825
CUST_11727_PI425248304	GSVIVT01034101001	VIT_08s0007g01030	1.346244374	10.1147803	4.597173717	0.000406223	0.007307337	0.168219156	VIT_208s0007g01030	nad -linked oxidoreductase-like protein	chr8:15144714..15149849
CUST_6159_PI425248304	GSVIVT01019582001	VIT_02s0025g01870	1.345553505	10.29089389	2.912072034	0.011288475	0.055647557	-3.046958637	CSLG3	cellulose synthase-like protein g3-like	chr2:1733795..1737112
CUST_6866_PI425248043	GSVIVT01029642001	VIT_09s0054g00090	1.345109079	9.663674775	3.753143074	0.002112167	0.018819224	-1.43690601	VIT_209s0054g00090	60s ribosomal protein l7	chr9:20279645..20282585
CUST_151_PI425248043	GSVIVT01000472001	VIT_12s0134g00670	1.343448778	10.09554919	1.999937239	0.065130795	0.184439043	-4.66498211	VIT_212s0134g00670	anthocyanin 5-aromatic acyltransferase	chr12:8295348..8296724
CUST_10665_PI425248304	GSVIVT01031658001	VIT_05s0062g01070	1.343408737	9.236994151	3.396123638	0.004301706	0.029428358	-2.12441135	VIT_205s0062g01070	probably inactive leucine-rich repeat receptor-like protein kinase at3g28040-like	chr5:19716799..19720405
CUST_900_PI425248063	GSVIVT01011909001	VIT_01s0011g03380	1.343186042	8.982378403	3.011149713	0.009271864	0.048654429	-2.859992864	LTA2	dihydrolipoyllysine-residue acetyltransferase component of pyruvate	chr1:3061306..3065537
CUST_5972_PI425248043	GSVIVT01026229001	VIT_10s0042g00970	1.341645981	8.926525691	3.958942219	0.001405463	0.014471983	-1.0413784	ATMS1	vitamin-b12 independent methionine 5-methyltetrahydropteroyltriglutamate-homocysteine	chr10:14481689..14483512
CUST_7527_PI425248304	GSVIVT01024068001	VIT_03s0038g02000	1.341506539	10.26418727	3.50360486	0.003471146	0.025638486	-1.917571131	VIT_203s0038g02000	amidase -like	chr3:1383646..1391290
CUST_8025_PI425248304	GSVIVT01025113001	VIT_06s0004g03470	1.340217413	5.887008743	4.274779654	0.000756782	0.010230781	-0.438666833	VIT_206s0004g03470	uncharacterized protein	chr6:4327137..4334369
CUST_5770_PI425248043	GSVIVT01025296001	VIT_06s0004g01910	1.339952425	12.48796825	5.864772246	3.98E-05	0.002574846	2.43196656	AAC2	adenine nucleotide translocator	chr6:2358409..2360477
CUST_2950_PI425248063	GSVIVT01026108001	VIT_18s0041g00150	1.33965442	10.21667467	8.333887498	8.00E-07	0.000577773	6.160365013	FQR1	flavoprotein wrba-like	chr18:24495778..24495942
CUST_636_PI425248304	GSVIVT01001983001	VIT_19s0177g00210	1.339290547	8.742026668	6.063349175	2.82E-05	0.002225249	2.765826334	PDIL5-4	protein	chr19:6033392..6050001
CUST_3267_PI425248304	GSVIVT01010948001	VIT_07s0104g01740	1.33825893	5.747571812	6.349618023	1.73E-05	0.001971064	3.236557253	WEE1	wee1-like protein kinase	chr7:2742536..2747173
CUST_4814_PI425248304	GSVIVT01015626001	VIT_03s0017g00140	1.337701096	11.9172158	4.989881324	0.000193421	0.005040977	0.89236229	VIT_203s0017g00140	60s ribosomal protein l11	chr3:14310744..14311619
CUST_176_PI425248063	GSVIVT01004904001	--	1.332712721	8.898717709	7.926626186	1.44E-06	0.000788254	5.607120612			chr2:4681634..4682139
CUST_8170_PI425248304	GSVIVT01025358001	VIT_06s0004g01310	1.332684908	9.019006757	4.600010585	0.000404025	0.007277641	0.173513679	MOD1	enoyl-acp reductase	chr6:1563246..1568948
CUST_3287_PI425248304	GSVIVT01010993001	VIT_07s0104g01340	1.331931817	7.282197411	2.847353681	0.012832413	0.060802555	-3.168337101	VIT_207s0104g01340	bidirectional sugar transporter sweet14-like	chr7:2367917..2369607
CUST_8068_PI425248043	GSVIVT01034186001	VIT_08s0007g00210	1.331199416	8.928711004	4.357279175	0.000644739	0.009383633	-0.282447763	VIT_208s0007g00210		chr8:14574284..14576270
CUST_814_PI425248063	GSVIVT01011806001	VIT_01s0011g04400	1.330879525	6.210205618	4.72434536	0.00031881	0.006450944	0.404697199	ORC4	origin recognition complex subunit 4	chr1:4004382..4010867
CUST_2312_PI425248043	GSVIVT01009793001	VIT_18s0001g13230	1.330359854	8.755425584	4.064405724	0.001141953	0.012803059	-0.839411584	BGAL3	beta-galactosidase 3	chr18:11294804..11296698
CUST_4318_PI425248043	GSVIVT01019059001	VIT_04s0023g00840	1.329952781	8.425746849	4.191555025	0.000890129	0.011191387	-0.596820873	mtACP2	acyl carrier protein	chr4:17250291..17259108
CUST_7841_PI425248304	GSVIVT01024734001	VIT_06s0004g06650	1.327312187	6.501730385	4.078970553	0.001109749	0.012590565	-0.8115693	PLC4	phosphoinositide phospholipase c 4	chr6:7365268..7369025
CUST_1388_PI425248063	GSVIVT01013787001	VIT_01s0127g00230	1.326394088	8.048523337	3.267496663	0.00556151	0.034921872	-2.371360948	NIK3	leucine-rich repeat receptor-like kinase	chr1:7582199..7588839
CUST_1106_PI425248043	GSVIVT01004823001	VIT_02s0236g00010	1.325901283	10.08158841	2.532685751	0.023791321	0.09270183	-3.747473299	VIT_202s0236g00010	uncharacterized protein loc100853134	chr2:5444669..5445461
CUST_5960_PI425248304	GSVIVT01018950001	VIT_04s0023g01850	1.3229354	7.986071972	3.909540134	0.001549457	0.01539968	-1.136178954	VIT_204s0023g01850	protein	chr4:18428528..18430772
CUST_2133_PI425248304	GSVIVT01008185001	VIT_17s0000g04660	1.322681782	9.393056086	5.220762104	0.000126163	0.004206294	1.309086838	EMB1873	agmatine deiminase	chr17:4910754..4920747
CUST_477_PI425248063	GSVIVT01010375001	VIT_01s0010g02900	1.321308152	11.63210376	4.923448891	0.000219002	0.005296851	0.771169619	VIT_201s0010g02900	proteasome epsilon chain precursor	chr1:19942746..19949762
CUST_1965_PI425248304	GSVIVT01007868001	VIT_17s0000g07300	1.320973743	9.793362233	6.139375324	2.47E-05	0.00213706	2.892061799	ATP3	mitochondrial f1- gamma subunit	chr17:8166163..8174076
CUST_9117_PI425248304	GSVIVT01027930001	VIT_05s0049g02080	1.32048563	10.28078188	4.207575301	0.000862709	0.010992204	-0.566335717	VIT_205s0049g02080	protein	chr5:9621838..9626257
CUST_3515_PI425248304	GSVIVT01011510001	VIT_14s0108g01650	1.320352194	10.57734887	6.289710869	1.92E-05	0.002031021	3.139084761	MPPBETA	mitochondrial processing peptidase	chr14:30192961..30203567
CUST_3533_PI425248043	GSVIVT01015704001	VIT_03s0017g00870	1.318987367	8.44509635	2.028667466	0.061793995	0.177389611	-4.6182022	VIT_203s0017g00870	protein	chr3:16023963..16025246
CUST_854_PI425248063	GSVIVT01011856001	VIT_01s0011g03870	1.318609814	8.971601859	3.274078	0.005488902	0.034604796	-2.358746849	STE1	delta -sterol-c5 -desaturase	chr1:3531010..3533067
CUST_5091_PI425248304	GSVIVT01016857001	VIT_09s0002g02220	1.318524386	9.921791954	2.640519765	0.019280293	0.080337069	-3.551355676	VIT_209s0002g02220	receptor-like serine threonine-protein kinase ale2-like	chr9:2034886..2041795
CUST_1631_PI425248063	GSVIVT01016457001	VIT_13s0019g02470	1.317824109	6.209356415	4.030172175	0.001221455	0.013321437	-0.904902768	RABA2b	ras-related protein rab11a	chr13:3712203..3715174
CUST_4938_PI425248304	GSVIVT01016093001	VIT_09s0018g01610	1.317776946	8.036139552	5.163180315	0.000140259	0.004452982	1.205821157	VIT_209s0018g01610	protein	chr9:18797854..18803033
CUST_5900_PI425248304	GSVIVT01018853001	VIT_04s0023g02690	1.317270144	9.1453098	2.467418489	0.026997356	0.100780786	-3.864768659	BGAL3	beta-galactosidase 3	chr4:19231588..19238266
CUST_92_PI425248027	XM002263851	VIT_11s0118g00350	1.317106269	7.16122558	3.410909627	0.004176566	0.02889463	-2.095976968	AVP1	pyrophosphate-energized vacuolar membrane proton	chr11:6011013..6016862
CUST_142_PI425248027	XM002268813	VIT_01s0244g00150	1.316754169	6.791271693	3.844429601	0.001762449	0.016722521	-1.261278823	ARF2	auxin response factor 2	chr1:21717532..21724834
CUST_1751_PI425248304	GSVIVT01007278001	VIT_00s0525g00020	1.316275599	8.64462116	3.413999782	0.004150878	0.028776771	-2.09003344	SQE2	squalene monooxygenase	chrUn:31225304..31230205
CUST_6615_PI425248043	GSVIVT01028765001	VIT_16s0050g02110	1.315732944	5.970961297	4.650576086	0.00036684	0.006913762	0.267739687	ATIM	protein timeless homolog	chr16:19092048..19094299
CUST_82_PI425248027	XM002276213	VIT_02s0025g00820	1.314182632	6.515772873	5.103775729	0.000156526	0.004627078	1.09881805	CHX18	cation proton exchanger	chr2:814554..819146
CUST_274_PI425248027	XM002283751LOC100258759	VIT_17s0000g07580	1.314074414	6.504929819	4.81789083	0.000267085	0.005849425	0.577470587	ARR6	two-component response regulator arr5	chr17:8563202..8566090
CUST_2357_PI425248304	GSVIVT01008585001	VIT_17s0000g00980	1.313165191	11.02304719	4.555955944	0.000439584	0.007648881	0.091197176	VIT_217s0000g00980	60s ribosomal protein l7a	chr17:711458..716027
CUST_1342_PI425248063	GSVIVT01013731001	VIT_01s0127g00760	1.31258145	5.548009581	4.55517825	0.00044024	0.007655288	0.089742219	PAO1	polyamine oxidase	chr1:8105311..8106237
CUST_10024_PI425248304	GSVIVT01030073001	VIT_12s0057g00890	1.311130125	9.977532826	4.038842781	0.0012008	0.013201353	-0.888308826	VIT_212s0057g00890	glucan endo- -beta-glucosidase 9-like	chr12:9587814..9604039
CUST_42_PI425248027	XM002276329LOC100246456	VIT_15s0046g01610	1.310939363	11.14970791	1.933377694	0.073501935	0.200151769	-4.77193756	CHIA	acidic endochitinase-like	chr15:18504519..18524107
CUST_1720_PI425248043	GSVIVT01007533001	VIT_17s0000g10290	1.309305923	5.990696027	4.224905962	0.000834017	0.010787666	-0.533378777	VIT_217s0000g10290		chr17:12553282..12553743
CUST_533_PI425248043	GSVIVT01002050001	VIT_00s0591g00010	1.308967327	8.356923103	3.302224989	0.0051889	0.033280963	-2.304769994	UVH1_VIT_200s0591g00010	dna repair endonuclease uvh1	chrUn:32467921..32468366
CUST_3696_PI425248043	GSVIVT01016761001	VIT_09s0002g01340	1.30880228	6.009825622	2.764104569	0.015125123	0.067847565	-3.323466267	GER3	auxin-binding protein abp19a-like	chr9:1126148..1126774
CUST_8072_PI425248304	GSVIVT01025188001	VIT_06s0004g02850	1.308233642	8.544729688	3.668644428	0.002498406	0.020984246	-1.599635473	PIP2B	aquaporin pip2	chr6:3578646..3580306
CUST_2122_PI425248063	GSVIVT01020087001	VIT_01s0026g01480	1.308016152	7.643521268	4.611099682	0.00039555	0.007188257	0.194201295	FAC1	amp deaminase	chr1:10471860..10492671
CUST_3461_PI425248043	GSVIVT01015432001	VIT_11s0016g04330	1.307510231	6.650218819	4.19027297	0.000892362	0.011204006	-0.599261332	VIT_211s0016g04330	dihydrofolate reductase	chr11:3611844..3617566
CUST_9850_PI425248304	GSVIVT01029648001	VIT_09s0054g00060	1.307500223	11.51861068	4.395378711	0.000598889	0.009014477	-0.210504388	VIT_209s0054g00060	low quality protein: 60s ribosomal protein l7-4-like	chr9:20236918..20239206
CUST_7524_PI425248304	GSVIVT01024065001	VIT_03s0038g02030	1.307463593	9.756707183	3.476987022	0.003660477	0.02651429	-1.968822842	VIT_203s0038g02030	protein	chr3:1402023..1405517
CUST_2019_PI425248304	GSVIVT01007989001	VIT_17s0000g06340	1.307422836	7.770178513	3.144024229	0.00711563	0.040871407	-2.607449591	AGL65	mads box	chr17:6879840..6886156
CUST_5468_PI425248304	GSVIVT01017724001	VIT_05s0020g01180	1.307174112	10.20859372	4.765799374	0.000294718	0.0061546	0.481387041	RPT5A	26s protease regulatory subunit 6a homolog a	chr5:2943704..2952400
CUST_8751_PI425248304	GSVIVT01027036001	VIT_15s0046g01470	1.307116106	8.145452904	2.046160702	0.059839791	0.173676079	-4.589543779	VIT_215s0046g01470	uncharacterized protein chloroplastic-like	chr15:18436986..18440109
CUST_5586_PI425248304	GSVIVT01017922001	VIT_05s0020g02970	1.306833038	7.852725743	4.113508844	0.001037038	0.012224365	-0.745598803	RANGAP2	ran gtpase activating protein 2	chr5:4728528..4730147
CUST_7525_PI425248304	GSVIVT01024066001	VIT_03s0038g02020	1.306391297	9.183757231	3.064246796	0.008341967	0.045343696	-2.759297556	VIT_203s0038g02020	low quality protein: amidase -like	chr3:1397564..1400843
CUST_7355_PI425248304	GSVIVT01023725001	VIT_11s0037g01120	1.3062692	10.05016493	6.141298696	2.47E-05	0.00213706	2.895243981	COX6B	cytochrome c oxidase subunit 6b-1	chr11:10153683..10165966
CUST_3792_PI425248043	GSVIVT01017125001	VIT_09s0002g04840	1.305581036	8.682602141	4.81416501	0.000268969	0.00587033	0.570608958	VIT_209s0002g04840	uncharacterized protein	chr9:4405820..4406667
CUST_10538_PI425248304	GSVIVT01031376001	VIT_06s0061g01500	1.305409002	11.75836455	5.108576257	0.000155141	0.004616931	1.107482544	VIT_206s0061g01500	acytochrome-c oxidase electron carrier	chr6:19397629..19404863
CUST_1072_PI425248043	GSVIVT01004649001	VIT_00s1526g00010	1.305354957	9.224443436	4.368314167	0.0006311	0.009250918	-0.261596924	VIT_200s1526g00010	60s ribosomal protein l7-2	chrUn:39412884..39414136
CUST_2779_PI425248043	GSVIVT01012918001	VIT_17s0119g00100	1.305079262	9.893268047	4.442447704	0.000546835	0.008527863	-0.121808641	VIT_217s0119g00100		chr17:13442116..13442208
CUST_2758_PI425248304	GSVIVT01009299001	VIT_18s0001g08650	1.304437937	9.805130558	2.417694595	0.029712888	0.10781408	-3.953350551	GRF1	uncharacterized protein loc100260890	chr18:7086633..7089964
CUST_2695_PI425248043	GSVIVT01012504001	VIT_03s0038g00140	1.303971169	7.856034577	4.079538422	0.001108512	0.01258727	-0.81048402	VIT_203s0038g00140	uncharacterized protein	chr3_random:104789..111420
CUST_619_PI425248043	GSVIVT01002632001	VIT_00s0802g00020	1.303722541	7.764638442	2.631232886	0.019633769	0.081363929	-3.568351828	VIT_200s0802g00020	uncharacterized protein	chrUn:35515455..35518041
CUST_6528_PI425248043	GSVIVT01028437001	--	1.3018212	10.20615078	5.976097204	3.28E-05	0.002369157	2.619868031			chr7:7508694..7509266
CUST_8382_PI425248304	GSVIVT01025779001	VIT_08s0040g00970	1.30135641	9.778018303	5.769111566	4.70E-05	0.002759787	2.269015488	VIT_208s0040g00970	protein	chr8:11946600..11963168
CUST_1372_PI425248304	GSVIVT01005224001	--	1.301298564	9.438499432	2.18295438	0.046413526	0.145720068	-4.36111614			chrUn:19462253..19485464
CUST_1827_PI425248063	GSVIVT01018356001	VIT_15s0021g00760	1.301223773	9.428976271	5.707865919	5.24E-05	0.002893453	2.16397062	VIT_215s0021g00760	60s ribosomal protein l13a	chr15:10569089..10574605
CUST_9993_PI425248304	GSVIVT01030002001	VIT_12s0057g00200	1.30117138	7.649646121	4.096354287	0.001072523	0.012368652	-0.778355641	VIT_212s0057g00200	vesicle-associated membrane family protein	chr12:8860262..8863201
CUST_7078_PI425248304	GSVIVT01022885001	--	1.300822545	13.43098842	1.950806197	0.071220341	0.196110244	-4.744127515			chr12:18353534..18376509
CUST_3079_PI425248304	GSVIVT01009899001	VIT_18s0001g14230	1.299796711	7.167997808	4.339755601	0.000667023	0.009527411	-0.315581071	HXK3	hexokinase- chloroplastic-like	chr18:12252507..12257159
CUST_2448_PI425248063	GSVIVT01021443001	VIT_10s0003g03250	1.299668791	13.24458626	2.696381772	0.017280536	0.074381278	-3.448729324	VIT_210s0003g03250	uncharacterized protein	chr10:5400155..5403578
CUST_3375_PI425248063	GSVIVT01034677001	VIT_13s0074g00150	1.299001767	8.066887354	3.482765042	0.003618515	0.026274723	-1.957698698	LTA3	dihydrolipoyllysine-residue acetyltransferase component 1 of pyruvate dehydrogenase mitochondrial-like	chr13:7508502..7525984
CUST_8669_PI425248043	GSVIVT01036643001	VIT_13s0084g00610	1.298751295	10.40073365	6.43894175	1.49E-05	0.001871168	3.380871074	VIT_213s0084g00610	nadh dehydrogenase	chr13:19654887..19660055
CUST_6264_PI425248043	GSVIVT01027484001	VIT_15s0048g02220	1.298157277	10.19830627	2.928766106	0.010920762	0.054378979	-3.015548295	VIT_215s0048g02220	uncharacterized protein	chr15:16422227..16423660
CUST_9434_PI425248304	GSVIVT01028584001	VIT_07s0005g05860	1.298026362	7.426256989	4.396161833	0.000597983	0.009008682	-0.209027001	VIT_207s0005g05860	guanine nucleotide-binding 3 homolog	chr7:10205869..10213662
CUST_3021_PI425248304	GSVIVT01009791001	VIT_18s0001g13230	1.297828882	8.69530971	3.885038959	0.001626353	0.015866927	-1.183234991	BGAL3	beta-galactosidase 3	chr18:11286578..11293205
CUST_9528_PI425248304	GSVIVT01028854001	VIT_16s0050g01160	1.297794715	10.0666501	5.261795047	0.000117021	0.004034853	1.38239785	VIT_216s0050g01160	40s ribosomal protein s10-like	chr16:18058680..18062107
CUST_2276_PI425248043	GSVIVT01009662001	VIT_18s0001g12090	1.297740328	8.434971007	3.7541975	0.00210775	0.018793807	-1.434876159	VIT_218s0001g12090	protein	chr18:10288253..10294905
CUST_13288_PI425248304	GSVIVT01038396001	VIT_09s0096g00280	1.297168406	5.941655389	3.72635042	0.002227604	0.01952732	-1.488491455	VIT_209s0096g00270 VIT_209s0096g00280	hydroxycinnamoyl-coenzyme a shikimate quinate hydroxycinnamoyltransferase	chr9:11710743..11712261
CUST_10532_PI425248304	GSVIVT01031365001	VIT_06s0061g01610	1.297063139	5.98847222	3.304875933	0.005161504	0.033169517	-2.299684017	TIL1	dna polymerase epsilon catalytic subunit a	chr6:19550559..19636937
CUST_7939_PI425248043	GSVIVT01033708001	VIT_08s0007g04520	1.296857684	9.985857643	5.318504271	0.000105507	0.003867352	1.483333517	VIT_208s0007g04520	caffeic acid 3-o-methyltransferase	chr8:18446519..18449828
CUST_9444_PI425248304	GSVIVT01028637001	VIT_07s0005g06300	1.296776039	6.820013599	5.809745449	4.38E-05	0.002678274	2.338399785	VIT_207s0005g06300	btb poz domain-containing protein at5g48800-like	chr7:11382391..11388522
CUST_2608_PI425248063	GSVIVT01021667001	VIT_10s0003g05030	1.296665083	9.756578422	2.603552151	0.020724895	0.084441829	-3.618896097	VIT_210s0003g05030	probable lrr receptor-like serine threonine-protein kinase at4g20940-like	chr10:8988752..8993501
CUST_712_PI425248304	GSVIVT01002385001	VIT_07s0151g00490	1.29664327	9.015506484	6.583059778	1.17E-05	0.001735649	3.611134306	FRO1	nadh dehydrogenase	chr7_random:940215..947279
CUST_8997_PI425248043	GSVIVT01038072001	VIT_19s0093g00460	1.29642195	9.526599591	3.968321435	0.001379703	0.014355494	-1.023392978	VIT_219s0093g00460	NA	chr19:17422189..17427955
CUST_1867_PI425248063	GSVIVT01018423001	VIT_15s0021g00040	1.296261917	9.876373322	2.379527917	0.031971669	0.113474687	-4.020857884	CER1	protein wax2-like	chr15:9187167..9206998
CUST_7951_PI425248043	GSVIVT01033744001	VIT_08s0007g04200	1.296250846	7.184551717	3.17083272	0.006745101	0.039501081	-2.55629028	HB51	at5g03790	chr8:18187600..18188969
CUST_7348_PI425248304	GSVIVT01023714001	VIT_11s0037g01000	1.296114678	6.574223986	2.812209443	0.013755598	0.063784931	-3.233971368	VIT_211s0037g01000	clathrin assembly protein at5g35200-like	chr11:9882376..9900820
CUST_4002_PI425248304	GSVIVT01013838001	VIT_16s0013g00180	1.296040637	5.4223553	3.472581478	0.0036928	0.026630508	-1.977304126	PPME1	pectinesterase ppme1-like	chr16:5068577..5070069
CUST_7115_PI425248304	GSVIVT01023014001	--	1.295518453	6.72953721	3.96473843	0.001389486	0.014395361	-1.030263176		NA	chr12:16902043..16904750
CUST_4981_PI425248304	GSVIVT01016670001	VIT_09s0002g00350	1.295442971	9.938194708	5.557594438	6.85E-05	0.003207	1.903885846	PAE2	proteasome subunit alpha type-5-a	chr9:261021..268977
CUST_9980_PI425248304	GSVIVT01029971001	VIT_08s0056g01570	1.295439842	10.73186521	3.087203777	0.007969062	0.044060037	-2.715665807	ATMS1	vitamin-b12 independent methionine 5-methyltetrahydropteroyltriglutamate-homocysteine	chr8:2479525..2484883
CUST_11743_PI425248304	GSVIVT01034131001	VIT_08s0007g00750	1.295178495	6.433468816	2.800114602	0.014088085	0.064880302	-3.25651114	VIT_208s0007g00750	protein srg1	chr8:14959909..14971330
CUST_7034_PI425248043	GSVIVT01030301001	VIT_08s0058g00330	1.295162898	6.672508222	3.325043884	0.004957752	0.032243635	-2.260978436	VIT_208s0058g00330	PREDICTED: uncharacterized LOC100247080	chr8:9266409..9270604
CUST_5285_PI425248304	GSVIVT01017240001	VIT_09s0002g06000	1.295041178	11.99785114	5.523270232	7.28E-05	0.003303193	1.844015148	VIT_209s0002g06000	cytochrome c oxidase subunit vb	chr9:5809165..5820359
CUST_2133_PI425248043	GSVIVT01009097001	VIT_18s0001g06650	1.294999142	7.04888611	2.870912043	0.012247816	0.058933469	-3.12422806	VIT_218s0001g06650	transcription factor bhlh96-like	chr18:5009692..5011145
CUST_10855_PI425248304	GSVIVT01032086001	VIT_13s0064g00980	1.294742751	5.920733941	3.548269081	0.003175318	0.024199178	-1.831545211	TERT	telomerase reverse transcriptase	chr13:22857538..22879636
CUST_2691_PI425248304	GSVIVT01009187001	VIT_18s0001g07650	1.294339858	6.943983055	2.672278664	0.018117424	0.076851734	-3.493090988	VIN3	protein vernalization insensitive 3-like	chr18:5910176..5912901
CUST_1653_PI425248063	GSVIVT01016483001	VIT_13s0019g02210	1.294145246	7.939445757	5.514971458	7.39E-05	0.003320262	1.829514185	SMO2-1	sterol 4-alpha-methyl-oxidase	chr13:3480947..3487697
CUST_8117_PI425248043	GSVIVT01034362001	VIT_10s0071g00860	1.29351477	7.085268894	5.392225666	9.23E-05	0.003686104	1.613876009	VIT_210s0071g00860	serine-threonine protein plant-	chr10:17401340..17403115
CUST_9365_PI425248304	GSVIVT01028402001	VIT_07s0005g04110	1.292908801	7.494078365	2.692070024	0.017427439	0.074795452	-3.456673877	CESA4	cellulose synthase	chr7:7204658..7209262
CUST_12126_PI425248304	GSVIVT01035389001	VIT_04s0008g01140	1.292024807	6.482159747	2.323714376	0.035569979	0.121684365	-4.11877623	ATBFRUCT1	beta- insoluble isoenzyme cwinv1-like	chr4:941254..945402
CUST_5922_PI425248304	GSVIVT01018891001	VIT_04s0023g02350	1.291681668	5.142337962	5.569800667	6.70E-05	0.003192953	1.92513551	CYP722A1	abscisic acid 8 -hydroxylase	chr4:18887824..18891508
CUST_6548_PI425248304	GSVIVT01020843001	VIT_12s0028g00590	1.291517757	10.33965494	2.870451402	0.012258993	0.058933469	-3.125091368	VIT_212s0028g00590	3-hydroxyisobutyryl- hydrolase-like protein 5-like	chr12:1169235..1173327
CUST_2064_PI425248043	GSVIVT01008865001	--	1.290884894	8.665234228	3.025042704	0.0090191	0.047837549	-2.833676728		NA	chr18:2904023..2905267
CUST_9848_PI425248304	GSVIVT01029637001	VIT_09s0054g00140	1.290714293	10.24621043	5.360652716	9.77E-05	0.003800785	1.558061795	VIT_209s0054g00140	60s ribosomal protein	chr9:20340410..20342364
CUST_4962_PI425248043	GSVIVT01022363001	VIT_07s0031g02650	1.289668908	5.767754911	4.831529928	0.000260302	0.005790421	0.602574719	VIT_207s0031g02650	uncharacterized protein	chr7:19019747..19027670
CUST_335_PI425248063	GSVIVT01010186001	VIT_01s0010g01210	1.289414831	8.0479758	4.904352342	0.000226985	0.005402661	0.736229054	UNG	uracil-dna glycosylase	chr1:16963233..16970228
CUST_1472_PI425248063	GSVIVT01016250001	VIT_13s0019g04480	1.288989235	12.22174663	5.741445722	4.94E-05	0.002808277	2.221633773	ADK2	adenosine kinase	chr13:5921513..5929378
CUST_1474_PI425248063	GSVIVT01016255001	VIT_13s0019g04470	1.288942463	12.18315969	5.646110345	5.85E-05	0.002947692	2.057488139	ADK2	adenosine kinase	chr13:5890971..5895778
CUST_4980_PI425248043	GSVIVT01022437001	VIT_08s0032g00100	1.288811497	8.767760584	2.304577835	0.036889511	0.124834067	-4.152120492	VIT_208s0032g00100	protein	chr8:3034519..3035221
CUST_10820_PI425248304	GSVIVT01032017001	VIT_13s0064g01600	1.287774081	6.077753404	4.291822416	0.000732103	0.010076351	-0.406347944	BGLU17	low quality protein: beta-glucosidase 12-like	chr13:23510119..23511843
CUST_5094_PI425248043	GSVIVT01023000001	VIT_12s0034g01160	1.287631297	6.279457677	3.135650102	0.007235463	0.041335514	-2.623417306	ARPN	basic blue	chr12:17114212..17115211
CUST_2502_PI425248043	GSVIVT01010916001	VIT_11s0103g00180	1.287112163	6.606287323	5.710464745	5.22E-05	0.002889867	2.168439293	VIT_211s0103g00180	protein	chr11:15746499..15747761
CUST_7802_PI425248304	GSVIVT01024667001	VIT_06s0004g07160	1.286747144	10.48136164	3.33967542	0.004814985	0.031675111	-2.232885158	FER4	ferritin- chloroplastic	chr6:7932473..7935888
CUST_7589_PI425248304	GSVIVT01024203001	VIT_03s0038g00350	1.285589521	9.184652992	3.35184002	0.004699426	0.031179106	-2.209520712	VIT_203s0038g00350	kinesin-related protein	chr3:341582..357538
CUST_12774_PI425248304	GSVIVT01036736001	VIT_19s0085g00730	1.285494352	10.00950981	4.638040104	0.000375716	0.007004081	0.244405525	PHB1	prohibitin 1-like protein	chr19:23186037..23190813
CUST_8614_PI425248304	GSVIVT01026629001	VIT_04s0044g00210	1.283886994	7.646084874	2.974968088	0.009963414	0.051202746	-2.928418371	CAD9	cinnamyl alcohol dehydrogenase-like protein	chr4:20897681..20900291
CUST_5834_PI425248304	GSVIVT01018739001	VIT_04s0023g03760	1.283025948	7.675860488	2.70088693	0.017128328	0.073917139	-3.440424368	VIT_204s0023g03760	uncharacterized protein	chr4:20288224..20291182
CUST_8303_PI425248304	GSVIVT01025625001	VIT_08s0040g02430	1.282611204	6.660810939	4.060033868	0.001151804	0.012870121	-0.847771395	VIT_208s0040g02430	NA	chr8:13496706..13498417
CUST_13154_PI425248304	GSVIVT01037948001	VIT_10s0092g00170	1.281987611	8.822714	4.448876686	0.000540095	0.008452481	-0.109710275	VIT_210s0092g00170	subtilase family protein	chr10:11406806..11422896
CUST_204_PI425248027	XM002284109LOC100249096	VIT_11s0016g03560	1.281277564	8.626207685	3.782435538	0.001992878	0.018077236	-1.380525291	VIT_211s0016g03560	transcription factor bhlh68	chr11:2919064..2922661
CUST_3_PI425247681	XM002274519PIP2	VIT_13s0019g04280	1.279649917	13.8167079	3.08002753	0.008083822	0.044481919	-2.729310764	PIP2-5	mip pip subfamily	chr13:5602125..5604835
CUST_10832_PI425248304	GSVIVT01032039001	VIT_13s0064g01430	1.279186781	10.42982837	3.392318738	0.004334512	0.029558613	-2.131727127	VIT_213s0064g01430	rna recognition motif-containing protein	chr13:23284811..23288124
CUST_13094_PI425248304	GSVIVT01037808001	--	1.278530062	6.978550774	2.061162788	0.058209272	0.170200867	-4.56486285		NA	chr3:7704338..7705956
CUST_7918_PI425248043	GSVIVT01033633001	VIT_08s0007g05160	1.278093866	9.436453999	2.946806352	0.010536633	0.053103356	-2.981561291	TT7	flavonoid 3 -hydroxylase	chr8:19083201..19087938
CUST_3045_PI425248043	GSVIVT01014046001	VIT_16s0013g02090	1.277771011	6.439500238	3.398534984	0.004281044	0.029339035	-2.119774718	VIT_216s0013g02090	f-box family protein	chr16:9955226..9957621
CUST_9108_PI425248043	GSVIVT01038420001	VIT_09s0096g00610	1.277115683	10.0856846	7.473557671	2.85E-06	0.001000824	4.963948967	FQR1	flavoprotein wrba-like	chr9:12047634..12047798
CUST_1946_PI425248063	GSVIVT01019325001	VIT_15s0024g00650	1.276077047	10.9054365	3.998335511	0.001300456	0.013834546	-0.965868289	VIT_215s0024g00650	swib mdm2 domain-containing protein	chr15:1102826..1105689
CUST_8083_PI425248304	GSVIVT01025202001	VIT_06s0004g02710	1.275690687	6.715343743	4.71650722	0.000323589	0.006488491	0.390174383	VIT_206s0004g02710	uncharacterized membrane protein at1g06890-like	chr6:3356318..3358771
CUST_11827_PI425248304	GSVIVT01034344001	VIT_10s0071g01060	1.275441204	11.04325801	2.332046016	0.035009523	0.120335246	-4.104221755	VIT_210s0071g01060	pyruvate kinase	chr10:17786675..17792361
CUST_6668_PI425248043	GSVIVT01028917001	VIT_16s0050g00610	1.274387112	10.83347201	5.120616554	0.000151725	0.0045715	1.129200649	VIT_216s0050g00610	60s ribosomal protein l36	chr16:17577187..17578280
CUST_1883_PI425248043	GSVIVT01008145001	VIT_17s0000g04940	1.27426312	7.884997355	3.734913995	0.002190029	0.019338111	-1.472001999	VIT_217s0000g04940	sulfotransferase 17-like	chr17:5393704..5394224
CUST_1107_PI425248043	GSVIVT01004826001	VIT_02s0236g00040	1.272958817	8.38269272	3.34766793	0.004738743	0.031338369	-2.217534786	VIT_202s0236g00040	protein	chr2:5475216..5475660
CUST_12929_PI425248304	GSVIVT01037441001	VIT_06s0009g01710	1.272816588	7.621324037	6.063575901	2.82E-05	0.002225249	2.766204103	CBR	nadh:cytochrome b5 reductase	chr6:13684774..13698955
CUST_7152_PI425248304	GSVIVT01023130001	VIT_12s0035g01960	1.271862188	7.550728331	4.670345112	0.000353278	0.00676828	0.304502025	STI	replication factor c dna polymerase iii gamma-tau	chr12:22270683..22280802
CUST_2755_PI425248304	GSVIVT01009293001	VIT_18s0001g08610	1.27135731	7.61929597	2.522984011	0.024243644	0.09376394	-3.764979258	ANT	ap2 domain-containing transcription factor	chr18:7050228..7052300
CUST_7767_PI425248304	GSVIVT01024581001	VIT_06s0004g07890	1.271324703	6.669340615	3.584116489	0.002956352	0.023200927	-1.762485673	VIT_206s0004g07890	uncharacterized protein loc100265602	chr6:8654548..8656687
CUST_1831_PI425248043	GSVIVT01007951001	VIT_17s0000g06700	1.270170497	5.599313799	3.801791585	0.001917824	0.017618688	-1.343281551	VIT_217s0000g06700	PREDICTED: uncharacterized protein LOC100853318	chr17:7243746..7246234
CUST_430_PI425248304	GSVIVT01001275001	VIT_02s0154g00110	1.269809903	7.138606904	2.396610713	0.030941207	0.110942358	-3.990696249	VIT_202s0154g00110	trehalose-phosphate phosphatase-like	chr2:4898034..4901145
CUST_6758_PI425248043	GSVIVT01029234001	VIT_11s0052g00690	1.268814381	5.683570799	3.834151451	0.001798693	0.016945551	-1.281040808	VIT_211s0052g00690	PREDICTED: uncharacterized protein LOC100852427	chr11:18210736..18213011
CUST_1382_PI425248304	GSVIVT01005268001	VIT_00s0271g00010	1.268793486	9.15097936	3.107987394	0.007645726	0.042855427	-2.676118558	TPS14	low quality protein: ( )-nerolidol synthase chloroplastic-like	chrUn:20036538..20038914
CUST_3503_PI425248043	GSVIVT01015592001	VIT_11s0016g05800	1.267772956	6.083025472	3.108094982	0.007644086	0.042855427	-2.675913729	VIT_211s0016g05800	NA	chr11:5303811..5305207
CUST_3080_PI425248063	GSVIVT01032653001	--	1.266928197	6.275114637	3.824592054	0.001833082	0.017152943	-1.29942393		NA	chr13:1795243..1798037
CUST_10989_PI425248304	GSVIVT01032398001	VIT_14s0066g00450	1.266638768	10.61983334	5.145828741	0.000144821	0.004511655	1.174615325	VIT_214s0066g00450	at3g27570 mmj24_12	chr14:26956517..26959918
CUST_11035_PI425248304	GSVIVT01032467001	VIT_14s0066g01220	1.266061129	5.867353127	6.24716672	2.06E-05	0.002059564	3.069529216	MYB23	glabrous1	chr14:27707133..27709288
CUST_888_PI425248043	GSVIVT01003715001	VIT_07s0205g00010	1.265364384	8.776118774	2.840036178	0.013019495	0.061437327	-3.182019838	VIT_207s0205g00010	uncharacterized protein at5g65660-like	chr7:15069074..15069976
CUST_7451_PI425248043	GSVIVT01031702001	VIT_03s0063g00020	1.265235448	6.292668437	2.607532047	0.020564486	0.084026329	-3.611639669	VIT_203s0063g00020	uncharacterized protein at4g06744-like	chr3:3567877..3569214
CUST_9620_PI425248304	GSVIVT01029073001	VIT_05s0051g00830	1.264686012	9.70487757	3.480960122	0.003631571	0.026355138	-1.961173702	VIT_205s0051g00830	dihydroxy-acid dehydratase	chr5:11894248..11921267
CUST_592_PI425248043	GSVIVT01002443001	VIT_07s0151g00140	1.264388489	9.114891329	4.965639593	0.000202377	0.005124393	0.848202916	FRO1	nadh dehydrogenase	chr7_random:774107..776036
CUST_11610_PI425248304	GSVIVT01033876001	VIT_08s0007g03030	1.263918112	8.661963127	7.52109785	2.65E-06	0.000966598	5.032836943	UBQ1	ubiquitin fusion protein	chr8:17078604..17080632
CUST_71_PI425248027	XM002274519	VIT_13s0019g04280	1.263802605	13.9403085	3.028464158	0.008957902	0.047636417	-2.827192341		NA	NA
CUST_3858_PI425248304	GSVIVT01013404001	VIT_18s0122g00950	1.262783684	8.999372143	6.126112342	2.53E-05	0.002165026	2.870103083	VIT_218s0122g00950	uncharacterized protein	chr18:673421..679783
CUST_3804_PI425248043	GSVIVT01017158001	VIT_09s0002g05150	1.262432382	8.487119122	2.648585072	0.018978312	0.079389622	-3.536579752	IAA19	auxin-induced protein	chr9:4850951..4853220
CUST_3464_PI425248304	GSVIVT01011403001	VIT_14s0108g00660	1.262058136	5.74628604	4.839111381	0.000256609	0.005760809	0.616519458	SMC3	structural maintenance of chromosomes protein 4-like	chr14:29377150..29379027
CUST_7436_PI425248043	GSVIVT01031660001	VIT_05s0062g01090	1.261893853	7.413738151	2.605398073	0.020650346	0.084277106	-3.615530937	RIC4	protein	chr5:19742597..19743497
CUST_5768_PI425248304	GSVIVT01018468001	VIT_16s0022g02170	1.260653323	6.882646079	1.894858159	0.078781029	0.209995921	-4.832893474	FUC1	alpha-l-fucosidase 1-like	chr16:14619669..14632502
CUST_1002_PI425248063	GSVIVT01012040001	VIT_01s0011g02200	1.259816234	11.03598815	3.716594199	0.002271209	0.019766279	-1.507278965	GSR	glutamine synthetase	chr1:1923583..1928032
CUST_5178_PI425248043	GSVIVT01023240001	VIT_12s0035g01030	1.259336462	8.060086494	2.411701337	0.030057245	0.108710304	-3.963979645	VIT_212s0035g01030	uncharacterized protein	chr12:20766027..20769413
CUST_9280_PI425248304	GSVIVT01028231001	VIT_07s0005g02440	1.259300618	7.083028026	3.45749687	0.003805662	0.027157529	-2.006340598	VIT_207s0005g02440	PREDICTED: protein notum homolog	chr7:4800193..4811282
CUST_5775_PI425248304	GSVIVT01018490001	VIT_16s0022g02030	1.259285071	7.984196081	4.812618718	0.000269756	0.005876887	0.567760753	ERL1	leucine-rich repeat protein kinase	chr16:14344649..14350934
CUST_3890_PI425248043	GSVIVT01017421001	VIT_09s0002g07850	1.258852459	6.282540743	4.154833066	0.000956399	0.011693682	-0.666770207	VIT_209s0002g07850	NA	chr9:8298662..8307420
CUST_8948_PI425248304	GSVIVT01027536001	VIT_15s0048g01730	1.258441401	6.177732865	3.213663027	0.006192533	0.037599269	-2.474434665	AUR3	serine threonine protein kinase aurora-3	chr15:15935795..15939061
CUST_1185_PI425248063	GSVIVT01012248001	VIT_01s0011g00120	1.258157725	7.424563953	2.325748027	0.035432402	0.121401038	-4.115225723	VIT_201s0011g00120	uncharacterized protein	chr1:220862..222178
CUST_10473_PI425248304	GSVIVT01031243001	VIT_14s0060g01160	1.25803166	9.921740875	2.963261736	0.010197863	0.05199581	-2.950521649	VIT_214s0060g01160	uncharacterized protein	chr14:901493..909964
CUST_6193_PI425248043	GSVIVT01027182001	VIT_15s0046g00170	1.257622241	9.789940449	1.281365018	0.220716247	0.4245648	-5.691215454	MYB3	protein	chr15:17211736..17213145
CUST_8377_PI425248043	GSVIVT01035609001	VIT_04s0008g03230	1.257001304	5.731154317	4.004283557	0.00128531	0.013733201	-0.954473897	VIT_204s0008g03230	PREDICTED: uncharacterized LOC100252682	chr4:2669216..2670256
CUST_4306_PI425248043	GSVIVT01019023001	VIT_04s0023g01230	1.256615929	7.627524098	3.777498374	0.002012495	0.018205518	-1.39002666	VIT_204s0023g01230	cytosolic delta subunit	chr4:17631052..17631501
CUST_8389_PI425248043	GSVIVT01035639001	VIT_04s0008g03540	1.25630165	6.551933047	3.932950283	0.001479439	0.014943881	-1.09124204	VIT_204s0008g03540	lissencephaly-1 homolog	chr4:2897025..2898371
CUST_1433_PI425248304	GSVIVT01005753001	VIT_00s0291g00060	1.25608817	7.116193746	3.953856281	0.001419636	0.014571532	-1.051132892	PHT2-1	inorganic phosphate transporter 2-1	chrUn:21839218..21842546
CUST_2261_PI425248304	GSVIVT01008429001	VIT_17s0000g02430	1.254623532	9.122874378	2.425277594	0.029282569	0.106618686	-3.939887075	XPL1	phosphoethanolamine n-methyltransferase	chr17:2183406..2193451
CUST_5388_PI425248043	GSVIVT01023979001	VIT_03s0038g02790	1.254379192	9.497474958	2.031519579	0.061471436	0.176766922	-4.613538665	VIT_203s0038g02790	ribosomal protein l2	chr3:1949695..1949805
CUST_6557_PI425248304	GSVIVT01020858001	VIT_12s0028g00320	1.253748	15.13413181	3.30891313	0.005120058	0.032982841	-2.291937705	LHB1B1	chlorophyll a b binding	chr12:931629..933319
CUST_4958_PI425248304	GSVIVT01016135001	VIT_09s0018g01950	1.253185109	8.349621486	2.41142946	0.030072956	0.108737563	-3.964461572	CSLC5	probable xyloglucan glycosyltransferase 5-like	chr9:19558984..19561872
CUST_2198_PI425248304	GSVIVT01008305001	VIT_17s0000g03550	1.253040436	5.593191784	6.611125057	1.12E-05	0.001735649	3.655605293	bHLH093	transcription factor bhlh93-like	chr17:3428366..3429668
CUST_68_PI425248304	GSVIVT01000130001	VIT_07s0129g00250	1.25296594	7.887719317	5.367326857	9.65E-05	0.00378263	1.569871988	NPY2	btb poz domain-containing protein npy2-like	chr7:15511393..15519710
CUST_3644_PI425248043	GSVIVT01016055001	VIT_09s0018g01220	1.252857342	9.066654707	2.29186964	0.03779115	0.127080357	-4.174197198	VIT_209s0018g01220	zinc finger	chr9:18105560..18107467
CUST_9091_PI425248043	GSVIVT01038378001	VIT_09s0096g00060	1.251543681	9.957130125	6.501187617	1.34E-05	0.001828603	3.480714222	FQR1	flavoprotein wrba-like	chr9:11439396..11439560
CUST_344_PI425248043	GSVIVT01001303001	VIT_02s0154g00350	1.251046492	8.261536218	3.007540589	0.009338664	0.048879629	-2.86682553	VIT_202s0154g00350	l-lactate dehydrogenase	chr2:5164314..5166352
CUST_3682_PI425248043	GSVIVT01016702001	VIT_09s0002g00710	1.250725726	5.83188488	3.958898012	0.001405586	0.014471983	-1.04146318	ACP4	acyl carrier protein chloroplastic	chr9:473899..474745
CUST_9013_PI425248304	GSVIVT01027648001	VIT_15s0048g00550	1.250600628	10.20394895	2.530583355	0.023888648	0.092944936	-3.751268926	AFO	protein	chr15:14674818..14677943
CUST_11117_PI425248304	GSVIVT01032604001	VIT_14s0066g02600	1.250511626	7.341172736	5.347435268	0.000100093	0.003825908	1.534654403	VIT_214s0066g02600	uncharacterized protein	chr14:28771660..28775968
CUST_3371_PI425248043	GSVIVT01015095001	VIT_11s0016g01250	1.250052334	6.031354035	4.095245115	0.00107486	0.012368792	-0.780474271	GRF5	growth-regulating factor 5	chr11:1000359..1001747
CUST_8579_PI425248304	GSVIVT01026545001	VIT_04s0044g00860	1.249971541	6.173465252	4.647180503	0.000369222	0.006922595	0.261420939	TSK	protein brushy	chr4:22005531..22034340
CUST_8414_PI425248304	GSVIVT01025839001	VIT_08s0040g00410	1.249642444	11.55084733	5.019629294	0.00018299	0.004952635	0.946449071	PAG1	proteasome subunit alpha type 3	chr8:11340473..11353811
CUST_11903_PI425248304	GSVIVT01034739001	VIT_13s0074g00640	1.248482613	8.722869428	4.239835919	0.000810085	0.010627369	-0.505005654	VIT_213s0074g00640	uncharacterized protein	chr13:8796937..8798902
CUST_2138_PI425248063	GSVIVT01020110001	VIT_01s0026g01250	1.247905053	7.553451659	2.146530032	0.049685275	0.153026077	-4.422661975	VIT_201s0026g01250	protein	chr1:10259338..10260965
CUST_11155_PI425248304	GSVIVT01032962001	VIT_14s0068g00870	1.246695558	10.01813637	4.371013726	0.000627809	0.009212826	-0.256497711	NUDX13	nudix hydrolase 13	chr14:24631131..24635000
CUST_587_PI425248063	GSVIVT01011325001	VIT_15s0107g00320	1.246290886	6.091458339	4.391570833	0.000603317	0.009043489	-0.217688881	CDC20	cell division cycle cofactor of apc complex	chr15:8526558..8528876
CUST_5448_PI425248043	GSVIVT01024152001	VIT_03s0038g00930	1.246150051	6.362292835	2.944547571	0.010583991	0.053260278	-2.985819175	VIT_203s0038g00940 VIT_203s0038g00930	saur family protein	chr3:736293..738636
CUST_149_PI425248063	GSVIVT01001672001	VIT_18s0166g00180	1.24550173	10.11834713	3.893370053	0.00159978	0.015699793	-1.167231864	ATRZ-1A	glycine-rich rna-binding protein	chr18:14130867..14134399
CUST_611_PI425248043	GSVIVT01002603001	VIT_00s0788g00010	1.245467903	10.22670183	6.575742069	1.19E-05	0.001738846	3.599519175	VIT_200s0788g00010	proteasome subunit alpha type-2-b	chrUn:35364354..35365743
CUST_12818_PI425248304	GSVIVT01036983001	VIT_03s0088g01040	1.244949631	9.43518368	5.445903381	8.37E-05	0.003547351	1.708441842	AGD2	ll-diaminopimelate aminotransferase	chr3:9274593..9285508
CUST_5709_PI425248304	GSVIVT01018183001	VIT_15s0021g02480	1.243769561	10.90922311	4.29621472	0.000725877	0.010006194	-0.39802253	VIT_215s0021g02480	ribosomal protein	chr15:13465861..13469630
CUST_9847_PI425248304	GSVIVT01029631001	VIT_09s0054g00210	1.243086369	9.148746114	7.577081655	2.44E-06	0.000926332	5.113535465	VIT_209s0054g00210	low quality protein: 60s ribosomal protein l7-4-like	chr9:20455941..20459385
CUST_3112_PI425248304	GSVIVT01009961001	VIT_18s0001g14780	1.242969719	7.422524119	2.256731408	0.040393382	0.132691187	-4.234956312	VIT_218s0001g14780	gdsl esterase lipase exl3	chr18:12853194..12856039
CUST_9978_PI425248304	GSVIVT01029965001	VIT_08s0056g01520	1.242730107	7.101484447	4.712851508	0.000325844	0.006513201	0.383398534	UNE7	protein	chr8:2432731..2436856
CUST_954_PI425248304	GSVIVT01003610001	VIT_00s0199g00210	1.24202856	5.50588543	4.959269361	0.0002048	0.005137154	0.836586323	CYCD2-1_CYCD4-2	d2 4-type cyclin	chrUn:11226339..11228800
CUST_7886_PI425248304	GSVIVT01024825001	VIT_06s0004g05870	1.241603754	6.916031574	5.564131216	6.77E-05	0.003192953	1.915268337	TUB3	tubulin beta-2 beta-3 chain	chr6:6589718..6591552
CUST_2144_PI425248304	GSVIVT01008201001	VIT_17s0000g04490	1.241492452	8.213317047	3.590093786	0.002921351	0.023035397	-1.750969763	CaS	extracellular calcium sensing receptor	chr17:4726335..4732295
CUST_5119_PI425248304	GSVIVT01016902001	VIT_09s0002g02640	1.241342824	11.60124766	4.354171001	0.000648635	0.009404323	-0.288322676	VIT_209s0002g02640	40s ribosomal protein s30	chr9:2402507..2403817
CUST_5876_PI425248304	GSVIVT01018814001	VIT_04s0023g03070	1.24073577	6.844838297	4.137999571	0.000988444	0.011917799	-0.698867142	VIT_204s0023g03070	receptor-like protein kinase	chr4:19652828..19656380
CUST_335_PI425248027	XM002262789LOC100263579	--	1.240575863	9.767877606	5.065040952	0.000168177	0.004798353	1.028793969		NA	NA
CUST_10183_PI425248304	GSVIVT01030439001	VIT_12s0059g00750	1.240456383	8.063691139	2.771071958	0.014918829	0.067239615	-3.310529693	ADT1	arogenate prephenate dehydratase	chr12:5560467..5566574
CUST_7761_PI425248304	GSVIVT01024574001	VIT_06s0004g07960	1.240421775	8.182362694	4.386367549	0.000609422	0.009119051	-0.227508295	VIT_206s0004g07960	nodulin 21 -like transporter protein	chr6:8688342..8694401
CUST_3091_PI425248304	GSVIVT01009925001	VIT_18s0001g14450	1.240176364	7.1891237	4.328786357	0.000681372	0.009633034	-0.336335218	FNR2	ferredoxin--nadp+ reductase	chr18:12453624..12456717
CUST_8134_PI425248304	GSVIVT01025299001	VIT_06s0004g01890	1.239536237	6.44938855	3.313861592	0.00506971	0.032721892	-2.282441722	HMA5	heavy metal atpase	chr6:2342416..2350871
CUST_7000_PI425248043	GSVIVT01030184001	VIT_08s0058g01280	1.239044333	6.178584244	2.753794707	0.015435492	0.068879784	-3.342592496	VIT_208s0058g01280	NA	chr8:10739627..10740729
CUST_299_PI425248063	GSVIVT01010120001	VIT_01s0010g00680	1.238894551	8.881017268	3.271882911	0.005513013	0.034691041	-2.362954355	CR88	chaperone protein htpg family protein	chr1:15794280..15805183
CUST_6498_PI425248304	GSVIVT01020743001	VIT_12s0028g01800	1.23863151	12.46705387	4.285149834	0.000741665	0.010118975	-0.418998585	RPL16A	60s ribosomal protein l11	chr12:2416399..2421014
CUST_5720_PI425248304	GSVIVT01018213001	VIT_15s0021g02230	1.238289091	7.941552258	3.502159026	0.003481172	0.025689055	-1.920355384	TCP-1	t-complex protein 1 subunit alpha-like	chr15:13163460..13176289
CUST_10518_PI425248304	GSVIVT01031329001	VIT_14s0060g00330	1.237739435	11.05315323	2.747104177	0.015640214	0.069467095	-3.354993749	APA1	aspartic proteinase	chr14:327811..331186
CUST_1875_PI425248043	GSVIVT01008125001	VIT_17s0000g05090	1.236523742	9.004096917	4.102829114	0.001058986	0.012319549	-0.765989637	VIT_217s0000g05090	pentatricopeptide repeat-containing protein	chr17:5578565..5580163
CUST_8843_PI425248043	GSVIVT01037525001	VIT_06s0009g00980	1.235931481	7.032239779	4.485636136	0.000503164	0.008178454	-0.040611495	VIT_206s0009g00980	probable carboxylesterase 15	chr6:12254017..12256341
CUST_1546_PI425248063	GSVIVT01016342001	VIT_13s0019g03630	1.235645556	6.121215354	4.114943016	0.001034126	0.012200853	-0.742861104	VIT_213s0019g03630	NA	chr13:4787337..4792768
CUST_5873_PI425248304	GSVIVT01018808001	VIT_04s0023g03120	1.235350147	11.26245087	4.026799766	0.001229586	0.013385084	-0.911358094	VIT_204s0023g03120	histone h3	chr4:19688493..19690839
CUST_10825_PI425248304	GSVIVT01032023001	VIT_13s0064g01540	1.234752353	5.462015737	3.512484842	0.003410199	0.02537146	-1.900470088	BGLU17	beta-glucosidase 12-like	chr13:23453483..23466090
CUST_12025_PI425248304	GSVIVT01035145001	VIT_05s0077g02330	1.23466334	6.627656077	4.662863956	0.000358349	0.006814769	0.290595216	VIT_205s0077g02325 VIT_205s0077g02330	transducin wd-40 repeat-containing protein	chr5:1845280..1854311
CUST_38_PI425248063	GSVIVT01000577001	--	1.234086728	8.816461071	2.202742272	0.044721403	0.141961094	-4.327471927		NA	chr1:6911855..6915565
CUST_10884_PI425248304	GSVIVT01032134001	VIT_13s0064g00590	1.233827476	6.538447723	3.346118077	0.004753432	0.031404288	-2.220511658	VIT_213s0064g00600, VIT_213s0064g00590	protein, uncharacterized protein	chr13:22308830..22345503
CUST_717_PI425248043	GSVIVT01003169001	VIT_03s0180g00090	1.233385516	10.84418409	2.561751008	0.022484223	0.089258248	-3.694885964	VIT_203s0180g00090	leucine-rich repeat disease resistance protein	chr3:6023244..6024532
CUST_4114_PI425248304	GSVIVT01014170001	VIT_19s0014g01010	1.232239479	9.259470592	5.370193985	9.60E-05	0.003768535	1.574943571	VIT_219s0014g01010	nhl domain-containing protein	chr19:1054217..1059738
CUST_8605_PI425248043	GSVIVT01036417001	VIT_18s0001g06510	1.232158464	10.17949	7.02872266	5.71E-06	0.001382256	4.303118836	FQR1	flavoprotein wrba-like	chr18_random:4867180..4867344
CUST_5730_PI425248304	GSVIVT01018233001	VIT_15s0021g02050	1.232081045	8.651143931	4.642140424	0.000372789	0.006964918	0.252039655	VIT_215s0021g02050	phosphoglycerate mutase-like protein	chr15:12774946..12779580
CUST_10786_PI425248304	GSVIVT01031943001	--	1.232017456	5.35228108	3.298695017	0.005225607	0.033444137	-2.31154183		NA	chr3:5581839..5591761
CUST_7920_PI425248043	GSVIVT01033638001	VIT_08s0007g05130	1.231964439	5.870674698	3.720582931	0.002253278	0.019644194	-1.499597689	VIT_208s0007g05130	protein	chr8:19062236..19062754
CUST_11044_PI425248304	GSVIVT01032488001	VIT_14s0066g01410	1.231815178	8.085108114	2.763085547	0.015155527	0.067938131	-3.32535757	CYP38	peptidyl-prolyl cis-trans isomerase cyp38	chr14:27819928..27824490
CUST_2840_PI425248063	GSVIVT01025950001	VIT_18s0041g01830	1.231251768	7.965968733	4.526953603	0.00046474	0.007930699	0.036895559	VIT_218s0041g01830	d-3-phosphoglycerate dehydrogenase	chr18:26773222..26795516
CUST_5703_PI425248043	GSVIVT01025025001	VIT_06s0004g04230	1.231032817	11.76540488	3.899080406	0.001581821	0.015569499	-1.156264509	HTB4	histone h2b	chr6:5187553..5188370
CUST_7940_PI425248043	GSVIVT01033710001	VIT_08s0007g04500	1.231006264	7.908213622	1.822415016	0.089642359	0.229555994	-4.945567637	VIT_208s0007g04500	NA	chr8:18427577..18427678
CUST_2000_PI425248063	GSVIVT01019918001	VIT_02s0025g04960	1.228914653	6.610389227	7.29467598	3.76E-06	0.001123401	4.701753861	VIT_202s0025g04960	cell cycle regulated microtubule associated protein	chr2:4445125..4451530
CUST_7987_PI425248304	GSVIVT01025036001	VIT_06s0004g04130	1.228879951	8.732643495	3.483544108	0.003612894	0.026269758	-1.956198744	VIT_206s0004g04130	NA	chr6:5092816..5097801
CUST_4462_PI425248043	GSVIVT01019718001	VIT_02s0025g03190	1.228821894	9.19647356	2.116430955	0.052549204	0.158889826	-4.473133487	VIT_202s0025g03190	NA	chr2:2719891..2720712
CUST_4025_PI425248043	GSVIVT01017856001	VIT_05s0020g02370	1.228278264	7.671632757	4.059744676	0.001152459	0.012872031	-0.848324424	BUD2	s-adenosylmethionine decarboxylase proenzyme	chr5:4060673..4065629
CUST_1081_PI425248063	GSVIVT01012138001	VIT_01s0011g01310	1.228016375	6.480471123	3.069336374	0.008257831	0.045122121	-2.749629121	VIT_201s0011g01310	protein	chr1:1115322..1118841
CUST_9038_PI425248043	GSVIVT01038197001	VIT_05s0094g00940	1.226457782	10.08778143	5.227571921	0.000124596	0.00420135	1.321269517	VIT_205s0094g00940	u6 snrna-associated sm-like protein lsm6	chr5:24271160..24276761
CUST_1912_PI425248043	GSVIVT01008272001	VIT_17s0000g03830	1.225152782	6.837612078	4.369961181	0.00062909	0.009226537	-0.258485793	VIT_217s0000g03830	lipid binding	chr17:3761460..3762435
CUST_80_PI425248043	GSVIVT01000250001	VIT_07s0130g00240	1.223967706	6.457040812	3.330568354	0.004903357	0.032046686	-2.25037242	HB21	zf-hd homeobox protein at4g24660-like	chr7:20539010..20539762
CUST_7523_PI425248304	GSVIVT01024064001	VIT_03s0038g02040	1.223623596	8.686259555	3.343569022	0.004777691	0.031525416	-2.225407503	VIT_203s0038g02040	protein	chr3:1405936..1408542
CUST_4733_PI425248304	GSVIVT01015464001	VIT_11s0016g04620	1.22306679	6.243964697	2.690928032	0.017466549	0.074842575	-3.458777402	ZLL	protein argonaute pnh1-like	chr11:3938426..3949275
CUST_809_PI425248043	GSVIVT01003488001	VIT_00s0194g00230	1.223044918	10.20691139	5.690283808	5.41E-05	0.002900333	2.133711949	VIT_200s0194g00230	proteasome subunit alpha type-2-b	chrUn:10683980..10684735
CUST_8124_PI425248304	GSVIVT01025276001	VIT_06s0004g02060	1.221121167	6.570094481	3.069015825	0.008263106	0.0451324	-2.750238134	ALDH3F1	aldehyde dehydrogenase family 3 member f1	chr6:2522293..2528457
CUST_401_PI425248304	GSVIVT01001167001	VIT_07s0151g00900	1.220757751	11.37116525	5.543812411	7.02E-05	0.003237378	1.879866825	VIT_207s0151g00900	40s ribosomal protein	chr7:1117072..1120196
CUST_4067_PI425248304	GSVIVT01014085001	VIT_19s0014g00250	1.220587585	5.177777185	5.156303704	0.000142049	0.004472246	1.193458803	VIT_219s0014g00250	uncharacterized sodium-dependent transporter yocs-like	chr19:263273..265338
CUST_9755_PI425248304	GSVIVT01029388001	VIT_17s0053g00700	1.219993706	8.680493542	2.104763391	0.053699937	0.161269535	-4.492601735	SUS6	sucrose synthase 2-like	chr17:15994779..15999389
CUST_7670_PI425248043	GSVIVT01032454001	VIT_14s0066g01110	1.219753496	10.60315366	4.025601685	0.001232488	0.013393811	-0.913651565	RPL12-A	ribosomal protein l12	chr14:27583420..27584353
CUST_16_PI425248304	GSVIVT01000034001	VIT_14s0128g00280	1.219683241	6.04381308	3.640816162	0.002640665	0.021676922	-1.653246386	VIT_214s0128g00280	heat shock protein	chr14:2945236..2953823
CUST_6278_PI425248304	GSVIVT01019785001	VIT_02s0025g03780	1.218755811	6.282925312	3.047786561	0.008619919	0.046433073	-2.790547205	VIT_202s0025g03780	remorin family protein	chr2:3274708..3276088
CUST_11300_PI425248304	GSVIVT01033297001	VIT_08s0007g08380	1.218480097	8.708358611	2.735683693	0.015995789	0.070529599	-3.376142643	CEV1	cellulose synthase catalytic subunit	chr8:21721904..21731344
CUST_11887_PI425248304	GSVIVT01034648001	VIT_13s0073g00150	1.217536321	8.094467626	3.497111647	0.003516403	0.025815097	-1.930074864	VIT_213s0073g00150	heat shock protein	chr13:13413304..13416367
CUST_3250_PI425248043	GSVIVT01014693001	VIT_19s0015g00620	1.217283969	5.972582843	3.380313041	0.004439678	0.030055378	-2.154807155	VIT_219s0015g00620	probable l-type lectin-domain containing receptor kinase -like	chr19:8704992..8712705
CUST_7647_PI425248304	GSVIVT01024330001	VIT_16s0039g01480	1.2171839	10.17530717	4.377411145	0.000620079	0.009183166	-0.244416209	VIT_216s0039g01480	bromodomain adjacent to zinc finger domain protein 2b	chr16:1063880..1081270
CUST_2106_PI425248043	GSVIVT01008993001	VIT_18s0001g05020	1.216966943	7.830060908	2.373201441	0.032361494	0.11427723	-4.032005602	VIT_218s0001g05020	uncharacterized protein	chr18:4121977..4123291
CUST_223_PI425248304	GSVIVT01000654001	VIT_13s0139g00200	1.215726933	8.539792223	4.78977892	0.000281648	0.006004818	0.525657616	VIT_213s0139g00200	uridine 5 -monophosphate synthase	chr13:20442948..20445319
CUST_8904_PI425248043	GSVIVT01037779001	VIT_19s0090g01760	1.215270481	11.192273	4.59162622	0.000410556	0.007360412	0.15786323	VIT_219s0090g01760	uncharacterized protein	chr19:7784053..7785596
CUST_11960_PI425248304	GSVIVT01035001001	VIT_05s0077g01050	1.215264498	6.690504779	3.580038153	0.002980476	0.02333472	-1.770342944	VIT_205s0077g01050	nucleic acid-binding-like protein	chr5:808814..816916
CUST_10795_PI425248304	GSVIVT01031962001	VIT_03s0063g02510	1.215200224	7.776717088	3.010486938	0.009284096	0.04869582	-2.861247724	VIT_203s0063g02510	protein kinase family protein	chr3:5738845..5760758
CUST_1695_PI425248063	GSVIVT01016533001	VIT_13s0019g01490	1.21488971	7.547177853	3.388211827	0.004370203	0.029734363	-2.139622975	VIT_213s0019g01490	elicitor-responsive protein	chr13:3045824..3048701
CUST_5975_PI425248043	GSVIVT01026235001	VIT_10s0042g01000	1.214804722	9.690894826	3.480496688	0.00363493	0.026355187	-1.962065939	GSR2	glutamine synthetase	chr10:14539724..14540773
CUST_12788_PI425248304	GSVIVT01036775001	VIT_19s0085g00370	1.213170252	11.04517421	3.810718228	0.001884183	0.017460361	-1.326108953	PGK	phosphoglycerate kinase	chr19:22721760..22727850
CUST_8173_PI425248304	GSVIVT01025362001	VIT_06s0004g01270	1.212833478	11.92564259	3.433319013	0.003993831	0.028043251	-2.052868238	GSL12	callose synthase	chr6:1470318..1508936
CUST_1873_PI425248304	GSVIVT01007693001	VIT_17s0000g08870	1.212755346	8.542247648	2.829742327	0.013287196	0.062335716	-3.201253129	VIT_217s0000g08870	protein	chr17:10327128..10330607
CUST_7661_PI425248304	GSVIVT01024350001	VIT_16s0039g01680	1.211938593	9.942937767	6.419665208	1.54E-05	0.001881763	3.34983084	VIT_216s0039g01680	uncharacterized protein loc100244219	chr16:1295222..1303689
CUST_2938_PI425248304	GSVIVT01009646001	VIT_18s0001g11930	1.21180211	6.608902294	3.137826925	0.007204121	0.041245029	-2.619267163	TLP-3	thaumatin-like protein	chr18:10174163..10175673
CUST_1938_PI425248043	GSVIVT01008363001	VIT_17s0000g03040	1.211548901	11.82920469	5.138695537	0.00014674	0.004525829	1.161774926	VIT_217s0000g03040	cytosolic delta subunit	chr17:2871428..2872600
CUST_461_PI425248063	GSVIVT01010358001	VIT_01s0010g02740	1.210017186	8.887457317	2.335433057	0.034784078	0.119905466	-4.098298597	VIT_201s0010g02740	4-coumarate-coa ligase	chr1:19768992..19771314
CUST_5918_PI425248043	GSVIVT01025812001	--	1.209849974	9.170335265	1.985007096	0.066929109	0.18801066	-4.689148328		NA	chr8:11596355..11597548
CUST_7825_PI425248043	GSVIVT01033286001	VIT_08s0007g08460	1.209338825	10.50255253	4.646362439	0.000369799	0.006928521	0.259898436	VIT_208s0007g08460	uncharacterized protein	chr8:21822247..21824214
CUST_4042_PI425248304	GSVIVT01014037001	VIT_16s0013g01990	1.209290466	6.694349626	4.330914133	0.000678564	0.009618113	-0.332308586	PXY	receptor protein kinase clavata1	chr16:9543759..9549773
CUST_3112_PI425248063	GSVIVT01032688001	VIT_13s0067g02790	1.20879302	5.967621638	3.100167616	0.007765826	0.0433055	-2.691003109	CYP79A2	cytochrome p450	chr13:1527055..1539043
CUST_8878_PI425248304	GSVIVT01027412001	VIT_15s0048g02820	1.208682599	9.524194235	2.981376874	0.009837319	0.050731127	-2.916310189	VIT_215s0048g02820	transcription factor myc2-like	chr15:16926728..16928476
CUST_8411_PI425248304	GSVIVT01025834001	VIT_08s0040g00440	1.2085036	7.285353947	3.328455563	0.004924089	0.032112285	-2.25442879	VIT_208s0040g00440	dihydrofolate reductase	chr8:11393657..11397581
CUST_13366_PI425248304	GSVIVT01038611001	VIT_16s0098g01250	1.208478653	7.749431951	3.809409676	0.001889077	0.017481355	-1.328626131	YSL3	metal-nicotianamine transporter ysl3	chr16:21495028..21499010
CUST_9849_PI425248304	GSVIVT01029647001	VIT_09s0054g00070	1.207899063	11.83812436	5.074933624	0.000165118	0.004760333	1.046696581	VIT_209s0054g00070	60s ribosomal protein l7	chr9:20239567..20252628
CUST_6813_PI425248304	GSVIVT01022079001	VIT_07s0031g00210	1.207806423	10.45881217	5.604966498	6.29E-05	0.003078046	1.986233652	PAB4	polyadenylate-binding protein 2-like	chr7:16419520..16426416
CUST_4901_PI425248043	GSVIVT01022135001	VIT_07s0031g00680	1.204268374	7.987751553	3.512621788	0.003409267	0.02537146	-1.900206347	ACD2	red chlorophyll catabolite reductase	chr7:16847942..16851831
CUST_1646_PI425248304	GSVIVT01006728001	VIT_00s0406g00010	1.203286688	5.341015664	5.053134738	0.000171936	0.004850854	1.00723046	HEXO3	beta-hexosaminidase subunit b2-like	chrUn:27759191..27794027
CUST_7846_PI425248043	GSVIVT01033366001	VIT_08s0007g07730	1.202765909	8.402594082	5.261620132	0.000117059	0.004034853	1.382085832	CYP93D1	cytochrome p450	chr8:21184523..21185837
CUST_4024_PI425248304	GSVIVT01013975001	VIT_16s0013g01510	1.201937004	10.44298747	2.614793474	0.020274899	0.083101784	-3.598390746	VIT_216s0013g01510	wd-repeat protein	chr16:8238724..8257811
CUST_3155_PI425248063	GSVIVT01032736001	VIT_13s0067g02070	1.201803746	8.222350354	4.381584109	0.00061509	0.009154923	-0.236537574	VIT_213s0067g02070	uncharacterized protein	chr13:1165257..1177838
CUST_8938_PI425248043	GSVIVT01037899001	VIT_03s0091g00250	1.20140322	9.111645525	4.626994568	0.000383721	0.00710926	0.22383139	VIT_203s0091g00250	uncharacterized protein	chr3:6538902..6539957
CUST_6878_PI425248043	GSVIVT01029691001	--	1.201258629	7.992493433	1.91741529	0.07564949	0.203956312	-4.797283275		NA	chr12:13123107..13124074
CUST_5446_PI425248304	GSVIVT01017688001	VIT_05s0020g00810	1.200441645	8.04694116	2.213943383	0.043789278	0.140059358	-4.308363591	RPL3P	50s ribosomal protein l3-2	chr5:2661987..2665997
CUST_5714_PI425248043	GSVIVT01025063001	VIT_06s0004g03890	1.19829552	12.63961169	2.690001404	0.017498347	0.074906439	-3.460484035	VIT_206s0004g03890	histone -like	chr6:4826645..4827497
CUST_12521_PI425248304	GSVIVT01036120001	VIT_06s0080g00460	1.19824993	6.621686873	5.873189909	3.92E-05	0.002567989	2.446239737	NF-YB11	dna polymerase epsilon subunit 3	chr6:20423171..20431450
CUST_7826_PI425248043	GSVIVT01033291001	VIT_08s0007g08430	1.197197602	6.585862311	3.849306587	0.001745511	0.01662704	-1.251903001	VIT_208s0007g08430	leucine-rich repeat receptor-like tyrosine-protein kinase at2g41820-like	chr8:21777040..21779538
CUST_1046_PI425248043	GSVIVT01004456001	VIT_00s1348g00010	1.196363315	6.45460267	2.904822752	0.011451914	0.056248137	-3.060585912	VIT_200s1348g00010	uncharacterized protein	chrUn:38653791..38654627
CUST_6865_PI425248043	GSVIVT01029641001	VIT_09s0054g00090	1.196223087	7.790504621	3.863816082	0.001696091	0.016313991	-1.22401398	VIT_209s0054g00090	60s ribosomal protein l7	chr9:20283495..20284280
CUST_3291_PI425248063	GSVIVT01034488001	VIT_18s0072g01040	1.196039516	8.843867903	4.010215088	0.001270385	0.013629904	-0.943113037	CINV2	neutral alkaline invertase	chr18:20544979..20556621
CUST_830_PI425248043	GSVIVT01003548001	VIT_07s0197g00040	1.196037715	5.788502104	1.637716599	0.123572694	0.287156217	-5.220281641	ASL1	lob domain-containing protein 36-like	chr7:14524923..14526703
CUST_2512_PI425248063	GSVIVT01021529001	VIT_10s0003g03920	1.195342614	8.370885929	5.54284311	7.03E-05	0.003237378	1.87817651	VIT_210s0003g03920	50s ribosomal protein l14	chr10:6683036..6694049
CUST_3602_PI425248063	GSVIVT01037150001	VIT_18s0089g00790	1.194630711	6.209948113	3.23529086	0.005930868	0.036559488	-2.433048187	VIT_218s0089g00790 VIT_218s0089g00800	protein	chr18:28596636..28597566
CUST_5877_PI425248304	GSVIVT01018815001	VIT_04s0023g03060	1.193949138	7.907314857	4.337248131	0.000670275	0.009561753	-0.320324359	VIT_204s0023g03060	kinesin-related protein	chr4:19637857..19646091
CUST_5946_PI425248304	GSVIVT01018933001	VIT_04s0023g02020	1.193890571	7.09317716	4.29263159	0.000730951	0.010065717	-0.40481407	EMB2775	replication factor c dna polymerase iii gamma-tau	chr4:18551004..18557058
CUST_199_PI425248043	GSVIVT01000789001	VIT_12s0142g00200	1.193865502	7.13062846	4.690175858	0.000340194	0.006650219	0.341335388	VIT_212s0142g00200	protein	chr12:176579..178617
CUST_4075_PI425248304	GSVIVT01014102001	VIT_19s0014g00410	1.193846224	6.792784473	2.456435506	0.027575969	0.102208149	-3.884394359	TBL42	trichome birefringence-like 42	chr19:427492..430727
CUST_9495_PI425248304	GSVIVT01028761001	VIT_16s0050g02150	1.193278479	5.546683794	4.462006611	0.000526594	0.008344149	-0.085014118	ATIM	protein timeless homolog	chr16:19120410..19123943
CUST_2450_PI425248043	GSVIVT01010754001	VIT_05s0102g00310	1.193025266	10.79977638	1.734624817	0.104580324	0.255302502	-5.078485624	GUN4	tetrapyrrole-binding protein	chr5:22200689..22202305
CUST_5015_PI425248304	GSVIVT01016725001	VIT_09s0002g00920	1.192318224	9.536079736	4.959341661	0.000204773	0.005137154	0.836718196	VIT_209s0002g00920	tpa: lung seven transmembrane receptor family protein	chr9:669592..676010
CUST_419_PI425248304	GSVIVT01001202001	VIT_07s0151g00290	1.191746988	8.412595296	4.52944183	0.000462525	0.007918585	0.041557698	VIT_207s0151g00290	ice binding	chr7:844333..847985
CUST_4691_PI425248043	GSVIVT01020774001	VIT_12s0028g01500	1.191742087	8.851887599	4.872447789	0.000241003	0.005570705	0.677753092	VIT_212s0028g01500	NA	chr12:2158317..2158712
CUST_6904_PI425248043	GSVIVT01029796001	VIT_12s0055g01140	1.191644488	9.110506271	3.330879368	0.004900312	0.032040502	-2.249775281	VIT_212s0055g01140	non-specific lipid-transfer protein	chr12:14820687..14822149
CUST_8438_PI425248304	GSVIVT01026137001	VIT_10s0042g00100	1.191301751	6.653117052	2.375615326	0.032212226	0.113978758	-4.027753599	FSD3	chloroplast iron superoxide dismutase	chr10:12756583..12763527
CUST_5463_PI425248304	GSVIVT01017717001	VIT_05s0020g01110	1.19091605	8.656150595	2.257822618	0.040310097	0.13251577	-4.23307581	VIT_205s0020g01110	PREDICTED: protein notum homolog	chr5:2869464..2876265
CUST_1855_PI425248043	GSVIVT01008028001	VIT_17s0000g05970	1.189467576	10.06059033	4.43128065	0.000558748	0.00864803	-0.142832721	VIT_217s0000g05970	40s ribosomal protein	chr17:6500054..6505038
CUST_12764_PI425248304	GSVIVT01036712001	VIT_19s0085g00940	1.188225942	5.647184594	2.9335811	0.01081691	0.05406423	-3.006481459	MYB67	r2r3-myb transcription	chr19:23462617..23464298
CUST_8437_PI425248304	GSVIVT01026133001	VIT_10s0042g00070	1.186659443	11.1270028	5.273202248	0.000114604	0.00401191	1.402737172	PAC1	proteasome subunit alpha	chr10:12726605..12733418
CUST_9269_PI425248304	GSVIVT01028211001	VIT_07s0005g02280	1.186130617	8.742968073	3.935756354	0.001471266	0.014900274	-1.085857285	VIT_207s0005g02280	probable sugar phosphate phosphate translocator at3g17430-like	chr7:4654964..4661749
CUST_12660_PI425248304	GSVIVT01036452001	VIT_14s0083g00180	1.185195371	9.649590021	4.825919035	0.000263071	0.005817885	0.592250015	CYB-1	cytochrome b-561	chr14:22199883..22206312
CUST_6873_PI425248304	GSVIVT01022191001	VIT_07s0031g01230	1.18476358	11.02660318	5.051025524	0.000172611	0.004859591	1.003408501	VIT_207s0031g01230	60s ribosomal protein l30	chr7:17320621..17323012
CUST_3033_PI425248063	GSVIVT01026800001	VIT_15s0045g01460	1.183836473	6.650385804	3.284943356	0.005371096	0.034096396	-2.337916058	CER1	cer1 protein	chr15:7436536..7460432
CUST_2621_PI425248043	GSVIVT01011473001	VIT_14s0108g01300	1.183770071	8.87027635	1.945915135	0.071854062	0.197184324	-4.751946267	MINE1	plastid division regulator	chr14:29927006..29930415
CUST_2359_PI425248043	GSVIVT01009937001	VIT_18s0001g14560	1.183699493	6.167032307	4.989501859	0.000193558	0.005040977	0.891671626	VIT_218s0001g14560	atp binding microtubule motor family protein	chr18:12608249..12608970
CUST_10323_PI425248304	GSVIVT01030840001	VIT_14s0006g01420	1.183553661	9.790439565	2.061778293	0.058143257	0.17004858	-4.563848218	VIT_214s0006g01420	kinase family protein	chr14:17377401..17380965
CUST_9962_PI425248304	GSVIVT01029937001	VIT_08s0056g01150	1.183175615	9.95679027	2.618154496	0.020142197	0.08272355	-3.592254279	CBR	nadh-cytochrome b5 reductase	chr8:1761043..1769183
CUST_7192_PI425248304	GSVIVT01023241001	VIT_12s0035g01020	1.183029227	10.95888071	3.888607624	0.001614915	0.015792135	-1.176379635	RPL3B	60s ribosomal protein	chr12:20755242..20760026
CUST_6611_PI425248304	GSVIVT01021041001	VIT_05s0029g00330	1.182977764	11.26430444	3.094074624	0.007860699	0.043624805	-2.702596644	MEE58	s-adenosyl-l-homocysteine hydrolase	chr5:14827685..14829753
CUST_5497_PI425248043	GSVIVT01024323001	VIT_16s0039g01420	1.182343089	10.35244376	2.881768424	0.011987281	0.058091366	-3.103872173	VIT_216s0039g01420	nucleotide-diphospho-sugar transferases superfamily protein	chr16:891662..894089
CUST_1988_PI425248304	GSVIVT01007916001	VIT_17s0000g06900	1.182181212	5.857425449	3.699680159	0.002348862	0.020263127	-1.539853837	VIT_217s0000g06900 VIT_217s0000g06910	zinc finger ran-binding domain-containing protein 3-like	chr17:7556257..7599691
CUST_3086_PI425248063	GSVIVT01032659001	VIT_13s0067g03160	1.181689169	9.412997998	5.105615784	0.000155994	0.004624389	1.102139534	VIT_213s0067g03160	ubiquinol-cytochrome c reductase complex kda protein	chr13:1742738..1746172
CUST_63_PI425248063	GSVIVT01000609001	VIT_01s0137g00010	1.18147515	10.83849307	5.136613695	0.000147305	0.004530015	1.158026139	VIT_201s0137g00010	nadh dehydrogenase	chr1:6571809..6583497
CUST_7570_PI425248043	GSVIVT01032060001	VIT_13s0064g01250	1.181431868	6.553002316	2.346004377	0.034089234	0.11829191	-4.079788316	GR1	protein gamma response 1-like	chr13:23120189..23122869
CUST_11726_PI425248304	GSVIVT01034099001	VIT_08s0007g01040	1.181406936	10.08518463	5.406248153	9.00E-05	0.003641132	1.638619479	VIT_208s0007g01040	nad -linked oxidoreductase-like protein	chr8:15153012..15157096
CUST_5814_PI425248043	GSVIVT01025447001	VIT_06s0004g00600	1.181351238	8.910323094	5.599931239	6.35E-05	0.003100077	1.97749634	SUB1	calcium ion binding protein	chr6:765825..767748
CUST_4312_PI425248043	GSVIVT01019044001	VIT_04s0023g01000	1.181325221	10.85905039	2.845968087	0.012867634	0.060926038	-3.17092864	VIT_204s0023g01000	btb poz domain-containing protein at3g50780-like	chr4:17420699..17425264
CUST_9420_PI425248304	GSVIVT01028547001	VIT_07s0005g05510	1.180925197	8.696160625	3.533516669	0.00327011	0.024611394	-1.859962192	TMKL1	kinase-like protein tmkl1-like	chr7:9539484..9543379
CUST_7248_PI425248043	GSVIVT01030972001	VIT_14s0006g02470	1.1803825	10.22775482	6.427749128	1.52E-05	0.001880368	3.362854982	VIT_214s0006g02470	60s ribosomal protein l26	chr14:20081088..20081976
CUST_9852_PI425248304	GSVIVT01029655001	VIT_09s0054g00010	1.179910143	10.88820932	5.124466325	0.000150649	0.004557789	1.136140732	VIT_209s0054g00010	60s ribosomal protein l7-4	chr9:20163225..20165486
CUST_10221_PI425248304	GSVIVT01030507001	VIT_12s0059g01370	1.179896183	6.310325313	3.320036511	0.005007578	0.032441647	-2.270590385	VIT_212s0059g01370	ring u-box domain-containing protein	chr12:6295829..6299067
CUST_220_PI425248304	GSVIVT01000650001	VIT_13s0139g00170	1.179721015	9.992577961	5.499171252	7.61E-05	0.003390008	1.801877968	VIT_213s0139g00170	uridine 5 -monophosphate synthase	chr13:20410243..20416433
CUST_2756_PI425248304	GSVIVT01009294001	VIT_18s0001g08610	1.179409908	6.995802261	2.676072949	0.017983124	0.076473364	-3.48611563	ANT	ap2 domain-containing transcription factor	chr18:7052341..7054311
CUST_10181_PI425248304	GSVIVT01030431001	VIT_12s0059g00670	1.178350116	9.279273244	2.315154461	0.036154611	0.123051481	-4.133706128	AER	nadp-dependent alkenal double bond reductase p1-like	chr12:5504404..5508556
CUST_1691_PI425248063	GSVIVT01016528001	VIT_13s0019g01610	1.178100726	9.228094598	4.004071864	0.001285846	0.013733412	-0.954879396	IDN2	xh xs domain-containing protein	chr13:3094114..3102829
CUST_4499_PI425248304	GSVIVT01015069001	VIT_11s0016g00960	1.176707142	10.50229984	3.941989172	0.001453274	0.014808976	-1.073898009	VIT_211s0016g00960	subtilisin-like protease	chr11:814149..817606
CUST_5213_PI425248304	GSVIVT01017081001	VIT_09s0002g04440	1.176255417	11.42569308	4.624910982	0.000385251	0.007126282	0.219948879	VIT_209s0002g04440	60s ribosomal protein l37	chr9:4052254..4053727
CUST_9454_PI425248304	GSVIVT01028661001	VIT_07s0005g06490	1.176233349	12.01810666	5.407849385	8.97E-05	0.003641132	1.641443166	VIT_207s0005g06490	60s ribosomal protein l13a	chr7:11788433..11791884
CUST_104_PI425248027	XM002274379	VIT_18s0122g00850	1.176219393	8.807719353	3.821504689	0.001844331	0.017223035	-1.305361683	TMT2	tonoplastic monosaccharide transporter	chr18:613778..619034
CUST_9956_PI425248304	GSVIVT01029922001	VIT_08s0056g01040	1.176112952	5.847006062	2.525115827	0.02414355	0.093526377	-3.761134638	VIT_208s0056g01040	multidrug resistance	chr8:1508014..1531663
CUST_4394_PI425248043	GSVIVT01019502001	--	1.175612207	8.348064044	2.63505536	0.019487526	0.080997599	-3.561358535		NA	chr2:1164898..1168589
CUST_4967_PI425248043	GSVIVT01022376001	VIT_07s0031g02770	1.174853203	7.155064407	3.414409616	0.004147483	0.028776771	-2.089245152	VIT_207s0031g02770	uncharacterized protein chloroplastic-like	chr7:19285220..19305046
CUST_3713_PI425248043	GSVIVT01016830001	--	1.174838568	5.531808449	3.174860684	0.006691111	0.039298922	-2.548598382		NA	chr9:1748825..1754176
CUST_6065_PI425248304	GSVIVT01019400001	VIT_02s0025g00210	1.174598286	10.27618568	3.025612773	0.009008875	0.047817993	-2.83259642	VIT_202s0025g00210	uncharacterized protein	chr2:343029..346156
CUST_4821_PI425248043	GSVIVT01021859001	VIT_14s0030g01630	1.174533476	10.08656086	5.149803655	0.000143762	0.004504555	1.181767561	VIT_214s0030g01630	proteasome subunit alpha type-2-b	chr14:6419299..6420687
CUST_7953_PI425248043	GSVIVT01033755001	VIT_08s0007g04100	1.174465495	7.730559206	2.386850205	0.031526048	0.112478277	-4.007940299	CYP76G1	cytochrome p450	chr8:18066319..18079943
CUST_1221_PI425248043	GSVIVT01005230001	--	1.174263718	9.371347879	1.648584801	0.121303166	0.283666234	-5.204647848		NA	chrUn:19564238..19570493
CUST_6258_PI425248304	GSVIVT01019758001	VIT_02s0025g03540	1.173223928	8.723064613	4.057043629	0.001158593	0.012904562	-0.853489953	TUB6	beta chain	chr2:3047426..3049549
CUST_2739_PI425248043	GSVIVT01012672001	VIT_10s0116g01020	1.173121453	6.619788247	2.702531181	0.017073101	0.073762562	-3.437392277	VIT_210s0116g01020	auxin induced-like protein	chr10:507749..508892
CUST_8045_PI425248304	GSVIVT01025150001	VIT_06s0004g03190	1.172747628	11.51807902	4.607399236	0.000398357	0.007208961	0.187299279	PBG1	proteasome subunit beta type	chr6:3969957..3974873
CUST_6551_PI425248304	GSVIVT01020846001	VIT_12s0028g00530	1.171839843	5.894135907	3.624181283	0.002729584	0.022066989	-1.685295324	VIT_212s0028g00530	cytochrome b561-related protein	chr12:1123954..1126191
CUST_6725_PI425248043	GSVIVT01029110001	VIT_11s0052g01770	1.170996728	10.19097364	6.117867302	2.57E-05	0.002178666	2.85643875	VIT_211s0052g01770	proteasome subunit alpha type-2-b	chr11:19584424..19585810
CUST_9862_PI425248304	GSVIVT01029707001	VIT_12s0055g00490	1.169499933	10.02501051	3.882963403	0.001633042	0.015887056	-1.187222336	ARC5	protein arc5	chr12:13459847..13482898
CUST_1104_PI425248063	GSVIVT01012161001	VIT_01s0011g01080	1.168824605	8.394441977	4.09704855	0.001071063	0.012368652	-0.777029567	PTAC14	ribulose- bisphosphate carboxylase oxygenase large subunit n- chloroplastic-like	chr1:949657..957893
CUST_9681_PI425248304	GSVIVT01029211001	VIT_11s0052g00890	1.168408765	7.932189006	2.615462504	0.020248417	0.083023281	-3.597169454	VIT_211s0052g00890	afadin alpha-actinin-binding protein	chr11:18496266..18519870
CUST_5153_PI425248304	GSVIVT01016955001	VIT_09s0002g03200	1.16834877	8.662722861	4.703370003	0.000331767	0.006567446	0.365817509	MPPalpha_VIT_209s0002g03200	mitochondrial-processing peptidase subunit alpha	chr9:2946717..2952100
CUST_9421_PI425248304	GSVIVT01028548001	VIT_07s0005g05520	1.168101789	6.032875215	3.630877641	0.002693432	0.021921865	-1.672393935	VIT_207s0005g05520	pectate lyase	chr7:9546235..9551518
CUST_13420_PI425248304	GSVIVT01038732001	VIT_12s0142g00050	1.167924284	6.009519113	3.645488307	0.002616222	0.021529408	-1.644245189	PUM7	pumilio homolog chloroplastic-like	chr12_random:37860..55349
CUST_26_PI425248304	GSVIVT01000047001	VIT_14s0128g00430	1.167591194	6.142059403	4.307805837	0.000709707	0.0098473	-0.376059845	NP1	mitogen activated protein kinase kinase kinase	chr14:3063647..3072319
CUST_7694_PI425248043	GSVIVT01032545001	VIT_14s0066g01960	1.16749422	12.20158827	2.581419026	0.02163922	0.086934685	-3.659183431	MMP	metalloendoproteinase 1-like	chr14:28231016..28235514
CUST_6592_PI425248304	GSVIVT01020973001	VIT_05s0029g00810	1.166841044	6.005021714	3.247765387	0.005784986	0.03587635	-2.409162472	VIT_205s0029g00810	uncharacterized protein	chr5:16101587..16103243
CUST_4229_PI425248043	GSVIVT01018698001	--	1.16646841	6.211249806	3.480526138	0.003634717	0.026355187	-1.96200924		NA	chr16:10997864..10998220
CUST_1830_PI425248063	GSVIVT01018361001	VIT_15s0021g00640	1.164844266	7.448149122	4.372472374	0.000626038	0.009202719	-0.253742736	RAB6A	ras-related protein rabh1b	chr15:10388195..10394634
CUST_2989_PI425248304	GSVIVT01009739001	VIT_18s0001g12780	1.164595673	8.97176773	4.792541932	0.000280181	0.005992127	0.530754277	OTC	ornithine carbamoyltransferase	chr18:10891149..10903368
CUST_13357_PI425248304	GSVIVT01038597001	VIT_16s0098g01370	1.164522248	9.377769723	3.258419951	0.005663222	0.035368553	-2.388753372	VIT_216s0098g01370	rna-binding protein with multiple splicing	chr16:21608209..21615368
CUST_2102_PI425248043	GSVIVT01008981001	VIT_18s0001g04850	1.16368367	7.104927303	3.589974963	0.002922042	0.023035397	-1.751198689	VIT_218s0001g04850	NA	chr18:4033185..4034494
CUST_4952_PI425248304	GSVIVT01016122001	VIT_09s0018g01870	1.16337437	10.3593565	2.859444649	0.012529043	0.059798734	-3.145709769	VIT_209s0018g01870	d-3-phosphoglycerate chloroplastic-like	chr9:19476909..19482693
CUST_4854_PI425248304	GSVIVT01015767001	VIT_03s0017g01280	1.163251606	7.479298738	2.286753719	0.03815995	0.12794524	-4.183069395	WBC11	abc transporter g family member 11-like	chr3:17161781..17168980
CUST_840_PI425248304	GSVIVT01003194001	VIT_00s0181g00120	1.163108234	7.505688285	2.56514853	0.022336019	0.088853138	-3.688725267	VIT_200s0181g00120	guanine nucleotide-binding protein	chrUn:7763576..7770277
CUST_1776_PI425248043	GSVIVT01007740001	VIT_17s0000g08480	1.161901423	9.105576591	1.39696992	0.18399889	0.375204297	-5.547784662	MYB66	glabrous1	chr17:9703426..9704372
CUST_5106_PI425248304	GSVIVT01016879001	VIT_09s0002g02430	1.161123654	7.58393684	3.115042129	0.007538957	0.042485477	-2.662685154	MRP6	multidrug resistance protein abc transporter family	chr9:2205746..2225094
CUST_3067_PI425248304	GSVIVT01009881001	VIT_18s0001g14040	1.160975185	10.8408871	2.315205122	0.036151124	0.123051481	-4.133617837	GH9B7	endo- -beta-glucanase	chr18:12086190..12090998
CUST_2345_PI425248063	GSVIVT01021308001	VIT_10s0003g02110	1.160705066	6.01801025	5.119649752	0.000151996	0.004574498	1.127457458	VIT_210s0003g02110	gdsl esterase lipase at1g29670	chr10:3793214..3809170
CUST_4695_PI425248043	GSVIVT01020796001	VIT_12s0028g01250	1.160700902	8.11665848	4.682158049	0.000345423	0.00670312	0.326448522	CLPP4	atp-dependent clp protease proteolytic subunit	chr12:1891867..1894974
CUST_1025_PI425248063	GSVIVT01012066001	VIT_01s0011g01960	1.160621862	11.56296761	5.313692832	0.000106436	0.003870761	1.474787107	PAB1_VIT_201s0011g01960	proteasome subunit alpha type	chr1:1683505..1691145
CUST_3137_PI425248063	GSVIVT01032716001	VIT_13s0067g02340	1.160242452	8.914135693	2.259535441	0.040179694	0.132297185	-4.230123241	VIT_213s0067g02340	probable peptide nitrate transporter at2g40460-like	chr13:1297730..1301650
CUST_3028_PI425248063	GSVIVT01026782001	VIT_15s0045g01310	1.160144696	10.78528866	5.120708623	0.000151699	0.0045715	1.129366646	PYR6	uridylate kinase	chr15:7079019..7088278
CUST_807_PI425248063	GSVIVT01011798001	VIT_01s0011g04480	1.158770905	6.968176299	3.438778694	0.00395054	0.027820039	-2.042363129	ASF1B	histone chaperone asf1b	chr1:4064495..4072882
CUST_336_PI425248043	GSVIVT01001287001	--	1.158342893	12.2036856	2.034052908	0.061186226	0.176213418	-4.609393438		NA	chr2:5025234..5026199
CUST_1278_PI425248043	GSVIVT01005456001	VIT_00s1764g00020	1.158312363	8.711565944	2.048162117	0.059619864	0.173240115	-4.586256619	VIT_200s1764g00020	protein kinase like protein	chrUn:40338851..40340553
CUST_3098_PI425248043	GSVIVT01014269001	VIT_19s0014g02000	1.157001809	6.862556105	3.808294925	0.001893256	0.017501765	-1.330770546	VIT_219s0014g02000	udp-glycosyltransferase 79b9-like	chr19:2189219..2190591
CUST_4376_PI425248304	GSVIVT01014738001	VIT_19s0015g01010	1.156538811	9.644715833	4.617610027	0.00039066	0.007158798	0.206340712	FPS2	farnesyl diphosphate synthase	chr19:9094388..9098703
CUST_2058_PI425248304	GSVIVT01008055001	VIT_17s0000g05720	1.156244156	9.9425781	1.762341904	0.099642402	0.246741074	-5.036964969	VIT_217s0000g05720	NA	chr17:6187383..6189951
CUST_2740_PI425248304	GSVIVT01009272001	VIT_18s0001g08370	1.155466252	6.639490652	3.380030303	0.004442185	0.030064702	-2.155350628	RXF12	endo- -beta-xylanase a-like	chr18:6852092..6857755
CUST_7185_PI425248043	GSVIVT01030787001	--	1.155228939	9.999680466	3.421027488	0.004093045	0.028514129	-2.076515337		NA	chr14:16137464..16138807
CUST_6719_PI425248304	GSVIVT01021860001	VIT_14s0030g01620	1.154403507	11.752499	3.667355284	0.002504821	0.021015696	-1.602118867	VIT_214s0030g01620	40s ribosomal protein	chr14:6402788..6407018
CUST_8148_PI425248043	GSVIVT01034621001	VIT_13s0073g00400	1.153506039	6.509778796	4.053188997	0.001167403	0.012951272	-0.860862373	BHLH038	transcription factor org2	chr13:14129019..14129868
CUST_8485_PI425248304	GSVIVT01026328001	VIT_04s0043g00440	1.152241786	10.17736056	4.785840312	0.000283753	0.006020124	0.518390884	RPS5B	40s ribosomal protein s5	chr4:14057624..14060289
CUST_9916_PI425248304	GSVIVT01029842001	VIT_08s0056g00200	1.152131137	11.47146299	4.193480879	0.000886786	0.011180781	-0.593155137	VIT_208s0056g00200	x-bisphosphoglycerate-independent phosphoglycerate mutase	chr8:327876..333847
CUST_5587_PI425248304	GSVIVT01017924001	VIT_05s0020g03000	1.151444951	9.177046214	3.01441915	0.009211759	0.048511254	-2.853801938	VIT_205s0020g03010 VIT_205s0020g03000	2-hydroxyisoflavanone dehydratase	chr5:4744436..4746762
CUST_201_PI425248043	GSVIVT01000793001	VIT_12s0142g00240	1.151286848	9.187136698	2.788718159	0.014408547	0.065875603	-3.277726098	PDF1	protodermal factor	chr12:200006..200834
CUST_3084_PI425248304	GSVIVT01009906001	VIT_18s0001g14300	1.150614347	6.508493714	3.837044404	0.001788416	0.016872625	-1.275478119	VIT_218s0001g14300	cytomatrix protein	chr18:12299117..12301801
CUST_836_PI425248304	GSVIVT01003189001	VIT_00s0181g00090	1.150290338	7.642167586	2.309483894	0.036546886	0.123974232	-4.143583391	VIT_200s0181g00090	guanine nucleotide-binding protein	chrUn:7724709..7738583
CUST_1346_PI425248304	GSVIVT01005148001	VIT_00s0260g00060	1.150264086	9.991415527	5.087011067	0.000161462	0.004720548	1.068535479	FKBP15-1	fk506 binding-like protein	chrUn:18545112..18559495
CUST_3354_PI425248063	GSVIVT01034575001	VIT_18s0072g00150	1.149715793	8.860999699	1.53757396	0.146263375	0.321837491	-5.360992007	VIT_218s0072g00150	protein	chr18:19184319..19184948
CUST_6122_PI425248304	GSVIVT01019512001	VIT_02s0025g01290	1.149455408	7.963430878	2.530013045	0.023915115	0.093034308	-3.752298359	VIT_202s0025g01290	esterase-like protein	chr2:1230451..1235851
CUST_1044_PI425248043	GSVIVT01004446001	--	1.149217021	10.06883355	6.02164727	3.03E-05	0.002315505	2.696210029		NA	chrUn:38611948..38615656
CUST_9083_PI425248304	GSVIVT01027850001	VIT_05s0049g01350	1.148313811	6.211604997	4.090483946	0.001084949	0.012415087	-0.789569479	VIT_205s0049g01350	kinesin like protein	chr5:8611049..8614480
CUST_812_PI425248304	GSVIVT01003140001	VIT_00s0179g00350	1.148187216	8.72495208	2.54827383	0.023081486	0.090825623	-3.719296136	PKP-ALPHA	atp:pyruvate phosphotransferase	chrUn:7577866..7585097
CUST_7379_PI425248304	GSVIVT01023806001	VIT_03s0038g04560	1.148076893	12.64007155	4.796882937	0.000277892	0.005971979	0.538759883	VIT_203s0038g04560	40s ribosomal protein s25-2	chr3:3334416..3347343
CUST_8233_PI425248304	GSVIVT01025490001	VIT_06s0004g00240	1.147906026	11.50600272	3.988567108	0.001325725	0.01401283	-0.984585219	VIT_206s0004g00240	tcp-1 cpn60 chaperonin family protein	chr6:368931..374770
CUST_3650_PI425248304	GSVIVT01012716001	VIT_10s0116g01670	1.147697398	6.376285617	2.374252566	0.032296415	0.114181002	-4.030154288	ADT1	arogenate prephenate dehydratase	chr10:921207..926010
CUST_10097_PI425248304	GSVIVT01030208001	VIT_08s0058g01070	1.147325779	8.814434317	2.405174625	0.030436571	0.109560949	-3.975542859	AZG1	adenine guanine permease azg1-like	chr8:10427098..10428761
CUST_1864_PI425248063	GSVIVT01018419001	VIT_15s0021g00080	1.147251123	9.922568019	2.18116651	0.046569318	0.146055117	-4.364148794	CER1	protein wax2-like	chr15:9314196..9317299
CUST_7257_PI425248043	GSVIVT01031002001	VIT_14s0006g02690	1.146759709	10.79071657	3.666487694	0.002509149	0.021032126	-1.603790193	STE1	delta -sterol-c5 -desaturase	chr14:20669987..20677986
CUST_8021_PI425248304	GSVIVT01025104001	VIT_06s0004g03550	1.146655092	13.23733798	4.199570285	0.0008763	0.011086055	-0.58156616	APX1	ascorbate peroxidase	chr6:4441048..4446940
CUST_2973_PI425248043	GSVIVT01013854001	VIT_16s0013g00310	1.146359054	6.176613329	5.261395378	0.000117107	0.004034853	1.381684904	SUVH5	histone-lysine n- h3 lysine-9 specific suvh5	chr16:5345035..5346423
CUST_438_PI425248043	GSVIVT01001741001	VIT_10s0116g01340	1.145945164	6.206038995	2.482793548	0.026206817	0.098688233	-3.83723918	VIT_210s0116g01340	heavy metal transport detoxification domain-containing protein	chr10_random:715013..715346
CUST_11065_PI425248304	GSVIVT01032527001	VIT_14s0066g01780	1.14582163	9.943236741	3.506870397	0.003448607	0.025539051	-1.911282526	VIT_214s0066g01780	metal ion binding	chr14:28104988..28107423
CUST_9065_PI425248043	GSVIVT01038286001	VIT_05s0094g01680	1.14576216	6.47226835	4.514677447	0.000475831	0.00799714	0.013884767	VIT_205s0094g01680	a g-specific adenine dna glycosylase	chr5:24978596..24980036
CUST_1759_PI425248063	GSVIVT01016620001	VIT_13s0019g00250	1.145385748	9.883194502	4.324130872	0.000687558	0.009693945	-0.345146686	RPL23AB	60s ribosomal protein l23a-like	chr13:2378357..2380159
CUST_8302_PI425248043	GSVIVT01035352001	VIT_04s0008g00810	1.144897722	11.82937015	4.624649122	0.000385443	0.007126282	0.2194609	VIT_204s0008g00810	mitochondrial atp synthase g subunit family protein	chr4:695313..698914
CUST_6197_PI425248043	GSVIVT01027208001	VIT_13s0047g01200	1.144085222	9.293088602	4.452974902	0.000535843	0.00842559	-0.10200013	CYP51G1	obtusifoliol 14alpha-demethylase	chr13:18256117..18264824
CUST_1856_PI425248063	GSVIVT01018406001	VIT_15s0021g00210	1.143326259	5.627826274	4.236758016	0.00081496	0.010650549	-0.510853531	emb2411	dna replication atp-dependent helicase dna2	chr15:9585339..9605595
CUST_3449_PI425248304	GSVIVT01011376001	VIT_14s0108g00380	1.143139241	6.570015867	2.917263004	0.011172851	0.055214419	-3.037195938	VIT_214s0108g00380	probable receptor-like protein kinase at5g15080-like	chr14:29136473..29145598
CUST_12773_PI425248304	GSVIVT01036725001	VIT_19s0085g00820	1.142554987	9.820602171	3.790941441	0.001959536	0.017863857	-1.364157503	VIT_219s0085g00820	inosine-5 -monophosphate dehydrogenase	chr19:23279325..23283793
CUST_3111_PI425248063	GSVIVT01032687001	VIT_13s0067g02830	1.141774543	6.016441126	2.733527173	0.016063809	0.070757889	-3.380133371	CYP79A2	cytochrome p450	chr13:1541967..1543728
CUST_93_PI425248063	GSVIVT01000948001	VIT_01s0146g00340	1.141480454	7.417471618	4.786470057	0.000283415	0.006020124	0.519552885	VIT_201s0146g00340	serine-threonine protein plant-	chr1:22200553..22202463
CUST_361_PI425248043	GSVIVT01001352001	VIT_13s0156g00110	1.141416786	7.003825987	3.550344342	0.003162207	0.024162459	-1.827547531	VIT_213s0156g00110	aaa-type atpase family protein	chr13:23876897..23878462
CUST_8454_PI425248304	GSVIVT01026206001	VIT_10s0042g00800	1.141412618	9.516077892	4.422032629	0.000568816	0.008737501	-0.16025281	VIT_210s0042g00800	26s proteasome regulatory subunit n2	chr10:14099227..14109182
CUST_8890_PI425248304	GSVIVT01027434001	VIT_15s0048g02630	1.140967654	5.751685885	4.428799566	0.000561431	0.008679182	-0.147505438	VIT_215s0048g02630	rna-binding region-containing	chr15:16765296..16768433
CUST_1198_PI425248063	GSVIVT01012479001	VIT_01s0113g00420	1.140459474	7.551716644	3.148653302	0.007050236	0.040615762	-2.59862024	VIT_201s0113g00420	probable s-acyltransferase at1g69420-like	chr1:13673095..13679538
CUST_3315_PI425248063	GSVIVT01034520001	VIT_18s0072g00710	1.140459188	10.83003567	4.042915826	0.00119122	0.013123152	-0.880515262	VIT_218s0072g00710	u6 snrna-associated sm-like protein lsm3	chr18:19951232..19959002
CUST_10212_PI425248304	GSVIVT01030491001	VIT_12s0059g01220	1.140412514	6.553804978	3.273264959	0.00549782	0.034632215	-2.360305304	VIT_212s0059g01220	pyrophosphate--fructose 6-phosphate 1-phosphotransferase subunit beta-like	chr12:6144934..6150368
CUST_2602_PI425248304	GSVIVT01009018001	VIT_18s0001g05480	1.139273645	11.11586154	3.166445308	0.006804402	0.039734658	-2.564667063	VIT_218s0001g05480	protein	chr18:4326000..4329435
CUST_301_PI425248043	GSVIVT01001182001	VIT_07s0151g00690	1.13758722	11.46477102	3.497433817	0.003514144	0.02580563	-1.929454492	PBD1	proteasome subunit beta type	chr7:1035911..1039856
CUST_41_PI425248027	XM002276527LOC100261982	VIT_05s0077g01250	1.137044884	11.44857729	3.294476208	0.005269817	0.033678475	-2.319634205	CTL2	chitinase-like protein 2	chr5:1016018..1027252
CUST_629_PI425248304	GSVIVT01001955001	VIT_19s0176g00040	1.136759811	6.276268386	2.742172262	0.015792815	0.069970671	-3.364129906	VIT_219s0176g00040	uncharacterized protein	chr19:16083440..16094232
CUST_5689_PI425248043	GSVIVT01024973001	VIT_06s0004g04610	1.136614476	9.52983063	1.447627748	0.169565996	0.355472643	-5.481995209	SOS5	fasciclin-like arabinogalactan protein 4-like	chr6:5587804..5589454
CUST_903_PI425248043	GSVIVT01003762001	VIT_00s0207g00130	1.136595923	10.2432701	2.465393029	0.027103183	0.100987197	-3.868390494	VIT_200s0207g00130	sts14 protein	chrUn:12461386..12462096
CUST_3112_PI425248043	GSVIVT01014320001	VIT_19s0014g02520	1.136270056	9.786971284	1.845910865	0.085981101	0.222575037	-4.909311281	VIT_219s0014g02520	ribosomal protein l14	chr19:2605401..2606252
CUST_5107_PI425248304	GSVIVT01016880001	VIT_09s0002g02440	1.136227253	7.774281902	2.624110025	0.019909115	0.082083064	-3.581374547	MRP6	multidrug resistance protein abc transporter family	chr9:2225152..2233977
CUST_11874_PI425248304	GSVIVT01034604001	VIT_13s0073g00600	1.13546098	8.309052682	1.977588371	0.067839427	0.189626806	-4.701119309	VIT_213s0073g00600	leucine-rich repeat	chr13:14535538..14540645
CUST_494_PI425248043	GSVIVT01001906001	VIT_00s0174g00190	1.135239602	11.97854956	5.40472333	9.02E-05	0.003641843	1.635930196	RPL5B	60s ribosomal protein l5-like	chrUn:7076749..7078862
CUST_11445_PI425248304	GSVIVT01033557001	VIT_08s0007g05900	1.134611219	5.732382265	4.148292276	0.000968723	0.011779188	-0.679239398	VIT_208s0007g05900	mediator of dna damage checkpoint protein	chr8:19763293..19771775
CUST_10177_PI425248304	GSVIVT01030425001	VIT_12s0059g00620	1.134301259	7.404999917	3.37690924	0.004469957	0.030191217	-2.161349666	VIT_212s0059g00620	rrp6-like protein 3	chr12:5464697..5472560
CUST_4778_PI425248043	GSVIVT01021058001	VIT_05s0029g00170	1.134012034	6.568787992	2.576494994	0.021847856	0.087518203	-3.668130555	SUMO2	small ubiquitin-related modifier 2-like	chr5:14352480..14355765
CUST_1560_PI425248063	GSVIVT01016362001	VIT_13s0019g03430	1.133435764	7.125141379	3.157903597	0.006921342	0.040187165	-2.580970919	VIT_213s0019g03430	anthocyanin 5-aromatic	chr13:4509785..4511411
CUST_2310_PI425248304	GSVIVT01008506001	VIT_17s0000g01720	1.132735174	9.320745226	4.413006262	0.000578823	0.008824189	-0.177263136	NOP56	nucleolar protein	chr17:1274811..1279340
CUST_1728_PI425248304	GSVIVT01007185001	VIT_00s0499g00040	1.132521728	7.224090244	6.461315194	1.44E-05	0.001846694	3.416826715	FAS1	chromatin assembly factor-1	chrUn:30699129..30700740
CUST_4761_PI425248304	GSVIVT01015517001	VIT_11s0016g05110	1.132405333	5.927426988	6.284369263	1.93E-05	0.002036746	3.130366963	SHS1	protein brittle- chloroplastic amyloplastic-like	chr11:4386362..4390881
CUST_583_PI425248063	GSVIVT01011320001	VIT_15s0107g00270	1.132225584	8.019037502	2.907638853	0.011388149	0.056004012	-3.055293083	MSL10	uncharacterized protein at5g12080-like	chr15:8452420..8458092
CUST_11541_PI425248304	GSVIVT01033743001	VIT_08s0007g04210	1.132097556	10.56368897	6.164554239	2.37E-05	0.00213706	2.933675159	STV1	60s ribosomal protein l24	chr8:18192061..18195774
CUST_2669_PI425248304	GSVIVT01009148001	VIT_18s0001g07290	1.132065581	8.240129699	3.514676603	0.003395322	0.025303236	-1.896249	VIT_218s0001g07290	uncharacterized protein	chr18:5517924..5535125
CUST_2971_PI425248043	GSVIVT01013845001	VIT_16s0013g00240	1.131917609	9.89646018	3.9369361	0.001467843	0.014881548	-1.083593499	VIT_216s0013g00240	transducin wd40 domain-containing protein	chr16:5159344..5162487
CUST_6172_PI425248043	GSVIVT01027137001	VIT_15s0046g00570	1.13136724	6.407015423	3.61531176	0.002778224	0.022316526	-1.702383735	VIT_215s0046g00570	low quality protein: o-acyltransferase wsd1-like	chr15:17534478..17535281
CUST_10290_PI425248304	GSVIVT01030667001	VIT_14s0006g00100	1.130684591	6.287792066	3.228477625	0.006012087	0.036846714	-2.446089396	SKOR	potassium channel skor	chr14:13205171..13233138
CUST_11086_PI425248304	GSVIVT01032561001	VIT_14s0066g02140	1.130478413	6.32943074	4.619688912	0.000389112	0.007158798	0.21021611	VIT_214s0066g02140	serine threonine protein	chr14:28373513..28375989
CUST_4777_PI425248043	GSVIVT01021055001	VIT_05s0029g00190	1.129758367	8.736706305	2.132148043	0.05103516	0.15583501	-4.446822709	VIT_205s0029g00190	glucan endo- -beta-glucosidase 4 precursor	chr5:14513414..14516745
CUST_4019_PI425248043	GSVIVT01017834001	VIT_05s0020g02150	1.12946891	10.13378524	5.487303238	7.77E-05	0.003428716	1.781095863	VIT_205s0020g02150	nadh dehydrogenase	chr5:3870662..3884456
CUST_10294_PI425248304	GSVIVT01030697001	VIT_14s0006g00350	1.128468879	10.54963574	5.009734414	0.000186393	0.004992691	0.928471175	GSR	glutamine synthetase	chr14:13742223..13745992
CUST_1053_PI425248043	GSVIVT01004470001	VIT_00s1356g00010	1.127553367	9.76544148	2.658940748	0.018597282	0.078238564	-3.517587062	VIT_200s1356g00010	c2h2 zinc finger protein	chrUn:38718274..38719774
CUST_3777_PI425248043	GSVIVT01017072001	VIT_09s0002g04330	1.127426036	10.61280315	3.392396606	0.004333838	0.029558613	-2.131577414	RPS17	30s ribosomal protein s17	chr9:3965357..3966255
CUST_7322_PI425248043	GSVIVT01031252001	VIT_14s0060g01040	1.127151006	6.376645622	1.883379577	0.080419028	0.212699894	-4.850920018	VIT_214s0060g01040	NA	chr14:788614..789198
CUST_7113_PI425248304	GSVIVT01023010001	VIT_12s0034g01080	1.127129049	9.089020631	5.478900583	7.89E-05	0.003456686	1.76636968	IMD2	3-isopropylmalate dehydrogenase	chr12:16929679..16952508
CUST_4124_PI425248304	GSVIVT01014195001	VIT_19s0014g01280	1.125274162	7.289768512	5.182699812	0.000135306	0.004373017	1.240877338	VIT_219s0014g01280	uncharacterized protein	chr19:1375241..1379055
CUST_3105_PI425248063	GSVIVT01032681001	VIT_13s0067g02930	1.12490324	8.827142952	1.444642511	0.170389678	0.356693475	-5.485920203	EXPA8	expansin	chr13:1578645..1580497
CUST_4607_PI425248043	GSVIVT01020537001	VIT_12s0028g03850	1.124849272	9.102155091	3.726535278	0.002226786	0.01952732	-1.488135491	ATHM2	thioredoxin m	chr12:4693131..4708399
CUST_11268_PI425248304	GSVIVT01033237001	VIT_08s0007g08970	1.123315069	10.14733718	5.585918658	6.51E-05	0.003155517	1.953161816	VIT_208s0007g08970	phosphate phosphoenolpyruvate translocator-like protein	chr8:22309657..22314735
CUST_7112_PI425248304	GSVIVT01023009001	VIT_12s0034g01090	1.123143419	6.679761193	6.849196646	7.61E-06	0.001533397	4.028002544	VIT_212s0034g01090	lung seven transmembrane receptor-like protein	chr12:16971145..16977848
CUST_2350_PI425248063	GSVIVT01021313001	VIT_10s0003g02160	1.123127754	5.601500485	4.236371312	0.000815575	0.010650549	-0.511588303	TPS1	x-trehalose-phosphate synthase	chr10:3883061..3911610
CUST_359_PI425248043	GSVIVT01001350001	VIT_13s0156g00090	1.122340752	9.289898897	4.035346572	0.001209085	0.013259568	-0.894999409	VIT_213s0156g00090	protease inhibitor seed storage lipid transfer protein family protein	chr13:23864997..23865889
CUST_11647_PI425248304	GSVIVT01033951001	VIT_08s0007g02330	1.122162265	7.389267882	3.650213185	0.002591734	0.021400712	-1.635142521	VIT_208s0007g02330	PREDICTED: uncharacterized LOC100854478	chr8:16385082..16391942
CUST_12341_PI425248304	GSVIVT01035788001	VIT_04s0008g04870	1.121909911	6.982929216	2.341300108	0.034396804	0.118895768	-4.08802982	YUC4	flavine-containing monoxygenase	chr4:4330633..4333507
CUST_1681_PI425248304	GSVIVT01006926001	VIT_00s0441g00020	1.121656492	8.020894725	3.444241719	0.003907693	0.027650046	-2.031850715	SQE2	squalene monooxygenase	chrUn:29125246..29130159
CUST_5524_PI425248304	GSVIVT01017825001	VIT_05s0020g02070	1.121538824	6.748236775	3.550270901	0.00316267	0.024162459	-1.827689004	VIT_205s0020g02070	pax transcription activation domain interacting	chr5:3809768..3819769
CUST_1033_PI425248043	GSVIVT01004403001	VIT_00s1311g00010	1.120979989	8.031807182	5.379690675	9.44E-05	0.003715087	1.591733704	FRO1	nadh dehydrogenase	chrUn:38407149..38409133
CUST_3439_PI425248304	GSVIVT01011361001	VIT_14s0108g00160	1.120909594	5.543696218	4.824165145	0.000263942	0.005817885	0.589021872	VIT_214s0108g00160	quinohaemoprotein ethanol dehydrogenase type-1	chr14:28951450..28954840
CUST_426_PI425248063	GSVIVT01010319001	VIT_01s0010g02360	1.120301575	7.172174478	4.071966858	0.001125117	0.012695662	-0.824956015	VIT_201s0010g02360	zincin-like metalloproteases-like protein	chr1:19418612..19452763
CUST_2591_PI425248043	GSVIVT01011377001	VIT_14s0108g00390	1.120068604	6.582879607	3.09692858	0.007816118	0.043463268	-2.697166694	ATHB13	hd domain class transcription factor	chr14:29151428..29152873
CUST_9381_PI425248304	GSVIVT01028435001	VIT_07s0005g04410	1.11838909	6.054101497	2.708739256	0.016866141	0.073201251	-3.425939338	SDD1	subtilisin-like protease sdd1-like	chr7:7494452..7501710
CUST_6123_PI425248304	GSVIVT01019516001	VIT_02s0025g01330	1.118382459	9.36611052	4.123462647	0.001017	0.012070401	-0.726600737	VIT_202s0025g01330	glycoside hydrolase family 28 protein	chr2:1253052..1258570
CUST_4580_PI425248304	GSVIVT01015211001	VIT_11s0016g02280	1.117738149	6.999223395	3.205928957	0.006288867	0.037965808	-2.489226165	GLDP2	glycine dehydrogenase	chr11:1856283..1862377
CUST_7520_PI425248043	GSVIVT01031878001	VIT_03s0063g01730	1.117555601	6.125742623	2.458955098	0.027442193	0.101812792	-3.879895	VIT_203s0063g01730	transmembrane protein 45b-like	chr3:5052865..5063441
CUST_5840_PI425248304	GSVIVT01018750001	VIT_04s0023g03670	1.117053468	6.626794965	2.901598909	0.011525342	0.05648033	-3.066643664	ERD7	erd7 protein	chr4:20219976..20223806
CUST_2572_PI425248063	GSVIVT01021613001	VIT_10s0003g04560	1.116115731	9.482241786	1.881727979	0.080657218	0.213118014	-4.853508484	AIR9	air9 protein	chr10:8011192..8099774
CUST_13250_PI425248304	GSVIVT01038250001	VIT_05s0094g01390	1.112455411	9.371286062	4.144904287	0.000975169	0.011809004	-0.685699341	OEP37	chloroplast outer envelope protein 37	chr5:24664929..24673164
CUST_1305_PI425248043	GSVIVT01005642001	VIT_00s0279g00090	1.112346838	6.35896685	2.515488917	0.024598725	0.094751567	-3.778487006	VIT_200s0279g00090	copper ion binding	chrUn:20813965..20814280
CUST_6242_PI425248043	GSVIVT01027396001	VIT_15s0048g03000	1.112030544	9.912507278	3.031179121	0.008909634	0.047447674	-2.822045943	RABA3	gtp-binding protein	chr15:17091676..17093005
CUST_7216_PI425248304	GSVIVT01023306001	VIT_12s0035g00530	1.112027135	6.343520794	4.035580605	0.001208529	0.013259568	-0.894551526	VIT_212s0035g00530	uncharacterized protein	chr12:19862400..19885975
CUST_1870_PI425248043	GSVIVT01008105001	VIT_17s0000g05260	1.111752233	10.78674212	3.638703667	0.002651793	0.021728044	-1.657316282	TOM5	mitochondrial import receptor subunit tom5 homolog	chr17:5754827..5759137
CUST_10228_PI425248304	GSVIVT01030517001	VIT_12s0059g01480	1.111492982	6.784697516	2.66424452	0.018405012	0.07769999	-3.507850822	MPL1	triacylglycerol lipase 2-like	chr12:6419765..6422307
CUST_771_PI425248043	GSVIVT01003360001	VIT_00s0188g00030	1.11108451	6.393643346	2.598130281	0.020945366	0.085102543	-3.628775741	VIT_200s0188g00030	heavy metal transport detoxification domain-containing protein	chrUn:9353966..9354299
CUST_5906_PI425248043	GSVIVT01025777001	VIT_08s0040g00980	1.111031928	10.81363227	2.529257914	0.023950203	0.093116345	-3.753661276	TUB6	tubulin beta chain	chr8:11975572..11976339
CUST_4070_PI425248304	GSVIVT01014092001	VIT_19s0014g00300	1.110619281	6.084640588	4.059124559	0.001153864	0.012876913	-0.849510308	TPS1	x-trehalose-phosphate synthase	chr19:292203..312996
CUST_2635_PI425248063	GSVIVT01021707001	VIT_10s0003g05320	1.110451006	9.615528879	4.186116628	0.000899639	0.011252892	-0.607173979	TUB8	beta chain	chr10:9832350..9836904
CUST_1482_PI425248304	GSVIVT01006002001	VIT_13s0320g00060	1.10923559	8.983878532	3.282951429	0.005392502	0.034175208	-2.341735456	VIT_213s0320g00060	tpa: carboxyl-terminal peptidase	chr13:24356997..24360326
CUST_4054_PI425248043	GSVIVT01017981001	VIT_05s0020g03490	1.109196608	9.721701305	2.23537758	0.042056036	0.136567904	-4.271672099	VIT_205s0020g03490	ferredoxin	chr5:5264179..5264916
CUST_3764_PI425248304	GSVIVT01013200001	VIT_02s0012g00900	1.108903599	7.317398729	4.191000834	0.000891094	0.011193365	-0.597875791	VIT_202s0012g00900	at-hook protein 1	chr2:6802888..6816991
CUST_9400_PI425248304	GSVIVT01028463001	VIT_07s0005g04710	1.108693134	9.846674193	3.325980933	0.004948483	0.032220852	-2.259179575	ALE2	receptor-like serine threonine-protein kinase ale2-like	chr7:7953044..7979057
CUST_9704_PI425248304	GSVIVT01029260001	VIT_11s0052g00500	1.108587693	10.01050943	4.344581904	0.000660807	0.009500077	-0.306452878	VIT_211s0052g00500	glutaredoxin	chr11:17896116..17899721
CUST_1092_PI425248043	GSVIVT01004735001	--	1.108491481	6.899047698	2.501578293	0.025271002	0.09641286	-3.803518265		NA	chrUn:15649572..15649854
CUST_6464_PI425248043	GSVIVT01028198001	VIT_07s0005g02160	1.108385076	11.75479026	4.753812906	0.000301484	0.006226893	0.459232587	UBQ6	ubiquitin extension protein	chr7:4556805..4558017
CUST_8457_PI425248304	GSVIVT01026227001	VIT_10s0042g00950	1.108249571	8.826099459	3.185947001	0.006544721	0.038764449	-2.527420879	VIT_210s0042g00950	succinyl- ligase	chr10:14421703..14445101
CUST_11386_PI425248304	GSVIVT01033462001	VIT_08s0007g06820	1.107539575	10.12910618	3.73939705	0.002170615	0.019236913	-1.46337027	VIT_208s0007g06820	kinesin motor protein	chr8:20474411..20493812
CUST_8871_PI425248043	GSVIVT01037665001	VIT_19s0090g00570	1.107274183	8.54385178	1.845793867	0.085998996	0.222575037	-4.909492515	VIT_219s0090g00570	integral membrane family protein	chr19:6678933..6680585
CUST_5211_PI425248043	GSVIVT01023349001	VIT_12s0035g00210	1.107043867	7.0514612	2.408929255	0.030217803	0.109032735	-3.968892403	MAPKKK19	mitogen-activated protein kinase kinase kinase 2-like	chr12:19452793..19453536
CUST_3003_PI425248304	GSVIVT01009761001	VIT_18s0001g12970	1.106961497	6.720344178	5.33156226	0.000103026	0.003857415	1.506511699	VIT_218s0001g12970	transcription factor bhlh68	chr18:11056811..11061172
CUST_3460_PI425248063	GSVIVT01034896001	VIT_18s0076g00320	1.106547631	5.823853834	3.554157025	0.003138262	0.024047654	-1.820202857	VIT_218s0076g00320	vacuolar iron transporter-like protein	chr18:16184241..16187178
CUST_747_PI425248063	GSVIVT01011715001	VIT_01s0011g05200	1.1065426	11.77598608	2.541779108	0.023374728	0.091628795	-3.731043461	VIT_201s0011g05200	phosphoethanolamine n-methyltransferase	chr1:4844836..4848637
CUST_305_PI425248063	GSVIVT01010127001	VIT_01s0010g00750	1.106109524	6.983257063	5.033283715	0.000178399	0.004932881	0.971236832	WIT2	wpp domain-interacting tail-anchored protein 2	chr1:15925062..15931368
CUST_5393_PI425248304	GSVIVT01017573001	VIT_09s0002g09150	1.106080804	6.953550273	3.824449139	0.001833602	0.017152943	-1.299698786	VIT_209s0002g09150	rae1-like protein	chr9:10807238..10834563
CUST_2235_PI425248304	GSVIVT01008378001	VIT_17s0000g02900	1.105502225	11.24606167	4.563919523	0.000432925	0.007581829	0.106092304	VIT_217s0000g02900	atp synthase beta chain	chr17:2692101..2698566
CUST_1853_PI425248063	GSVIVT01018403001	VIT_15s0021g00220	1.105023698	6.248462865	2.939014293	0.01070089	0.053645597	-2.996246667	MRP9	abc transporter c family member 3-like	chr15:9661841..9670181
CUST_13024_PI425248304	GSVIVT01037670001	VIT_19s0090g00630	1.103561834	6.041834961	5.784202317	4.58E-05	0.002726802	2.29481246	VIT_219s0090g00630	tetraacyldisaccharide 4 -kinase family protein	chr19:6715872..6719385
CUST_6600_PI425248304	GSVIVT01020999001	VIT_05s0029g00640	1.103402542	7.827783346	2.004860617	0.064547528	0.183314154	-4.656991329	VIT_205s0029g00640	rna-directed dna polymerase (reverse transcriptase)-related protein	chr5:15612760..15655133
CUST_4773_PI425248304	GSVIVT01015535001	VIT_11s0016g05300	1.103054018	10.55883744	4.910324239	0.000224457	0.005362849	0.747160593	TED4	heme oxygenase 1 protein 1	chr11:4630268..4635183
CUST_285_PI425248043	GSVIVT01001146001	VIT_07s0151g01130	1.102956213	9.908852846	3.031729309	0.008899884	0.047432586	-2.821002921	PLP9	protein	chr7:1320240..1322417
CUST_8183_PI425248304	GSVIVT01025376001	VIT_06s0004g01160	1.102924193	10.24082397	4.918665595	0.000220974	0.005328304	0.762421989	THFS	10-formyltetrahydrofolate synthetase	chr6:1249125..1254078
CUST_13391_PI425248304	GSVIVT01038662001	VIT_16s0098g00790	1.10290501	6.494029095	2.711777418	0.016765746	0.072920171	-3.420331587	VIT_216s0098g00790	heavy metal transport detoxification domain-containing protein	chr16:21130943..21133170
CUST_127_PI425248063	GSVIVT01001595001	VIT_18s0164g00030	1.102672143	11.95439326	3.697871667	0.002357323	0.020296624	-1.54333707	ATPD	atp synthase delta chain	chr18:18213107..18223429
CUST_11102_PI425248304	GSVIVT01032583001	VIT_14s0066g02370	1.10247941	6.402465826	4.528238432	0.000463595	0.007930119	0.039302995	DEL1	e2f transcription factor-like e2fe-like	chr14:28573089..28578159
CUST_10553_PI425248304	GSVIVT01031405001	VIT_06s0061g01230	1.102435596	11.27639794	1.47865202	0.161200369	0.34323616	-5.440854069	CSLA02	glucomannan 4-beta-mannosyltransferase 2	chr6:19031497..19036516
CUST_3522_PI425248063	GSVIVT01036912001	VIT_02s0087g00420	1.10241657	7.756358667	3.952966253	0.001422131	0.014586634	-1.052840036	VIT_202s0087g00420	ring finger protein	chr2:17748345..17758642
CUST_10764_PI425248304	GSVIVT01031885001	VIT_03s0063g01820	1.10027874	5.451723634	4.034593588	0.001210877	0.013268283	-0.896440461	AOS	cytochrome p450	chr3:5156561..5164408
CUST_2985_PI425248304	GSVIVT01009731001	VIT_18s0001g12690	1.099877927	8.055618485	1.768101522	0.09864253	0.245017693	-5.028284819	VIT_218s0001g12690 VIT_218s0001g12700	isoflavone reductase homolog	chr18:10844298..10846184
CUST_9742_PI425248304	GSVIVT01029339001	VIT_17s0053g00140	1.099791971	8.302441955	3.884352351	0.001628563	0.015871028	-1.184554013	STT3B	dolichyl-diphosphooligosaccharide--protein glycosyltransferase subunit stt3-like	chr17:14646146..14654828
CUST_2823_PI425248304	GSVIVT01009428001	VIT_18s0001g09890	1.099788866	8.39193547	4.00335943	0.001287651	0.013741661	-0.956244079	EDA9	d-3-phosphoglycerate chloroplastic-like	chr18:8271909..8274887
CUST_421_PI425248063	GSVIVT01010311001	VIT_01s0010g02310	1.099517312	9.961390193	2.083206228	0.055887545	0.165838678	-4.528426939	VIT_201s0010g02310	ribosomal protein l23	chr1:19287883..19288086
CUST_5238_PI425248304	GSVIVT01017132001	VIT_09s0002g04880	1.099416664	8.436181682	3.407745832	0.004203032	0.028999913	-2.102061794	VIT_209s0002g04880	udp-glycosyltransferase-like protein	chr9:4464848..4472977
CUST_2057_PI425248063	GSVIVT01019997001	VIT_01s0026g02340	1.099207037	10.79685034	3.726631585	0.00222636	0.01952732	-1.487950042	VIT_201s0026g02340	probable methyltransferase pmt2-like	chr1:11821156..11827166
CUST_6416_PI425248043	GSVIVT01028021001	VIT_07s0005g00560	1.098498813	10.90089518	4.526456327	0.000465184	0.007930699	0.035963748	VIT_207s0005g00560	60s ribosomal protein l22-2	chr7:3239966..3241350
CUST_7315_PI425248304	GSVIVT01023643001	VIT_11s0037g00530	1.098055083	6.636200545	4.520038635	0.000470954	0.007955174	0.023935819	IRX3	cellulose synthase	chr11:8370638..8375427
CUST_1801_PI425248063	GSVIVT01018319001	VIT_15s0021g01130	1.097543705	7.347605462	3.316706784	0.005040986	0.032599767	-2.276981277	RAC3	rac-like gtp-binding protein arac3	chr15:11160345..11164486
CUST_10457_PI425248304	GSVIVT01031213001	VIT_14s0060g01440	1.09746771	6.550051335	3.577864712	0.002993413	0.023416572	-1.774530237	RECQI1	dna helicase	chr14:1129570..1135804
CUST_7587_PI425248043	GSVIVT01032139001	VIT_13s0064g00550	1.097291953	5.615995268	3.342548077	0.004787442	0.031581924	-2.227368295	VIT_213s0064g00550	disease resistance protein rga4-like	chr13:22270442..22271314
CUST_1689_PI425248063	GSVIVT01016525001	VIT_13s0019g01650	1.097058682	6.79748334	3.153971289	0.006975847	0.040384183	-2.588474564	EXPA4	expansin	chr13:3120277..3122170
CUST_5020_PI425248304	GSVIVT01016731001	VIT_09s0002g00980	1.097004668	10.63649839	3.485660381	0.00359767	0.026202028	-1.952124171	PAA2	proteasome subunit alpha	chr9:717966..724893
CUST_9132_PI425248304	GSVIVT01027975001	VIT_07s0005g00120	1.096242089	8.052766948	4.428294468	0.000561979	0.008682606	-0.148456777	HSBP	heat shock factor binding protein	chr7:2919410..2921214
CUST_501_PI425248043	GSVIVT01001930001	VIT_13s0175g00050	1.095554482	7.270297685	2.47202106	0.026758346	0.100071098	-3.856534374	VIT_213s0175g00050	kda class iv heat shock protein	chr13:14884883..14886690
CUST_7268_PI425248043	GSVIVT01031063001	VIT_14s0006g03110	1.095274257	5.424819589	5.27354368	0.000114533	0.00401191	1.403345677	VIT_214s0006g03110	acyl- -binding	chr14:21611704..21612117
CUST_12988_PI425248304	GSVIVT01037609001	VIT_19s0090g00020	1.095134871	7.839198222	5.476413876	7.93E-05	0.003456686	1.762009621	TOR1	microtubule-associated protein tortifolia1	chr19:6224946..6231062
CUST_274_PI425248043	GSVIVT01001093001	VIT_01s0150g00160	1.094761348	10.85281085	6.70861289	9.56E-06	0.001637405	3.809144078	VIT_201s0150g00160	rieske iron-sulfur protein	chr1:22603169..22607807
CUST_12526_PI425248304	GSVIVT01036128001	VIT_06s0080g00400	1.094241784	12.1168501	5.114312567	0.000153504	0.004604246	1.11783202	VIT_206s0080g00400	ribosomal protein l1	chr6:20359381..20362331
CUST_10578_PI425248304	GSVIVT01031445001	VIT_06s0061g00890	1.09334472	6.229470776	3.569733408	0.003042318	0.023625476	-1.790195553	SCPL51	serine carboxypeptidase-like 51-like	chr6:18430616..18434643
CUST_5036_PI425248304	GSVIVT01016759001	VIT_09s0002g01310	1.092619285	6.628704198	3.284014005	0.005381072	0.034151582	-2.339698061	VIT_209s0002g01310	uncharacterized protein loc100854005	chr9:1062510..1104469
CUST_12658_PI425248304	GSVIVT01036450001	VIT_14s0083g00160	1.092444607	11.24822939	6.03616242	2.95E-05	0.002297849	2.720471303	VIT_214s0083g00160	proteasome maturation factor ump1 family protein	chr14:22166810..22173012
CUST_3011_PI425248304	GSVIVT01009774001	VIT_18s0001g13090	1.090384454	10.46325891	4.74878109	0.000304372	0.006267665	0.449927352	RPT4A_VIT_218s0001g13090	26s protease regulatory subunit	chr18:11169565..11174095
CUST_4474_PI425248304	GSVIVT01015032001	VIT_11s0016g00600	1.089942345	7.655437954	2.551218621	0.022949694	0.090484728	-3.713966287	FAB1	beta-ketoacyl-acp synthase ii	chr11:587528..595578
CUST_7866_PI425248043	GSVIVT01033429001	VIT_08s0007g07140	1.089618606	9.044133044	1.428052887	0.17502779	0.363248806	-5.507623296	VIT_208s0007g07140	sigma factor sigb regulation protein	chr8:20788274..20789420
CUST_8674_PI425248043	GSVIVT01036668001	VIT_13s0084g00800	1.089449352	6.576627347	3.05494122	0.008497996	0.045953084	-2.776967753	VIT_213s0084g00800	protein	chr13:20024428..20026244
CUST_8793_PI425248304	GSVIVT01027130001	VIT_15s0046g00650	1.086789196	6.240636916	3.084971858	0.00800458	0.044201298	-2.719910154	VIT_215s0046g00650	o-acyltransferase wsd1	chr15:17583739..17587199
CUST_6858_PI425248304	GSVIVT01022161001	VIT_07s0031g00960	1.086489962	8.888646425	4.164392944	0.000938676	0.011567145	-0.648550905	AAT	prephenate aminotransferase	chr7:17139552..17141405
CUST_8199_PI425248043	GSVIVT01034957001	--	1.085843443	10.40121579	3.900598753	0.001577081	0.015545846	-1.153348582		NA	chr5:441759..444928
CUST_10136_PI425248304	GSVIVT01030295001	VIT_08s0058g00390	1.085798608	11.85066385	4.357921298	0.000643937	0.009380527	-0.281234161	VIT_208s0058g00390	40s ribosomal protein s4-like	chr8:9337016..9340390
CUST_7744_PI425248304	GSVIVT01024537001	VIT_06s0004g08260	1.085558794	12.78579959	5.487705934	7.77E-05	0.003428716	1.781801357	RPL10B_SAC52	60s ribosomal protein l10	chr6:9072745..9076675
CUST_3557_PI425248063	GSVIVT01037088001	VIT_18s0089g01390	1.085321859	8.204288307	2.284369976	0.038332947	0.128266639	-4.187200361	CEST	uncharacterized protein	chr18:29278845..29285761
CUST_8306_PI425248304	GSVIVT01025630001	VIT_08s0040g02400	1.084930622	7.805901724	3.655797452	0.002563092	0.021263585	-1.624384387	RIP3	interactor of constitutive active rops chloroplastic-like	chr8:13470515..13475648
CUST_11605_PI425248304	GSVIVT01033870001	VIT_08s0007g03100	1.084469802	5.69013204	5.712734	5.20E-05	0.002889867	2.172340452	VIT_208s0007g03100	uncharacterized protein	chr8:17128377..17132263
CUST_464_PI425248063	GSVIVT01010361001	VIT_01s0010g02770	1.084146537	7.718734418	3.19169336	0.006470101	0.038509402	-2.516440111	ADK1	adenylate kinase	chr1:19802033..19816465
CUST_1386_PI425248063	GSVIVT01013785001	VIT_01s0127g00260	1.084108781	11.09624803	3.743294857	0.002153877	0.019120421	-1.455865702	ACLA-1	atp-citrate lyase a-1	chr1:7629296..7635442
CUST_7244_PI425248304	GSVIVT01023404001	VIT_14s0036g01360	1.083947645	13.06575268	3.624112684	0.002729957	0.022066989	-1.685427488	VIT_214s0036g01360	uncharacterized protein loc100240893	chr14:12462959..12469692
CUST_5549_PI425248304	GSVIVT01017868001	VIT_05s0020g02480	1.083901509	9.008946656	2.740930911	0.015831452	0.070047525	-3.366428728	GS2	glutamine synthetase	chr5:4134799..4139324
CUST_1623_PI425248304	GSVIVT01006628001	VIT_00s0391g00030	1.083739949	6.224626386	1.503311657	0.154799898	0.334181376	-5.407702609	VIT_200s0391g00030	epidermal patterning factor-like protein	chrUn:27148014..27149037
CUST_12811_PI425248304	GSVIVT01036968001	VIT_03s0088g01170	1.083371549	9.01482595	4.206762014	0.00086408	0.010992204	-0.567882867	PIP	proline iminopeptidase	chr3:9413165..9433562
CUST_1255_PI425248063	GSVIVT01012981001	VIT_02s0012g02810	1.082905043	6.844398283	6.013689407	3.07E-05	0.002333255	2.682895323	CYP76C4	cytochrome p450 76c4	chr2:10785023..10786852
CUST_4245_PI425248043	GSVIVT01018748001	VIT_04s0023g03690	1.08279034	10.72107336	3.715754656	0.002275001	0.019786339	-1.508895743	PAD2	proteasome subunit alpha type-7	chr4:20238997..20242301
CUST_3113_PI425248063	GSVIVT01032689001	VIT_13s0067g02780	1.082718949	6.155174354	2.516001703	0.024574273	0.094689853	-3.777563318	CYP79A2	cytochrome p450	chr13:1519993..1526390
CUST_612_PI425248043	GSVIVT01002604001	VIT_00s0788g00010	1.082143105	11.07703069	4.891057547	0.000232721	0.005462469	0.711877085	VIT_200s0788g00010	proteasome subunit alpha type-2-b	chrUn:35366715..35367435
CUST_8256_PI425248304	GSVIVT01025535001	VIT_08s0040g03290	1.081891123	5.582895204	4.314418512	0.000700648	0.009774907	-0.363535319	MCM8	dna replication licensing factor mcm8-like	chr8:14236328..14247891
CUST_8967_PI425248043	GSVIVT01037979001	VIT_10s0092g00430	1.081841441	7.502414803	6.81177065	8.08E-06	0.001575935	3.970032488	VIT_210s0092g00430	NA	chr10:11980846..11981555
CUST_325_PI425248063	GSVIVT01010166001	VIT_01s0010g01080	1.081768403	8.190374416	3.6655718	0.002513725	0.021036469	-1.605554577	VIT_201s0010g01080	uridine-cytidine kinase c	chr1:16623443..16639232
CUST_7163_PI425248304	GSVIVT01023147001	VIT_12s0035g01810	1.081521057	7.335075233	3.489117287	0.00357294	0.02607997	-1.945468208	VIT_212s0035g01810	spindle assembly checkpoint component	chr12:21986920..21996449
CUST_4096_PI425248043	GSVIVT01018113001	VIT_05s0020g04790	1.081500014	11.70963044	4.501393169	0.000488139	0.00808651	-0.011032824	VIT_205s0020g04790	40s ribosomal protein	chr5:6644454..6647555
CUST_5071_PI425248043	GSVIVT01022927001	VIT_12s0034g01760	1.08019935	10.26875701	2.987165096	0.009724788	0.05028455	-2.90536997	MEE9	maternal effect embryo arrest 9 protein	chr12:17887919..17888362
CUST_1869_PI425248304	GSVIVT01007687001	VIT_17s0000g08910	1.080060863	7.038460807	2.268130717	0.039531268	0.130913445	-4.215291401	VIT_217s0000g08910	protein	chr17:10382198..10392948
CUST_437_PI425248304	GSVIVT01001291001	VIT_02s0154g00250	1.079839139	7.303805351	2.597952135	0.020952648	0.085119132	-3.629100239	ORP2A	osbp(oxysterol binding protein)-related protein 2a	chr2:5078324..5098974
CUST_6762_PI425248043	GSVIVT01029251001	VIT_11s0052g00570	1.079809567	7.511738752	1.811038286	0.091464646	0.232595766	-4.963021498	VIT_211s0052g00570	auxin-induced protein 5ng4-like	chr11:18007531..18008250
CUST_3919_PI425248304	GSVIVT01013505001	VIT_13s0067g03510	1.079754669	6.501007284	2.018071373	0.063005991	0.179973629	-4.635497219	ARR9	two-component response regulator arr9	chr13_random:1962458..1964036
CUST_11486_PI425248304	GSVIVT01033639001	VIT_08s0007g05120	1.07969834	6.83041081	4.998507058	0.000190334	0.005023658	0.908057033	GYRB2	dna gyrase subunit chloroplastic mitochondrial-like	chr8:19026422..19057417
CUST_5979_PI425248043	GSVIVT01026252001	VIT_10s0042g01100	1.079434994	9.545195562	3.32873749	0.004921317	0.032112009	-2.253887528	ZIP10	zinc iron	chr10:14924782..14928263
CUST_5862_PI425248043	GSVIVT01025620001	VIT_08s0040g02490	1.078839507	7.181775828	2.325920282	0.035420772	0.121376822	-4.114924925	RAB8A	ras-like protein	chr8:13535494..13541021
CUST_1038_PI425248043	GSVIVT01004414001	VIT_00s1322g00010	1.078727578	12.09713575	4.669793553	0.00035365	0.00676828	0.303476938	TUA2	alpha tubulin 1	chrUn:38475345..38476221
CUST_821_PI425248304	GSVIVT01003165001	VIT_03s0180g00130	1.078680559	11.39210531	3.996831433	0.001304314	0.013858339	-0.968749878	EDA9	d-3-phosphoglycerate chloroplastic-like	chr3:6060015..6064496
CUST_10479_PI425248304	GSVIVT01031251001	VIT_14s0060g01050	1.078379859	8.0306718	2.213754793	0.04380482	0.14007539	-4.30868569	LPA66	pentatricopeptide repeat-containing protein	chr14:789394..791718
CUST_5143_PI425248043	GSVIVT01023137001	VIT_12s0035g01880	1.078177598	7.245601091	1.906928928	0.077091023	0.207005113	-4.813868107	HB21	homeobox protein 31	chr12:22174982..22176298
CUST_11143_PI425248304	GSVIVT01032942001	VIT_14s0068g00680	1.077952005	8.031096709	3.352414834	0.004694034	0.031151105	-2.208416503	GAPA-2	glyceraldehyde-3-phosphate dehydrogenase (nadp+)	chr14:24482249..24484758
CUST_417_PI425248043	GSVIVT01001629001	VIT_05s0165g00100	1.077825329	5.443616009	3.361834889	0.004606558	0.030777866	-2.190318607	VIT_205s0165g00100	ankyrin repeat-containing protein at3g12360-like	chr5:21525047..21527156
CUST_5938_PI425248304	GSVIVT01018923001	VIT_04s0023g02130	1.077568514	7.94407883	2.857969726	0.01256567	0.059912295	-3.148471221	VIT_204s0023g02130	mannan endo- -beta-mannosidase 7	chr4:18617295..18620099
CUST_4233_PI425248304	GSVIVT01014408001	VIT_19s0014g03330	1.077220634	7.054136303	2.964922968	0.010164264	0.051914044	-2.94738609	VIT_219s0014g03330 VIT_219s0014g03350	peptidyl-prolycis-trans isomerase protein	chr19:3443316..3474846
CUST_2982_PI425248043	GSVIVT01013874001	VIT_16s0013g00590	1.076633279	10.93417831	4.485037514	0.000503744	0.008178454	-0.041735696	VIT_216s0013g00590	blue copper protein	chr16:5800268..5801224
CUST_206_PI425248043	GSVIVT01000801001	VIT_12s0142g00350	1.076531387	7.738229697	1.781449562	0.096359366	0.240921054	-5.00810022	VIT_212s0142g00350	hypothetical chloroplast rf19	chr12:268087..268574
CUST_7592_PI425248304	GSVIVT01024207001	VIT_03s0038g00300	1.076317319	6.749943017	1.931042875	0.073812571	0.200611243	-4.775652373	MCM4	dna replication licensing factor mcm4	chr3:277284..284427
CUST_9097_PI425248043	GSVIVT01038390001	VIT_09s0096g00190	1.076253481	9.249288884	3.470573356	0.003707628	0.026710385	-1.981169892	HTA12	probable histone -like	chr9:11624929..11625510
CUST_2933_PI425248063	GSVIVT01026083001	VIT_18s0041g00360	1.075963752	9.926661699	5.331623083	0.000103015	0.003857415	1.506619605	VIT_218s0041g00360	uncharacterized protein	chr18:24811607..24818958
CUST_9851_PI425248304	GSVIVT01029651001	VIT_09s0054g00030	1.075957651	8.988501031	3.988768176	0.0013252	0.01401283	-0.984199908	VIT_209s0054g00030	low quality protein: 60s ribosomal protein l7-4-like	chr9:20188893..20191381
CUST_13267_PI425248304	GSVIVT01038278001	VIT_05s0094g01630	1.075323677	8.930127717	3.306469041	0.005145109	0.033088136	-2.29662737	APY2	nucleoside-triphosphatase	chr5:24919816..24925033
CUST_4009_PI425248304	GSVIVT01013853001	VIT_16s0013g00300	1.075155989	6.174292952	3.999013764	0.001298719	0.013832038	-0.964568896	SRS2	atp-dependent dna helicase	chr16:5234832..5316204
CUST_1575_PI425248063	GSVIVT01016382001	VIT_13s0019g03280	1.075082933	9.643762594	4.877744053	0.000238615	0.005549267	0.687468983	VIT_213s0019g03280	gata type zinc finger transcription factor-like protein	chr13:4338548..4342182
CUST_1189_PI425248063	GSVIVT01012253001	VIT_01s0011g00080	1.075055157	8.151444186	1.731301698	0.105186588	0.256215966	-5.083435557	MRH6_VIT_201s0011g00080	protein	chr1:109279..110282
CUST_958_PI425248043	GSVIVT01003949001	VIT_00s0218g00050	1.07494152	5.877285589	2.574029924	0.02195303	0.08777583	-3.672607485	VIT_200s0218g00050	atp binding	chrUn:13968386..13969377
CUST_4398_PI425248304	GSVIVT01014774001	VIT_19s0015g01320	1.074374527	6.249990706	3.244532522	0.005822445	0.036017671	-2.415353636	CAX2_CAX5	vacuolar cation proton	chr19:9497778..9504060
CUST_8222_PI425248043	GSVIVT01035048001	VIT_05s0077g01450	1.074276946	6.677866722	2.8703798	0.012260731	0.058933469	-3.125225556	GATA16	gata transcription factor 16	chr5:1163455..1164868
CUST_901_PI425248304	GSVIVT01003435001	--	1.073435801	9.144237828	2.034698254	0.061113766	0.176146929	-4.608337034		NA	chr7:15016616..15018620
CUST_1416_PI425248043	GSVIVT01006131001	VIT_00s2438g00010	1.072486993	7.077274182	3.194870464	0.006429208	0.038377624	-2.510367845	ATR	serine threonine-protein kinase atr-like	chrUn:41937222..41937601
CUST_2522_PI425248304	GSVIVT01008872001	VIT_18s0001g02810	1.072079437	7.78122788	5.015311215	0.000184467	0.004977426	0.938605155	LACS9	long chain acyl- synthetase 9	chr18:2929071..2940502
CUST_9896_PI425248304	GSVIVT01029788001	VIT_12s0055g01100	1.071894451	7.259481215	4.57981314	0.000419944	0.007443449	0.135799981	VIT_212s0055g01100	beta-hydroxyacyl-acp dehydratase	chr12:14695782..14704381
CUST_13407_PI425248304	GSVIVT01038705001	VIT_16s0098g00380	1.071855044	6.76417984	1.633236901	0.124518797	0.288372441	-5.226705412	VIT_216s0098g00380	o-acyltransferase wsd1	chr16:20812479..20816151
CUST_2387_PI425248043	GSVIVT01010570001	VIT_16s0100g01060	1.071778637	7.4499637	2.820598563	0.013529498	0.063105239	-3.218322828	TT4	stilbene synthase	chr16:16520750..16521936
CUST_12325_PI425248304	GSVIVT01035750001	VIT_04s0008g04530	1.071485791	5.304685526	4.136151529	0.000992029	0.011934948	-0.702392049	VIT_204s0008g04530	aminoacyl-trna synthetase	chr4:3971723..3977416
CUST_1117_PI425248304	GSVIVT01004005001	VIT_00s0220g00130	1.070600489	10.66795307	3.436878722	0.003965551	0.027881473	-2.046019012	VIT_200s0220g00130	2-alkenal reductase	chrUn:14260736..14264382
CUST_8396_PI425248304	GSVIVT01025805001	VIT_08s0040g00730	1.070007714	5.864881429	4.768328415	0.00029331	0.006133312	0.486059297	VIT_208s0040g00730	protein	chr8:11663960..11667267
CUST_6254_PI425248304	GSVIVT01019753001	VIT_02s0025g03480	1.069729542	6.709198622	5.529154254	7.21E-05	0.003278139	1.854290619	VIT_202s0025g03480	kinesin calponin homology and calcium binding and coiled-coil domain-containing protein	chr2:2977850..2988157
CUST_4438_PI425248043	GSVIVT01019636001	VIT_02s0025g02410	1.069675234	9.554550198	3.0686088	0.008269807	0.045135834	-2.751011429	ENODL8	early nodulin-like protein 1-like	chr2:2121952..2123065
CUST_8818_PI425248304	GSVIVT01027195001	VIT_15s0046g00040	1.068730164	7.39513612	5.316107076	0.000105969	0.003867352	1.479075859	ECA2	calcium-transporting endoplasmic reticulum-type-like	chr15:17129507..17134086
CUST_5066_PI425248304	GSVIVT01016812001	VIT_09s0002g01800	1.068238038	8.460708614	4.587412335	0.00041388	0.007395083	0.149994669	VIT_209s0002g01800	dihydrolipoyllysine-residue acetyltransferase component 2 of pyruvate dehydrogenase complex	chr9:1607086..1616117
CUST_6086_PI425248304	GSVIVT01019440001	VIT_02s0025g00640	1.067584953	11.80921631	4.393635396	0.000600912	0.009028051	-0.213793413	RTNLB3	24 kda seed maturation protein	chr2:706022..708527
CUST_8908_PI425248043	GSVIVT01037785001	VIT_19s0090g01810	1.067201495	6.368756643	2.293993144	0.037639058	0.126709746	-4.170511978	VIT_219s0090g01810	uncharacterized protein	chr19:7850485..7850859
CUST_6126_PI425248304	GSVIVT01019523001	VIT_02s0025g01380	1.067164376	8.652058255	1.218830894	0.242886842	0.452418653	-5.764742206	GH9C2	endo- -beta-glucanase	chr2:1331283..1335833
CUST_1045_PI425248063	GSVIVT01012095001	VIT_01s0011g01710	1.066883181	8.445838156	2.258745625	0.040239776	0.132366375	-4.231484854	VIT_201s0011g01710	protein	chr1:1529723..1536715
CUST_1773_PI425248043	GSVIVT01007729001	VIT_17s0000g08570	1.066874733	9.072389692	3.270272515	0.00553077	0.034753454	-2.366040945	VIT_217s0000g08570	s-ribonuclease binding protein sbp1	chr17:9862859..9868352
CUST_4404_PI425248304	GSVIVT01014788001	VIT_19s0015g01420	1.066431653	5.812731103	4.099097615	0.001066766	0.012366323	-0.773115943	SBT5	subtilisin-like protease	chr19:9748021..9752714
CUST_2717_PI425248304	GSVIVT01009226001	VIT_18s0001g07960	1.066346571	8.001071201	3.417978748	0.004118034	0.028650704	-2.082379924	SHM2	mitochondrial serine hydroxymethyltransferase	chr18:6430671..6439022
CUST_8908_PI425248304	GSVIVT01027465001	VIT_15s0048g02350	1.065761094	9.466154863	4.57471029	0.000424068	0.007477612	0.126264844	PHB1	prohibitin 1-like protein	chr15:16517758..16525500
CUST_2495_PI425248043	GSVIVT01010903001	VIT_11s0103g00290	1.065708444	11.31906673	4.49316789	0.000495924	0.008129421	-0.026470012	VIT_211s0103g00290	40s ribosomal protein s15	chr11:15949031..15949987
CUST_9049_PI425248043	GSVIVT01038228001	VIT_05s0094g01180	1.065514507	8.954391084	2.067532269	0.057529441	0.168974473	-4.554355388	CYP706A6	cytochrome p450	chr5:24490072..24496810
CUST_9670_PI425248304	GSVIVT01029179001	VIT_11s0052g01140	1.065454073	7.777236246	1.86207871	0.083540059	0.218178391	-4.88420084	VIT_211s0052g01140	uncharacterized protein	chr11:18903622..18913533
CUST_10461_PI425248304	GSVIVT01031219001	VIT_14s0060g01380	1.065421558	10.67145221	3.577611735	0.002994923	0.02342139	-1.775017613	UNE5	protein disulfide	chr14:1088665..1101637
CUST_7071_PI425248043	GSVIVT01030418001	VIT_12s0059g00570	1.065253397	9.30224867	4.147018217	0.000971142	0.011784802	-0.681668578	FLA7	fasciclin-like arabinogalactan protein	chr12:5420974..5423145
CUST_4159_PI425248304	GSVIVT01014250001	VIT_19s0014g01820	1.064880381	5.62494981	4.33417347	0.000674286	0.00959838	-0.326141329	RABA1f	gtp-binding protein	chr19:2014869..2018538
CUST_1164_PI425248063	GSVIVT01012227001	VIT_01s0011g00400	1.064758259	6.153208752	3.224190199	0.006063764	0.037060978	-2.454294288	VIT_201s0011g00400	rna binding	chr1:419906..428372
CUST_2913_PI425248063	GSVIVT01026057001	VIT_18s0041g00680	1.06465543	9.362819628	4.941614686	0.000211676	0.005199471	0.804364875	TMN1	transmembrane 9 superfamily member 3-like	chr18:25182870..25199639
CUST_12843_PI425248304	GSVIVT01037064001	VIT_03s0088g00210	1.064626983	8.666759034	4.903767452	0.000227235	0.005402661	0.735158176	STT3A	dolichyl-diphosphooligosaccharide--protein glycosyltransferase subunit stt3-like	chr3:8232628..8239401
CUST_7934_PI425248043	GSVIVT01033693001	--	1.063743081	9.940868419	5.405669564	9.01E-05	0.003641132	1.637599079		NA	chr8:18595276..18602103
CUST_1274_PI425248304	GSVIVT01004820001	VIT_10s0116g00360	1.063583228	10.79306755	3.56432866	0.00307527	0.023752001	-1.800607803	VIT_210s0116g00360	pyrophosphate--fructose 6-phosphate 1-phosphotransferase subunit beta-like	chr10_random:165459..172140
CUST_4472_PI425248304	GSVIVT01015027001	VIT_11s0016g00560	1.06346213	9.50454032	2.472896013	0.026713139	0.099944181	-3.854968373	ATPRX	peroxiredoxin q	chr11:552902..554801
CUST_8050_PI425248304	GSVIVT01025159001	VIT_06s0004g03130	1.063321723	8.340291255	4.809920531	0.000271133	0.005891429	0.562790121	ARF4	auxin response factor 4	chr6:3879687..3888448
CUST_11340_PI425248304	GSVIVT01033369001	VIT_08s0007g07700	1.063298921	9.069939079	4.606551115	0.000399004	0.007208961	0.185717168	VIT_208s0007g07700	uncharacterized protein c4orf29 homolog	chr8:21157608..21164081
CUST_42_PI425248063	GSVIVT01000581001	VIT_01s0137g00340	1.063083181	10.11831215	5.971590482	3.30E-05	0.002374828	2.612297661	VIT_201s0137g00340	uncharacterized protein	chr1:6875154..6876150
CUST_2908_PI425248063	GSVIVT01026052001	VIT_18s0041g00750	1.062782628	11.25646273	3.498148966	0.003509134	0.025787309	-1.928077392	XTH5	xyloglucan endotransglycosylase	chr18:25258427..25272284
CUST_7321_PI425248043	GSVIVT01031246001	VIT_14s0060g01120	1.062767696	8.259241923	2.812897549	0.013736915	0.063765153	-3.23268827	VIT_214s0060g01120	pentatricopeptide repeat-containing protein	chr14:852709..855754
CUST_8250_PI425248043	GSVIVT01035132001	VIT_05s0077g02200	1.062477	7.316594156	4.110948272	0.001042257	0.012247906	-0.75048703	VIT_205s0077g02200	uncharacterized protein	chr5:1710651..1716408
CUST_3866_PI425248304	GSVIVT01013414001	VIT_18s0122g00850	1.062445812	10.27375214	4.367380288	0.000632243	0.009257467	-0.263361085	TMT2	tonoplastic monosaccharide transporter	chr18:614195..619058
CUST_1894_PI425248304	GSVIVT01007732001	VIT_17s0000g08540	1.062223516	8.608643643	3.676770381	0.002458345	0.020791682	-1.583982073	VIT_217s0000g08540	gdsl esterase lipase at5g62930-like	chr17:9828365..9840079
CUST_7879_PI425248304	GSVIVT01024813001	VIT_06s0004g05940	1.061610451	7.90911385	3.940169673	0.001458503	0.014855847	-1.077389005	PUMP1	uncoupling protein a	chr6:6672781..6678951
CUST_1040_PI425248304	GSVIVT01003852001	VIT_00s0211g00070	1.060880371	9.168066482	3.092548915	0.007884635	0.043711711	-2.705499132	SHM1	serine hydroxymethyltransferase	chrUn:12860984..12880192
CUST_2605_PI425248304	GSVIVT01009023001	VIT_18s0001g05550	1.060668131	9.220235782	4.382385372	0.000614137	0.009153567	-0.235024954	SC35	splicing arginine serine-rich	chr18:4350466..4352639
CUST_5598_PI425248304	GSVIVT01017943001	VIT_05s0020g03170	1.060651943	9.44329337	1.830175009	0.088418038	0.227281342	-4.933624312	LOX5	lipoxygenase	chr5:4934967..4939395
CUST_229_PI425248043	GSVIVT01000891001	VIT_00s0144g00260	1.06050248	7.296433112	2.809596919	0.013826761	0.064009218	-3.238842162	UBQ5	ubiquitin extension protein	chrUn:3516224..3521644
CUST_9118_PI425248304	GSVIVT01027931001	VIT_05s0049g02090	1.060499556	7.131855853	2.189664339	0.045833155	0.144511861	-4.349723825	MSH1	dna mismatch repair protein	chr5:9637019..9715468
CUST_10834_PI425248304	GSVIVT01032041001	VIT_13s0064g01390	1.060473263	12.44344237	4.291460836	0.000732617	0.010078225	-0.407033374	VIT_213s0064g01390	60s ribosomal protein l6	chr13:23265425..23268010
CUST_1045_PI425248304	GSVIVT01003859001	VIT_00s0211g00120	1.059922747	9.251683197	3.177162604	0.00666045	0.039173361	-2.544201984	SHM1	glycine hydroxymethyltransferase	chrUn:12949029..12959785
CUST_1640_PI425248063	GSVIVT01016468001	VIT_13s0019g02350	1.059185801	8.872098975	3.148789654	0.007048319	0.040615762	-2.598360138	VIT_213s0019g02350	protein	chr13:3601529..3604067
CUST_6143_PI425248043	GSVIVT01027047001	VIT_15s0046g01380	1.059083965	6.165523832	4.344710671	0.000660642	0.009500077	-0.306209363	PDV1	plastid division protein pdv1-like	chr15:18374875..18376597
CUST_9023_PI425248304	GSVIVT01027665001	VIT_15s0048g00380	1.058597746	7.494344741	4.424102909	0.000566546	0.008712694	-0.156352415	RAD51C	dna repair protein rad51-like protein	chr15:14515341..14520389
CUST_2638_PI425248063	GSVIVT01021714001	VIT_10s0003g05380	1.058382819	8.570406219	4.378984783	0.000618193	0.009178029	-0.241444965	FAH1	fatty acid 2-hydroxylase-like	chr10:9939900..9949177
CUST_5840_PI425248043	GSVIVT01025547001	VIT_08s0040g03200	1.058361567	11.91767133	4.753882271	0.000301444	0.006226893	0.459360842	VIT_208s0040g03200	60s ribosomal protein l4-1	chr8:14139513..14146564
CUST_1505_PI425248043	GSVIVT01006498001	VIT_00s2582g00010	1.05819537	11.61254308	3.134479577	0.007252372	0.041378801	-2.625648753	VIT_200s2582g00010	protein	chrUn:42349528..42350824
CUST_4639_PI425248304	GSVIVT01015306001	VIT_11s0016g03160	1.057877205	6.441355785	3.167614867	0.006788543	0.039683961	-2.562434207	VIT_211s0016g03160	abc transporter b family member 8-like	chr11:2530672..2536481
CUST_1205_PI425248063	GSVIVT01012490001	VIT_01s0113g00500	1.057733208	6.170743705	5.202426419	0.000130484	0.004285843	1.276253018	2007-08-01	protein argonaute 7-like	chr1:13829611..13833472
CUST_4694_PI425248304	GSVIVT01015391001	VIT_11s0016g03960	1.057230255	10.36478022	4.330041333	0.000679715	0.009629289	-0.333960237	VIT_211s0016g03960	kinesin-like protein kif2a-like	chr11:3236349..3243796
CUST_7355_PI425248043	GSVIVT01031351001	VIT_14s0060g00120	1.057208395	10.10210056	4.147413543	0.00097039	0.011784802	-0.680914818	GLP10	rhicadhesin receptor	chr14:130240..131556
CUST_8300_PI425248304	GSVIVT01025619001	VIT_08s0040g02490	1.05653356	8.63198154	5.836543689	4.18E-05	0.002628367	2.38402387	RAB8A	ras-like protein	chr8:13541021..13545614
CUST_12668_PI425248304	GSVIVT01036470001	VIT_14s0083g00400	1.056365574	6.040383293	2.617488722	0.020168417	0.082780119	-3.593470036	TBL19	protein trichome birefringence-like 19	chr14:22426521..22468815
CUST_8042_PI425248043	GSVIVT01034104001	VIT_08s0007g01010	1.056306314	8.661256138	3.714621398	0.002280131	0.019817993	-1.511078171	VIT_208s0007g01010	aldo-keto reductase family 4 member c9-like	chr8:15127978..15129017
CUST_12219_PI425248304	GSVIVT01035566001	VIT_04s0008g02840	1.056302354	7.847423476	4.000987395	0.001293681	0.013789413	-0.960787966	VIT_204s0008g02840	aig2-like protein	chr4:2362223..2365439
CUST_7830_PI425248043	GSVIVT01033299001	VIT_08s0007g08370	1.056217838	13.49976611	4.737288747	0.000311076	0.006346768	0.428663786	VIT_208s0007g08370	protein	chr8:21712009..21715096
CUST_6106_PI425248304	GSVIVT01019478001	VIT_02s0025g01000	1.056152103	11.20528154	5.443472179	8.41E-05	0.003550127	1.704167601	TUF	vacuolar atp synthase subunit	chr2:970124..974084
CUST_1044_PI425248063	GSVIVT01012094001	VIT_01s0011g01720	1.055960938	8.366442277	3.298786362	0.005224654	0.033444137	-2.311366605	VIT_201s0011g01720	phosphatidylinositol n-acetylglucosaminyltransferase subunit	chr1:1537354..1545134
CUST_12361_PI425248304	GSVIVT01035817001	VIT_04s0008g05120	1.055257889	7.440040397	3.213588325	0.006193456	0.037599269	-2.474577555	VIT_204s0008g05120	acyl-protein thioesterase 2-like	chr4:4590126..4595121
CUST_3116_PI425248063	GSVIVT01032693001	VIT_13s0067g02730	1.054955242	6.110192197	2.661181665	0.018515809	0.077982127	-3.5134741	CYP79A2	cytochrome p450	chr13:1467798..1469392
CUST_90_PI425248027	XM002284732	VIT_09s0002g04780	1.054724583	7.334541102	1.01833384	0.325657074	0.547979663	-5.979946881	SULTR3-4	sulfate bicarbonate oxalate exchanger and transporter sat-1	chr9:4318253..4323147
CUST_6427_PI425248304	GSVIVT01020588001	VIT_12s0028g03240	1.053907921	8.147275529	4.189141255	0.000894337	0.011208604	-0.601415714	SUR1_VIT_212s0028g03240	aminotransferase family protein	chr12:3987905..3990299
CUST_11296_PI425248304	GSVIVT01033285001	VIT_08s0007g08470	1.053903696	5.855921548	4.28409531	0.000743188	0.010123917	-0.420998209	SMT1	24-sterol c-methyltransferase	chr8:21825506..21829098
CUST_8675_PI425248304	GSVIVT01026914001	VIT_15s0046g02690	1.05372324	11.68250298	4.66217469	0.000358819	0.00681674	0.289313619	VIT_215s0046g02690	rrna-processing protein fcf1 homolog	chr15:19424386..19429381
CUST_4608_PI425248304	GSVIVT01015251001	VIT_11s0016g02650	1.053673543	11.36924238	4.343405412	0.000662317	0.009500077	-0.30867784	VIT_211s0016g02650	60s ribosomal protein l31	chr11:2118789..2123263
CUST_3386_PI425248304	GSVIVT01011171001	VIT_08s0105g00430	1.053574429	9.706442509	2.575312543	0.021898246	0.087675369	-3.670278242	FAD8	omega-3 fatty acid desaturase	chr8:7693491..7696200
CUST_4141_PI425248043	GSVIVT01018421001e3	VIT_15s0021g00060	1.053032165	6.972458011	2.310078099	0.036505593	0.123881543	-4.142548871	CER1	protein wax2-like	chr15:9259833..9309376
CUST_3247_PI425248304	GSVIVT01010892001	VIT_11s0103g00400	1.051925107	7.326238163	2.986024495	0.009746862	0.050372039	-2.907526133	VIT_211s0103g00400	xh xs domain-containing protein	chr11:16213276..16217511
CUST_13388_PI425248304	GSVIVT01038657001	VIT_16s0098g00830	1.051824906	8.955359604	3.993917074	0.001311824	0.013916557	-0.974333696	NACA2	alpha nac	chr16:21156215..21158377
CUST_309_PI425248304	GSVIVT01000861001	VIT_13s0019g01720	1.051814724	8.646145231	3.546523688	0.003186387	0.024241872	-1.834907417	KOB1	sdl-1 protein	chr13_random:3161588..3169606
CUST_2108_PI425248304	GSVIVT01008133001	VIT_17s0000g05030	1.051326208	11.01939913	3.206428124	0.006282605	0.037953839	-2.488271637	RGP3	alpha- -glucan-protein synthase	chr17:5513955..5516946
CUST_2900_PI425248304	GSVIVT01009571001	VIT_18s0001g11200	1.051011675	5.68778102	4.348848415	0.000655363	0.009479358	-0.298385142	CTC1	cst complex subunit ctc1-like	chr18:9514594..9516841
CUST_713_PI425248043	GSVIVT01003154001	VIT_03s0180g00240	1.050552507	6.112944353	3.414951927	0.004142995	0.028764188	-2.088202044	VIT_203s0180g00240	NA	chr3:6179625..6179759
CUST_903_PI425248304	GSVIVT01003438001	VIT_07s0191g00250	1.050530302	6.155008723	3.120067752	0.0074638	0.042169121	-2.653112632	VIT_207s0191g00250	glucan -beta-glucosidase	chr7:15050327..15058585
CUST_13340_PI425248304	GSVIVT01038570001	VIT_16s0098g01670	1.050370787	8.278763912	3.733825256	0.002194771	0.019354282	-1.474098328	VIT_216s0098g01670	50s ribosomal protein l9	chr16:21785849..21788949
CUST_7796_PI425248304	GSVIVT01024639001	VIT_06s0004g07380	1.050167886	8.996076244	5.727258251	5.07E-05	0.002861197	2.197291514	VIT_206s0004g07380	malonyl- :acyl carrier protein transacylase	chr6:8138163..8139910
CUST_6976_PI425248043	GSVIVT01030075001	VIT_12s0057g00910	1.049522231	5.392689369	4.677425099	0.000348548	0.006734301	0.317657352	SAP	transcriptional regulator sterile	chr12:9617262..9622015
CUST_11676_PI425248304	GSVIVT01034008001	VIT_08s0007g01850	1.049308767	9.831578572	2.454024795	0.027704547	0.102600151	-3.888697632	VIT_208s0007g01850	uncharacterized protein	chr8:15940504..15943215
CUST_11530_PI425248304	GSVIVT01033724001	VIT_08s0007g04380	1.049131774	7.542524664	3.627417419	0.002712052	0.021998215	-1.679060478	PAB7	probable polyadenylate-binding protein at2g36660-like	chr8:18326470..18334223
CUST_12027_PI425248304	GSVIVT01035160001	--	1.048990428	8.395155702	4.38397841	0.000612246	0.009134047	-0.232017802		NA	chr11:12426456..12427778
CUST_1790_PI425248304	GSVIVT01007521001	VIT_17s0000g10430	1.048587811	15.19381114	3.323217149	0.004975871	0.032304308	-2.264485111	GAPC2	glyceraldehyde 3-phosphate dehydrogenase	chr17:12806852..12811985
CUST_3032_PI425248063	GSVIVT01026798001	--	1.048209918	5.805830375	3.355904592	0.004661435	0.031027642	-2.201712408		NA	chr15:7435535..7436055
CUST_8065_PI425248043	GSVIVT01034172001	VIT_08s0007g00350	1.04786423	8.638403992	3.832978752	0.001802877	0.016961549	-1.283295797	TIM9	mitochondrial import inner membrane translocase subunit tim9	chr8:14640135..14646012
CUST_5972_PI425248304	GSVIVT01018976001	VIT_04s0023g01650	1.047643398	10.85245247	4.372435602	0.000626082	0.009202719	-0.253812185	SDH1-1	succinate dehydrogenase	chr4:18184769..18192254
CUST_2415_PI425248043	GSVIVT01010648001	VIT_16s0100g00240	1.047418848	5.47176377	3.039400098	0.008765037	0.046939172	-2.806457392	VIT_216s0100g00240	glucose-methanol-choline oxidoreductase family protein	chr16:15628315..15630144
CUST_9837_PI425248304	GSVIVT01029582001	VIT_09s0054g00520	1.046998677	8.810721232	3.045476661	0.00865965	0.04657166	-2.794930162	VIT_209s0054g00520	rf1 protein	chr9:21156194..21159002
CUST_769_PI425248043	GSVIVT01003347001	VIT_00s0187g00305	1.046973634	5.942180007	2.926019217	0.010980447	0.05459443	-3.020719351	ASAT1	protein	chrUn:9232016..9237698
CUST_6530_PI425248304	GSVIVT01020808001	VIT_12s0028g01150	1.046911388	7.441169694	2.258924741	0.040226143	0.132337892	-4.231176084	TT12	transparent testa 12	chr12:1713828..1716944
CUST_11175_PI425248304	GSVIVT01032996001	VIT_14s0068g01190	1.046871781	8.301693026	1.93293501	0.073560741	0.200192666	-4.772642088	AK3_CARAB-AK-LYS	aspartate kinase	chr14:24952041..24957767
CUST_8343_PI425248043	GSVIVT01035465001	VIT_04s0008g01850	1.046697738	7.191889734	2.351028261	0.033763642	0.117514613	-4.070979169	GT2	protein	chr4:1473563..1476022
CUST_7887_PI425248304	GSVIVT01024832001	VIT_06s0004g05820	1.046684321	8.809652037	4.253387433	0.000788971	0.010437877	-0.479267256	TIM10	mitochondrial import inner membrane translocase subunit tim10	chr6:6562763..6571576
CUST_4179_PI425248304	GSVIVT01014287001	VIT_19s0014g02200	1.046173261	6.160825583	4.265885991	0.000769997	0.010316433	-0.455541688	CUC2	no apical meristem	chr19:2325685..2327321
CUST_2226_PI425248063	GSVIVT01020228001	VIT_01s0026g00200	1.045930378	6.068027366	5.413875908	8.87E-05	0.003630567	1.652067349	XTH33	xyloglucan:xyloglucosyl transferase	chr1:8845182..8847044
CUST_8554_PI425248043	GSVIVT01036275001	VIT_14s0081g00080	1.045576902	9.436477452	4.469673138	0.000518872	0.00827939	-0.070601832	AIP3	vip3 protein	chr14:7630581..7635484
CUST_8407_PI425248304	GSVIVT01025824001	VIT_08s0040g00530	1.045289503	7.886995095	3.484957256	0.003602721	0.026231634	-1.953477947	VIT_208s0040g00530	protein mpv17	chr8:11471282..11478752
CUST_7125_PI425248043	GSVIVT01030599001	VIT_12s0059g02250	1.044702732	8.643514957	3.134691267	0.007249311	0.041370209	-2.625245203	emb2394	50s ribosomal protein l6	chr12:7051966..7054966
CUST_4216_PI425248043	GSVIVT01018666001	VIT_16s0022g00440	1.044079816	9.205351193	2.907141606	0.011399383	0.05603854	-3.056227736	VIT_216s0022g00440	protein	chr16:11479681..11480701
CUST_5105_PI425248304	GSVIVT01016878001	VIT_09s0002g02420	1.043905373	8.421528741	3.811606136	0.00188087	0.017441808	-1.32440097	VIT_209s0002g02420	somatic embryogenesis receptor kinase	chr9:2187509..2193420
CUST_6451_PI425248043	GSVIVT01028122001	VIT_07s0005g01470	1.043796679	11.08434814	4.637730983	0.000375938	0.007004081	0.243829918	VIT_207s0005g01470	calcium-dependent phosphotriesterase-like protein	chr7:4003379..4006654
CUST_9192_PI425248043	GSVIVT01038703001	VIT_16s0098g00390	1.043595614	6.178307412	3.806054561	0.001901684	0.017547376	-1.33508038	SNC4_VIT_216s0098g00390	probable receptor-like protein kinase at5g39020-like	chr16:20826879..20828694
CUST_11015_PI425248304	GSVIVT01032439001	VIT_14s0066g00970	1.043261602	8.253654219	2.794568107	0.014243171	0.065405039	-3.266839022	TRP1	anthranilate phosphoribosyltransferase	chr14:27415674..27419367
CUST_6740_PI425248304	GSVIVT01021905001	VIT_14s0030g01270	1.042659945	11.37798062	3.30861251	0.005123132	0.032986386	-2.292514546	VIT_214s0030g01270	probable nucleolar protein 5-2-like	chr14:5790209..5796057
CUST_10444_PI425248304	GSVIVT01031192001	VIT_14s0060g01630	1.042350793	9.195376006	3.842698115	0.001768502	0.016734114	-1.264607733	EIF3A	eukaryotic translation initiation factor 3 subunit a	chr14:1316448..1326327
CUST_5106_PI425248043	GSVIVT01023034001	VIT_12s0034g00780	1.042146541	9.50187671	2.54795446	0.023095822	0.090856773	-3.719874041	VIT_212s0034g00780	kinetochore protein ndc80 homolog	chr12:16578053..16582736
CUST_1385_PI425248304	GSVIVT01005273001	VIT_00s0271g00080	1.041947216	6.364919765	2.948260426	0.010506257	0.052989378	-2.978819944	VIT_200s0271g00070 VIT_200s0271g00080	pentatricopeptide repeat-containing protein mitochondrial-like	chrUn:20121499..20129908
CUST_3019_PI425248304	GSVIVT01009786001	VIT_18s0001g13200	1.041725562	6.176718105	2.404574704	0.030471666	0.109627946	-3.976605095	CKX5	cytokinin oxidase	chr18:11256600..11261386
CUST_7169_PI425248043	GSVIVT01030724001	VIT_14s0006g00580	1.041722871	7.949626167	3.664089173	0.002521151	0.02106991	-1.608410738	VIT_214s0006g00580	NA	chr14:14579933..14580707
CUST_185_PI425248063	GSVIVT01004914001	VIT_02s0241g00140	1.041598733	11.61684364	5.073779006	0.000165472	0.004764486	1.044607751	VIT_202s0241g00140	serine threonine kinase	chr2:4762059..4762800
CUST_1886_PI425248063	GSVIVT01019193001	VIT_15s0024g01760	1.041303468	5.953609264	3.35482485	0.004671497	0.031071231	-2.203786735	VIT_215s0024g01760	tmv resistance protein n-like	chr15:3728979..3734133
CUST_2966_PI425248304	GSVIVT01009700001	VIT_18s0001g12390	1.040750207	7.11361069	2.88562011	0.011896159	0.057776069	-3.096645875	VIT_218s0001g12390	glucan endo- -beta-glucosidase	chr18:10590637..10594953
CUST_5616_PI425248304	GSVIVT01017991001	VIT_05s0020g03590	1.040649371	6.297507211	3.52313403	0.003338528	0.024991989	-1.879960243	VIT_205s0020g03590	uncharacterized protein	chr5:5310890..5316248
CUST_1144_PI425248063	GSVIVT01012207001	VIT_01s0011g00620	1.040570396	7.901162943	4.375194886	0.000622746	0.009198699	-0.248601188	GRF12	protein	chr1:563211..566736
CUST_3519_PI425248043	GSVIVT01015643001	VIT_03s0017g00390	1.040425394	9.663322911	2.996519396	0.009545603	0.049626072	-2.887680717	VIT_203s0017g00390	NA	chr3:14783387..14784221
CUST_259_PI425248027	XM002283856LOC100241461	VIT_08s0040g00390	1.040240655	6.49998684	2.260047532	0.040140783	0.132253318	-4.2292403	CRD1	magnesium-protoporphyrin ix monomethyl ester	chr8:11320906..11323200
CUST_11352_PI425248304	GSVIVT01033394001	VIT_08s0007g07460	1.040210674	9.604811103	3.671676364	0.002483382	0.020940778	-1.593794839	VIT_208s0007g07460	tcp-1 cpn60 chaperonin family protein	chr8:20986838..20994191
CUST_5729_PI425248304	GSVIVT01018226001	VIT_15s0021g02110	1.039458409	7.149694157	1.518016514	0.151085996	0.329182125	-5.387746902	J2, VIT_215s0021g02110	protein, ap2 erf domain-containing transcription factor	chr15:12895594..12935971
CUST_7969_PI425248304	GSVIVT01024997001	VIT_06s0004g04440	1.039381773	11.71082063	1.893218986	0.079013085	0.210403677	-4.835471633	VIT_206s0004g04440	osmotin-like protein	chr6:5401162..5404988
CUST_8996_PI425248304	GSVIVT01027613001	VIT_15s0048g00900	1.038804264	11.73691789	4.060444531	0.001150875	0.012865143	-0.846986081	PBF1	proteasome subunit beta type-1	chr15:15054698..15058471
CUST_7747_PI425248304	GSVIVT01024544001	VIT_06s0004g08220	1.038757999	11.25343371	4.936673385	0.000213644	0.005216769	0.795339493	RPT3	26s protease regulatory subunit 6b homolog	chr6:8989627..8995587
CUST_1032_PI425248304	GSVIVT01003838001	VIT_04s0210g00190	1.038384911	7.558921232	7.466255876	2.88E-06	0.001000824	4.953338901	SERAT3-2	serine acetyltransferase	chr4:20556943..20562291
CUST_445_PI425248304	GSVIVT01001317001	VIT_02s0154g00500	1.038355212	7.712587758	2.422294627	0.029451133	0.107100518	-3.945185265	PVA12	vesicle-associated protein 1-2-like	chr2:5258569..5261179
CUST_2450_PI425248304	GSVIVT01008745001	VIT_18s0001g00950	1.03764629	7.831217651	2.804232678	0.013974007	0.064455352	-3.248839586	VIT_218s0001g00950	prolyl 4-hydroxylase alpha-2 subunit	chr18:1670374..1677096
CUST_2490_PI425248063	GSVIVT01021498001	VIT_10s0003g03680	1.03748083	6.560802071	3.021169701	0.009088872	0.048083005	-2.841015259	VIT_210s0003g03680	NA	chr10:6191374..6191726
CUST_12816_PI425248304	GSVIVT01036981001	VIT_03s0088g01060	1.036579833	9.036517446	4.723079163	0.000319577	0.006450944	0.402351615	AGD2	ll-diaminopimelate aminotransferase	chr3:9296798..9310939
CUST_3326_PI425248063	GSVIVT01034538001	VIT_18s0072g00490	1.036007769	7.075926207	2.387914364	0.031461778	0.112339365	-4.00606162	VIT_218s0072g00490	kda class i heat shock protein	chr18:19691814..19692987
CUST_7392_PI425248304	GSVIVT01023828001	VIT_03s0038g04350	1.035714378	10.57459218	4.590767801	0.000411231	0.007367546	0.156260462	VIT_203s0038g04350	26s protease regulatory subunit	chr3:3158672..3165038
CUST_4422_PI425248043	GSVIVT01019593001	VIT_02s0025g02000	1.035633557	8.153339601	2.154296982	0.048970136	0.151564736	-4.409580692	VIT_202s0025g02000	plastid ribosomal protein	chr2:1817153..1820380
CUST_99_PI425248304	GSVIVT01000208001	VIT_07s0129g00930	1.035624712	10.29848748	2.335114692	0.03480521	0.119931693	-4.0988555	MEE59	protein maternal effect embryo arrest 59	chr7:16103318..16104548
CUST_5507_PI425248304	GSVIVT01017794001	VIT_05s0020g01810	1.035475384	8.105195124	6.573130102	1.19E-05	0.001738846	3.59537131	VIT_205s0020g01810	adenyl cyclase	chr5:3528167..3536780
CUST_5628_PI425248043	GSVIVT01024778001	VIT_06s0004g06240	1.035245105	12.42605045	3.11284871	0.007571993	0.042626509	-2.666862304	VIT_206s0004g06240	zinc finger family protein	chr6:7023957..7025437
CUST_5615_PI425248043	GSVIVT01024748001	VIT_06s0004g06520	1.034641526	8.463063061	2.177066822	0.046928401	0.146799542	-4.371098321	AMT1-1	ammonium transporter	chr6:7240084..7241481
CUST_6146_PI425248043	GSVIVT01027060001	--	1.034464774	9.416225777	2.526727798	0.024068128	0.093383776	-3.758226758		NA	chr15:18246689..18249604
CUST_6474_PI425248043	GSVIVT01028257001	VIT_07s0005g02670	1.034455939	6.451815927	3.869081679	0.00167851	0.016179981	-1.213894744	VIT_207s0005g02670	3 -n-debenzoyl-2 -deoxytaxol n-benzoyltransferase-like	chr7:4985116..4986839
CUST_1602_PI425248304	GSVIVT01006513001	VIT_00s2668g00010	1.034302216	6.165384374	3.464817256	0.003750465	0.026915733	-1.992250229	VIT_200s2668g00010	f-box protein	chrUn:42582968..42584707
CUST_2829_PI425248304	GSVIVT01009438001	VIT_18s0001g09980	1.034090343	8.146422245	1.743575583	0.102962635	0.252724493	-5.065122939	VIT_218s0001g09980	NA	chr18:8362081..8364108
CUST_2158_PI425248304	GSVIVT01008235001	VIT_17s0000g04170	1.03368842	6.129430388	4.363650931	0.000636827	0.009298826	-0.270406876	MSH2	dna mismatch repair protein msh2	chr17:4309791..4334309
CUST_9756_PI425248304	GSVIVT01029389001	VIT_17s0053g00730	1.033519761	5.488877529	6.736247377	9.14E-06	0.001620428	3.852402952	VIT_217s0053g00710 VIT_217s0053g00720 VIT_217s0053g00730	uncharacterized protein at4g15970-like	chr17:16030703..16074072
CUST_1266_PI425248063	GSVIVT01013005001	VIT_02s0012g02660	1.033431703	10.33357417	4.343220173	0.000662555	0.009500077	-0.309028172	VIT_202s0012g02660	26s proteasome regulatory subunit n9	chr2:10269857..10276842
CUST_6587_PI425248043	GSVIVT01028680001	VIT_07s0005g06650	1.033401854	5.888295176	5.065471271	0.000168042	0.004798353	1.029572978	MTHSC70-2	heat shock 70 kda mitochondrial-like	chr7:12032065..12032977
CUST_3178_PI425248063	GSVIVT01032763001	VIT_13s0067g01690	1.032361575	8.690341472	4.130087855	0.001003883	0.011987079	-0.713959371	VIT_213s0067g01690	probable methyltransferase pmt23-like	chr13:941694..948344
CUST_1392_PI425248304	GSVIVT01005309001	VIT_00s0275g00030	1.032244652	9.775850542	2.129593663	0.051278442	0.156344598	-4.451105435	VIT_200s0275g00030	hypothetical chloroplast rf1	chrUn:20497413..20500299
CUST_3334_PI425248063	GSVIVT01034547001	VIT_18s0072g00410	1.031949438	9.933851096	4.192667636	0.000888196	0.011183373	-0.594703058	VIT_218s0072g00410	sphingomyelin synthetase family protein	chr18:19597267..19609925
CUST_2167_PI425248043	GSVIVT01009268001	VIT_18s0001g08330	1.030597637	7.759148404	3.725867768	0.002229742	0.019536608	-1.489420857	ERG28	erg28 like protein	chr18:6831204..6834669
CUST_2191_PI425248304	GSVIVT01008294001	VIT_17s0000g03640	1.03055607	6.655333123	4.319682157	0.000693522	0.009741903	-0.353568538	ESP1_VIT_217s0000g03640	proline-rich protein	chr17:3553075..3561452
CUST_10821_PI425248304	GSVIVT01032018001	VIT_13s0064g01580	1.029985721	9.01677091	2.061006709	0.058226023	0.170215987	-4.565120113	BGLU17	beta-glucosidase 12-like	chr13:23484013..23509637
CUST_364_PI425248063	GSVIVT01010231001	VIT_01s0010g01670	1.02974566	5.882081049	4.491816642	0.000497215	0.008134506	-0.029006675	VIT_201s0010g01670	timeless-interacting protein	chr1:18001134..18011125
CUST_7433_PI425248304	GSVIVT01023899001	VIT_03s0038g03600	1.029542202	5.641488954	3.585923083	0.002945729	0.023152471	-1.759005089	VIT_203s0038g03600	kinase family protein	chr3:2591511..2593945
CUST_2051_PI425248063	GSVIVT01019985001	VIT_01s0026g02410	1.029414983	10.35391907	5.901876942	3.73E-05	0.002509713	2.494802002	VIT_201s0026g02410	60s ribosomal protein l34	chr1:11978786..11983285
CUST_7591_PI425248043	GSVIVT01032147001	--	1.028576018	6.091388136	4.658862069	0.000361091	0.006847353	0.283153511		NA	chr13:22119357..22120940
CUST_5708_PI425248043	GSVIVT01025041001	VIT_06s0004g04090	1.028455596	11.86387404	4.994965057	0.000191596	0.005036959	0.901613426	RPL23AB	60s ribosomal protein l23a-like	chr6:5059884..5063476
CUST_1594_PI425248043	GSVIVT01006794001e5	VIT_10s0116g00560	1.027914383	9.465700235	2.127262924	0.051501362	0.15677274	-4.455010961	VIT_210s0116g00560	polyphenol oxidase	chr10_random:252258..253652
CUST_5748_PI425248304	GSVIVT01018278001	VIT_15s0021g01540	1.027066149	10.76469372	3.351618122	0.004701508	0.031185149	-2.209946971	VIT_215s0021g01540	protein kinase g11a-like	chr15:12130592..12138792
CUST_1139_PI425248063	GSVIVT01012200001	VIT_01s0011g00670	1.02644802	5.24323011	4.226730891	0.000831054	0.010774943	-0.529909727	SNAP33	snap25 homologous protein snap33	chr1:593578..596330
CUST_5790_PI425248304	GSVIVT01018537001	VIT_16s0022g01590	1.026263273	8.5514448	4.204311695	0.000868224	0.011010054	-0.572544515	RPS13A	40s ribosomal protein s13	chr16:13667253..13670907
CUST_9489_PI425248304	GSVIVT01028746001	VIT_16s0050g02260	1.02618565	5.528559052	2.960688353	0.010250125	0.052162314	-2.955378169	VIT_216s0050g02260	protein	chr16:19207202..19213829
CUST_922_PI425248063	GSVIVT01011938001	VIT_01s0011g03180	1.026129507	6.858223421	1.845489277	0.086045598	0.222645706	-4.909964299	VIT_201s0011g03180	lysine histidine transporter	chr1:2879352..2882182
CUST_999_PI425248063	GSVIVT01012037001	VIT_01s0011g02230	1.026065715	7.306253159	3.910574388	0.001546293	0.015384866	-1.134193151	PPT1	polyprenyltransferase 1	chr1:1959016..1964386
CUST_4506_PI425248043	GSVIVT01020261001	VIT_19s0027g01870	1.0256452	11.60344097	2.345379612	0.034129932	0.118309685	-4.080883258	VIT_219s0027g01870	vacuolar amino acid transporter 1-like	chr19:22143585..22145706
CUST_9143_PI425248304	GSVIVT01027988001	VIT_07s0005g00250	1.025576935	9.638694562	5.130716323	0.000148919	0.004543562	1.147403555	VIT_207s0005g00250	co-chaperone protein sba1	chr7:3019393..3024452
CUST_7045_PI425248043	GSVIVT01030333001	VIT_08s0058g00110	1.025461871	6.491659225	2.66212267	0.0184817	0.077922326	-3.511746664	APTX	lax	chr8:8753833..8754318
CUST_10763_PI425248304	GSVIVT01031883001	VIT_03s0063g01800	1.025379276	8.637262131	3.000654595	0.009467434	0.04934974	-2.879857495	VIT_203s0063g01800	proteasome assembly chaperone 2	chr3:5135429..5145069
CUST_6070_PI425248304	GSVIVT01019409001	VIT_02s0025g00310	1.025307711	10.97955787	4.235804612	0.000816477	0.010650549	-0.512665105	VIT_202s0025g00310	40s ribosomal protein s10-like protein	chr2:424467..429608
CUST_3099_PI425248043	GSVIVT01014270001	VIT_19s0014g02020	1.023452844	7.29112596	4.21553443	0.000849409	0.010904082	-0.551197362	VIT_219s0014g02010 VIT_219s0014g02020	udp-glycosyltransferase 79b9-like	chr19:2195915..2203758
CUST_8584_PI425248304	GSVIVT01026563001	VIT_04s0044g00710	1.022984337	11.82410601	5.063583629	0.000168632	0.004798353	1.026155589	UGP2	udp-glucose pyrophosphorylase	chr4:21784491..21800688
CUST_238_PI425248043	GSVIVT01000979001	VIT_13s0147g00090	1.022782337	6.830734001	2.936072784	0.01076355	0.05386837	-3.001788248	PAB8	poly -binding protein	chr13:11080390..11081196
CUST_3981_PI425248043	GSVIVT01017704001	VIT_05s0020g00980	1.022756288	5.831266878	4.672533232	0.00035181	0.006761582	0.308568367	VIT_205s0020g00980	uncharacterized protein	chr5:2791465..2791901
CUST_7960_PI425248304	GSVIVT01024980001	VIT_06s0004g04570	1.022353896	9.888841748	5.326180308	0.000104041	0.003860552	1.496961522	ACT3	actin	chr6:5548568..5552191
CUST_12591_PI425248304	GSVIVT01036290001	VIT_18s0001g03660	1.022160655	8.818383885	5.170271447	0.000138438	0.00443492	1.218562482	AK-HSDH	aspartokinase-homoserine dehydrogenase	chr18_random:3420423..3434120
CUST_12417_PI425248304	GSVIVT01035914001	VIT_04s0008g06040	1.02176791	10.10890143	5.430502315	8.61E-05	0.003579054	1.68135129	ASP5	aspartate aminotransferase	chr4:5732353..5739585
CUST_4254_PI425248304	GSVIVT01014452001	VIT_19s0014g03800	1.021515759	6.834626947	4.684563359	0.000343846	0.006684736	0.33091528	RANGAP2	ran gtpase activating protein 2	chr19:3894331..3896647
CUST_2062_PI425248063	GSVIVT01020002001	VIT_01s0026g02290	1.021496538	5.670489578	3.29914401	0.005220924	0.033438941	-2.310680527	ORC6	origin recognition complex subunit 6	chr1:11767829..11770802
CUST_1964_PI425248043	GSVIVT01008463001	VIT_17s0000g02120	1.02080816	9.738291766	2.552674994	0.022884783	0.090370941	-3.71132957	VIT_217s0000g02120	uncharacterized protein	chr17:1717077..1718118
CUST_3805_PI425248304	GSVIVT01013278001	VIT_02s0012g00100	1.020341509	11.00631374	4.105970015	0.001052482	0.012306678	-0.759991936	VIT_202s0012g00100	60s ribosomal protein l37a	chr2:5715973..5719517
CUST_9339_PI425248304	GSVIVT01028357001	VIT_07s0005g03640	1.020155922	10.8206336	4.055608671	0.001161864	0.012917428	-0.856234369	HAP6	ribophorin ii family protein	chr7:6526860..6539177
CUST_8496_PI425248043	GSVIVT01036051001	VIT_06s0080g01200	1.020079512	7.958723477	2.409654129	0.03017574	0.108969904	-3.967607979	VIT_206s0080g01200	harpin-induced family protein	chr6:21361924..21362550
CUST_272_PI425248063	GSVIVT01010076001	VIT_01s0010g00360	1.019874082	11.86817452	5.013374808	0.000185133	0.004982244	0.935086834	VIT_201s0010g00360	protein	chr1:14903168..14903422
CUST_8010_PI425248043	GSVIVT01033971001	--	1.01984881	7.520220758	3.995439924	0.001307894	0.013885289	-0.971415908		NA	chr8:16207268..16208616
CUST_12927_PI425248304	GSVIVT01037438001	VIT_06s0009g01740	1.01949866	9.354712472	3.736802105	0.002181831	0.019304164	-1.468366561	VIT_206s0009g01740	geranylgeranyl reductase	chr6:13743650..13745997
CUST_3754_PI425248304	GSVIVT01013173001	VIT_02s0012g01140	1.019380217	7.579910424	2.394148884	0.031087738	0.111343084	-3.995048293	BSK2	probable serine threonine-protein kinase at4g35230-like	chr2:7149352..7159858
CUST_2600_PI425248304	GSVIVT01009014001	VIT_18s0001g05380	1.019146861	6.520199267	2.74325688	0.015759131	0.06986697	-3.362121095	VIT_218s0001g05380	tpr repeat-containing thioredoxin ttl1-like	chr18:4283723..4287720
CUST_421_PI425248304	GSVIVT01001207001	VIT_07s0151g00190	1.017848876	6.713250561	1.170916376	0.261020776	0.474477846	-5.819071067	CLH1	chlorophyllase 1	chr7:789268..810816
CUST_2929_PI425248043	GSVIVT01013602001	VIT_00s0125g00030	1.017257446	12.62516884	1.681837727	0.114582361	0.272500555	-5.156387191	VIT_200s0125g00030	maturase k	chrUn:1138750..1166279
CUST_231_PI425248043	GSVIVT01000901001	VIT_00s0145g00085	1.017149501	6.541905547	2.404652869	0.030467091	0.109626312	-3.976466699	VIT_200s0145g00085	translational initiation factor 1	chrUn:4275048..4276284
CUST_8180_PI425248043	GSVIVT01034757001	VIT_13s0074g00750	1.016938175	9.642949092	4.266354705	0.000769295	0.010316433	-0.454652189	VIT_213s0074g00750	60s acidic ribosomal protein	chr13:9092008..9099567
CUST_1595_PI425248043	GSVIVT01006794001e3	VIT_10s0116g00560	1.016732068	14.33438422	2.268369531	0.039513393	0.130913445	-4.214878945	VIT_210s0116g00560	polyphenol oxidase	chr10_random:252258..253652
CUST_557_PI425248063	GSVIVT01010508001	VIT_01s0010g03830	1.016561069	11.43934731	5.799065053	4.46E-05	0.002691794	2.320186406	VIT_201s0010g03830	protein	chr1:21186172..21192801
CUST_1548_PI425248063	GSVIVT01016345001	VIT_13s0019g03610	1.016034378	6.493613712	2.812854269	0.013738089	0.063765153	-3.232768975	VIT_213s0019g03610	rna recognition motif-containing protein	chr13:4762626..4764570
CUST_953_PI425248304	GSVIVT01003608001	VIT_00s0199g00190	1.015842845	10.60814278	5.68673663	5.44E-05	0.002900333	2.127601737	GRF8	14-3-3-like protein gf14 kappa	chrUn:11210005..11214097
CUST_133_PI425248304	GSVIVT01000266001	VIT_07s0130g00410	1.015738943	9.024177645	4.259687515	0.000779348	0.01036497	-0.467306469	VIT_207s0130g00410	t-complex protein 1 subunit gamma-like	chr7:20722095..20732642
CUST_3226_PI425248304	GSVIVT01010837001	--	1.015537613	8.386220675	2.404713974	0.030463515	0.109626312	-3.976358509		NA	chr5:23240257..23242704
CUST_7302_PI425248043	GSVIVT01031164001	VIT_14s0060g01960	1.015519959	8.844248493	1.793968344	0.094260747	0.237285696	-4.989083757	VIT_214s0060g01960	pectinesterase family protein	chr14:1580383..1582176
CUST_8416_PI425248043	GSVIVT01035747001	VIT_04s0008g04500	1.014769453	6.274708784	2.599551349	0.020887363	0.084944708	-3.626186954	VIT_204s0008g04500	uncharacterized protein	chr4:3873222..3875153
CUST_3701_PI425248043	GSVIVT01016795001	VIT_09s0002g01620	1.014363076	13.11552307	3.491828111	0.003553667	0.025981126	-1.940248587	PGY2	60s ribosomal protein	chr9:1464066..1466320
CUST_765_PI425248304	GSVIVT01002801001	VIT_00s0895g00010	1.014268451	6.093229923	5.085313674	0.000161971	0.004730223	1.06546735	VIT_200s0895g00010	glucan -beta-glucosidase	chrUn:36541565..36544433
CUST_9934_PI425248304	GSVIVT01029878001	VIT_08s0056g00610	1.013087857	7.252003192	2.076476235	0.056587167	0.167073752	-4.539572393	VIT_208s0056g00610	phototropic-responsive nph3-like protein	chr8:892733..896421
CUST_529_PI425248063	GSVIVT01010471001	VIT_01s0010g03530	1.012823571	6.693023398	2.329998597	0.035146471	0.120654132	-4.107800442	VIT_201s0010g03530	elmo domain-containing protein a-like	chr1:20870539..20876551
CUST_11409_PI425248304	GSVIVT01033501001	VIT_08s0007g06460	1.01218916	6.839638754	4.615503182	0.000392236	0.007167192	0.202412716	LAC11	laccase-11	chr8:20217445..20219575
CUST_1616_PI425248043	GSVIVT01006946001	VIT_00s0445g00040	1.011232101	7.14040823	3.611889884	0.002797222	0.022419874	-1.708976497	VIT_200s0445g00040	uncharacterized protein	chrUn:29213966..29218461
CUST_4134_PI425248304	GSVIVT01014218001	VIT_19s0014g01490	1.010940764	8.073137765	3.586071298	0.002944859	0.023152471	-1.758719536	VIT_219s0014g01490	probable beta- -galactosyltransferase 14-like	chr19:1585936..1592494
CUST_7591_PI425248304	GSVIVT01024205001	VIT_03s0038g00320	1.01081748	6.984337794	4.905896242	0.000226329	0.005395591	0.739055583	VIT_203s0038g00320	uncharacterized protein	chr3:291232..302906
CUST_8994_PI425248304	GSVIVT01027610001	VIT_15s0048g00930	1.010339361	6.618700421	4.313381535	0.000702061	0.009784355	-0.365499127	KU80	atp-dependent dna helicase 2 subunit ku80-like	chr15:15062588..15072435
CUST_1373_PI425248304	GSVIVT01005227001	VIT_00s0267g00030	1.009628613	9.699915375	1.259039116	0.228440157	0.434348201	-5.717801369	VIT_200s0267g00030	protein	chrUn:19519739..19526528
CUST_289_PI425248063	GSVIVT01010104001	VIT_01s0010g00580	1.009542179	8.120795837	3.177872923	0.006651017	0.039160778	-2.54284527	VIT_201s0010g00580	translin-associated protein x-like isoform 1	chr1:15551007..15556266
CUST_7121_PI425248304	GSVIVT01023023001	VIT_12s0034g00950	1.009054409	9.252841773	2.143177156	0.049996977	0.153599259	-4.428301766	VIT_212s0034g00950	kinetochore protein	chr12:16762778..16770041
CUST_3425_PI425248304	GSVIVT01011287001	VIT_13s0106g00790	1.008669353	8.400051594	4.584819334	0.000415939	0.007397839	0.145151839	VIT_213s0106g00790	mevalonate diphosphate decarboxylase	chr13:10643907..10652343
CUST_982_PI425248063	GSVIVT01012011001	VIT_01s0011g02440	1.008605643	7.535023071	5.578247884	6.60E-05	0.003187461	1.939828441	VIT_201s0011g02440	hd domain-containing protein 2-like	chr1:2202688..2225478
CUST_2236_PI425248063	GSVIVT01020238001	--	1.008357883	7.427739092	3.757344875	0.002094621	0.018694194	-1.428817369		NA	chr1:8694650..8695830
CUST_3655_PI425248304	GSVIVT01012724001	VIT_10s0116g01735	1.008319533	8.532536828	2.732372167	0.016100356	0.070836773	-3.382270389	ATPC1	atp synthase gamma chloroplastic-like isoform 1	chr10:1013056..1025984
CUST_8952_PI425248304	GSVIVT01027541001	VIT_15s0048g01690	1.008182117	6.261129543	2.87261713	0.012206533	0.058821735	-3.121032194	CYP704A2	cytochrome p450 monooxygenase cyp704g7	chr15:15891923..15894930
CUST_1064_PI425248043	GSVIVT01004596001	VIT_00s1455g00020	1.00816085	7.791866374	4.59630405	0.000406899	0.007314556	0.1665959	VIT_200s1455g00020	NA	chrUn:39156427..39157012
CUST_4505_PI425248043	GSVIVT01020259001	VIT_19s0027g01880	1.008128282	11.61810398	2.294330195	0.03761497	0.126660711	-4.169926906	VIT_219s0027g01880	vacuolar amino acid transporter 1-like	chr19:22155045..22157218
CUST_6024_PI425248043	GSVIVT01026443001	VIT_04s0044g01750	1.007470238	9.112734372	5.071588605	0.000166146	0.004774317	1.040644592	NTRA	thioredoxin reductase	chr4:23600816..23604300
CUST_530_PI425248304	GSVIVT01001639001	VIT_05s0165g00210 VIT_05s0165g00200	1.00731386	5.582727268	5.225831903	0.000124994	0.004206294	1.318157251	VIT_205s0165g00210 VIT_205s0165g00200	tryptophan rna-binding attenuator protein	chr5:21645985..21653689
CUST_9295_PI425248304	GSVIVT01028250001	VIT_07s0005g02620	1.007226049	10.04144907	4.987215788	0.000194385	0.005040977	0.887510351	VIT_207s0005g02620	protein	chr7:4938227..4945454
CUST_12534_PI425248304	GSVIVT01036145001	VIT_06s0080g00290	1.006198229	8.463101019	1.79588704	0.093942714	0.236747742	-4.986161899	ATC	terminal flowering 1 protein 1	chr6:20199446..20200942
CUST_7430_PI425248304	GSVIVT01023894001	VIT_03s0038g03650	1.006187336	10.11119668	3.604927503	0.002836283	0.022619701	-1.722390574	VIT_203s0038g03650	small nuclear ribonucleoprotein sm d3	chr3:2617962..2619973
CUST_8415_PI425248304	GSVIVT01025841001	VIT_08s0040g00390	1.005796831	13.13517855	2.963452697	0.010193995	0.051993722	-2.95016123	CRD1	magnesium-protoporphyrin ix monomethyl ester	chr8:11320916..11323320
CUST_5683_PI425248043	GSVIVT01024961001	VIT_06s0004g04720	1.004551543	10.78957715	3.06214957	0.008376882	0.045464495	-2.763280754	TIM9	mitochondrial import inner membrane translocase subunit tim9	chr6:5660990..5664273
CUST_2453_PI425248304	GSVIVT01008749001	VIT_18s0001g00990	1.003413709	7.24682645	2.293423372	0.03767981	0.126814844	-4.171500933	CPK29	calcium-dependent protein kinase 29-like isoform 1	chr18:1691068..1697042
[truncated: 13 more rows]

## Sheet: UP
Supplementary Data 3. Genes up- or down-regulated at water deficit (WD) condition, compared to over-irrigation (OI) in Italia
ProbeName	SystematicName	GeneID_V1	logFC	AveExpr	t	P.Value	adj.P.Val	B	GeneName	Description	Map
CUST_4273_PI425248043	GSVIVT01018878001	VIT_04s0023g02480	-9.107826395	11.62450628	-7.690694459	2.05E-06	0.000878209	5.275899545	VIT_204s0023g02480	dehydrin 1	chr4:19034478..19035506
CUST_1599_PI425248063	GSVIVT01016413001	VIT_13s0019g03000	-6.424185944	10.50451991	-8.135439888	1.06E-06	0.000629252	5.893673112	HSP18	kda class i heat shock protein	chr13:4149115..4151088
CUST_7828_PI425248304	GSVIVT01024713001	VIT_06s0004g06830	-6.130890748	10.14781528	-4.704382177	0.000331129	0.006567446	0.367694814	ASN1	asparagine synthetase	chr6:7527765..7531758
CUST_4488_PI425248043	GSVIVT01019849001	VIT_02s0025g04340	-5.82195261	9.73317918	-5.036862898	0.000177215	0.004925447	0.977730354	OSM34	osmotin-like protein osm34	chr2:3822830..3825957
CUST_4302_PI425248043	GSVIVT01019012001	VIT_04s0023g01330	-5.81122362	10.23483474	-4.660080833	0.000360254	0.006836342	0.285420049	HB40	homeodomain leucine zipper protein	chr4:17798124..17799885
CUST_43_PI425248027	Z54234chitinase	VIT_03s0038g03400	-5.444691683	11.20442804	-6.991293081	6.06E-06	0.001382256	4.246162228	HCHIB	chitinase	chr3:2462698..2463948
CUST_1213_PI425248304	GSVIVT01004595001	VIT_00s1455g00010	-5.419824685	10.33430996	-6.492127894	1.37E-05	0.001828603	3.466219234	EXLB1	expansin-like b1	chrUn:39154328..39155898
CUST_7205_PI425248043	GSVIVT01030860001	VIT_14s0030g01070	-5.273615167	9.091644482	-6.081032804	2.73E-05	0.002211092	2.795267182	VIT_214s0030g01070	NA	chr14:17872987..17873220
CUST_5374_PI425248043	GSVIVT01023922001	VIT_03s0038g03400	-5.195379207	9.634786782	-6.260398345	2.01E-05	0.002058415	3.091191314	HCHIB	chitinase	chr3:2462648..2464101
CUST_2027_PI425248063	GSVIVT01019952001	VIT_01s0026g02710	-5.093509094	9.816283448	-4.515372933	0.000475195	0.007991508	0.015188816	NAP	nac domain protein	chr1:12441952..12443272
CUST_1460_PI425248304	GSVIVT01005915001	VIT_00s0309g00050	-5.081785	10.1392475	-6.204867151	2.21E-05	0.002132773	3.000099004	EXLB1	expansin-like b1-like	chrUn:22613258..22614886
CUST_5365_PI425248043	GSVIVT01023909001	--	-4.970824176	8.931281843	-10.31278013	5.90E-08	0.000157021	8.542002449		NA	chr3:2530531..2532361
CUST_3856_PI425248043	GSVIVT01017322001	VIT_09s0002g06790	-4.940529224	8.089741702	-9.245838865	2.29E-07	0.000383773	7.318226191	VIT_209s0002g06790	hsp20-like chaperone	chr9:6710092..6711196
CUST_5314_PI425248304	GSVIVT01017307001	VIT_09s0002g06650	-4.750767096	7.56162157	-4.458148322	0.000530525	0.008368642	-0.092269468	VIT_209s0002g06650	probable polygalacturonase at3g15720-like	chr9:6564403..6567208
CUST_7099_PI425248043	GSVIVT01030534001	VIT_12s0059g01630	-4.72203965	8.113281252	-5.353863943	9.89E-05	0.003808041	1.546042315	VIT_212s0059g01630	ubiquitin and wlm domain-containing protein	chr12:6545100..6546456
CUST_172_PI425248027	XM002284632LOC100243607	VIT_19s0014g03290	-4.512397461	10.39837899	-5.709740252	5.22E-05	0.002889867	2.16719363	RD26	nac domain protein nac4	chr19:3412520..3414207
CUST_1052_PI425248043	GSVIVT01004469001	VIT_00s1355g00020	-4.297154995	7.538546	-5.865598547	3.97E-05	0.002574846	2.433368127	EXLB1	expansin-like b1-like	chrUn:38713340..38714281
CUST_9158_PI425248043	GSVIVT01038619001	VIT_16s0098g01170	-4.219051636	7.456896585	-4.954231947	0.000206738	0.005159735	0.827396584	HB-12	homeobox-leucine zipper protein athb-12	chr16:21439501..21441052
CUST_473_PI425248043	GSVIVT01001833001	--	-4.187142298	7.740028392	-10.50420446	4.68E-08	0.000138412	8.747794844		NA	chr14:26184035..26186471
CUST_4786_PI425248043	GSVIVT01021092001	VIT_10s0003g00090	-4.170404882	11.85609662	-5.020427914	0.000182718	0.004951521	0.947899522	DYL1	dormancy-associated 1	chr10:1397937..1399285
CUST_9284_PI425248304	GSVIVT01028236001	VIT_07s0005g02490	-4.155180133	8.287474778	-4.636503588	0.000376819	0.007005786	0.241544308	CYP709B2	cytochrome p450	chr7:4846491..4849285
CUST_8230_PI425248043	GSVIVT01035062001	VIT_05s0077g01570	-4.141126017	8.037415597	-5.461163064	8.15E-05	0.003499272	1.735250216	MLP423	pathogenesis-related protein 10	chr5:1260027..1260999
CUST_5338_PI425248043	GSVIVT01023830001	VIT_03s0038g04320	-4.123292902	8.03986671	-4.743455445	0.00030746	0.006290743	0.440075544	SAE2	sumo-activating enzyme subunit 2	chr3:3151787..3152495
CUST_683_PI425248063	GSVIVT01011637001	VIT_01s0011g05930	-4.091791075	8.15196856	-7.018302938	5.80E-06	0.001382256	4.287284397	VIT_201s0011g05930	probable s-adenosylmethionine-dependent methyltransferase at5g37990	chr1:5687002..5688994
CUST_4223_PI425248304	GSVIVT01014386001	VIT_19s0014g03130	-4.070917644	8.832894675	-3.459963943	0.003786969	0.027083957	-2.001592098	VIT_219s0014g03130	stem-specific protein	chr19:3286083..3287727
CUST_7064_PI425248043	GSVIVT01030403001	--	-4.044743222	11.22267332	-4.523370441	0.00046795	0.007930699	0.030180755		NA	chr12:5293490..5294535
CUST_3979_PI425248043	GSVIVT01017691001	VIT_05s0020g00840	-4.043567615	7.211563102	-5.972287627	3.30E-05	0.002374828	2.613468923	VIT_205s0020g00840	late embryogenesis abundant protein d-29-like	chr5:2683950..2685430
CUST_8747_PI425248304	GSVIVT01027028001	VIT_15s0046g01560	-4.038515599	8.905027492	-11.40561338	1.64E-08	0.000109302	9.665046354	BAG6	bcl-2-associated athanogene 6	chr15:18496035..18501265
CUST_2803_PI425248043	GSVIVT01013151001	--	-4.006473496	6.660012676	-7.466499686	2.88E-06	0.001000824	4.953693301		NA	chr2:7535738..7537278
CUST_10986_PI425248304	GSVIVT01032392001	VIT_14s0066g00400	-3.88059591	9.481596646	-4.587690733	0.00041366	0.007395083	0.150514577	VIT_214s0066g00400	chalcone isomerase	chr14:26914733..26916386
CUST_3418_PI425248043	GSVIVT01015284001	VIT_11s0016g02980	-3.833275839	10.12525972	-4.320636058	0.000692239	0.009731927	-0.351762567	OXS3	oxidative stress 3	chr11:2383672..2384701
CUST_1462_PI425248304	GSVIVT01005917001	VIT_00s0309g00090	-3.82415602	9.519913536	-5.006534357	0.000187508	0.005001304	0.922654323	EXLB1	expansin-like b1-like	chrUn:22639541..22641104
CUST_272_PI425248027	XM002283566LOC100253707	--	-3.822125083	10.47322688	-5.757600198	4.80E-05	0.002771817	2.249314475		NA	chr8:20638841..20640643
CUST_2326_PI425248304	GSVIVT01008534001	VIT_17s0000g01460	-3.79188519	8.792567193	-4.608932208	0.000397192	0.007198427	0.190158732	KING1	snf1-related protein kinase regulatory subunit gamma-1-like	chr17:1033934..1037516
CUST_4259_PI425248043	GSVIVT01018807001	VIT_04s0023g03130	-3.753671856	11.05427037	-4.838048643	0.000257124	0.005760809	0.614565158	HIS1-3	histone h1	chr4:19696477..19697718
CUST_176_PI425248043	GSVIVT01000687001	VIT_19s0140g00120	-3.745496811	11.0428353	-4.200311618	0.000875033	0.011078887	-0.580155488	ATGA2OX1	gibberellin 2-oxidase	chr19:15497729..15499650
CUST_3695_PI425248304	GSVIVT01012857001	VIT_11s0118g00480	-3.726979644	9.009540954	-7.158388219	4.65E-06	0.001267477	4.498798172	VIT_211s0118g00480	f-box lrr-repeat protein	chr11:6231269..6264098
CUST_2115_PI425248304	GSVIVT01008148001	VIT_17s0000g04920	-3.63707047	6.479662771	-13.05223979	2.86E-09	3.80E-05	11.14202898	HK3	histidine kinase 3	chr17:5354564..5357443
CUST_6419_PI425248043	GSVIVT01028033001	VIT_07s0005g00660	-3.634799442	12.73895428	-5.219689312	0.000126411	0.004206294	1.307167049	SAG21	late embryogenesis abundant protein	chr7:3321098..3322169
CUST_1215_PI425248043	GSVIVT01005210001	--	-3.596952882	7.671726034	-3.54120653	0.003220348	0.024363144	-1.845149827		NA	chrUn:19215643..19217032
CUST_6066_PI425248304	GSVIVT01019403001	VIT_02s0025g00240	-3.592887805	7.92187733	-6.291815944	1.91E-05	0.002031021	3.14251916	BETA-OHASE	beta-carotene hydroxylase	chr2:360000..362037
CUST_7895_PI425248304	GSVIVT01024854001	VIT_06s0004g05650	-3.583328979	9.465407296	-4.578837665	0.000420729	0.007452399	0.13397743	VIT_206s0004g05650	uncharacterized protein	chr6:6468016..6471011
CUST_9015_PI425248043	GSVIVT01038126001	VIT_05s0094g00360	-3.546027415	11.09950562	-2.901327408	0.011531547	0.056500331	-3.067153757	EP3	class iv chitinase	chr5:23676504..23677910
CUST_2440_PI425248043	GSVIVT01010719001	--	-3.516972388	9.495028882	-4.188980666	0.000894618	0.011208604	-0.601721425		NA	chr13:12747651..12749219
CUST_45_PI425248027	AY137377Chi4C	VIT_05s0094g00360	-3.462066443	10.12627102	-2.597794189	0.020959106	0.085120233	-3.629387936	EP3	class iv chitinase	chr5:23676501..23677878
CUST_9245_PI425248304	GSVIVT01028176001	VIT_07s0005g01980	-3.457627204	6.516298726	-5.828373324	4.24E-05	0.002653873	2.370125205	GolS1	galactinol synthase	chr7:4422473..4424163
CUST_9244_PI425248304	GSVIVT01028174001	VIT_07s0005g01970	-3.45653446	6.548934882	-5.166672218	0.00013936	0.004440312	1.212096245	GolS1	galactinol synthase	chr7:4416339..4418032
CUST_3306_PI425248304	GSVIVT01011037001	VIT_07s0104g00930	-3.451786278	9.044752464	-6.760151803	8.79E-06	0.001594039	3.889728802	GID1B	gibberellin receptor	chr7:2061399..2063976
CUST_9162_PI425248043	GSVIVT01038631001	VIT_16s0098g01060	-3.409827252	7.794869274	-6.597979974	1.15E-05	0.001735649	3.634791192	HSP21	chloroplast low molecular weight heat shock protein	chr16:21339142..21340093
[truncated: 1,813 more rows]
