# Supplementary material for: Transcriptomic and genomic structural variation analyses on grape cultivars reveal new insights into the genotype-dependent responses to water stress
Source: Sci Rep. 2019 Feb 26;9:2809. doi: 10.1038/s41598-019-39010-x (PMC6391451; doi:10.1038/s41598-019-39010-x)
Supplement: Supplementary file 5 — Dataset 4 [file 41598_2019_39010_MOESM5_ESM.xlsx]

## Sheet: Response to hormone
Supplementary Data 4. Differentially expressed genes belonging to significant pathways
Significant term	GeneID_V1	Regulation under WDa	Regulation between cvs at WDb	Map	GeneName	Description	GOs	GO Names
Response to ABA	VIT_11s0149g00190	DOWN IT		chr11:7056518..7060532	DRS1	wd repeat-containing protein 76-like	GO:0009737;GO:0009414;GO:0005515	P:response to abscisic acid; P:response to water deprivation; C:Cul4-RING E3 ubiquitin ligase complex; C:cytoplasm; F:nucleotide binding; F:protein binding
Response to ABA	VIT_12s0142g00440	DOWN IT	UP in AR	chr12:358994..359834	HVA22F	hva22-like protein f	GO:0016020	C:membrane
Response to ABA	VIT_07s0005g00080	DOWN IT/ DOWN AR	UP in AR	chr7:2887397..2888719	PCC13-62	desiccation-related protein pcc13-62	GO:0016023;GO:0003676;GO:0000166	C:cytoplasmic membrane-bounded vesicle; F:nucleic acid binding; F:nucleotide binding
ABA/Ethylene signal transduction	VIT_16s0013g00980	DOWN IT	DOWN in AR	chr16:6705921..6706748	ERF5	ethylene-responsive transcription factor 5	GO:0003700;GO:0003677;GO:0006355;GO:0005667;GO:0045449	F:transcription factor activity, sequence-specific DNA binding; F:DNA binding; P:regulation of transcription, DNA-templated; C:transcription factor complex; P:regulation of transcription, DNA-templated
ABA/Ethylene signal transduction	VIT_16s0013g00990	DOWN IT	DOWN in AR	chr16:6726119..6741140	ERF5	ethylene-responsive transcription factor 5	GO:0003700;GO:0003677;GO:0006355;GO:0005667;GO:0045449	F:transcription factor activity, sequence-specific DNA binding; F:DNA binding; P:regulation of transcription, DNA-templated; C:transcription factor complex; P:regulation of transcription, DNA-templated
ABA/Ethylene signal transduction	VIT_16s0013g00950	DOWN IT	DOWN in AR	chr16:6676172..6677138	ERF5	ethylene-responsive transcription factor 5	GO:0003700;GO:0003677;GO:0006355;GO:0005667;GO:0045449	F:transcription factor activity, sequence-specific DNA binding; F:DNA binding; P:regulation of transcription, DNA-templated; C:transcription factor complex; P:regulation of transcription, DNA-templated
ABA/Ethylene signal transduction	VIT_16s0013g01060	DOWN IT	DOWN in AR	chr16:6870574..6871530	ERF5	ethylene-responsive transcription factor 5	GO:0003700;GO:0003677;GO:0006355;GO:0005667;GO:0045449	F:transcription factor activity, sequence-specific DNA binding; F:DNA binding; P:regulation of transcription, DNA-templated; C:transcription factor complex; P:regulation of transcription, DNA-templated
ABA/Ethylene signal transduction	VIT_16s0013g01050	DOWN IT	DOWN in AR	chr16:6847616..6850269	ERF5	ethylene-responsive transcription factor 5	GO:0003700;GO:0003677;GO:0006355;GO:0005667;GO:0045449	F:transcription factor activity, sequence-specific DNA binding; F:DNA binding; P:regulation of transcription, DNA-templated; C:transcription factor complex; P:regulation of transcription, DNA-templated
Response to ABA	VIT_13s0067g01240	UP IT	DOWN in AR	chr13:712916..714472	GEA6	early-methionine-labelled polypeptide	GO:0009845;GO:0009933;GO:0009909;GO:0009640;GO:0010228;GO:0016114;GO:0016567;GO:0019915;GO:0009737;GO:0050826;GO:0005737;GO:0010182;GO:0048700;GO:0009793	P:seed germination; P:meristem structural organization; P:regulation of flower development; P:photomorphogenesis; P:vegetative to reproductive phase transition of meristem; P:terpenoid biosynthetic process; P:protein ubiquitination; P:lipid storage; P:response to abscisic acid; P:response to freezing; C:cytoplasm; P:sugar mediated signaling pathway; P:acquisition of desiccation tolerance in seed;…
Response to ABA	VIT_13s0067g01250	UP IT	DOWN in AR	chr13:714500..715137	GEA6	early-methionine-labelled polypeptide	GO:0048700;GO:0006950;GO:0009737	P:acquisition of desiccation tolerance in seed; P:response to stress; P:response to abscisic acid
Response to ABA	VIT_01s0010g01840	UP IT		chr1:18388463..18389993	VIT_201s0010g01840	protein	GO:0005737;GO:0010286	C:cytoplasm; P:heat acclimation
Response to JA and ABA	VIT_19s0014g03820	UP IT		chr19:3913823..3915339	MYB102	myb-related protein m4	GO:0009753;GO:0042335;GO:0016049;GO:0080091;GO:0009651;GO:0009611;GO:0003677;GO:0010200;GO:0009737;GO:0050794;GO:0009723;GO:0003682;GO:0000785	P:response to jasmonic acid; P:cuticle development; P:cell growth; P:regulation of raffinose metabolic process; P:response to salt stress; P:response to wounding; F:DNA binding; P:response to chitin; P:response to abscisic acid; P:regulation of cellular process; P:response to ethylene; F:chromatin binding; C:chromatin
Response to giberellin and ABA	VIT_12s0057g01330	UP IT	DOWN in AR	chr12:10069804..10071244	XERICO	ring u-box domain-containing protein	GO:0009739;GO:0010200;GO:0005515;GO:0008270;GO:0009687;GO:0009651	P:response to gibberellin; P:response to chitin; F:protein binding; F:zinc ion binding; P:abscisic acid metabolic process; P:response to salt stress
Response to ABA	VIT_16s0100g00380	DOWN IT	DOWN in AR	chr16:15813713..15814830	DREB1A	cbf4-like protein	GO:0009414;GO:0006355;GO:0003677;GO:0009631;GO:0003700;GO:0005667;GO:0045449	P:response to water deprivation; P:regulation of transcription, DNA-templated; F:DNA binding; P:cold acclimation; F:transcription factor activity, sequence-specific DNA binding; C:transcription factor complex; P:regulation of transcription, DNA-templated
Response to ABA	VIT_02s0025g04460	DOWN IT	DOWN in AR	chr2:3923541..3929358	ddf2	ap2 erf domain-containing transcription factor	GO:0016049;GO:0048510;GO:0009414;GO:0010371;GO:0009651;GO:0006355;GO:0043565;GO:0009631;GO:0003700;GO:0005667;GO:0045449	P:cell growth; P:regulation of timing of transition from vegetative to reproductive phase; P:response to water deprivation; P:regulation of gibberellin biosynthetic process; P:response to salt stress; P:regulation of transcription, DNA-templated; F:sequence-specific DNA binding; P:cold acclimation; F:transcription factor activity, sequence-specific DNA binding; C:transcription factor complex; P:r…
Response to ABA	VIT_15s0046g02000	DOWN IT		chr15:18819105..18821478	MPK4	probable polygalacturonase-like	GO:0005576;GO:0016021;GO:0004650;GO:0005618;GO:0005982;GO:0005985	C:extracellular region; C:integral component of membrane; F:polygalacturonase activity; C:cell wall; P:starch metabolic process; P:sucrose metabolic process
Response to ABA	VIT_03s0038g02290	DOWN IT	UP in AR	chr3:1565072..1567815	ERD7	erd7 protein, amino acid	GO:0015800;GO:0015175;GO:0015804;GO:0015174;GO:0015172;GO:0016021;GO:0015399;GO:0015809	P:neutral amino acid transport; P:regulation of plant-type hypersensitive response; F:acidic amino acid transmembrane transporter activity; C:integral component of membrane; F:basic amino acid transmembrane transporter activity; P:ammonium transport; P:amino acid import; F:neutral amino acid transmembrane transporter activity; P:nucleotide transport; P:arginine transport; P:protein targeting to m…
Response to ABA	VIT_02s0025g04460	UP IT	DOWN in AR	chr11:2548079..2561422	ABI1	probable protein phosphatase 2c 6-like	GO:0009788;GO:0031348;GO:0009611;GO:0010119;GO:0009867;GO:0009862;GO:0009414;GO:0019901;GO:0010363;GO:0009873;GO:0006612;GO:0005509;GO:0050832;GO:0008287;GO:0043069;GO:0042538;GO:0000303;GO:0000165;GO:0010029;GO:0006914;GO:0009409;GO:0009408;GO:0006470;GO:0030968;GO:0005634;GO:0009733;GO:0004722;GO:0010205	P:negative regulation of abscisic acid-activated signaling pathway; P:negative regulation of defense response; P:response to wounding; P:regulation of stomatal movement; P:jasmonic acid mediated signaling pathway; P:systemic acquired resistance, salicylic acid mediated signaling pathway; P:response to water deprivation; F:protein kinase binding; P:regulation of plant-type hypersensitive response;…
Response to ABA	VIT_16s0098g01170	UP IT	DOWN in AR	chr16:21439501..21441052	HB-12	homeobox-leucine zipper protein athb-12	GO:0009615;GO:0009414;GO:0009651;GO:0009737;GO:0003700;GO:0045893;GO:0000976;GO:0005667;GO:0045449	P:response to virus; P:response to water deprivation; P:response to salt stress; P:response to abscisic acid; F:transcription factor activity, sequence-specific DNA binding; P:positive regulation of transcription, DNA-templated; F:transcription regulatory region sequence-specific DNA binding; C:transcription factor complex; P:regulation of transcription, DNA-templated
Response to ABA	VIT_16s0098g01170	UP IT	DOWN in AR	chr3:7125278..7126323	STZ	zinc finger protein zat10-like	GO:0042538;GO:0010117;GO:0035264;GO:0009414;GO:0009644;GO:0009611;GO:0009409;GO:0006979;GO:0010200;GO:0009737;GO:0005634;GO:0008270;GO:0015979;GO:0003676	P:hyperosmotic salinity response; P:photoprotection; P:multicellular organism growth; P:response to water deprivation; P:response to high light intensity; P:response to wounding; P:response to cold; P:response to oxidative stress; P:response to chitin; P:response to abscisic acid; C:nucleus; F:zinc ion binding; P:photosynthesis; F:nucleic acid binding
Response to ABA	VIT_18s0001g10450	UP IT		chr18:8761894..8769250	ABF2	dna binding	GO:0009414;GO:0009651;GO:0006355;GO:0043565;GO:0010255;GO:0003700;GO:0009738;GO:0005667;GO:0045449	P:response to water deprivation; P:response to salt stress; P:regulation of transcription, DNA-templated; F:sequence-specific DNA binding; P:glucose mediated signaling pathway; F:transcription factor activity, sequence-specific DNA binding; P:abscisic acid-activated signaling pathway; C:transcription factor complex; P:regulation of transcription, DNA-templated
Response to ABA	VIT_04s0008g03930	UP IT	DOWN in AR	chr4:3274431..3276202	RD22	dehydration-responsive protein rd22	GO:0009737;GO:0009269;GO:0009651	P:response to abscisic acid; P:response to desiccation; P:response to salt stress
Response to ABA	VIT_19s0014g03290	UP IT	UP in AR	chr19:3412514..3414239	RD26	nac domain protein nac4	GO:0009414;GO:0006355;GO:0003677;GO:0009737;GO:0005634	P:response to water deprivation; P:regulation of transcription, DNA-templated; F:DNA binding; P:response to abscisic acid; C:nucleus
ABA/Ethylene signal transduction	VIT_09s0002g09140	UP IT/UP AR	UP in AR	chr9:10792005..10792827	ERF	ap2 erf domain-containing transcription factor	GO:0050896;GO:0006355;GO:0044699;GO:0003677;GO:0003700;GO:0005667;GO:0045449	P:regulation of transcription, DNA-templated; P:fruit development; F:DNA binding; P:hormone-mediated signaling pathway; F:transcription factor activity, sequence-specific DNA binding; C:transcription factor complex; P:regulation of transcription, DNA-templated
Auxin signaling	VIT_07s0141g00270	DOWN IT		chr7:165517..166674	ATAUX2-11	auxin-induced protein	GO:0006417;GO:0006355;GO:0009536;GO:0046983;GO:0009734;GO:0005634	P:regulation of translation; P:regulation of transcription, DNA-templated; C:plastid; F:protein dimerization activity; P:auxin-activated signaling pathway; C:nucleus
Auxin signaling	VIT_09s0002g04080	DOWN IT		chr9:3749844..3753841	PAP2	auxin-responsive protein	GO:0006417;GO:0006355;GO:0009536;GO:0046983;GO:0009734;GO:0005634	P:regulation of translation; P:regulation of transcription, DNA-templated; C:plastid; F:protein dimerization activity; P:auxin-activated signaling pathway; C:nucleus
Auxin signaling	VIT_09s0002g05150	DOWN IT	UP in AR	chr9:4850951..4853220	IAA19	auxin-induced protein	GO:0006355;GO:0080086;GO:0009741;GO:0009606;GO:0046983;GO:0048527;GO:0009734;GO:0005634;GO:0009704	P:regulation of transcription, DNA-templated; P:stamen filament development; P:response to brassinosteroid; F:protein dimerization activity; P:lateral root development; P:auxin-activated signaling pathway; C:nucleus; P:de-etiolation
Response to auxin	VIT_03s0038g01080	DOWN IT		chr3:858886..859170	VIT_203s0038g01080	auxin-induced protein 15a	GO:0009734;GO:0005739;GO:0005516	P:auxin-activated signaling pathway; C:mitochondrion; F:calmodulin binding
Response to auxin	VIT_03s0038g01100	DOWN IT		chr3:864608..864874	VIT_203s0038g01100	auxin-induced protein 15a	GO:0009734;GO:0005739;GO:0005516	P:auxin-activated signaling pathway; C:mitochondrion; F:calmodulin binding
Response to auxin	VIT_03s0038g01120	DOWN IT		chr3:867890..868156	VIT_203s0038g01120	auxin-induced protein 15a	GO:0009734;GO:0005739;GO:0005516	P:auxin-activated signaling pathway; C:mitochondrion; F:calmodulin binding
Response to auxin	VIT_03s0038g01160	DOWN IT		chr3:883689..883976	VIT_203s0038g01160	auxin-induced protein 15a	GO:0009734;GO:0005739;GO:0005516	P:auxin-activated signaling pathway; C:mitochondrion; F:calmodulin binding
Response to auxin	VIT_03s0038g01180	DOWN IT		chr3:888666..888953	VIT_203s0038g01180	auxin-induced protein 15a	GO:0009734;GO:0005739;GO:0005516	P:auxin-activated signaling pathway; C:mitochondrion; F:calmodulin binding
Response to auxin	VIT_03s0038g01220	DOWN IT		chr3:897891..898178	VIT_203s0038g01220	auxin-induced protein 15a	GO:0009734;GO:0005739;GO:0005516	P:auxin-activated signaling pathway; C:mitochondrion; F:calmodulin binding
Response to auxin	VIT_03s0038g01260	DOWN IT		chr3:905892..909162	VIT_203s0038g01260	auxin-induced protein 15a	GO:0009734;GO:0005739;GO:0005516	P:auxin-activated signaling pathway; C:mitochondrion; F:calmodulin binding
Response to auxin	VIT_04s0023g00520	DOWN IT	UP in AR	chr4:16755874..16756164	VIT_204s0023g00520	auxin-induced protein 10a5	GO:0009734;GO:0005739;GO:0005516	P:auxin-activated signaling pathway; C:mitochondrion; F:calmodulin binding
Response to auxin	VIT_04s0023g00540	DOWN IT		chr4:16767618..16770353	VIT_204s0023g00540	auxin-induced protein 10a5	GO:0009734;GO:0005739;GO:0005516	P:auxin-activated signaling pathway; C:mitochondrion; F:calmodulin binding
Response to auxin	VIT_10s0116g01020	DOWN IT		chr10:507749..508892	VIT_210s0116g01020	auxin induced-like protein	GO:0004497;GO:0005886;GO:0016021	F:monooxygenase activity; C:plasma membrane; C:integral component of membrane
Response to auxin	VIT_18s0001g03610	DOWN IT		chr18:3401893..3411202	VIT_218s0001g03610	duf246 domain-containing protein at1g04910-like	GO:0005794;GO:0016757	C:Golgi apparatus; F:transferase activity, transferring glycosyl groups
Auxin signal transduction	VIT_04s0023g00320	DOWN IT		chr4:16483825..16487265	PIN5	auxin efflux carrier component 8	GO:0055085;GO:0080162;GO:0005739;GO:0016021;GO:0009926;GO:0009555;GO:0009672;GO:0010252;GO:0009734;GO:0005783;GO:0006812	P:transmembrane transport; P:intracellular auxin transport; C:mitochondrion; C:integral component of membrane; P:auxin polar transport; P:pollen development; F:auxin:proton symporter activity; P:auxin homeostasis; P:auxin-activated signaling pathway; C:endoplasmic reticulum; P:cation transport
Response to auxin	VIT_10s0597g00010	UP IT		chr10:1276331..1277450	VIT_210s0597g00010	tsjt1-like protein	GO:0009862;GO:0010310;GO:0009506;GO:0005886;GO:0005515;GO:0001666;GO:0005634;GO:0005829	P:systemic acquired resistance, salicylic acid mediated signaling pathway; P:regulation of hydrogen peroxide metabolic process; C:plasmodesma; C:plasma membrane; F:protein binding; P:response to hypoxia; C:nucleus; C:cytosol
Response to auxin	VIT_05s0020g02770	UP IT		chr5:4484044..4487627	AILP1	aluminum-induced protein	GO:0009733;GO:0005737;GO:0005886;GO:0010044	P:response to auxin; C:cytoplasm; C:plasma membrane; P:response to aluminum ion
Response to auxin	VIT_19s0014g03130	UP IT	UP in AR	chr19:3286083..3287727	VIT_219s0014g03130	stem-specific protein	GO:0009862;GO:0010310;GO:0009506;GO:0005886;GO:0005515;GO:0001666;GO:0005634;GO:0005829	P:systemic acquired resistance, salicylic acid mediated signaling pathway; P:regulation of hydrogen peroxide metabolic process; C:plasmodesma; C:plasma membrane; F:protein binding; P:response to hypoxia; C:nucleus; C:cytosol
Ethylene signal transduction	VIT_16s0013g01070	DOWN IT	DOWN in AR	chr16:6903437..6904334	ERF5	ethylene-responsive transcription factor 5	GO:0003700;GO:0003677;GO:0006355;GO:0005667;GO:0045449	F:transcription factor activity, sequence-specific DNA binding; F:DNA binding; P:regulation of transcription, DNA-templated; C:transcription factor complex; P:regulation of transcription, DNA-templated
Ethylene signal transduction	VIT_16s0013g00970	DOWN IT	DOWN in AR	chr16:6692473..6693594	ERF5	ethylene-responsive transcription factor 5	GO:0003700;GO:0003677;GO:0006355;GO:0005667;GO:0045449	F:transcription factor activity, sequence-specific DNA binding; F:DNA binding; P:regulation of transcription, DNA-templated; C:transcription factor complex; P:regulation of transcription, DNA-templated
Ethylene signal transduction	VIT_09s0002g09120	UP IT		chr9:10752760..10753553	VIT_209s0002g09120	ap2 erf domain-containing transcription factor	GO:0006355;GO:0010154;GO:0003677;GO:0009755;GO:0003700;GO:0005667;GO:0045449	P:regulation of transcription, DNA-templated; P:fruit development; F:DNA binding; P:hormone-mediated signaling pathway; F:transcription factor activity, sequence-specific DNA binding; C:transcription factor complex; P:regulation of transcription, DNA-templated
Ethylene metabolism	VIT_08s0007g03040	UP IT	DOWN in AR	chr8:17083102..17094082	VIT_208s0007g03040	1-aminocyclopropane-1-carboxylate oxidase	GO:0044248;GO:0055114;GO:0050590;GO:0042221;GO:0010439;GO:0042432	P:cellular catabolic process; P:oxidation-reduction process; F:desacetoxyvindoline 4-hydroxylase activity; P:response to chemical; P:regulation of glucosinolate biosynthetic process; P:indole biosynthetic process
Ethylene metabolism	VIT_06s0004g06790	UP IT		chr6:7476195..7479644	VIT_206s0004g06790	2og-fe oxygenase family protein	GO:0005737;GO:0009693;GO:0005506;GO:0009815;GO:0016706;GO:0055114	C:cytoplasm; P:ethylene biosynthetic process; F:iron ion binding; F:1-aminocyclopropane-1-carboxylate oxidase activity; F:oxidoreductase activity, acting on paired donors, with incorporation or reduction of molecular oxygen, 2-oxoglutarate as one donor, and incorporation of one atom each of oxygen into both donors; P:oxidation-reduction process
Ethylene metabolism	VIT_08s0007g03050	UP IT	DOWN in AR	chr8:17094556..17098033	VIT_208s0007g03050	desacetoxyvindoline 4-	GO:0050590;GO:0010439;GO:0055114;GO:0042432	F:desacetoxyvindoline 4-hydroxylase activity; P:regulation of glucosinolate biosynthetic process; P:oxidation-reduction process; P:indole biosynthetic process
Ethylene metabolism	VIT_03s0017g00830	UP IT		chr3:15940751..15957435	VIT_203s0017g00830	flavonol synthase flavanone 3-	GO:0045431;GO:0005506;GO:0016702;GO:0051555;GO:0050589;GO:0055114	F:flavonol synthase activity; F:iron ion binding; F:oxidoreductase activity, acting on single donors with incorporation of molecular oxygen, incorporation of two atoms of oxygen; P:flavonol biosynthetic process; F:leucocyanidin oxygenase activity; P:oxidation-reduction process
Ethylene metabolism	VIT_03s0017g00710	UP IT		chr3:15617477..15621957	VIT_203s0017g00710	flavonol synthase flavanone 3-	GO:0045431;GO:0005506;GO:0016702;GO:0051555;GO:0050589;GO:0055114	F:flavonol synthase activity; F:iron ion binding; F:oxidoreductase activity, acting on single donors with incorporation of molecular oxygen, incorporation of two atoms of oxygen; P:flavonol biosynthetic process; F:leucocyanidin oxygenase activity; P:oxidation-reduction process
Ethylene metabolism	VIT_16s0098g00860	UP IT	UP in AR	chr16:21183002..21188853	DMR6	2og-fe oxygenase family expressed	GO:0031348;GO:0009813;GO:0009595;GO:0009867;GO:0009697;GO:0009862;GO:0010363;GO:0010310;GO:0010200;GO:0006612;GO:0043900;GO:0050832;GO:0042742;GO:0045486;GO:0005737;GO:0000165;GO:0034976;GO:0001666;GO:0055114	P:negative regulation of defense response; P:flavonoid biosynthetic process; P:detection of biotic stimulus; P:jasmonic acid mediated signaling pathway; P:salicylic acid biosynthetic process; P:systemic acquired resistance, salicylic acid mediated signaling pathway; P:regulation of plant-type hypersensitive response; P:regulation of hydrogen peroxide metabolic process; P:response to chitin; P:pro…
Brassinosteroid metabolism	VIT_01s0150g00210	DOWN IT		chr1:22640306..22644443	CYP51G1	obtusifoliol 14alpha-demethylase	GO:0009086;GO:0055114;GO:0008398;GO:0009055;GO:0032259;GO:0019825;GO:0020037;GO:0000394;GO:0005576;GO:0008168;GO:0005506;GO:0005794;GO:0005783;GO:0019745;GO:0005886;GO:0009793;GO:0016126;GO:0006118	P:methionine biosynthetic process; P:oxidation-reduction process; F:sterol 14-demethylase activity; F:electron carrier activity; P:methylation; F:oxygen binding; F:heme binding; P:RNA splicing, via endonucleolytic cleavage and ligation; C:extracellular region; F:methyltransferase activity; F:iron ion binding; C:Golgi apparatus; C:endoplasmic reticulum; P:pentacyclic triterpenoid biosynthetic proc…
Brassinosteroid metabolism	VIT_01s0010g01200	DOWN IT	UP in AR	chr1:16927370..16938407	DWF1	cell elongation protein diminuto	GO:0005774;GO:0050660;GO:0048653;GO:0016126;GO:0009825;GO:0009664;GO:0010075;GO:0050614;GO:0016021;GO:0043481;GO:0048767;GO:0006084;GO:0005982;GO:0009834;GO:0000271;GO:0008762;GO:0009808;GO:0019344;GO:0000272;GO:0055114;GO:0009932;GO:0005886;GO:0005516;GO:0005634;GO:0016132;GO:0006040	C:vacuolar membrane; F:flavin adenine dinucleotide binding; P:anther development; P:sterol biosynthetic process; P:multidimensional cell growth; P:plant-type cell wall organization; P:regulation of meristem growth; F:delta24-sterol reductase activity; C:integral component of membrane; P:anthocyanin accumulation in tissues in response to UV light; P:root hair elongation; P:acetyl-CoA metabolic pro…
Brassinosteroid metabolism	VIT_06s0004g02100	DOWN IT		chr6:2565436..2567947	HYD1	c- sterol isomerase	GO:0016132;GO:0047750;GO:0016021;GO:0019932;GO:0006084;GO:0000247;GO:0005789;GO:0060964;GO:0005886;GO:0016126	P:brassinosteroid biosynthetic process; F:cholestenol delta-isomerase activity; C:integral component of membrane; P:second-messenger-mediated signaling; P:acetyl-CoA metabolic process; F:C-8 sterol isomerase activity; C:endoplasmic reticulum membrane; P:regulation of gene silencing by miRNA; C:plasma membrane; P:sterol biosynthetic process
Brassinosteroid metabolism	VIT_15s0048g01430	DOWN IT	UP in AR	chr15:15569683..15571391	SMT1	s-adenosyl-methionine-sterol-c- methyltransferase	GO:0005773;GO:0009793;GO:0032259;GO:0003838;GO:0016126	C:vacuole; P:embryo development ending in seed dormancy; P:methylation; F:sterol 24-C-methyltransferase activity; P:sterol biosynthetic process
Brassinosteroid metabolism	VIT_13s0064g00440	DOWN IT	UP in AR	chr13:22063676..22069529	SMT1	24-sterol c-methyltransferase	GO:0005773;GO:0009793;GO:0032259;GO:0003838;GO:0016126	P:brassinosteroid biosynthetic process; P:polyamine catabolic process; C:cytosol; P:coumarin biosynthetic process; C:plasmodesma; P:response to wounding; P:acetyl-CoA metabolic process; F:sterol 24-C-methyltransferase activity; P:methylation; P:cellular modified amino acid biosynthetic process; C:vacuole; C:endoplasmic reticulum; P:pentacyclic triterpenoid biosynthetic process; P:embryo developme…
Cytokinin signal transduction	VIT_01s0011g06190	DOWN IT		chr1:5989546..5998606	WOL	histidine kinase	GO:0009750;GO:0004721;GO:0016036;GO:0009749;GO:0071329;GO:0005034;GO:0031537;GO:0009414;GO:0043424;GO:0033500;GO:0023014;GO:0006355;GO:0042742;GO:0000155;GO:0048509;GO:0048831;GO:0010086;GO:0006468;GO:0019955;GO:0009885;GO:0010029;GO:0010150;GO:0007231;GO:0000160;GO:0009736;GO:0005783;GO:0000156;GO:0005886;GO:0008272;GO:0005524;GO:0035556;GO:0006470;GO:0009365;GO:0045449	P:response to fructose; F:phosphoprotein phosphatase activity; P:cellular response to phosphate starvation; P:response to glucose; P:cellular response to sucrose stimulus; F:osmosensor activity; P:regulation of anthocyanin metabolic process; P:response to water deprivation; F:protein histidine kinase binding; P:carbohydrate homeostasis; P:signal transduction by protein phosphorylation; P:regulati…
Response to gibberelin	VIT_14s0108g00740	DOWN IT	UP in AR	chr14:29446051..29447932	GASA4	gibberellin-regulated protein	GO:0009739;GO:0045454	P:response to gibberellin; P:cell redox homeostasis
Response to gibberelin	VIT_00s0189g00070	DOWN IT		chrUn:9791751..9792551	GASA4	gibberellin-regulated protein 4	GO:0016023	C:cytoplasmic membrane-bounded vesicle
Response to gibberelin	VIT_00s0189g00060	DOWN IT	UP in AR	chrUn:9775242..9775609	GASA4	gibberellin induced protein	GO:0016023	C:cytoplasmic membrane-bounded vesicle
Response to gibberelin	VIT_17s0000g06210	DOWN IT		chr17:6769396..6770752	VIT_217s0000g06210	gibberellin-regulated protein	GO:0009744;GO:0045454;GO:0009749;GO:0005576;GO:0010162;GO:0009750;GO:0009740;GO:0080167	P:response to gibberellin; P:cell redox homeostasis
JA metabolism	VIT_04s0023g03810	DOWN IT	UP in AR	chr4:20315432..20318762	JMT	jasmonate o-	GO:0009695;GO:0030795;GO:0080150;GO:0009611;GO:0006952;GO:0009867;GO:0046686;GO:0052624;GO:0032259;GO:0051707;GO:0016020	P:jasmonic acid biosynthetic process; F:jasmonate O-methyltransferase activity; F:S-adenosyl-L-methionine:benzoic acid carboxyl methyl transferase activity; P:response to wounding; P:defense response; P:jasmonic acid mediated signaling pathway; P:response to cadmium ion; F:2-phytyl-1,4-naphthoquinone methyltransferase activity; P:methylation; P:response to other organism; C:membrane
SA metabolism	VIT_18s0001g00990	DOWN IT	UP in AR	chr18:1691068..1697042	CPK29	calcium-dependent protein kinase 29-like isoform 1	GO:0006468;GO:0003723;GO:0005509;GO:0009627;GO:0004713;GO:0005524;GO:0001522;GO:0009982;GO:0005737;GO:0004683;GO:0005634;GO:0005886;GO:0009697;GO:0009069	P:protein phosphorylation; F:RNA binding; F:calcium ion binding; P:systemic acquired resistance; F:protein tyrosine kinase activity; F:ATP binding; P:pseudouridine synthesis; F:pseudouridine synthase activity; C:cytoplasm; F:calmodulin-dependent protein kinase activity; C:nucleus; C:plasma membrane; P:salicylic acid biosynthetic process; P:serine family amino acid metabolic process
JA signaling	VIT_04s0008g00110	DOWN IT	UP in AR	chr4_random:39974..40947	JAZ8	protein tify 5a-like	GO:0005515	F:protein binding
JA signaling	VIT_10s0003g03790	DOWN IT	UP in AR	chr10:6456017..6457306	JAZ8	protein tify 5a-like	GO:0005515	F:protein binding
JA signaling	VIT_10s0003g03800	DOWN IT	UP in AR	chr10:6471509..6472788	JAZ8	protein tify 5a-like	GO:0005515	F:protein binding
Response to JA and SA	VIT_18s0001g14450	DOWN IT	UP in AR	chr18:12453624..12456717	FNR2	ferredoxin--nadp+ reductase	GO:0010103;GO:0031348;GO:0009853;GO:0006098;GO:0050660;GO:0009595;GO:0048046;GO:0005515;GO:0009867;GO:0009697;GO:0009862;GO:0010363;GO:0010310;GO:0010207;GO:0010200;GO:0003959;GO:0050661;GO:0043900;GO:0006612;GO:0042742;GO:0009773;GO:0005829;GO:0000165;GO:0009570;GO:0019761;GO:0009817;GO:0009409;GO:0009657;GO:0009535;GO:0008266;GO:0006364;GO:0004324;GO:0006118	P:stomatal complex morphogenesis; P:negative regulation of defense response; P:photorespiration; P:pentose-phosphate shunt; F:flavin adenine dinucleotide binding; P:detection of biotic stimulus; C:apoplast; F:protein binding; P:jasmonic acid mediated signaling pathway; P:salicylic acid biosynthetic process; P:systemic acquired resistance, salicylic acid mediated signaling pathway; P:regulation of…
Plant hormone signal transduction/ SA signaling	VIT_03s0088g00690	UP AR	UP in AR	chr3:8895286..8912074	PRB1	pathogenesis-related protein 1	GO:0005576	C:extracellular region
Plant hormone signal transduction/ SA signaling	VIT_03s0088g00810	UP AR	UP in AR	chr3:9044693..9045211	PR1	pathogenesis-related protein 1	GO:0005576	C:extracellular region
Plant hormone signal transduction/ SA signaling	VIT_03s0088g00890	UP AR	UP in AR	chr3:9101007..9101492	PR1	pathogenesis-related protein 1	GO:0005576	C:extracellular region
Cytokinin signal transduction	VIT_17s0000g04920	UP IT	DOWN in AR	chr17:5354564..5357443	HK3	histidine kinase 3	GO:0010087;GO:0010150;GO:0009414;GO:0009863;GO:0023014;GO:0043424;GO:0048831;GO:0000156;GO:0010029;GO:0016036;GO:0009736;GO:0048509;GO:0009651;GO:0018106;GO:0005034;GO:0042742;GO:0016558;GO:0005886;GO:0010271;GO:0005739;GO:0009873;GO:0008219;GO:0034757;GO:0031537;GO:0071215;GO:0005524;GO:0070417;GO:0000155;GO:0009909;GO:0009884;GO:0007623;GO:0080117;GO:0004721;GO:0035556;GO:0071329;GO:0006635;GO:…	P:phloem or xylem histogenesis; P:leaf senescence; P:response to water deprivation; P:salicylic acid mediated signaling pathway; P:signal transduction by protein phosphorylation; F:protein histidine kinase binding; P:regulation of shoot system development; F:phosphorelay response regulator activity; P:regulation of seed germination; P:cellular response to phosphate starvation; P:cytokinin-activat…
Response to gibberelin	VIT_01s0026g00620	UP IT		chr1:9381743..9382568	VIT_201s0026g00620	PREDICTED: gibberellin-regulated protein 14	--	-
Gibberelin signal transduction	VIT_07s0104g00930	UP IT		chr7:2061399..2063976	GID1B	gibberellin receptor	GO:0080031;GO:0009939;GO:0050253;GO:0048444;GO:0080032;GO:0004091;GO:0080030;GO:0010325;GO:0042572	F:methyl salicylate esterase activity; P:positive regulation of gibberellic acid mediated signaling pathway; F:retinyl-palmitate esterase activity; P:floral organ morphogenesis; F:methyl jasmonate esterase activity; F:carboxylic ester hydrolase activity; F:methyl indole-3-acetate esterase activity; P:raffinose family oligosaccharide biosynthetic process; P:retinol metabolic process
SA metabolism	VIT_01s0011g05930	UP IT	DOWN in AR	chr1:5687002..5688994	VIT_201s0011g05930	probable s-adenosylmethionine-dependent methyltransferase at5g37990	GO:0032259;GO:0030795	P:methylation; F:jasmonate O-methyltransferase activity
SA metabolism	VIT_01s0011g05940	UP IT		chr1:5694701..5696103	VIT_201s0011g05940	protein	GO:0008168;GO:0032259	C:cytoplasm; P:heat acclimation
Response to hormone	VIT_03s0038g04390	UP IT		chr3:3186256..3187245	VIT_203s0038g04390	late embryogenesis abundant	GO:0009827;GO:0006950;GO:0009415;GO:0009860	P:plant-type cell wall modification; P:response to stress; P:response to water; P:pollen tube growth
Response to hormone	VIT_09s0002g03610	UP IT		chr9:3279297..3283962	VIT_209s0002g03610	myb transcription factor myb52	GO:0009725;GO:0008270;GO:0003677;GO:1901700;GO:0003682;GO:0000785	P:response to hormone; F:zinc ion binding; F:DNA binding; P:response to oxygen-containing compound; F:chromatin binding; C:chromatin
Response to hormone	VIT_16s0050g00390	UP IT	DOWN in AR	chr16:17209237..17213204	VIT_216s0050g00390	amp dependent	GO:0005829;GO:0050203;GO:0015706;GO:0005739;GO:0009506;GO:0010214;GO:0010167;GO:0009570;GO:0008756;GO:0046482;GO:0016208;GO:0010030;GO:0033611;GO:0046686;GO:0050832;GO:0048046;GO:0046487;GO:0006744	C:cytosol; F:oxalate-CoA ligase activity; P:nitrate transport; C:mitochondrion; C:plasmodesma; P:seed coat development; P:response to nitrate; C:chloroplast stroma; F:o-succinylbenzoate-CoA ligase activity; P:para-aminobenzoic acid metabolic process; F:AMP binding; P:positive regulation of seed germination; P:oxalate catabolic process; P:response to cadmium ion; P:defense response to fungus; C:ap…
Response to hormone	VIT_03s0038g00340	UP IT		chr3:310969..312061	STH2	probable salt tolerance-like protein at1g75540-like	GO:0008270;GO:0005622;GO:0010200;GO:0080167	F:zinc ion binding; C:intracellular; P:response to chitin; P:response to karrikin
Table legend: aGenes down- or -up-regulated at water deficit condition compared to full irrigation; bGenes up- or down-regulated in Autumn Royal compared to Italia at water deficit condition; IT= Italia, AR: Autumn Royal, WD=Water deficit

## Sheet: Osmotic stress
Supplementary Data 4. Differentially expressed genes belonging to significant pathways
Significant term	GeneID_V1	Regulation under WDa	Regulation between cvs at WDb	Map	GeneName	Description	GOs	GO Names
Response to osmotic stress	VIT_02s0025g04340	UP IT/UP AR		chr2:3822830..3825957	OSM34	osmotin-like protein osm34	GO:0005576;GO:0009816;GO:0009651;GO:0009817	C:extracellular region; P:defense response to bacterium, incompatible interaction; P:response to salt stress; P:defense response to fungus, incompatible interaction
Response to osmotic stress	VIT_04s0008g03930	UP IT	DOWN in AR	chr4:3274431..3276202	RD22	dehydration-responsive protein rd22	GO:0009737;GO:0009269;GO:0009651	P:response to abscisic acid; P:response to desiccation; P:response to salt stress
Response to osmotic stress	VIT_05s0077g01150	UP IT/UP AR		chr5:894704..896132	VIT_205s0077g01150	beta- -glucanase	GO:0005773;GO:0043169;GO:0009409;GO:0009617;GO:0009817;GO:0016023;GO:0005886;GO:0042973;GO:0005618;GO:0048046;GO:0009651;GO:0005982;GO:0005985	C:vacuole; F:cation binding; P:response to cold; P:response to bacterium; P:defense response to fungus, incompatible interaction; C:cytoplasmic membrane-bounded vesicle; C:plasma membrane; F:glucan endo-1,3-beta-D-glucosidase activity; C:cell wall; C:apoplast; P:response to salt stress; P:starch metabolic process; P:sucrose metabolic process
Response to osmotic stress	VIT_08s0007g01360	UP IT		chr8:15448792..15451303	VIT_208s0007g01360	uncharacterized protein	GO:0016020	C:membrane
Response to osmotic stress	VIT_09s0002g03610	UP IT		chr9:3279297..3283962	VIT_209s0002g03610	myb transcription factor myb52	GO:0009725;GO:0008270;GO:0003677;GO:1901700;GO:0003682;GO:0000785	P:response to hormone; F:zinc ion binding; F:DNA binding; P:response to oxygen-containing compound; F:chromatin binding; C:chromatin
Response to osmotic stress	VIT_12s0057g01330	UP IT	DOWN in AR	chr12:10069785..10071230	XERICO	ring u-box domain-containing protein	GO:0009739;GO:0010200;GO:0005515;GO:0008270;GO:0009687;GO:0009651	P:response to gibberellin; P:response to chitin; F:protein binding; F:zinc ion binding; P:abscisic acid metabolic process; P:response to salt stress
Response to osmotic stress	VIT_19s0014g03820	UP IT	DOWN in AR	chr19:3913823..3915339	MYB102	myb-related protein m4	GO:0009753;GO:0042335;GO:0016049;GO:0080091;GO:0009651;GO:0009611;GO:0003677;GO:0010200;GO:0009737;GO:0050794;GO:0009723;GO:0003682;GO:0000785	P:response to jasmonic acid; P:cuticle development; P:cell growth; P:regulation of raffinose metabolic process; P:response to salt stress; P:response to wounding; F:DNA binding; P:response to chitin; P:response to abscisic acid; P:regulation of cellular process; P:response to ethylene; F:chromatin binding; C:chromatin
Response to osmotic stress	VIT_07s0005g00880	UP IT		chr7:3484635..3492244	FUM1	fumarate class ii	GO:0045239;GO:0006979;GO:0048868;GO:0042128;GO:0005515;GO:0006106;GO:0005829;GO:0009651;GO:0005739;GO:0004333;GO:0019643	C:tricarboxylic acid cycle enzyme complex; P:response to oxidative stress; P:pollen tube development; P:nitrate assimilation; F:protein binding; P:fumarate metabolic process; C:cytosol; P:response to salt stress; C:mitochondrion; F:fumarate hydratase activity; P:reductive tricarboxylic acid cycle
Response to osmotic stress	VIT_02s0025g02590	UP IT		chr2:2249075..2251461	HB-12	homeobox-leucine zipper protein athb-12	GO:0009615;GO:0009414;GO:0009651;GO:0009737;GO:0003700;GO:0045893;GO:0000976;GO:0005667;GO:0045449	P:response to virus; P:response to water deprivation; P:response to salt stress; P:response to abscisic acid; F:transcription factor activity, sequence-specific DNA binding; P:positive regulation of transcription, DNA-templated; F:transcription regulatory region sequence-specific DNA binding; C:transcription factor complex; P:regulation of transcription, DNA-templated
Response to osmotic stress	VIT_17s0000g04920	UP IT	DOWN in AR	chr17:5354564..5357443	HK3	histidine kinase 3	GO:0010087;GO:0010150;GO:0009414;GO:0009863;GO:0023014;GO:0043424;GO:0048831;GO:0000156;GO:0010029;GO:0016036;GO:0009736;GO:0048509;GO:0009651;GO:0018106;GO:0005034;GO:0042742;GO:0016558;GO:0005886;GO:0010271;GO:0005739;GO:0009873;GO:0008219;GO:0034757;GO:0031537;GO:0071215;GO:0005524;GO:0070417;GO:0000155;GO:0009909;GO:0009884;GO:0007623;GO:0080117;GO:0004721;GO:0035556;GO:0071329;GO:0006635;GO:…	P:phloem or xylem histogenesis; P:leaf senescence; P:response to water deprivation; P:salicylic acid mediated signaling pathway; P:signal transduction by protein phosphorylation; F:protein histidine kinase binding; P:regulation of shoot system development; F:phosphorelay response regulator activity; P:regulation of seed germination; P:cellular response to phosphate starvation; P:cytokinin-activat…
Response to osmotic stress	VIT_16s0050g00120	UP IT	DOWN in AR	chr16:16962310..16964099	LTI65	cap160 protein	GO:0009628;GO:0006950;GO:1901700	P:response to abiotic stimulus; P:response to stress; P:response to oxygen-containing compound
Response to osmotic stress	VIT_00s0203g00070	UP IT		chrUn:11882171..11883704	MYB102	r2r3-myb transcription	GO:0080091;GO:0009753;GO:0009611;GO:0003677;GO:0010200;GO:0003682;GO:0016049;GO:0009737;GO:0042335;GO:0009723;GO:0009651;GO:0000785	P:regulation of raffinose metabolic process; P:response to jasmonic acid; P:response to wounding; F:DNA binding; P:response to chitin; F:chromatin binding; P:cell growth; P:response to abscisic acid; P:cuticle development; P:response to ethylene; P:response to salt stress; C:chromatin
Response to osmotic stress	VIT_05s0077g00500	UP IT		chr5:330302..332092	MYB108	protein	GO:0010466;GO:0008233;GO:0009611;GO:0004867;GO:0003676;GO:0006508;GO:0015074	P:negative regulation of peptidase activity; F:peptidase activity; P:response to wounding; F:serine-type endopeptidase inhibitor activity; F:nucleic acid binding; P:proteolysis; P:DNA integration
Response to osmotic stress	VIT_02s0025g04310	UP IT		chr2:3811953..3812630	OSM34	thaumatin-like protein	GO:0050832;GO:0005576;GO:0031640	P:defense response to fungus; C:extracellular region; P:killing of cells of other organism
Response to osmotic stress	VIT_01s0011g00560	UP IT	DOWN in AR	chr1_random:519278..521098	PCAP1	plasma-membrane associated cation-binding protein 1	GO:0071472;GO:0051511;GO:0006499;GO:0005546;GO:0009414;GO:0071219;GO:0071325;GO:0010350;GO:0005547;GO:0046658;GO:0005773;GO:0043622;GO:0035865;GO:0006816;GO:0051592;GO:0005509;GO:0042742;GO:0009507;GO:0005881;GO:0072709;GO:0048767;GO:0071286;GO:0007030;GO:0008017;GO:0031117;GO:0031115;GO:0046686;GO:0009409;GO:0080025;GO:0075733;GO:0009506;GO:0043325;GO:0071280;GO:0005507;GO:0005516;GO:0071281;GO:…	P:cellular response to salt stress; P:negative regulation of unidimensional cell growth; P:N-terminal protein myristoylation; F:phosphatidylinositol-4,5-bisphosphate binding; P:response to water deprivation; P:cellular response to molecule of bacterial origin; P:cellular response to mannitol stimulus; P:cellular response to magnesium starvation; F:phosphatidylinositol-3,4,5-trisphosphate binding;…
Response to osmotic stress	VIT_11s0016g03950	UP IT		chr11:3234845..3236286	RD22	dehydration-responsive protein rd22	GO:0009737;GO:0009269;GO:0009651	P:response to abscisic acid; P:response to desiccation; P:response to salt stress
Response to osmotic stress	VIT_18s0001g09230	UP IT		chr18:7732525..7734308	STZ	zinc finger protein zat10-like	GO:0042538;GO:0010117;GO:0035264;GO:0009414;GO:0009644;GO:0009611;GO:0009409;GO:0006979;GO:0010200;GO:0009737;GO:0005634;GO:0008270;GO:0015979	P:hyperosmotic salinity response; P:photoprotection; P:multicellular organism growth; P:response to water deprivation; P:response to high light intensity; P:response to wounding; P:response to cold; P:response to oxidative stress; P:response to chitin; P:response to abscisic acid; C:nucleus; F:zinc ion binding; P:photosynthesis
Response to osmotic stress	VIT_11s0206g00120	UP IT	DOWN in AR	chr11:7459065..7460444	TIL	temperature-induced lipocalin	GO:0042538;GO:0005773;GO:0009409;GO:0005886;GO:0006810;GO:0005783;GO:0009408;GO:0009416;GO:0005739;GO:0005215	P:hyperosmotic salinity response; C:vacuole; P:response to cold; C:plasma membrane; P:transport; C:endoplasmic reticulum; P:response to heat; P:response to light stimulus; C:mitochondrion; F:transporter activity
Response to osmotic stress	VIT_01s0011g02380	UP IT		chr1:2145560..2145874	XERICO	e3 ubiquitin-protein ligase	GO:0008270;GO:0016874;GO:0005515	F:zinc ion binding; F:ligase activity; F:protein binding
Response to osmotic stress	VIT_01s0011g06190	DOWN IT		chr1:5989546..5998606	WOL	histidine kinase	GO:0009750;GO:0004721;GO:0016036;GO:0009749;GO:0071329;GO:0005034;GO:0031537;GO:0009414;GO:0043424;GO:0033500;GO:0023014;GO:0006355;GO:0042742;GO:0000155;GO:0048509;GO:0048831;GO:0010086;GO:0006468;GO:0019955;GO:0009885;GO:0010029;GO:0010150;GO:0007231;GO:0000160;GO:0009736;GO:0005783;GO:0000156;GO:0005886;GO:0008272;GO:0005524;GO:0035556;GO:0006470;GO:0009365;GO:0045449	P:response to fructose; F:phosphoprotein phosphatase activity; P:cellular response to phosphate starvation; P:response to glucose; P:cellular response to sucrose stimulus; F:osmosensor activity; P:regulation of anthocyanin metabolic process; P:response to water deprivation; F:protein histidine kinase binding; P:carbohydrate homeostasis; P:signal transduction by protein phosphorylation; P:regulati…
Response to osmotic stress	VIT_07s0031g00020	DOWN IT		chr7:16284267..16290893	PEN2	phosphatidylinositol- -trisphosphate 3-phosphatase	GO:0042344;GO:0009697;GO:0010686;GO:0005777;GO:0010363;GO:0019761;GO:0010200;GO:0009684;GO:0030003;GO:0031348;GO:0046856;GO:0070838;GO:0070300;GO:0005829;GO:0008138;GO:0009867;GO:0019684;GO:0019137;GO:0009941;GO:0009595;GO:0006612;GO:0006569;GO:0080011;GO:0010167;GO:0010310;GO:0019745;GO:0006944;GO:0052544;GO:0016314;GO:0009817;GO:0043407;GO:0009862;GO:0048193;GO:0009682;GO:0043169;GO:0009409;GO:…	P:indole glucosinolate catabolic process; P:salicylic acid biosynthetic process; P:tetracyclic triterpenoid biosynthetic process; C:peroxisome; P:regulation of plant-type hypersensitive response; P:glucosinolate biosynthetic process; P:response to chitin; P:indoleacetic acid biosynthetic process; P:cellular cation homeostasis; P:negative regulation of defense response; P:phosphatidylinositol deph…
Response to osmotic stress	VIT_10s0003g01560	DOWN IT		chr10:2942225..2949213	IRX1	cellulose synthase	GO:0016760;GO:0005886;GO:0030244;GO:0016021;GO:0008270;GO:0005982;GO:0005985;GO:0006011	F:cellulose synthase (UDP-forming) activity; C:plasma membrane; P:cellulose biosynthetic process; C:integral component of membrane; F:zinc ion binding; P:starch metabolic process; P:sucrose metabolic process; P:UDP-glucose metabolic process
Response to osmotic stress	VIT_14s0068g01260	DOWN IT	UP in AR	chr14:25017542..25022580	PHT3-1	mitochondrial phosphate transporter	GO:0005743;GO:0005886;GO:0005515;GO:0005618;GO:0006810;GO:0016021;GO:0009507	C:mitochondrial inner membrane; C:plasma membrane; F:protein binding; C:cell wall; P:transport; C:integral component of membrane; C:chloroplast
Response to osmotic stress	VIT_15s0046g03520	DOWN IT		chr15:20074338..20079735	PMM	phosphomannomutase a1	GO:0019307;GO:0009651;GO:0019853;GO:0009298;GO:0004615;GO:0005737;GO:0006000	P:mannose biosynthetic process; P:response to salt stress; P:L-ascorbic acid biosynthetic process; P:GDP-mannose biosynthetic process; F:phosphomannomutase activity; C:cytoplasm; P:fructose metabolic process
Response to osmotic stress	VIT_18s0001g00990	DOWN IT	UP in AR	chr18:1691068..1697042	CPK29	calcium-dependent protein kinase 29-like isoform 1	GO:0006468;GO:0003723;GO:0005509;GO:0009627;GO:0004713;GO:0005524;GO:0001522;GO:0009982;GO:0005737;GO:0004683;GO:0005634;GO:0005886;GO:0009697;GO:0009069	P:protein phosphorylation; F:RNA binding; F:calcium ion binding; P:systemic acquired resistance; F:protein tyrosine kinase activity; F:ATP binding; P:pseudouridine synthesis; F:pseudouridine synthase activity; C:cytoplasm; F:calmodulin-dependent protein kinase activity; C:nucleus; C:plasma membrane; P:salicylic acid biosynthetic process; P:serine family amino acid metabolic process
Response to osmotic stress	VIT_00s0131g00010	DOWN IT		chrUn:2170761..2173434	ANNAT3	annexin d3	GO:0009414;GO:0005773;GO:0009409;GO:0005509;GO:0009639;GO:0009408;GO:0005544;GO:0009651	P:response to water deprivation; C:vacuole; P:response to cold; F:calcium ion binding; P:response to red or far red light; P:response to heat; F:calcium-dependent phospholipid binding; P:response to salt stress
Response to osmotic stress	VIT_10s0116g01210	DOWN IT		chr10:634034..638859	APA1	aspartic proteinase	GO:0005829;GO:0006629;GO:0006623;GO:0009651;GO:0009506;GO:0009266;GO:0006508;GO:0006972;GO:0006833;GO:0048513;GO:0007030;GO:0006096;GO:0004190;GO:0005576;GO:0005773;GO:0046686;GO:0005783	C:cytosol; P:lipid metabolic process; P:protein targeting to vacuole; P:response to salt stress; C:plasmodesma; P:response to temperature stimulus; P:proteolysis; P:hyperosmotic response; P:water transport; P:organ development; P:Golgi organization; P:glycolytic process; F:aspartic-type endopeptidase activity; C:extracellular region; C:vacuole; P:response to cadmium ion; C:endoplasmic reticulum
Response to osmotic stress	VIT_11s0118g00350	DOWN IT		chr11:6010881..6016818	AVP1	pyrophosphate-energized vacuolar membrane proton	GO:0055114;GO:0009414;GO:0005739;GO:0009651;GO:0009926;GO:0009941;GO:0009705;GO:0004427;GO:0048366;GO:0032440;GO:0010008;GO:0015992;GO:0009678;GO:0005886;GO:0006119	P:oxidation-reduction process; P:response to water deprivation; C:mitochondrion; P:response to salt stress; P:auxin polar transport; C:chloroplast envelope; C:plant-type vacuole membrane; F:inorganic diphosphatase activity; P:leaf development; F:2-alkenal reductase [NAD(P)] activity; C:endosome membrane; P:proton transport; F:hydrogen-translocating pyrophosphatase activity; C:plasma membrane; P:o…
Response to osmotic stress	VIT_17s0000g05070	DOWN IT		chr17:5544535..5548284	COB	protein cobra	GO:0009750;GO:0006833;GO:0010215;GO:0016023;GO:0046658;GO:0030243;GO:0009505;GO:0009825;GO:0006816;GO:0009651;GO:0007389;GO:0009055;GO:0016021;GO:0043481;GO:0048767;GO:0006972;GO:0007030;GO:0005982;GO:0008361;GO:0006096;GO:0000271;GO:0009897;GO:0009926;GO:0046686;GO:0009060;GO:0000272;GO:0009266;GO:0008121;GO:0009932;GO:0009930;GO:0005750;GO:0022904;GO:0006118;GO:0006119;GO:0015992;GO:0045285	P:response to fructose; P:water transport; P:cellulose microfibril organization; C:cytoplasmic membrane-bounded vesicle; C:anchored component of plasma membrane; P:cellulose metabolic process; C:plant-type cell wall; P:multidimensional cell growth; P:calcium ion transport; P:response to salt stress; P:pattern specification process; F:electron carrier activity; P:anthocyanin accumulation in tissue…
Response to osmotic stress	VIT_01s0010g00470	DOWN IT		chr1:15219019..15223294	CSLD5	cellulose synthase-like protein d5-like	GO:0016760;GO:0030244;GO:0016021;GO:0005982;GO:0005985;GO:0006011	F:cellulose synthase (UDP-forming) activity; P:cellulose biosynthetic process; C:integral component of membrane; P:starch metabolic process; P:sucrose metabolic process; P:UDP-glucose metabolic process
Response to osmotic stress	VIT_04s0023g03670	DOWN IT		chr4:20219976..20223806	ERD7	erd7 protein	GO:0005737;GO:0009414;GO:0009644;GO:0009409;GO:0009506;GO:0005886;GO:0010286;GO:0009737;GO:0009651	C:cytoplasm; P:response to water deprivation; P:response to high light intensity; P:response to cold; C:plasmodesma; C:plasma membrane; P:heat acclimation; P:response to abscisic acid; P:response to salt stress
Response to osmotic stress	VIT_00s0204g00160	DOWN IT		chrUn:12254860..12255202	GDH1	glutamate dehydrogenase	GO:0006598;GO:0005507;GO:0055114;GO:0008270;GO:0005739;GO:0009651;GO:0050897;GO:0004353;GO:0009698;GO:0005774;GO:0005524;GO:0042398;GO:0006944;GO:0048193;GO:0046482;GO:0046686;GO:0004352;GO:0005794;GO:0005886;GO:0006118;GO:0006525;GO:0006541;GO:0006560	P:polyamine catabolic process; F:copper ion binding; P:oxidation-reduction process; F:zinc ion binding; C:mitochondrion; P:response to salt stress; F:cobalt ion binding; F:glutamate dehydrogenase [NAD(P)+] activity; P:phenylpropanoid metabolic process; C:vacuolar membrane; F:ATP binding; P:cellular modified amino acid biosynthetic process; P:membrane fusion; P:Golgi vesicle transport; P:para-amin…
Response to osmotic stress	VIT_00s0204g00150	DOWN IT		chrUn:12251828..12254859	GDH2	glutamate dehydrogenase	GO:0006598;GO:0005507;GO:0055114;GO:0008270;GO:0005739;GO:0009651;GO:0050897;GO:0004353;GO:0009698;GO:0005774;GO:0005524;GO:0042398;GO:0006944;GO:0048193;GO:0046482;GO:0046686;GO:0004352;GO:0005794;GO:0005886;GO:0006118;GO:0006525;GO:0006541;GO:0006560	P:polyamine catabolic process; F:copper ion binding; P:oxidation-reduction process; F:zinc ion binding; C:mitochondrion; P:response to salt stress; F:cobalt ion binding; F:glutamate dehydrogenase [NAD(P)+] activity; P:phenylpropanoid metabolic process; C:vacuolar membrane; F:ATP binding; P:cellular modified amino acid biosynthetic process; P:membrane fusion; P:Golgi vesicle transport; P:para-amin…
Response to osmotic stress	VIT_11s0103g00150	DOWN IT		chr11:15707762..15711764	HKT1	sodium transporter hkt1-like	GO:0003676;GO:0005886;GO:0008324;GO:0055085;GO:0006813;GO:0008270;GO:0009651;GO:0006814	F:nucleic acid binding; C:plasma membrane; F:cation transmembrane transporter activity; P:transmembrane transport; P:potassium ion transport; F:zinc ion binding; P:response to salt stress; P:sodium ion transport
Response to osmotic stress	VIT_02s0025g00270	DOWN IT		chr2:380310..386888	MPK4	mitogen-activated protein kinase	GO:0004707;GO:0042539;GO:0006468;GO:0009620;GO:0009409;GO:0005524;GO:0009861;GO:0043622;GO:0009737;GO:0006972;GO:0080026;GO:0005737;GO:0005634;GO:0000165;GO:0004713;GO:0007178;GO:0009069	F:MAP kinase activity; P:hypotonic salinity response; P:protein phosphorylation; P:response to fungus; P:response to cold; F:ATP binding; P:jasmonic acid and ethylene-dependent systemic resistance; P:cortical microtubule organization; P:response to abscisic acid; P:hyperosmotic response; P:response to indolebutyric acid; C:cytoplasm; C:nucleus; P:MAPK cascade; F:protein tyrosine kinase activity; …
Response to osmotic stress	VIT_13s0156g00050	DOWN IT		chr13:23812858..23813769	MS2	fatty acyl- reductase 2	GO:0005829;GO:0009086;GO:0055114;GO:0008705;GO:0008270;GO:0009651;GO:0016628;GO:0009506;GO:0009941;GO:0010584;GO:0003871;GO:0000166;GO:0046686;GO:0080019;GO:0005886;GO:0048046	C:cytosol; P:methionine biosynthetic process; P:oxidation-reduction process; F:methionine synthase activity; F:zinc ion binding; P:response to salt stress; F:oxidoreductase activity, acting on the CH-CH group of donors, NAD or NADP as acceptor; C:plasmodesma; C:chloroplast envelope; P:pollen exine formation; F:5-methyltetrahydropteroyltriglutamate-homocysteine S-methyltransferase activity; F:nucl…
Response to osmotic stress	VIT_02s0025g04230	DOWN IT		chr2:3754955..3774888	OSM34	PREDICTED: thaumatin-like protein	--	--
Response to osmotic stress	VIT_17s0000g01290	DOWN IT	UP in AR	chr17:928686..931518	RGP1	alpha- -glucan-protein synthase	GO:0052691;GO:0005794;GO:0005515;GO:0030244;GO:0008466	F:UDP-arabinopyranose mutase activity; C:Golgi apparatus; F:protein binding; P:cellulose biosynthetic process; F:glycogenin glucosyltransferase activity
Response to osmotic stress	VIT_12s0028g02240	DOWN IT		chr12:3018560..3023114	TTL3	tpr repeat-containing thioredoxin ttl1-like	GO:0045454;GO:0006950;GO:0005634;GO:0005515	P:cell redox homeostasis; P:response to stress; C:nucleus; F:protein binding
Response to osmotic stress	VIT_09s0054g00890	DOWN IT		chr9:21769589..21779189	VHA-A	v-type proton atpase catalytic subunit a	GO:0000325;GO:0005774;GO:0007010;GO:0046961;GO:0006098;GO:0006094;GO:0009941;GO:0048046;GO:0006833;GO:0033180;GO:0006816;GO:0009651;GO:0046933;GO:0010498;GO:0015991;GO:0000902;GO:0007033;GO:0005618;GO:0005794;GO:0006972;GO:0005829;GO:0007030;GO:0006096;GO:0048193;GO:0009555;GO:0002020;GO:0046686;GO:0009506;GO:0009266;GO:0016049;GO:0006200;GO:0005886;GO:0005524;GO:0005739;GO:0006119;GO:0015986;GO:…	C:plant-type vacuole; C:vacuolar membrane; P:cytoskeleton organization; F:proton-transporting ATPase activity, rotational mechanism; P:pentose-phosphate shunt; P:gluconeogenesis; C:chloroplast envelope; C:apoplast; P:water transport; C:proton-transporting V-type ATPase, V1 domain; P:calcium ion transport; P:response to salt stress; F:proton-transporting ATP synthase activity, rotational mechanism…
Response to water stress	VIT_08s0007g04240	UP IT	DOWN in AR	chr8:18215450..18217141	ECP63	late embryogenesis abundant protein	GO:0044464	C:cell part
Response to water stress	VIT_19s0014g03290	UP IT	UP in AR	chr19:3412514..3414239	RD26	nac domain protein nac4	GO:0009414;GO:0006355;GO:0003677;GO:0009737;GO:0005634	P:response to water deprivation; P:regulation of transcription, DNA-templated; F:DNA binding; P:response to abscisic acid; C:nucleus
Response to water stress	VIT_07s0005g00750	UP IT		chr7:3380955..3389790	SUS3	sucrose synthase 1	GO:0016157;GO:0009058;GO:0005985;GO:0005982	F:sucrose synthase activity; P:biosynthetic process; P:sucrose metabolic process; P:starch metabolic process
Response to water stress	VIT_16s0100g00380	DOWN IT	DOWN in AR	chr16:15813713..15814830	DREB1A	cbf4-like protein	GO:0009414;GO:0006355;GO:0003677;GO:0009631;GO:0003700;GO:0005667;GO:0045449	P:response to water deprivation; P:regulation of transcription, DNA-templated; F:DNA binding; P:cold acclimation; F:transcription factor activity, sequence-specific DNA binding; C:transcription factor complex; P:regulation of transcription, DNA-templated
Response to water stress	VIT_11s0149g00190	DOWN IT		chr11:7056518..7060532	DRS1	wd repeat-containing protein 76-like	GO:0009737;GO:0009414;GO:0005515	P:response to abscisic acid; P:response to water deprivation; C:Cul4-RING E3 ubiquitin ligase complex; C:cytoplasm; F:nucleotide binding; F:protein binding
aGenes down- or -up-regulated at water deficit condition compared to full irrigation; bGenes up- or down-regulated in Autumn Royal compared to Italia at water deficit condition; IT= Italia, AR: Autumn Royal, WD=Water deficit

## Sheet: Response to oxygen cont.comp.
Supplementary Data 4. Differentially expressed genes belonging to significant pathways
Significant term	GeneID_V1	Regulation under WDa	Regulation between cvs at WDb	Map	GeneName	Description	GOs	GO Names
Response to oxygen-containing compounds	VIT_00s0698g00010	UP IT	Down AR	chrUn:34388208..34390211	CAT2	catalase	GO:0009648;GO:0005618;GO:0042744;GO:0055114;GO:0005777;GO:0005739;GO:0008219;GO:0050897;GO:0009409;GO:0045454;GO:0004096;GO:0009941;GO:0009737;GO:0009570;GO:0020037;GO:0009970;GO:0005773;GO:0006995;GO:0046686;GO:0022626;GO:0016036;GO:0005886;GO:0010319;GO:0048046;GO:0006568;GO:0006804;GO:0015947	P:photoperiodism; C:cell wall; P:hydrogen peroxide catabolic process; P:oxidation-reduction process; C:peroxisome; C:mitochondrion; P:cell death; F:cobalt ion binding; P:response to cold; P:cell redox homeostasis; F:catalase activity; C:chloroplast envelope; P:response to abscisic acid; C:chloroplast stroma; F:heme binding; P:cellular response to sulfate starvation; C:vacuole; P:cellular response…
Response to oxygen-containing compounds	VIT_03s0038g00340	UP IT		chr3:310969..312061	STH2	probable salt tolerance-like protein at1g75540-like	GO:0008270;GO:0005622;GO:0010200;GO:0080167	F:zinc ion binding; C:intracellular; P:response to chitin; P:response to karrikin
Response to oxygen-containing compounds	VIT_03s0038g04390	UP IT		chr3:3186256..3187245	VIT_203s0038g04390	late embryogenesis abundant	GO:0009827;GO:0006950;GO:0009415;GO:0009860	P:plant-type cell wall modification; P:response to stress; P:response to water; P:pollen tube growth
Response to oxygen-containing compounds	VIT_03s0088g00320	UP IT	Down AR	chr3:8343093..8347919	EGY3	sterol regulatory element-binding protein site 2	GO:0006457;GO:0009644;GO:0004222;GO:0042542;GO:0006508;GO:0016020;GO:0009408;GO:0009536;GO:0005739	P:protein folding; P:response to high light intensity; F:metalloendopeptidase activity; P:response to hydrogen peroxide; P:proteolysis; C:membrane; P:response to heat; C:plastid; C:mitochondrion
Response to oxygen-containing compounds	VIT_03s0091g00690	UP IT	Down AR	chr3:7125278..7126323	STZ	zinc finger protein zat10-like	GO:0042538;GO:0010117;GO:0035264;GO:0009414;GO:0009644;GO:0009611;GO:0009409;GO:0006979;GO:0010200;GO:0009737;GO:0005634;GO:0008270;GO:0015979;GO:0003676	P:hyperosmotic salinity response; P:photoprotection; P:multicellular organism growth; P:response to water deprivation; P:response to high light intensity; P:response to wounding; P:response to cold; P:response to oxidative stress; P:response to chitin; P:response to abscisic acid; C:nucleus; F:zinc ion binding; P:photosynthesis; F:nucleic acid binding
Response to oxygen-containing compounds	VIT_04s0023g03130	UP IT		chr4:19696477..19697718	HIS1-3	histone h1	GO:0000786;GO:0009414;GO:0031492;GO:0006334;GO:0005634	C:nucleosome; P:response to water deprivation; F:nucleosomal DNA binding; P:nucleosome assembly; C:nucleus
Response to oxygen-containing compounds	VIT_06s0009g01930	UP IT		chr6:14133581..14138528	AKINBETA1	snf1-related protein kinase regulatory subunit beta-1	GO:0005737;GO:0009744;GO:0016310;GO:0005515;GO:0043562;GO:0004679;GO:0009750;GO:0009069	C:cytoplasm; P:response to sucrose; P:phosphorylation; F:protein binding; P:cellular response to nitrogen levels; F:AMP-activated protein kinase activity; P:response to fructose; P:serine family amino acid metabolic process
Response to oxygen-containing compounds	VIT_07s0005g00170	UP IT		chr7:2940296..2941537	VIT_207s0005g00170	rubber elongation factor	GO:0003746;GO:0009062;GO:0010200;GO:0005773;GO:0006950;GO:0006865;GO:0005840;GO:0006448	F:translation elongation factor activity; P:fatty acid catabolic process; P:response to chitin; C:vacuole; P:response to stress; P:amino acid transport; C:ribosome; P:regulation of translational elongation
Response to oxygen-containing compounds	VIT_07s0104g00930	UP IT		chr7:2061399..2063976	GID1B	gibberellin receptor	GO:0080031;GO:0009939;GO:0050253;GO:0048444;GO:0080032;GO:0004091;GO:0080030;GO:0010325;GO:0042572	F:methyl salicylate esterase activity; P:positive regulation of gibberellic acid mediated signaling pathway; F:retinyl-palmitate esterase activity; P:floral organ morphogenesis; F:methyl jasmonate esterase activity; F:carboxylic ester hydrolase activity; F:methyl indole-3-acetate esterase activity; P:raffinose family oligosaccharide biosynthetic process; P:retinol metabolic process
Response to oxygen-containing compounds	VIT_09s0002g03610	UP IT		chr9:3279297..3283962	VIT_209s0002g03610	myb transcription factor myb52	GO:0009725;GO:0008270;GO:0003677;GO:1901700;GO:0003682;GO:0000785	P:response to hormone; F:zinc ion binding; F:DNA binding; P:response to oxygen-containing compound; F:chromatin binding; C:chromatin
Response to oxygen-containing compounds	VIT_09s0002g06790	UP IT		chr9:6710092..6711196	VIT_209s0002g06790	hsp20-like chaperone	GO:0006457;GO:0009644;GO:0010286;GO:0042542;GO:0009507;GO:0005739	P:protein folding; P:response to high light intensity; P:heat acclimation; P:response to hydrogen peroxide; C:chloroplast; C:mitochondrion
Response to oxygen-containing compounds	VIT_12s0057g01330	UP IT	Down AR	chr12:10069804..10071244	XERICO	ring u-box domain-containing protein	GO:0009739;GO:0010200;GO:0005515;GO:0008270;GO:0009687;GO:0009651	P:response to gibberellin; P:response to chitin; F:protein binding; F:zinc ion binding; P:abscisic acid metabolic process; P:response to salt stress
Response to oxygen-containing compounds	VIT_13s0067g01240	UP IT	Down AR	chr13:712916..714472	GEA6	early-methionine-labelled polypeptide	GO:0009845;GO:0009933;GO:0009909;GO:0009640;GO:0010228;GO:0016114;GO:0016567;GO:0019915;GO:0009737;GO:0050826;GO:0005737;GO:0010182;GO:0048700;GO:0009793	P:seed germination; P:meristem structural organization; P:regulation of flower development; P:photomorphogenesis; P:vegetative to reproductive phase transition of meristem; P:terpenoid biosynthetic process; P:protein ubiquitination; P:lipid storage; P:response to abscisic acid; P:response to freezing; C:cytoplasm; P:sugar mediated signaling pathway; P:acquisition of desiccation tolerance in seed;…
Response to oxygen-containing compounds	VIT_13s0067g01250	UP IT	Down AR	chr13:714500..715137	GEA6	early-methionine-labelled polypeptide	GO:0048700;GO:0006950;GO:0009737	P:acquisition of desiccation tolerance in seed; P:response to stress; P:response to abscisic acid
Response to oxygen-containing compounds	VIT_16s0098g01060	UP IT	Down AR	chr16:21339142..21340093	HSP21	chloroplast low molecular weight heat shock protein	GO:0009644;GO:0042542;GO:0009507	P:response to high light intensity; P:response to hydrogen peroxide; C:chloroplast
Response to oxygen-containing compounds	VIT_18s0157g00020	UP IT	Down AR	chr18:18675720..18680201	GI	gigantea	GO:0005982;GO:0009409;GO:0006355;GO:0009908;GO:0010229;GO:0009637;GO:0005515;GO:0010378;GO:0010218;GO:0005654;GO:0042542;GO:0080167;GO:0048578	P:starch metabolic process; P:response to cold; P:regulation of transcription, DNA-templated; P:flower development; P:inflorescence development; P:response to blue light; F:protein binding; P:temperature compensation of the circadian clock; P:response to far red light; C:nucleoplasm; P:response to hydrogen peroxide; P:response to karrikin; P:positive regulation of long-day photoperiodism, floweri…
Response to oxygen-containing compounds	VIT_19s0014g03820	UP IT	Down AR	chr19:3913823..3915339	MYB102	myb-related protein m4	GO:0009753;GO:0042335;GO:0016049;GO:0080091;GO:0009651;GO:0009611;GO:0003677;GO:0010200;GO:0009737;GO:0050794;GO:0009723;GO:0003682;GO:0000785	P:response to jasmonic acid; P:cuticle development; P:cell growth; P:regulation of raffinose metabolic process; P:response to salt stress; P:response to wounding; F:DNA binding; P:response to chitin; P:response to abscisic acid; P:regulation of cellular process; P:response to ethylene; F:chromatin binding; C:chromatin
Response to oxygen-containing compounds	VIT_19s0014g04790	UP IT		chr19:5085859..5089101		solute carrier family 22 member 15-like	GO:0016021;GO:0055085;GO:0022857	C:integral component of membrane; P:transmembrane transport; F:transmembrane transporter activity
Response to oxygen-containing compounds	VIT_00s0532g00030	UP IT	DOWN AR	chrUn:31429534..31430897	CXXS1	thioredoxin-like protein	GO:0006457;GO:0009055;GO:0045454;GO:0006662;GO:0006661;GO:0003756;GO:0005829;GO:0015035;GO:0080058;GO:0006118	P:protein folding; F:electron carrier activity; P:cell redox homeostasis; P:glycerol ether metabolic process; P:phosphatidylinositol biosynthetic process; F:protein disulfide isomerase activity; C:cytosol; F:protein disulfide oxidoreductase activity; P:protein deglutathionylation; P:obsolete electron transport
Response to oxygen-containing compounds	VIT_12s0028g01840	UP IT	DOWN AR	chr12:2463290..2469852	VIT_212s0028g01840	lignin biosynthetic peroxidase	GO:0020037;GO:0046872;GO:0004601;GO:0055114;GO:0006979;GO:0006804	F:heme binding; F:metal ion binding; F:peroxidase activity; P:oxidation-reduction process; P:response to oxidative stress; P:obsolete peroxidase reaction
Response to oxygen-containing compounds	VIT_01s0010g01090	UP IT		chr1:16683140..16690231	VIT_201s0010g01090	peroxidase 49 precursor	GO:0046872;GO:0006979;GO:0016023;GO:0020037;GO:0004601;GO:0005576;GO:0055114;GO:0006804	F:metal ion binding; P:response to oxidative stress; C:cytoplasmic membrane-bounded vesicle; F:heme binding; F:peroxidase activity; C:extracellular region; P:oxidation-reduction process; P:obsolete peroxidase reaction
Response to oxygen-containing compounds	VIT_17s0000g02700	UP IT		chr17:2505973..2509710	ALPHA	alpha dioxygenase	GO:0006979;GO:0051707;GO:0008219;GO:0009751;GO:0004601;GO:0004666;GO:0001561;GO:0010150;GO:0020037;GO:0016165;GO:0001676;GO:0005576;GO:0006804;GO:0006691;GO:0006693	P:response to oxidative stress; P:response to other organism; P:cell death; P:response to salicylic acid; F:peroxidase activity; F:prostaglandin-endoperoxide synthase activity; P:fatty acid alpha-oxidation; P:leaf senescence; F:heme binding; F:linoleate 13S-lipoxygenase activity; P:long-chain fatty acid metabolic process; C:extracellular region; P:obsolete peroxidase reaction; P:leukotriene metab…
Response to oxygen-containing compounds	VIT_06s0004g07770	UP IT		chr6:8561978..8564377	VIT_206s0004g07770	peroxidase 52	GO:0046872;GO:0042744;GO:0005794;GO:0016023;GO:0005515;GO:0020037;GO:0005618;GO:0004601;GO:0005829;GO:0048046;GO:0055114;GO:0006804	F:metal ion binding; P:hydrogen peroxide catabolic process; C:Golgi apparatus; C:cytoplasmic membrane-bounded vesicle; F:protein binding; F:heme binding; C:cell wall; F:peroxidase activity; C:cytosol; C:apoplast; P:oxidation-reduction process; P:obsolete peroxidase reaction
Response to oxygen-containing compounds	VIT_01s0011g06190	Down IT		chr1:5989546..5998606	WOL	histidine kinase	GO:0009750;GO:0004721;GO:0016036;GO:0009749;GO:0071329;GO:0005034;GO:0031537;GO:0009414;GO:0043424;GO:0033500;GO:0023014;GO:0006355;GO:0042742;GO:0000155;GO:0048509;GO:0048831;GO:0010086;GO:0006468;GO:0019955;GO:0009885;GO:0010029;GO:0010150;GO:0007231;GO:0000160;GO:0009736;GO:0005783;GO:0000156;GO:0005886;GO:0008272;GO:0005524;GO:0035556;GO:0006470;GO:0009365;GO:0045449	P:response to fructose; F:phosphoprotein phosphatase activity; P:cellular response to phosphate starvation; P:response to glucose; P:cellular response to sucrose stimulus; F:osmosensor activity; P:regulation of anthocyanin metabolic process; P:response to water deprivation; F:protein histidine kinase binding; P:carbohydrate homeostasis; P:signal transduction by protein phosphorylation; P:regulati…
Response to oxygen-containing compounds	VIT_04s0008g00110	Down IT	UP AR	chr4_random:39974..40947	JAZ8	protein tify 5a-like	GO:0005515	F:protein binding
Response to oxygen-containing compounds	VIT_04s0023g03730	Down IT		chr4:20263133..20278688	APX3	l-ascorbate peroxidase	GO:0006979;GO:0055114;GO:0005777;GO:0004601;GO:0044446;GO:0020037;GO:0009507;GO:0005773;GO:0016020;GO:0006804	P:response to oxidative stress; P:oxidation-reduction process; C:peroxisome; F:peroxidase activity; C:intracellular organelle part; F:heme binding; C:chloroplast; C:vacuole; C:membrane; P:obsolete peroxidase reaction
Response to oxygen-containing compounds	VIT_04s0023g03750	Down IT		chr4:20281250..20288177	APX3	ascorbate peroxidase	GO:0042744;GO:0055114;GO:0005777;GO:0005739;GO:0016021;GO:0046872;GO:0009941;GO:0016688;GO:0020037;GO:0005773;GO:0005886;GO:0006804;GO:0019852	P:hydrogen peroxide catabolic process; P:oxidation-reduction process; C:peroxisome; C:mitochondrion; C:integral component of membrane; F:metal ion binding; C:chloroplast envelope; F:L-ascorbate peroxidase activity; F:heme binding; C:vacuole; C:plasma membrane; P:obsolete peroxidase reaction; P:L-ascorbic acid metabolic process
Response to oxygen-containing compounds	VIT_05s0102g00030	Down IT		chr5:21854708..21857506	VIT_205s0102g00030	ankyrin repeat-containing protein at3g12360-like	GO:0005515	F:protein binding
Response to oxygen-containing compounds	VIT_05s0165g00270	Down IT		chr5:21778406..21781126	VIT_205s0165g00270	ankyrin repeat-containing protein at5g02620-like	GO:0005515	F:protein binding
Response to oxygen-containing compounds	VIT_06s0004g03890	Down IT	UP AR	chr6:4826645..4827497	VIT_206s0004g03890	histone -like	GO:0000786;GO:0045653;GO:0009414;GO:0005730;GO:0003677;GO:0009579;GO:0015629;GO:0006334;GO:0046982;GO:0009507;GO:0005886	C:nucleosome; P:negative regulation of megakaryocyte differentiation; P:response to water deprivation; C:nucleolus; F:DNA binding; C:thylakoid; C:actin cytoskeleton; P:nucleosome assembly; F:protein heterodimerization activity; C:chloroplast; C:plasma membrane
Response to oxygen-containing compounds	VIT_10s0003g01560	Down IT		chr10:2942225..2949213	IRX1	cellulose synthase	GO:0016760;GO:0016761;GO:0030244;GO:0016021;GO:0005982;GO:0005985;GO:0006011	F:cellulose synthase (UDP-forming) activity; F:cellulose synthase (GDP-forming) activity; P:cellulose biosynthetic process; C:integral component of membrane; P:starch metabolic process; P:sucrose metabolic process; P:UDP-glucose metabolic process
Response to oxygen-containing compounds	VIT_10s0003g03790	Down IT	UP AR	chr10:6456017..6457306	JAZ8	protein tify 5a-like	GO:0005515	F:protein binding
Response to oxygen-containing compounds	VIT_10s0003g03800	Down IT	UP AR	chr10:6471509..6472788	JAZ8	protein tify 5a-like	GO:0005515	F:protein binding
Response to oxygen-containing compounds	VIT_11s0149g00190	Down IT		chr11:7056518..7060532	DRS1	wd repeat-containing protein 76-like	GO:0009737;GO:0009414;GO:0005515	P:response to abscisic acid; P:response to water deprivation; C:Cul4-RING E3 ubiquitin ligase complex; C:cytoplasm; F:nucleotide binding; F:protein binding
Response to oxygen-containing compounds	VIT_18s0001g00990	Down IT	UP AR	chr18:1691068..1697042	CPK29	calcium-dependent protein kinase 29-like isoform 1	GO:0006468;GO:0003723;GO:0005509;GO:0009627;GO:0004713;GO:0005524;GO:0001522;GO:0009982;GO:0005737;GO:0004683;GO:0005634;GO:0005886;GO:0009697;GO:0009069	P:protein phosphorylation; F:RNA binding; F:calcium ion binding; P:systemic acquired resistance; F:protein tyrosine kinase activity; F:ATP binding; P:pseudouridine synthesis; F:pseudouridine synthase activity; C:cytoplasm; F:calmodulin-dependent protein kinase activity; C:nucleus; C:plasma membrane; P:salicylic acid biosynthetic process; P:serine family amino acid metabolic process
Response to oxygen-containing compounds	VIT_19s0027g01130	Down IT		chr19:20911181..20912549	ASML2	protein	GO:0045893;GO:0010182;GO:0005515	P:positive regulation of transcription, DNA-templated; P:sugar mediated signaling pathway; F:protein binding
Response to oxygen-containing compounds	VIT_00s1677g00010	Down IT		chrUn:40061749..40063337	VIT_200s1677g00010	peroxidase 64	GO:0020037;GO:0046872;GO:0009505;GO:0004601;GO:0055114;GO:0006979;GO:0006804	F:heme binding; F:metal ion binding; C:plant-type cell wall; F:peroxidase activity; P:oxidation-reduction process; P:response to oxidative stress; P:obsolete peroxidase reaction
Response to oxygen-containing compounds	VIT_16s0100g00090	Down IT		chr16:15385324..15386478	VIT_216s0100g00090	peroxidase 66	GO:0020037;GO:0005576;GO:0046872;GO:0009505;GO:0004601;GO:0055114;GO:0006979;GO:0006804	F:heme binding; C:extracellular region; F:metal ion binding; C:plant-type cell wall; F:peroxidase activity; P:oxidation-reduction process; P:response to oxidative stress; P:obsolete peroxidase reaction
Response to oxygen-containing compounds	VIT_16s0022g02470	Down IT		chr16:15204367..15205565	VIT_216s0022g02470	peroxidase 66	GO:0020037;GO:0005576;GO:0046872;GO:0009505;GO:0004601;GO:0055114;GO:0006979;GO:0006804	F:heme binding; C:extracellular region; F:metal ion binding; C:plant-type cell wall; F:peroxidase activity; P:oxidation-reduction process; P:response to oxidative stress; P:obsolete peroxidase reaction
Response to oxygen-containing compounds	VIT_01s0026g01460	Down IT		chr1:10422536..10423558	TRX2	thioredoxin h2	GO:0045454;GO:0000103;GO:0016671;GO:0009055;GO:0015035;GO:0006662;GO:0005886;GO:0006118	P:cell redox homeostasis; P:sulfate assimilation; F:oxidoreductase activity, acting on a sulfur group of donors, disulfide as acceptor; F:electron carrier activity; F:protein disulfide oxidoreductase activity; P:glycerol ether metabolic process; C:plasma membrane; P:obsolete electron transport
Response to oxygen-containing compounds	VIT_14s0060g00520	Down IT/AR		chr14:456872..466070	RCI3	peroxidase 5-like	GO:0046872;GO:0042744;GO:0020037;GO:0004601;GO:0005576;GO:0055114;GO:0006804	F:metal ion binding; P:hydrogen peroxide catabolic process; F:heme binding; F:peroxidase activity; C:extracellular region; P:oxidation-reduction process; P:obsolete peroxidase reaction
aGenes down- or -up-regulated at water deficit condition compared to full irrigation; bGenes up- or down-regulated in Autumn Royal compared to Italia at water deficit condition; IT= Italia, AR: Autumn Royal, WD=Water deficit

## Sheet: Nitrogen metabolism
Supplementary Data 4. Differentially expressed genes belonging to significant pathways
Significant term	GeneID_V1	Regulation under WDa	Regulation between cvs at WDb	Map	GeneName	Description	GOs	GO Names
cellular nitrogen compound metabolic process	VIT_00s0179g00150	UP IT	Down in AR	chrUn:7416007..7419722	HSFA6B	heat stress transcription factor a-6b	GO:0032268;GO:0006355;GO:0009408;GO:0043565;GO:0003700;GO:0005737;GO:0009407;GO:0009644;GO:0005667;GO:0045449	P:regulation of cellular protein metabolic process; P:regulation of transcription, DNA-templated; P:response to heat; F:sequence-specific DNA binding; F:transcription factor activity, sequence-specific DNA binding; C:cytoplasm; P:toxin catabolic process; P:response to high light intensity; C:transcription factor complex; P:regulation of transcription, DNA-templated
cellular nitrogen compound metabolic process	VIT_00s0527g00010	UP IT	Down in AR	chrUn:31282360..31285725	VIT_200s0527g00010	--	--	P:biological_process; C:nucleus
cellular nitrogen compound metabolic process	VIT_01s0011g03720	UP IT	Down in AR	chr1:3368552..3370256	VIT_201s0011g03720	dna binding	GO:0006355;GO:0003677;GO:0048441;GO:2000488;GO:0046983;GO:0048443;GO:0003700;GO:0005667;GO:0045449	P:regulation of transcription, DNA-templated; F:DNA binding; P:petal development; P:positive regulation of brassinosteroid biosynthetic process; F:protein dimerization activity; P:stamen development; F:transcription factor activity, sequence-specific DNA binding; C:transcription factor complex; P:regulation of transcription, DNA-templated
cellular nitrogen compound metabolic process	VIT_02s0025g01020	UP IT	Down in AR	chr2:990820..996189	GBF3	g-box binding factor	GO:0050896;GO:0006355;GO:0043565;GO:0003700;GO:0005737;GO:0005667;GO:0045449	P:response to stimulus; P:regulation of transcription, DNA-templated; F:sequence-specific DNA binding; F:transcription factor activity, sequence-specific DNA binding; C:cytoplasm; C:transcription factor complex; P:regulation of transcription, DNA-templated
cellular nitrogen compound metabolic process	VIT_10s0003g02870	UP IT	Down in AR	chr10:4942315..4948429	VIT_210s0003g02870	pentatricopeptide repeat-containing protein	GO:0005739;GO:0005515	C:mitochondrion; F:protein binding
cellular nitrogen compound metabolic process	VIT_16s0022g00160	UP IT	Down in AR	chr16:10964397..10968772	VIT_216s0022g00160	ribosomal protein s14	GO:0006412;GO:0009955;GO:0005762;GO:0005730;GO:0003735;GO:0009941;GO:0009965;GO:0010015;GO:0009570;GO:0008283;GO:0005773;GO:0022625;GO:0005886;GO:0008097;GO:0042254	P:translation; P:adaxial/abaxial pattern specification; C:mitochondrial large ribosomal subunit; C:nucleolus; F:structural constituent of ribosome; C:chloroplast envelope; P:leaf morphogenesis; P:root morphogenesis; C:chloroplast stroma; P:cell proliferation; C:vacuole; C:cytosolic large ribosomal subunit; C:plasma membrane; F:5S rRNA binding; P:ribosome biogenesis
cellular nitrogen compound metabolic process	VIT_17s0000g09790	UP IT	Down in AR	chr17:11642834..11645637	BT1	speckle-type poz protein	GO:0009611;GO:0008270;GO:0042542;GO:0004402;GO:0003712;GO:0009734;GO:0006355;GO:0009651;GO:0009753;GO:0005737;GO:0009751;GO:0003676;GO:0051973;GO:0010182;GO:0080134;GO:0009555;GO:0010167;GO:0009553;GO:0009409;GO:0009738;GO:0004523;GO:0005516;GO:0016573;GO:0007623;GO:0000123;GO:0042967;GO:0005667;GO:0045449	P:response to wounding; F:zinc ion binding; P:response to hydrogen peroxide; F:histone acetyltransferase activity; F:transcription cofactor activity; P:auxin-activated signaling pathway; P:regulation of transcription, DNA-templated; P:response to salt stress; P:response to jasmonic acid; C:cytoplasm; P:response to salicylic acid; F:nucleic acid binding; P:positive regulation of telomerase activit…
cellular nitrogen compound metabolic process	VIT_18s0001g15730	UP IT	Down in AR	chr18:13865194..13867490	VIT_218s0001g15730	f-box family protein	GO:0003677;GO:0008270;GO:0006355	F:DNA binding; F:zinc ion binding; P:regulation of transcription, DNA-templated
cellular nitrogen compound metabolic process	VIT_18s0157g00020	UP IT	Down in AR	chr18:18675720..18680201	GI	gigantea	GO:0005982;GO:0009409;GO:0006355;GO:0009908;GO:0010229;GO:0009637;GO:0005515;GO:0010378;GO:0010218;GO:0005654;GO:0042542;GO:0080167;GO:0048578	P:starch metabolic process; P:response to cold; P:regulation of transcription, DNA-templated; P:flower development; P:inflorescence development; P:response to blue light; F:protein binding; P:temperature compensation of the circadian clock; P:response to far red light; C:nucleoplasm; P:response to hydrogen peroxide; P:response to karrikin; P:positive regulation of long-day photoperiodism, floweri…
cellular nitrogen compound metabolic process	VIT_19s0014g03820	UP IT	Down in AR	chr19:3913823..3915339	MYB102	myb-related protein m4	GO:0009753;GO:0042335;GO:0016049;GO:0080091;GO:0009651;GO:0009611;GO:0003677;GO:0010200;GO:0009737;GO:0050794;GO:0009723;GO:0003682;GO:0000785	P:response to jasmonic acid; P:cuticle development; P:cell growth; P:regulation of raffinose metabolic process; P:response to salt stress; P:response to wounding; F:DNA binding; P:response to chitin; P:response to abscisic acid; P:regulation of cellular process; P:response to ethylene; F:chromatin binding; C:chromatin
cellular nitrogen compound metabolic process	VIT_06s0004g06830	UP IT	DOWN in AR	chr6:7527765..7531758	ASN1	asparagine synthetase	GO:0009646;GO:0009749;GO:0009744;GO:0009750;GO:0006541;GO:0070981;GO:0043617;GO:0005524;GO:0004066;GO:0009063;GO:0005737;GO:0006522;GO:0006531	P:response to absence of light; P:response to glucose; P:response to sucrose; P:response to fructose; P:glutamine metabolic process; P:L-asparagine biosynthetic process; P:cellular response to sucrose starvation; F:ATP binding; F:asparagine synthase (glutamine-hydrolyzing) activity; P:cellular amino acid catabolic process; C:cytoplasm; P:alanine metabolic process; P:aspartate metabolic process
cellular nitrogen compound metabolic process	VIT_12s0059g01240	UP IT		chr12:6163272..6173450	VIT_212s0059g01240	nitrate transporter	GO:0016021;GO:0006857;GO:0005886;GO:0005215	P:oligopeptide transport; C:plasma membrane; F:transporter activity
cellular nitrogen compound metabolic process	VIT_12s0057g01330	UP IT	DOWN in AR	chr12:10069804..10071244	XERICO	ring u-box domain-containing protein	GO:0009739;GO:0010200;GO:0005515;GO:0008270;GO:0009687;GO:0009651	P:response to gibberellin; P:response to chitin; F:protein binding; F:zinc ion binding; P:abscisic acid metabolic process; P:response to salt stress
cellular nitrogen compound metabolic process	VIT_03s0091g00690	UP IT	DOWN in AR	chr3:7125278..7126323	STZ	zinc finger protein zat10-like	GO:0042538;GO:0010117;GO:0035264;GO:0009414;GO:0009644;GO:0009611;GO:0009409;GO:0006979;GO:0010200;GO:0009737;GO:0005634;GO:0008270;GO:0015979;GO:0003676	P:hyperosmotic salinity response; P:photoprotection; P:multicellular organism growth; P:response to water deprivation; P:response to high light intensity; P:response to wounding; P:response to cold; P:response to oxidative stress; P:response to chitin; P:response to abscisic acid; C:nucleus; F:zinc ion binding; P:photosynthesis; F:nucleic acid binding
cellular nitrogen compound metabolic process	VIT_03s0038g00340	UP IT		chr3:310969..312061	STH2	probable salt tolerance-like protein at1g75540-like	GO:0008270;GO:0005622;GO:0010200;GO:0080167	F:zinc ion binding; C:intracellular; P:response to chitin; P:response to karrikin
cellular nitrogen compound metabolic process	VIT_09s0002g09140	UP IT/UP AR	UP in AR	chr9:10792005..10792827	VIT_209s0002g09140	ap2 erf domain-containing transcription factor	GO:0050896;GO:0006355;GO:0044699;GO:0003677;GO:0003700;GO:0005667;GO:0045449	P:response to stimulus; P:regulation of transcription, DNA-templated; P:single-organism process; F:DNA binding; F:transcription factor activity, sequence-specific DNA binding; C:transcription factor complex; P:regulation of transcription, DNA-templated
cellular nitrogen compound metabolic process	VIT_17s0000g08460	UP AR		chr17:9687220..9689610	CA1	carbonic anhydrase	GO:0008270;GO:0009570;GO:0004089;GO:0015976;GO:0006730;GO:0006807	F:zinc ion binding; C:chloroplast stroma; F:carbonate dehydratase activity; P:carbon utilization; P:one-carbon metabolic process; P:nitrogen compound metabolic process
cellular nitrogen compound metabolic process	VIT_17s0000g08450	UP AR		chr17:9661925..9664617	CA2	carbonic anhydrase	GO:0008270;GO:0009570;GO:0004089;GO:0015976;GO:0006730;GO:0006807	F:zinc ion binding; C:chloroplast stroma; F:carbonate dehydratase activity; P:carbon utilization; P:one-carbon metabolic process; P:nitrogen compound metabolic process
cellular nitrogen compound metabolic process	VIT_00s0868g00020	DOWN IT	UP in AR	chrUn:36303262..36304379	HTA2	histone h2a	GO:0005618;GO:0000786;GO:0005730;GO:0009294;GO:0009611;GO:0009617;GO:0003677;GO:0006334;GO:0046982	C:cell wall; C:nucleosome; C:nucleolus; P:DNA mediated transformation; P:response to wounding; P:response to bacterium; F:DNA binding; P:nucleosome assembly; F:protein heterodimerization activity
cellular nitrogen compound metabolic process	VIT_00s1847g00010	DOWN IT	UP in AR	chrUn:40500819..40503367	APT4	adenine phosphoribosyltransferase	GO:0003999;GO:0009116;GO:0005829;GO:0006168	F:adenine phosphoribosyltransferase activity; P:nucleoside metabolic process; C:cytosol; P:adenine salvage
cellular nitrogen compound metabolic process	VIT_01s0011g00160	DOWN IT	UP in AR	chr1:258817..261979	RGP3	alpha- -glucan-protein synthase	GO:0052691;GO:0005794;GO:0009506;GO:0005515;GO:0005618;GO:0030244;GO:0008466;GO:0005576	F:UDP-arabinopyranose mutase activity; C:Golgi apparatus; C:plasmodesma; F:protein binding; C:cell wall; P:cellulose biosynthetic process; F:glycogenin glucosyltransferase activity; C:extracellular region
cellular nitrogen compound metabolic process	VIT_02s0025g04000	DOWN IT	UP in AR	chr2:3511310..3512833	VIT_202s0025g04000	gras family transcription factor	GO:0000911;GO:0048453;GO:0051322;GO:0048451;GO:0006355;GO:0000226	P:cytokinesis by cell plate formation; P:sepal formation; P:anaphase; P:petal formation; P:regulation of transcription, DNA-templated; P:microtubule cytoskeleton organization
cellular nitrogen compound metabolic process	VIT_04s0008g00110	DOWN IT	UP in AR	chr4_random:39974..40947	JAZ8	protein tify 5a-like	GO:0005515	F:protein binding
cellular nitrogen compound metabolic process	VIT_06s0004g04270	DOWN IT	UP in AR	chr6:5226169..5227478	HTA12	histone h2a	GO:0000786;GO:0003677;GO:0006334;GO:0005634;GO:0046982	C:nucleosome; F:DNA binding; P:nucleosome assembly; C:nucleus; F:protein heterodimerization activity
cellular nitrogen compound metabolic process	VIT_06s0004g05920	DOWN IT	UP in AR	chr6:6664355..6666363	PCNA2	proliferating cell nuclear antigen	GO:0005829;GO:0042276;GO:0005730;GO:0030337;GO:0006261;GO:0051567;GO:0003677;GO:0005515;GO:0043626;GO:0008283;GO:0006275;GO:0006306;GO:0042575	C:cytosol; P:error-prone translesion synthesis; C:nucleolus; F:DNA polymerase processivity factor activity; P:DNA-dependent DNA replication; P:histone H3-K9 methylation; F:DNA binding; F:protein binding; C:PCNA complex; P:cell proliferation; P:regulation of DNA replication; P:DNA methylation; C:DNA polymerase complex
cellular nitrogen compound metabolic process	VIT_07s0104g00960	DOWN IT	UP in AR	chr7:2082807..2083625	GAMMA-H2AX	histone h2a	GO:0001510;GO:0000786;GO:0005730;GO:0003677;GO:0006334;GO:0046982;GO:0008283	P:RNA methylation; C:nucleosome; C:nucleolus; F:DNA binding; P:nucleosome assembly; F:protein heterodimerization activity; P:cell proliferation
cellular nitrogen compound metabolic process	VIT_07s0141g00940	DOWN IT	UP in AR	chr7_random:550877..551982	NS2	asparaginyl-trna synthetase	GO:0004816;GO:0006421;GO:0003676;GO:0005739;GO:0005524;GO:0009507;GO:0046686;GO:0006522;GO:0006531	F:asparagine-tRNA ligase activity; P:asparaginyl-tRNA aminoacylation; F:nucleic acid binding; C:mitochondrion; F:ATP binding; C:chloroplast; P:response to cadmium ion; P:alanine metabolic process; P:aspartate metabolic process
cellular nitrogen compound metabolic process	VIT_09s0002g05150	DOWN IT	UP in AR	chr9:4850951..4853220	IAA19	auxin-induced protein	GO:0006355;GO:0080086;GO:0009741;GO:0009606;GO:0046983;GO:0048527;GO:0009734;GO:0005634;GO:0009704	P:regulation of transcription, DNA-templated; P:stamen filament development; P:response to brassinosteroid; F:protein dimerization activity; P:lateral root development; P:auxin-activated signaling pathway; C:nucleus; P:de-etiolation
cellular nitrogen compound metabolic process	VIT_10s0003g03790	DOWN IT	UP in AR	chr10:6456017..6457306	JAZ8	protein tify 5a-like	GO:0005515	F:protein binding
cellular nitrogen compound metabolic process	VIT_10s0003g03800	DOWN IT	UP in AR	chr10:6471509..6472788	JAZ8	protein tify 5a-like	GO:0005515	F:protein binding
cellular nitrogen compound metabolic process	VIT_10s0003g04330	DOWN IT	UP in AR	chr10:7424996..7435560	VIT_210s0003g04330	pentatricopeptide repeat-containing protein	GO:0006468;GO:0005524;GO:0004674;GO:0005739;GO:0005515;GO:0009069	P:protein phosphorylation; F:ATP binding; F:protein serine/threonine kinase activity; C:mitochondrion; F:protein binding; P:serine family amino acid metabolic process
cellular nitrogen compound metabolic process	VIT_11s0149g00130	DOWN IT	UP in AR	chr11:7020195..7025503	MCM5	dna replication licensing factor mcm5-a-like	GO:0009941;GO:0008094;GO:0006275;GO:0016020;GO:0005315;GO:0000911;GO:0051567;GO:0006268;GO:0010389;GO:0008283;GO:0016491;GO:0006306;GO:0009673;GO:0003677;GO:0051322;GO:0055114;GO:0006817;GO:0009909;GO:0006270;GO:0005634;GO:0005524;GO:0003678;GO:0042555;GO:0005657	C:chloroplast envelope; F:DNA-dependent ATPase activity; P:regulation of DNA replication; C:membrane; F:inorganic phosphate transmembrane transporter activity; P:cytokinesis by cell plate formation; P:histone H3-K9 methylation; P:DNA unwinding involved in DNA replication; P:regulation of G2/M transition of mitotic cell cycle; P:cell proliferation; F:oxidoreductase activity; P:DNA methylation; F:l…
cellular nitrogen compound metabolic process	VIT_13s0064g00560	DOWN IT	UP in AR	chr13:22272771..22279676	TOPII	dna topoisomerase 2	GO:0000911;GO:0006306;GO:0000712;GO:0000819;GO:0046872;GO:0006312;GO:0006200;GO:0016572;GO:0006342;GO:0009330;GO:0070683;GO:0006270;GO:0009957;GO:0005524;GO:0006275;GO:0051322;GO:0009909;GO:0010583;GO:0051567;GO:0008283;GO:0051225;GO:0006265;GO:0003918;GO:0000795;GO:0009507	P:cytokinesis by cell plate formation; P:DNA methylation; P:resolution of meiotic recombination intermediates; P:sister chromatid segregation; F:metal ion binding; P:mitotic recombination; P:obsolete ATP catabolic process; P:histone phosphorylation; P:chromatin silencing; C:DNA topoisomerase complex (ATP-hydrolyzing); P:mitotic DNA integrity checkpoint; P:DNA replication initiation; P:epidermal c…
cellular nitrogen compound metabolic process	VIT_14s0083g01100	DOWN IT	UP in AR	chr14:23425743..23428799	RGP3	alpha- -glucan-protein synthase	GO:0016866;GO:0005794;GO:0009506;GO:0005618;GO:0030244;GO:0008466;GO:0005576	F:intramolecular transferase activity; C:Golgi apparatus; C:plasmodesma; C:cell wall; P:cellulose biosynthetic process; F:glycogenin glucosyltransferase activity; C:extracellular region
cellular nitrogen compound metabolic process	VIT_15s0021g01330	DOWN IT	UP in AR	chr15:11580934..11583111	NDPK1	nucleoside diphosphate kinase	GO:0005774;GO:0048046;GO:0004550;GO:0006241;GO:0009651;GO:0009507;GO:0005794;GO:0005777;GO:0005829;GO:0046872;GO:0006165;GO:0006183;GO:0006228;GO:0046686;GO:0009506;GO:0005886;GO:0005524;GO:0006144;GO:0006206	C:vacuolar membrane; C:apoplast; F:nucleoside diphosphate kinase activity; P:CTP biosynthetic process; P:response to salt stress; C:chloroplast; C:Golgi apparatus; C:peroxisome; C:cytosol; F:metal ion binding; P:nucleoside diphosphate phosphorylation; P:GTP biosynthetic process; P:UTP biosynthetic process; P:response to cadmium ion; C:plasmodesma; C:plasma membrane; F:ATP binding; P:purine nucleo…
cellular nitrogen compound metabolic process	VIT_15s0021g02410	DOWN IT	UP in AR	chr15:13411980..13415839	VIT_215s0021g02410	cytosolic malate dehydrogenase	GO:0030060;GO:0009651;GO:0016746;GO:0006108;GO:0044262;GO:0000166;GO:0009570;GO:0010043;GO:0005773;GO:0046686;GO:0005634;GO:0005886;GO:0048046;GO:0006090;GO:0019643;GO:0046487	F:L-malate dehydrogenase activity; P:response to salt stress; F:transferase activity, transferring acyl groups; P:malate metabolic process; P:cellular carbohydrate metabolic process; F:nucleotide binding; C:chloroplast stroma; P:response to zinc ion; C:vacuole; P:response to cadmium ion; C:nucleus; C:plasma membrane; C:apoplast; P:pyruvate metabolic process; P:reductive tricarboxylic acid cycle; …
Nitrogen metabolism	VIT_00s0252g00110	DOWN IT	UP in AR	chrUn:17687712..17690732	ACA4	bifunctional monodehydroascorbate reductase and carbonic anhydrase nectarin-3	GO:0009705;GO:0008270;GO:0009651;GO:0009624;GO:0042742;GO:0043069;GO:0006730;GO:0004089;GO:0006754;GO:0006882;GO:0010037;GO:0055081;GO:0005388;GO:0070588;GO:0009535;GO:0005516;GO:0005524;GO:0016529	C:plant-type vacuole membrane; F:zinc ion binding; P:response to salt stress; P:response to nematode; P:defense response to bacterium; P:negative regulation of programmed cell death; P:one-carbon metabolic process; F:carbonate dehydratase activity; P:ATP biosynthetic process; P:cellular zinc ion homeostasis; P:response to carbon dioxide; P:anion homeostasis; F:calcium-transporting ATPase activity…
Nitrogen metabolism	VIT_12s0059g00760	DOWN IT		chr12:5568627..5571330	PRH26	prh26 protein	GO:0004604;GO:0009973;GO:0045454;GO:0009570;GO:0033741;GO:0019344;GO:0019379	F:phosphoadenylyl-sulfate reductase (thioredoxin) activity; F:adenylyl-sulfate reductase activity; P:cell redox homeostasis; C:chloroplast stroma; F:adenylyl-sulfate reductase (glutathione) activity; P:cysteine biosynthetic process; P:sulfate assimilation, phosphoadenylyl sulfate reduction by phosphoadenylyl-sulfate reductase (thioredoxin)
Nitrogen metabolism	VIT_08s0007g07400	DOWN IT		chr8:20945010..20949952	GDH1	glutamate dehydrogenase 1	GO:0009646;GO:0005507;GO:0055114;GO:0008270;GO:0005739;GO:0009651;GO:0050897;GO:0004353;GO:0005524;GO:0051171;GO:0046686;GO:0006118;GO:0006525;GO:0006541;GO:0006560	P:response to absence of light; F:copper ion binding; P:oxidation-reduction process; F:zinc ion binding; C:mitochondrion; P:response to salt stress; F:cobalt ion binding; F:glutamate dehydrogenase [NAD(P)+] activity; F:ATP binding; P:regulation of nitrogen compound metabolic process; P:response to cadmium ion; P:obsolete electron transport; P:arginine metabolic process; P:glutamine metabolic proc…
Nitrogen metabolism	VIT_16s0039g02750	DOWN IT	UP in AR	chr16:3124001..3127389	GDH2	glutamate dehydrogenase 2	GO:0006598;GO:0005507;GO:0055114;GO:0008270;GO:0005739;GO:0009651;GO:0050897;GO:0004353;GO:0009698;GO:0005774;GO:0005524;GO:0042398;GO:0006944;GO:0048193;GO:0046482;GO:0046686;GO:0004352;GO:0005794;GO:0005886;GO:0006118;GO:0006525;GO:0006541;GO:0006560	P:polyamine catabolic process; F:copper ion binding; P:oxidation-reduction process; F:zinc ion binding; C:mitochondrion; P:response to salt stress; F:cobalt ion binding; F:glutamate dehydrogenase [NAD(P)+] activity; P:phenylpropanoid metabolic process; C:vacuolar membrane; F:ATP binding; P:cellular modified amino acid biosynthetic process; P:membrane fusion; P:Golgi vesicle transport; P:para-amin…
Nitrogen metabolism	VIT_16s0039g02740	DOWN IT		chr16:3093749..3097459	GDH2	glutamate dehydrogenase 2	GO:0006598;GO:0005507;GO:0055114;GO:0008270;GO:0005739;GO:0009651;GO:0050897;GO:0004353;GO:0009698;GO:0005774;GO:0005524;GO:0042398;GO:0006944;GO:0048193;GO:0046482;GO:0046686;GO:0004352;GO:0005794;GO:0005886;GO:0006118;GO:0006525;GO:0006541;GO:0006560	P:polyamine catabolic process; F:copper ion binding; P:oxidation-reduction process; F:zinc ion binding; C:mitochondrion; P:response to salt stress; F:cobalt ion binding; F:glutamate dehydrogenase [NAD(P)+] activity; P:phenylpropanoid metabolic process; C:vacuolar membrane; F:ATP binding; P:cellular modified amino acid biosynthetic process; P:membrane fusion; P:Golgi vesicle transport; P:para-amin…
Nitrogen metabolism	VIT_14s0066g02590	DOWN IT	UP in AR	chr14:28767155..28769671	VIT_214s0066g02590	nitrate transporter	GO:0006810;GO:0005886;GO:0080167;GO:0005215	P:transport; C:plasma membrane; P:response to karrikin; F:transporter activity
aGenes down- or -up-regulated at water deficit condition compared to full irrigation; bGenes up- or down-regulated in Autumn Royal compared to Italia at water deficit condition; IT= Italia, AR: Autumn Royal, WD=Water deficit

## Sheet: Photosynthesis
Supplementary Data 4. Differentially expressed genes belonging to significant pathways
Biological process	GeneID_V1	Regulation under WDa	Regulation between cvs at WDb	Map	GeneName	Description	GOs	GO Names
Lightreaction/photosystem II/LHC-II	VIT_200s0181g00180	DOWN in IT		chrUn:7884877..7886357	LHCB3	light-harvesting complex ii protein lhcb3	GO:0009765;GO:0030076;GO:0009535;GO:0005198	P:photosynthesis, light harvesting; C:light-harvesting complex; C:chloroplast thylakoid membrane; F:structural molecule activity
Lightreaction/photosystem II/LHC-II	VIT_200s0181g00180	DOWN in IT		chrUn:7830578..7832041	LHCB3	light-harvesting complex ii protein lhcb3	GO:0009765;GO:0030076;GO:0009535;GO:0005198	P:photosynthesis, light harvesting; C:light-harvesting complex; C:chloroplast thylakoid membrane; F:structural molecule activity
Lightreaction/cytochrome b6/f	VIT_216s0022g00160	UP in IT		chr16:10962793..10962963	VIT_216s0022g00160	ribosomal protein s14	GO:0006412;GO:0009955;GO:0005762;GO:0005730;GO:0003735;GO:0009941;GO:0009965;GO:0010015;GO:0009570;GO:0008283;GO:0005773;GO:0022625;GO:0005886;GO:0008097;GO:0042254	P:translation; P:adaxial/abaxial pattern specification; C:mitochondrial large ribosomal subunit; C:nucleolus; F:structural constituent of ribosome; C:chloroplast envelope; P:leaf morphogenesis; P:root morphogenesis; C:chloroplast stroma; P:cell proliferation; C:vacuole; C:cytosolic large ribosomal subunit; C:plasma membrane; F:5S rRNA binding; P:ribosome biogenesis
Lightreaction/cytochrome b6/f	VIT_216s0022g00160	UP in IT		chr16:10962970..10963695	VIT_216s0022g00160	ribosomal protein s14	GO:0006412;GO:0009955;GO:0005762;GO:0005730;GO:0003735;GO:0009941;GO:0009965;GO:0010015;GO:0009570;GO:0008283;GO:0005773;GO:0022625;GO:0005886;GO:0008097;GO:0042254	P:translation; P:adaxial/abaxial pattern specification; C:mitochondrial large ribosomal subunit; C:nucleolus; F:structural constituent of ribosome; C:chloroplast envelope; P:leaf morphogenesis; P:root morphogenesis; C:chloroplast stroma; P:cell proliferation; C:vacuole; C:cytosolic large ribosomal subunit; C:plasma membrane; F:5S rRNA binding; P:ribosome biogenesis
Lightreaction/cytochrome b6/f	VIT_203s0110g00200	UP in IT		chr3:12951440..12952290	VIT_203s0110g00200	apocytochrome b	GO:0046872;GO:0005743;GO:0016491;GO:0070469;GO:0009055;GO:0016021;GO:0022904;GO:0006118	F:metal ion binding; C:mitochondrial inner membrane; F:oxidoreductase activity; C:respiratory chain; F:electron carrier activity; C:integral component of membrane; P:respiratory electron transport chain; P:obsolete electron transport
Lightreaction/other electron carrier	VIT_218s0001g14450	DOWN in IT		chr18:12453624..12456717	FNR2	ferredoxin--nadp+ reductase	GO:0010103;GO:0031348;GO:0009853;GO:0006098;GO:0050660;GO:0009595;GO:0048046;GO:0005515;GO:0009867;GO:0009697;GO:0009862;GO:0010363;GO:0010310;GO:0010207;GO:0010200;GO:0003959;GO:0050661;GO:0043900;GO:0006612;GO:0042742;GO:0009773;GO:0005829;GO:0000165;GO:0009570;GO:0019761;GO:0009817;GO:0009409;GO:0009657;GO:0009535;GO:0008266;GO:0006364;GO:0004324;GO:0006118	P:stomatal complex morphogenesis; P:negative regulation of defense response; P:photorespiration; P:pentose-phosphate shunt; F:flavin adenine dinucleotide binding; P:detection of biotic stimulus; C:apoplast; F:protein binding; P:jasmonic acid mediated signaling pathway; P:salicylic acid biosynthetic process; P:systemic acquired resistance, salicylic acid mediated signaling pathway; P:regulation of…
Calvin cycle	VIT_215s0048g00370	DOWN in IT		chr15:14506625..14510690	VIT_215s0048g00370	transketolase	GO:0009750;GO:0006094;GO:0009941;GO:0042744;GO:0006833;GO:0004802;GO:0030243;GO:0019288;GO:0006816;GO:0010075;GO:0009651;GO:0006972;GO:0005829;GO:0007030;GO:0046872;GO:0006096;GO:0032880;GO:0009570;GO:0019253;GO:0046686;GO:0047896;GO:0019344;GO:0009832;GO:0009266;GO:0016049;GO:0009535;GO:0006098;GO:0015976;GO:0015947	P:reductive pentose-phosphate cycle; F:metal ion binding; C:chloroplast envelope; P:response to cadmium ion; F:transketolase activity; C:chloroplast stroma; C:cytosol; C:chloroplast thylakoid membrane; P:response to salt stress; P:pentose-phosphate shunt; P:carbon utilization
Calvin cycle	VIT_215s0048g00370	DOWN in IT		chr15:14506625..14510690	VIT_215s0048g00370	transketolase	GO:0009750;GO:0006094;GO:0009941;GO:0042744;GO:0006833;GO:0004802;GO:0030243;GO:0019288;GO:0006816;GO:0010075;GO:0009651;GO:0006972;GO:0005829;GO:0007030;GO:0046872;GO:0006096;GO:0032880;GO:0009570;GO:0019253;GO:0046686;GO:0047896;GO:0019344;GO:0009832;GO:0009266;GO:0016049;GO:0009535;GO:0006098;GO:0015976;GO:0015947	P:reductive pentose-phosphate cycle; F:metal ion binding; C:chloroplast envelope; P:response to cadmium ion; F:transketolase activity; C:chloroplast stroma; C:cytosol; C:chloroplast thylakoid membrane; P:response to salt stress; P:pentose-phosphate shunt; P:carbon utilization
Photorespiration	VIT_201s0011g01990	DOWN in IT		chr1:1705000..1708666	VIT_201s0011g01990	glycine cleavage system h protein	GO:0005960;GO:0009749;GO:0004375;GO:0009744;GO:0009750;GO:0019464;GO:0005739;GO:0005524;GO:0006563;GO:0006566	C:glycine cleavage complex; P:response to glucose; F:glycine dehydrogenase (decarboxylating) activity; P:response to sucrose; P:response to fructose; P:glycine decarboxylation via glycine cleavage system; C:mitochondrion; F:ATP binding; P:L-serine metabolic process; P:threonine metabolic process
aGenes down- or -up-regulated at water deficit condition compared to full irrigation; bGenes up- or down-regulated in Autumn Royal compared to Italia at water deficit condition; IT= Italia, AR: Autumn Royal, WD=Water deficit

## Sheet: Transcription factors
Supplementary Data 4. Differentially expressed genes belonging to significant pathways
Family	GeneID_V1	Regulation under WDa	Regulation between cvs at WDb	Map	GeneName	Description	Gos	GO Names
AP2-EREBP	VIT_16s0013g00990	DOWN Italia	DOWN AR vs IT	chr16:6726119..6741140	VIT_216s0013g00990	ethylene-responsive transcription factor 5	GO:0003700;GO:0003677;GO:0006355;GO:0005667;GO:0045449	F:transcription factor activity, sequence-specific DNA binding; F:DNA binding; P:regulation of transcription, DNA-templated; C:transcription factor complex; P:regulation of transcription, DNA-templated
AP2-EREBP	VIT_02s0025g04460	DOWN Italia	DOWN AR vs IT	chr2:3923541..3929358	ddf2	ap2 erf domain-containing transcription factor	GO:0016049;GO:0048510;GO:0009414;GO:0010371;GO:0009651;GO:0006355;GO:0043565;GO:0009631;GO:0003700;GO:0005667;GO:0045449	P:cell growth; P:regulation of timing of transition from vegetative to reproductive phase; P:response to water deprivation; P:regulation of gibberellin biosynthetic process; P:response to salt stress; P:regulation of transcription, DNA-templated; F:sequence-specific DNA binding; P:cold acclimation; F:transcription factor activity, sequence-specific DNA binding; C:transcription factor complex; P:r…
AP2-EREBP	VIT_16s0100g00380	DOWN Italia	DOWN AR vs IT	chr16:15813713..15814830	DREB1A	cbf4-like protein	GO:0009414;GO:0006355;GO:0003677;GO:0009631;GO:0003700;GO:0005667;GO:0045449	P:response to water deprivation; P:regulation of transcription, DNA-templated; F:DNA binding; P:cold acclimation; F:transcription factor activity, sequence-specific DNA binding; C:transcription factor complex; P:regulation of transcription, DNA-templated
AP2-EREBP	VIT_16s0013g01050	DOWN Italia	DOWN AR vs IT	chr16:6847616..6850269	VIT_216s0013g01050	ethylene-responsive transcription factor 5	GO:0030060;GO:0009651;GO:0016746;GO:0006108;GO:0044262;GO:0000166;GO:0009570;GO:0010043;GO:0005773;GO:0046686;GO:0005634;GO:0005886;GO:0048046;GO:0006090;GO:0019643;GO:0046487	F:L-malate dehydrogenase activity; P:response to salt stress; F:transferase activity, transferring acyl groups; P:malate metabolic process; P:cellular carbohydrate metabolic process; F:nucleotide binding; C:chloroplast stroma; P:response to zinc ion; C:vacuole; P:response to cadmium ion; C:nucleus; C:plasma membrane; C:apoplast; P:pyruvate metabolic process; P:reductive tricarboxylic acid cycle; …
AP2-EREBP	VIT_16s0013g00970	DOWN Italia	DOWN AR vs IT	chr16:6692473..6693594	ERF5	ethylene-responsive transcription factor 5	GO:0003700;GO:0003677;GO:0006355;GO:0005667;GO:0045449	F:transcription factor activity, sequence-specific DNA binding; F:DNA binding; P:regulation of transcription, DNA-templated; C:transcription factor complex; P:regulation of transcription, DNA-templated
AP2-EREBP	VIT_16s0013g01070	DOWN Italia	DOWN AR vs IT	chr16:6903437..6904334	VIT_216s0013g01070	ethylene-responsive transcription factor 5	GO:0003700;GO:0003677;GO:0006355;GO:0005667;GO:0045449	F:transcription factor activity, sequence-specific DNA binding; F:DNA binding; P:regulation of transcription, DNA-templated; C:transcription factor complex; P:regulation of transcription, DNA-templated
AP2-EREBP	VIT_16s0013g01030	DOWN Italia	DOWN AR vs IT	chr16:6813595..6813930	VIT_216s0013g01030	ethylene-responsive transcription factor 5	GO:0003700;GO:0003677;GO:0006355;GO:0005667;GO:0045449	F:transcription factor activity, sequence-specific DNA binding; F:DNA binding; P:regulation of transcription, DNA-templated; C:transcription factor complex; P:regulation of transcription, DNA-templated
AP2-EREBP	VIT_16s0013g00980	DOWN Italia	DOWN AR vs IT	chr16:6705921..6706748	VIT_216s0013g00980	ethylene-responsive transcription factor 5	GO:0003677;GO:0006355	F:DNA binding; P:regulation of transcription, DNA-templated
AP2-EREBP	VIT_16s0013g00950	DOWN Italia	DOWN AR vs IT	chr16:6676172..6677138	VIT_216s0013g00950	ethylene-responsive transcription factor 5	GO:0003700;GO:0003677;GO:0006355;GO:0005667;GO:0045449	F:transcription factor activity, sequence-specific DNA binding; F:DNA binding; P:regulation of transcription, DNA-templated; C:transcription factor complex; P:regulation of transcription, DNA-templated
AP2-EREBP	VIT_16s0013g01060	DOWN Italia	DOWN AR vs IT	chr16:6870574..6871530	VIT_216s0013g01060	ethylene-responsive transcription factor 5	GO:0003700;GO:0003677;GO:0006355;GO:0005667;GO:0045449	F:transcription factor activity, sequence-specific DNA binding; F:DNA binding; P:regulation of transcription, DNA-templated; C:transcription factor complex; P:regulation of transcription, DNA-templated
AP2-EREBP	VIT_09s0002g09120	UP Italia		chr9:10752760..10753553	VIT_209s0002g09120	ap2 erf domain-containing transcription factor	GO:0051015;GO:0051017;GO:0008270;GO:0005886	F:actin filament binding; P:actin filament bundle assembly; F:zinc ion binding; C:plasma membrane
AP2-EREBP	VIT_09s0002g09140	UP Autumn Royal	UP AR vs IT	chr9:10792005..10792827	VIT_09s0002g09140	ap2 erf domain-containing transcription factor	GO:0050896;GO:0006355;GO:0044699;GO:0003677;GO:0003700;GO:0005667;GO:0045449	P:response to stimulus; P:regulation of transcription, DNA-templated; P:single-organism process; F:DNA binding; F:transcription factor activity, sequence-specific DNA binding; C:transcription factor complex; P:regulation of transcription, DNA-templated
bHLH	VIT_15s0046g02560	DOWN Italia		chr15:19338784..19344048	GL3	myc-like anthocyanin regulatory protein	GO:0032440;GO:0046983;GO:0055114	F:2-alkenal reductase [NAD(P)] activity; F:protein dimerization activity; P:oxidation-reduction process
bHLH	VIT_00s2739g00010	DOWN Italia	Up AR vs IT	chrUn:42774515..42775292	bHLH093	transcription factor bhlh93-like	GO:0046983	F:protein dimerization activity
bHLH	VIT_14s0128g00110	DOWN Italia	Up AR vs IT	chr14:2775388..2776822	VIT_214s0128g00110	transcription factor bhlh96-like	GO:0003677;GO:0016023;GO:0032940;GO:0046983;GO:0009536;GO:0005739	F:DNA binding; C:cytoplasmic membrane-bounded vesicle; P:secretion by cell; F:protein dimerization activity; C:plastid; C:mitochondrion
bHLH	VIT_15s0048g02820	DOWN Italia		chr15:16926728..16928476	VIT_215s0048g02820	transcription factor myc2-like	GO:0032440;GO:0046983;GO:0055114	F:2-alkenal reductase [NAD(P)] activity; F:protein dimerization activity; P:oxidation-reduction process
bHLH	VIT_07s0191g00240	DOWN Italia		chr7:15041110..15042602	VIT_207s0191g00240	transcription factor bhlh96-like	GO:0016023;GO:0046983;GO:0032940;GO:0005739;GO:0009536	C:cytoplasmic membrane-bounded vesicle; F:protein dimerization activity; P:secretion by cell; C:mitochondrion; C:plastid
bHLH	VIT_02s0025g02610	DOWN Italia	Up AR vs IT	chr2:2286157..2287242	VIT_202s0025g02610	dna binding	GO:0032440;GO:0046983;GO:0055114	F:2-alkenal reductase [NAD(P)] activity; F:protein dimerization activity; P:oxidation-reduction process
bHLH	VIT_14s0006g02850	UP Italia	DOWN AR vs IT	chr14:21028395..21030424	BEE1_VIT_214s0006g02850	dna binding	GO:0046983	F:protein dimerization activity
bHLH	VIT_17s0000g08150	UP Italia		chr17:9199303..9201475	VIT_217s0000g08150	dna binding	GO:0050832;GO:0046983	P:defense response to fungus; F:protein dimerization activity
MYB-related	VIT_04s0023g01910	DOWN Italia	DOWN AR vs IT	chr4:18489566..18491019	RL1	protein	GO:0003677;GO:0009793;GO:0003682;GO:0009630;GO:0005634;GO:0010114;GO:0000785	F:DNA binding; P:embryo development ending in seed dormancy; F:chromatin binding; P:gravitropism; C:nucleus; P:response to red light; C:chromatin
MYB-related	VIT_09s0002g03610	UP Italia		chr9:3279297..3283962	VIT_209s0002g03610	myb transcription factor myb52	GO:0009725;GO:0008270;GO:0003677;GO:1901700;GO:0003682;GO:0000785	P:response to hormone; F:zinc ion binding; F:DNA binding; P:response to oxygen-containing compound; F:chromatin binding; C:chromatin
MYB	VIT_19s0014g03820	UP Italia	DOWN AR vs IT	chr19:3913823..3915339	MYB102	myb-related protein m4	GO:0009753;GO:0042335;GO:0016049;GO:0080091;GO:0009651;GO:0009611;GO:0003677;GO:0010200;GO:0009737;GO:0050794;GO:0009723;GO:0003682;GO:0000785	P:response to jasmonic acid; P:cuticle development; P:cell growth; P:regulation of raffinose metabolic process; P:response to salt stress; P:response to wounding; F:DNA binding; P:response to chitin; P:response to abscisic acid; P:regulation of cellular process; P:response to ethylene; F:chromatin binding; C:chromatin
MYB	VIT_00s1352g00010	UP Italia		chrUn:38691338..38692638	MYB84	transcription factor rax3-like	GO:0003677;GO:0003682;GO:0000785	F:DNA binding; F:chromatin binding; C:chromatin
MYB	VIT_05s0077g00500	UP Italia		chr5:330302..332092	MYB108	protein	GO:0009753;GO:0044249;GO:0005516;GO:1901576;GO:0044710;GO:0009620;GO:0009414;GO:0009651;GO:0009751;GO:1901701;GO:0003677;GO:0009755;GO:0009737;GO:0009723;GO:0046686;GO:0003682;GO:0005634;GO:0000785	P:response to jasmonic acid; P:cellular biosynthetic process; F:calmodulin binding; P:organic substance biosynthetic process; P:single-organism metabolic process; P:response to fungus; P:response to water deprivation; P:response to salt stress; P:response to salicylic acid; P:cellular response to oxygen-containing compound; F:DNA binding; P:hormone-mediated signaling pathway; P:response to abscis…
MYB	VIT_06s0080g00790	UP Italia		chr6:20794573..20795984	VIT_206s0080g00790	dna binding	GO:0010286;GO:0006355;GO:0003677;GO:0003700;GO:0003682;GO:0005667;GO:0045449;GO:0000785	P:heat acclimation; P:regulation of transcription, DNA-templated; F:DNA binding; F:transcription factor activity, sequence-specific DNA binding; F:chromatin binding; C:transcription factor complex; P:regulation of transcription, DNA-templated; C:chromatin
WRKY	VIT_17s0000g01280	UP Italia		chr17:922600..925171	WRKY75	wrky transcription	GO:0043620;GO:0032107;GO:0019375;GO:0043565;GO:0042631;GO:0003700;GO:0048527;GO:0009723;GO:0016036;GO:0005667;GO:0045449	P:regulation of DNA-templated transcription in response to stress; P:regulation of response to nutrient levels; P:galactolipid biosynthetic process; F:sequence-specific DNA binding; P:cellular response to water deprivation; F:transcription factor activity, sequence-specific DNA binding; P:lateral root development; P:response to ethylene; P:cellular response to phosphate starvation; C:transcriptio…
WRKY	VIT_15s0046g02150	UP Italia		chr15:18940954..18942146	WRKY24	wrky transcription	GO:0003700;GO:0043565;GO:0006355;GO:0005667;GO:0045449	F:transcription factor activity, sequence-specific DNA binding; F:sequence-specific DNA binding; P:regulation of transcription, DNA-templated; C:transcription factor complex; P:regulation of transcription, DNA-templated
WRKY	VIT_01s0010g03930	UP Italia		chr1:21460123..21461397	WRKY75	wrky transcription	GO:0003700;GO:0043565;GO:0006355;GO:0005667;GO:0045449	F:transcription factor activity, sequence-specific DNA binding; F:sequence-specific DNA binding; P:regulation of transcription, DNA-templated; C:transcription factor complex; P:regulation of transcription, DNA-templated
HB	VIT_16s0098g01170	UP Italia	DOWN AR vs IT	chr16:21439501..21441052	HB-12	homeobox-leucine zipper protein athb-12	GO:0009615;GO:0009414;GO:0009651;GO:0009737;GO:0003700;GO:0045893;GO:0000976;GO:0005667;GO:0045449	P:response to virus; P:response to water deprivation; P:response to salt stress; P:response to abscisic acid; F:transcription factor activity, sequence-specific DNA binding; P:positive regulation of transcription, DNA-templated; F:transcription regulatory region sequence-specific DNA binding; C:transcription factor complex; P:regulation of transcription, DNA-templated
HB	VIT_15s0048g02870	UP Italia	DOWN AR vs IT	chr15:16989617..16991196	HB-7	homeobox-leucine zipper protein athb-7	GO:0009414;GO:0009409;GO:0042538;GO:0006944;GO:0003700;GO:0009738;GO:0045893;GO:0000976;GO:0005667;GO:0045449	P:response to water deprivation; P:response to cold; P:hyperosmotic salinity response; P:membrane fusion; F:transcription factor activity, sequence-specific DNA binding; P:abscisic acid-activated signaling pathway; P:positive regulation of transcription, DNA-templated; F:transcription regulatory region sequence-specific DNA binding; C:transcription factor complex; P:regulation of transcription, D…
HB	VIT_04s0023g01330	UP Italia	DOWN AR vs IT	chr4:17798124..17799885	HB40	homeodomain leucine zipper protein	GO:0048364;GO:0009733;GO:0003700;GO:0045893;GO:0000976;GO:0005667;GO:0045449	P:root development; P:response to auxin; F:transcription factor activity, sequence-specific DNA binding; P:positive regulation of transcription, DNA-templated; F:transcription regulatory region sequence-specific DNA binding; C:transcription factor complex; P:regulation of transcription, DNA-templated
Tify	VIT_04s0008g00110	DOWN Italia	Up AR vs IT	chr4_random:39974..40947	JAZ8	protein tify 5a-like	GO:0005515	F:protein binding
Tify	VIT_10s0003g03800	DOWN Italia	Up AR vs IT	chr10:6471509..6472788	JAZ8	protein tify 5a-like	GO:0005515	F:protein binding
Tify	VIT_10s0003g03790	DOWN Italia	UP AR vs IT	chr10:6456017..6457306	JAZ8	protein tify 5a-like	GO:0005515	F:protein binding
TRAF	VIT_18s0122g01340	UP Italia	DOWN AR vs IT	chr18:937802..944696	VIT_218s0122g01340	btb poz domain-containing protein	GO:0006355;GO:0010154;GO:0003677;GO:0009755;GO:0003700;GO:0005667;GO:0045449	P:regulation of transcription, DNA-templated; P:fruit development; F:DNA binding; P:hormone-mediated signaling pathway; F:transcription factor activity, sequence-specific DNA binding; C:transcription factor complex; P:regulation of transcription, DNA-templated
TRAF	VIT_17s0000g09790	UP Italia	DOWN AR vs IT	chr17:11642834..11645637	BT1	speckle-type poz protein	GO:0005737;GO:0007155;GO:0009954;GO:0048439;GO:0010227;GO:0005515	C:cytoplasm; P:cell adhesion; P:proximal/distal pattern formation; P:flower morphogenesis; P:floral organ abscission; F:protein binding
bZIP	VIT_00s0313g00010	DOWN Italia	UP AR vs IT	chrUn:22781110..22784322	VIT_200s0313g00010	uncharacterized protein at4g38062-like	GO:0003700;GO:0005739;GO:0003677;GO:0005667;GO:0045449	F:transcription factor activity, sequence-specific DNA binding; C:mitochondrion; F:DNA binding; C:transcription factor complex; P:regulation of transcription, DNA-templated
bZIP	VIT_02s0025g01020	UP Italia	DOWN AR vs IT	chr2:990820..996189	GBF3	g-box binding factor	GO:0050896;GO:0006355;GO:0043565;GO:0003700;GO:0005737;GO:0005667;GO:0045449	P:response to stimulus; P:regulation of transcription, DNA-templated; F:sequence-specific DNA binding; F:transcription factor activity, sequence-specific DNA binding; C:cytoplasm; C:transcription factor complex; P:regulation of transcription, DNA-templated
bZIP	VIT_18s0001g10450	UP Italia		chr18:8769250..8769811	ABF2	ABRE-binding bzip factor	GO:0009414;GO:0009651;GO:0006355;GO:0043565;GO:0010255;GO:0003700;GO:0009738;GO:0005667;GO:0045449	P:response to water deprivation; P:response to salt stress; P:regulation of transcription, DNA-templated; F:sequence-specific DNA binding; P:glucose mediated signaling pathway; F:transcription factor activity, sequence-specific DNA binding; P:abscisic acid-activated signaling pathway; C:transcription factor complex; P:regulation of transcription, DNA-templated
NAC	VIT_04s0079g00280	DOWN Italia		chr4:10642874..10646839	NAC028	nac domain ipr003441	GO:0009750;GO:0004721;GO:0016036;GO:0009749;GO:0071329;GO:0005034;GO:0031537;GO:0009414;GO:0043424;GO:0033500;GO:0023014;GO:0006355;GO:0042742;GO:0000155;GO:0048509;GO:0048831;GO:0010086;GO:0006468;GO:0019955;GO:0009885;GO:0010029;GO:0010150;GO:0007231;GO:0000160;GO:0009736;GO:0005783;GO:0000156;GO:0005886;GO:0008272;GO:0005524;GO:0035556;GO:0006470;GO:0009365;GO:0045449	P:response to fructose; F:phosphoprotein phosphatase activity; P:cellular response to phosphate starvation; P:response to glucose; P:cellular response to sucrose stimulus; F:osmosensor activity; P:regulation of anthocyanin metabolic process; P:response to water deprivation; F:protein histidine kinase binding; P:carbohydrate homeostasis; P:signal transduction by protein phosphorylation; P:regulati…
NAC	VIT_19s0014g03290	UP Italia	UP AR vs IT	chr19:3412514..3414239	RD26	nac domain protein nac4	GO:0009611;GO:0008270;GO:0042542;GO:0004402;GO:0003712;GO:0009734;GO:0006355;GO:0009651;GO:0009753;GO:0005737;GO:0009751;GO:0003676;GO:0051973;GO:0010182;GO:0080134;GO:0009555;GO:0010167;GO:0009553;GO:0009409;GO:0009738;GO:0004523;GO:0005516;GO:0016573;GO:0007623;GO:0000123;GO:0042967;GO:0005667;GO:0045449	P:response to wounding; F:zinc ion binding; P:response to hydrogen peroxide; F:histone acetyltransferase activity; F:transcription cofactor activity; P:auxin-activated signaling pathway; P:regulation of transcription, DNA-templated; P:response to salt stress; P:response to jasmonic acid; C:cytoplasm; P:response to salicylic acid; F:nucleic acid binding; P:positive regulation of telomerase activit…
Orphans	VIT_01s0011g06190	DOWN Italia		chr1:5989546..5998606	WOL	histidine kinase	GO:0003700;GO:0003677;GO:0006355;GO:0005667;GO:0045449	F:transcription factor activity, sequence-specific DNA binding; F:DNA binding; P:regulation of transcription, DNA-templated; C:transcription factor complex; P:regulation of transcription, DNA-templated
Orphans	VIT_08s0058g00200	UP Italia		chr8:8891286..8895225	VIT_208s0058g00200	sequence-specific dna binding transcription factor	GO:0044260;GO:0090304;GO:0044424	P:cellular macromolecule metabolic process; P:nucleic acid metabolic process; C:intracellular part
HMG	VIT_10s0071g00870	DOWN Italia	UP AR vs IT	chr10:17403377..17405667	HMGB6	high mobility group b protein 7-like	GO:0006261;GO:0003700;GO:0003677;GO:0005667;GO:0045449	P:DNA-dependent DNA replication; F:transcription factor activity, sequence-specific DNA binding; F:DNA binding; C:transcription factor complex; P:regulation of transcription, DNA-templated
HMG	VIT_02s0025g01220	DOWN Italia	UP AR vs IT	chr2:1184188..1187119	VIT_202s0025g01220	PREDICTED: high mobility group B protein 13-like	--	F:transcription factor activity, sequence-specific DNA binding; C:nucleus
AUX/IAA	VIT_09s0002g05150	DOWN Italia	UP AR vs IT	chr9:4850951..4853220	IAA19	auxin-induced protein	GO:0006355;GO:0080086;GO:0009741;GO:0009606;GO:0046983;GO:0048527;GO:0009734;GO:0005634;GO:0009704	P:regulation of transcription, DNA-templated; P:stamen filament development; P:response to brassinosteroid; F:protein dimerization activity; P:lateral root development; P:auxin-activated signaling pathway; C:nucleus; P:de-etiolation
AUX/IAA	VIT_09s0002g04080	DOWN Italia		chr9:3749844..3753841	PAP2	auxin-responsive protein	GO:0006417;GO:0006355;GO:0009536;GO:0046983;GO:0009734;GO:0005634	P:regulation of translation; P:regulation of transcription, DNA-templated; C:plastid; F:protein dimerization activity; P:auxin-activated signaling pathway; C:nucleus
LIM	VIT_13s0019g02430	DOWN Italia		chr13:3681072..3688556	DAR2	protein da1-related 2-like	GO:0010088;GO:0048364;GO:0008270	P:phloem development; P:root development; F:zinc ion binding
LIM	VIT_03s0091g01010	DOWN Italia		chr3:7535043..7536583	WLIM1	transcription factor lim1	GO:0003700;GO:0003677;GO:0006355;GO:0005667;GO:0045449	F:transcription factor activity, sequence-specific DNA binding; F:DNA binding; P:regulation of transcription, DNA-templated; C:transcription factor complex; P:regulation of transcription, DNA-templated
ZF-HD	VIT_03s0091g00690	UP Italia	DOWN AR vs IT	chr3:7125278..7126323	STZ	zinc finger protein zat10-like	GO:0042538;GO:0010117;GO:0035264;GO:0009414;GO:0009644;GO:0009611;GO:0009409;GO:0006979;GO:0010200;GO:0009737;GO:0005634;GO:0008270;GO:0015979;GO:0003676	P:hyperosmotic salinity response; P:photoprotection; P:multicellular organism growth; P:response to water deprivation; P:response to high light intensity; P:response to wounding; P:response to cold; P:response to oxidative stress; P:response to chitin; P:response to abscisic acid; C:nucleus; F:zinc ion binding; P:photosynthesis; F:nucleic acid binding
ZF-A20/AN1	VIT_13s0064g01210	UP Italia		chr13:23092290..23096961	VIT_213s0064g01210	Zinc finger A20/AN1-type domain containing protein	GO:0008270;GO:0003677;GO:0006950	F:zinc ion binding; F:DNA binding; P:response to stress
C3H	VIT_11s0016g02130	UP Italia		chr11:1733867..1756012	VIT_211s0016g02130	zinc finger ccch domain-containing protein 64	GO:0003677;GO:0000956;GO:0005634;GO:0005829;GO:0008270;GO:0003824	F:DNA binding; P:nuclear-transcribed mRNA catabolic process; C:nucleus; C:cytosol; F:zinc ion binding; F:catalytic activity
BBX	VIT_03s0038g00340	UP Italia		chr3:310969..312061	STH2	probable salt tolerance-like protein at1g75540-like	GO:0008270;GO:0005622;GO:0010200;GO:0080167	F:zinc ion binding; C:intracellular; P:response to chitin; P:response to karrikin
PHD	VIT_08s0040g03340	UP Italia	DOWN AR vs IT	chr8:14306355..14324136	VIT_208s0040g03340	dna binding	GO:0008270;GO:0006355;GO:0003677;GO:0008080;GO:0004386;GO:0005634;GO:0005515;GO:0042967	F:zinc ion binding; P:regulation of transcription, DNA-templated; F:DNA binding; F:N-acetyltransferase activity; F:helicase activity; C:nucleus; F:protein binding; P:acyl-carrier-protein biosynthetic process
HSF	VIT_00s0179g00150	UP Italia	DOWN AR vs IT	chrUn:7416007..7419722	HSFA6B	heat stress transcription factor a-6b	GO:0032268;GO:0006355;GO:0009408;GO:0043565;GO:0003700;GO:0005737;GO:0009407;GO:0009644;GO:0005667;GO:0045449	P:regulation of cellular protein metabolic process; P:regulation of transcription, DNA-templated; P:response to heat; F:sequence-specific DNA binding; F:transcription factor activity, sequence-specific DNA binding; C:cytoplasm; P:toxin catabolic process; P:response to high light intensity; C:transcription factor complex; P:regulation of transcription, DNA-templated
ZDHHC	VIT_07s0005g02580	DOWN Italia	UP AR vs IT	chr7:4904415..4907495	VIT_207s0005g02580	zinc finger	GO:0008270;GO:0048438;GO:0016569;GO:0016740;GO:0032440;GO:0048449;GO:0006342;GO:0043565;GO:0003700;GO:0055114;GO:0005667;GO:0045449	F:zinc ion binding; P:floral whorl development; P:covalent chromatin modification; F:transferase activity; F:2-alkenal reductase [NAD(P)] activity; P:floral organ formation; P:chromatin silencing; F:sequence-specific DNA binding; F:transcription factor activity, sequence-specific DNA binding; P:oxidation-reduction process; C:transcription factor complex; P:regulation of transcription, DNA-templat…
GRAS	VIT_02s0025g04000	DOWN Italia		chr2:3511310..3512833	VIT_202s0025g04000	gras family transcription factor	GO:0000911;GO:0048453;GO:0051322;GO:0048451;GO:0006355;GO:0000226	P:cytokinesis by cell plate formation; P:sepal formation; P:anaphase; P:petal formation; P:regulation of transcription, DNA-templated; P:microtubule cytoskeleton organization
LOB	VIT_13s0067g01450	DOWN Italia		chr13:817194..817709	LBD21	lob domain-containing protein	GO:0010199;GO:0005634	P:organ boundary specification between lateral organs and the meristem; C:nucleus
TUB	VIT_09s0018g01630	DOWN Italia		chr9:18883843..18888663	TLP8	tubby-like protein 8	GO:0005829;GO:0009620;GO:0006355;GO:0048443;GO:0003700;GO:0005667;GO:0045449	C:cytosol; P:response to fungus; P:regulation of transcription, DNA-templated; P:stamen development; F:transcription factor activity, sequence-specific DNA binding; C:transcription factor complex; P:regulation of transcription, DNA-templated
SNF2	VIT_04s0023g01610	DOWN Italia		chr4:18137893..18145402	CHR1	atp-dependent dna helicase ddm1-like	GO:0006346;GO:0031048;GO:0016246;GO:0005515;GO:0090241;GO:0006344;GO:0008283;GO:0016740;GO:0000786;GO:0009294;GO:0003677;GO:0016572;GO:0044030;GO:0004003;GO:0006349;GO:0006200;GO:0032197;GO:0005524;GO:0005634;GO:0051574;GO:0005657	P:methylation-dependent chromatin silencing; P:chromatin silencing by small RNA; P:RNA interference; F:protein binding; P:negative regulation of histone H4 acetylation; P:maintenance of chromatin silencing; P:cell proliferation; F:transferase activity; C:nucleosome; P:DNA mediated transformation; F:DNA binding; P:histone phosphorylation; P:regulation of DNA methylation; F:ATP-dependent DNA helica…
SET	VIT_10s0116g00080	DOWN Italia	UP AR vs IT	chr10:36174..37778	SDG35	set domain protein	GO:0005515	F:protein binding
aGenes down- or -up-regulated at water deficit condition compared to full irrigation; bGenes up- or down-regulated in Autumn Royal compared to Italia at water deficit condition; IT= Italia, AR: Autumn Royal, WD=Water deficit
