# Supplementary material for: Transcriptomic and genomic structural variation analyses on grape cultivars reveal new insights into the genotype-dependent responses to water stress
Source: Sci Rep. 2019 Feb 26;9:2809. doi: 10.1038/s41598-019-39010-x (PMC6391451; doi:10.1038/s41598-019-39010-x)
Supplement: Supplementary file 6 — Dataset 5 [file 41598_2019_39010_MOESM6_ESM.xlsx]

## Sheet: Sheet1
Supplementary Data 5. Copy number differences between Autumn royal and Italia
						Gene content
#chr	start	end	size	AR CN	It CN	|Δ CN|	Gene chr mapping	start	end	Unique ID	12Xv1 ID	Functional annotation	briefname, EC or Kegg ID	Network	Functionnal category
chr1	2018076	2021091	3016	2.08	2.91	0.83	chr1	2007069	2038881	VIT_01s0011g02270	JGVv11.420.t01	MAP3K epsilon protein kinase	MAP3KE	vv44110Cell_cycle	Signaling.Signaling pathway.Protein kinase.MAPK cascade
chr1	2176261	2184410	8150	1.04	0.37	0.67
chr1	11035339	11076825	41487	26.17	27.07	0.9	chr1	11042154	11042492	VIT_01s0026g01800	JGVv26.86.t01	No hit			No hit
chr1	14456204	14497859	41656	4.78	2.16	2.62	chr1	14459998	14461777	VIT_01s0010g00090	PDVv10.9.t01	BRCA1 interacting protein C-terminal helicase 1	BRCA1		Metabolism.Primary metabolism.Nucleobase. nucleoside. nucleotide. nucleic acid metabolism.Nucleic acid metabolism.DNA metabolism
							chr1	14497779	14497910	VIT_01s0010g00120	GSVIVT00010063001.t01	No hit			No hit
							chr1	14472207	14477751	VIT_01s0010g00100		RNA-directed DNA polymerase			Transposable elements viral and plasmid proteins.Protein from transposable element
							chr1	14482369	14493262	VIT_01s0010g00110		Integrase			Transposable elements viral and plasmid proteins.Protein from transposable element
chr1	14497860	14534006	36147	11.44	5.64	5.8	chr1	14501304	14501762	VIT_01s0010g00130	PDVv10.12.t01	Apyrase	E3_6_1_5	vv10230Purine_metabolism vv10240Pyrimidine_metabolism	Metabolism.Primary metabolism.Nucleobase. nucleoside. nucleotide. nucleic acid metabolism.Nucleotide metabolism.Purine metabolism
							chr1	14497779	14497910	VIT_01s0010g00120	GSVIVT00010063001.t01	No hit			No hit
							chr1	14501763	14502059	VIT_01s0010g00140	PDVv10.13.t01	No hit			No hit
chr1	14534007	14573361	39355	3.27	0.74	2.53	chr1	14534080	14534298	VIT_01s0010g00150	GSVIVT00010064001.t01	No hit			No hit
							chr1	14566152	14567047	VIT_01s0010g00200		No hit			No hit
							chr1	14546255	14547886	VIT_01s0010g00160		Retroelement pol polyprotein			Transposable elements viral and plasmid proteins.Protein from transposable element
							chr1	14558250	14562060	VIT_01s0010g00170		Retrovirus Pol polyprotein			Transposable elements viral and plasmid proteins.Protein from transposable element
							chr1	14562540	14563846	VIT_01s0010g00180		Integrase			Transposable elements viral and plasmid proteins.Protein from transposable element
							chr1	14563847	14565358	VIT_01s0010g00190		Retroelement pol polyprotein			Transposable elements viral and plasmid proteins.Protein from transposable element
chr1	15953110	16031991	78882	2.38	0.89	1.49	chr1	16013488	16035391	VIT_01s0010g00780	PDVv10.63.t01	No hit			No hit
							chr1	15986036	16003531	VIT_01s0010g00770		Gag-pol polyprotein			Transposable elements viral and plasmid proteins.Protein from transposable element
chr1	16681512	16712750	31239	2.3	2.83	0.53	chr1	16683140	16684629	VIT_01s0010g01090	JGVv10.74.t01	Peroxidase ATP23a	E1_11_1_7	vv10360Phenylalanine_metabolism vv10680Methane_metabolism	Metabolism.Primary metabolism.Amino acid metabolism.Aromatic amino acid metabolism.Phenylalanine metabolism.Phenylalanine biosynthesis
							chr1	16691820	16706192	VIT_01s0010g01110	JGVv10.76.t01	Longevity-assurance (LAG1)			Response to stimulus.Stress response.Biotic stress response
							chr1	16712452	16716293	VIT_01s0010g01120	JGVv10.77.t01	Longevity-assurance (LAG1)			Response to stimulus.Stress response.Biotic stress response
							chr1	16686010	16690231	VIT_01s0010g01100	JGVv10.75.t01	Unknown protein			Unknown
chr1	17907943	17914463	6521	1.98	2.51	0.53	chr1	17914004	17930659	VIT_01s0010g01590	JGVv10.108.t01	Unknown protein			Unknown
chr1	17914464	17919363	4900	2.13	2.73	0.6	chr1	17914004	17930659	VIT_01s0010g01590	JGVv10.108.t01	Unknown protein			Unknown
chr1	19999831	20000894	1064	9.13	10.05	0.92	chr1	20000284	20000813	VIT_01s0010g02940	JGVv10.221.t01	Calmodulin CML37	K02183	vv34020Calcium_signaling_pathway vv34626Plant-pathogen_interaction	Signaling.Signaling pathway.Calcium sensors and Signaling
chr1	20219824	20242003	22180	5.42	4.53	0.89	chr1	20229630	20231128	VIT_01s0010g03140	GSVIVT00010404001.t01	No hit			No hit
chr1	21532798	21551339	18542	6.01	3.52	2.49	chr1	21543295	21544002	VIT_01s0010g04000		Retrovirus Pol polyprotein			Transposable elements viral and plasmid proteins.Protein from transposable element
chr1	21551340	21572756	21417	4.21	2.53	1.68	chr1	21560363	21561337	VIT_01s0010g04010	JGVv10.305.t01	Unknown protein			Unknown
chr1	21958440	21985181	26742	2.6	3.22	0.62	chr1	21966424	21967514	VIT_01s0146g00180	JGVv146.17.t01	Auxin responsive SAUR protein	SAUR	vv30003Auxin_signaling	Signaling.Hormone Signaling.Auxin Signaling.Auxin-mediated Signaling pathway
chr2	1735616	1742294	6679	11.53	12.34	0.81	chr2	1733795	1737280	VIT_02s0025g01870	JGVv25.174.t01	Cellulose synthase CSLG3	E2_4_1_12_CSLG3	vv40006Cell_wall	Cellular process.Cellular component organization and biogenesis.Cell wall organization and biogenesis.Cell wall metabolism.Cell wall biosynthesis.Cellulose biosynthesis
							chr2	1740504	1744830	VIT_02s0025g01880	JGVv25.175.t01	Cellulose synthase CSLG3	E2_4_1_12_CSLG3	vv40006Cell_wall	Cellular process.Cellular component organization and biogenesis.Cell wall organization and biogenesis.Cell wall metabolism.Cell wall biosynthesis.Cellulose biosynthesis
chr2	1742295	1743327	1033	15.54	12.48	3.06	chr2	1740504	1744830	VIT_02s0025g01880	JGVv25.175.t01	Cellulose synthase CSLG3	E2_4_1_12_CSLG3	vv40006Cell_wall	Cellular process.Cellular component organization and biogenesis.Cell wall organization and biogenesis.Cell wall metabolism.Cell wall biosynthesis.Cellulose biosynthesis
chr2	1743328	1746089	2762	5.05	3.69	1.36	chr2	1740504	1744830	VIT_02s0025g01880	JGVv25.175.t01	Cellulose synthase CSLG3	E2_4_1_12_CSLG3	vv40006Cell_wall	Cellular process.Cellular component organization and biogenesis.Cell wall organization and biogenesis.Cell wall metabolism.Cell wall biosynthesis.Cellulose biosynthesis
chr2	1767635	1768873	1239	2.51	5.14	2.63	chr2	1767619	1777462	VIT_02s0025g01900	JGVv25.177.t01	Cellulose synthase CSLG3	E2_4_1_12_CSLG3	vv40006Cell_wall	Cellular process.Cellular component organization and biogenesis.Cell wall organization and biogenesis.Cell wall metabolism.Cell wall biosynthesis.Cellulose biosynthesis
chr2	3311166	3319748	8583	3.9	2.67	1.23	chr2	3319376	3319775	VIT_02s0025g03810	PDVv25.324.t01	Potassium channel AKT5	AKT5	vv50101Channels_and_pores	Transport overview.Channels and pores.a-Type channels.The Voltage-gated Ion Channel.K+ channel
chr2	3351139	3354028	2890	3.22	2.47	0.75	chr2	3352541	3353184	VIT_02s0025g03840	GSVIVT00019794001.t01	No hit			No hit
chr2	3512609	3517678	5070	2.17	5.3	3.13	chr2	3513811	3520687	VIT_02s0025g04010	JGVv25.362.t01	flavonoid 3-monooxygenase	E1_14_13_21	vv10941Flavonoid_biosynthesis	Metabolism.Secondary metabolism.Phenylpropanoid metabolism.Flavonoid metabolism.Flavonoid biosynthesis
							chr2	3511169	3513622	VIT_02s0025g04000	JGVv25.361.t01	Scarecrow transcription factor 29 (SCL29)	SCL28	vv60032GRAS	Regulation overview.Regulation of gene expression.Regulation of transcription.Transcription factor.GRAS family transcription factor
chr2	3517679	3533598	15920	2.12	4.49	2.37	chr2	3529935	3538391	VIT_02s0025g04030	JGVv25.364.t01	Methyl-CpG-binding domain 13 MBD13			Cellular process.Cellular component organization and biogenesis.Nucleus.Chromosome organization and biogenesis.Chromatin organization
							chr2	3513811	3520687	VIT_02s0025g04010	JGVv25.362.t01	flavonoid 3-monooxygenase	E1_14_13_21	vv10941Flavonoid_biosynthesis	Metabolism.Secondary metabolism.Phenylpropanoid metabolism.Flavonoid metabolism.Flavonoid biosynthesis
							chr2	3522976	3526324	VIT_02s0025g04020	JGVv25.363.t01	S-N-methylcoclaurine 3'-hydroxylase	E1_14_13_71	vv10950Alkaloid_biosynthesis_I	Metabolism.Secondary metabolism.Primary amino acids derivated metabolism.Alkaloid metabolism.Alkaloid biosynthesis
chr2	4325329	4334885	9557	5.71	4.97	0.74	chr2	4329210	4332033	VIT_02s0025g04780	JGVv25.435.t01	Subtilisin stomatal density and distribution	SDD1	vv50101Channels_and_pores	Transport overview.Channels and pores.§-Barrel porins.Autotransporter
							chr2	4332608	4334560	VIT_02s0025g04790	JGVv25.436.t01	Hydrogenobyrinic acid a.c-diamide synthase	E6_3_5_9	vv50101Channels_and_pores	Transport overview.Channels and pores.§-Barrel porins.Autotransporter
							chr2	4323518	4327495	VIT_02s0025g04770	JGVv25.434.t01	Unknown protein			Unknown
chr2	4560262	4561400	1139	2.88	2.33	0.55	chr2	4544165	4560802	VIT_02s0025g05090	JGVv25.462.t01	Microtubule motor PAK (phosphatidic acid kinase) KHC	KMKHC	vv44810Regulation_of_actin_cytoskeleton	Cellular process.Cellular component organization and biogenesis.Cytoskeleton organization and biogenesis.Microtubule organization and biogenesis.Microtubule-driven movement
chr2	7735465	7739754	4290	1.28	1.79	0.51
chr2	12526081	12542559	16479	11.37	9.21	2.16	chr2	12528921	12529307	VIT_02s0109g00180	JGVv109.19.t01	No hit			No hit
							chr2	12530482	12531853	VIT_02s0109g00190	JGVv109.18.t01	No hit			No hit
chr2	12542560	12620505	77946	2.78	0.05	2.73	chr2	12574637	12575725	VIT_02s0109g00200		No hit			No hit
chr2	14822383	14859169	36787	3.01	3.73	0.72	chr2	14820631	14824676	VIT_02s0033g00590	JGVv33.44.t01	BRXL1 (Brevis radix like 1)			Response to stimulus.Stress response.Biotic stress response
chr2	15084095	15114116	30022	0.95	3.07	2.12	chr2	15083007	15086780	VIT_02s0033g00630	JGVv33.46.t01	Nitrilase	E3_5_5_1	vv10460Cyanoamino_acid_metabolism vv10910Nitrogen_metabolism vv11002Auxin_biosynthesis	Metabolism.Cellular metabolism.Amino acid derivative metabolism.Cyanoamino acid metabolism
chr2	15994462	15996035	1574	4.9	2.69	2.21
chr2	15996036	16025457	29422	4.4	2.56	1.84
chr2	16025458	16027774	2317	11.77	8.33	3.44
chr2	16661183	16669573	8391	11.19	9.53	1.66	chr2	16659335	16662076	VIT_02s0033g01250	PDVv33.97.t01	No hit			No hit
							chr2	16663405	16664211	VIT_02s0033g01260	PDVv33.98.t01	No hit			No hit
chr2	16963604	16964895	1292	0.61	4.48	3.87
chr2	16964896	16981960	17065	0.52	4.45	3.93
chr2	17867983	17898344	30362	0.66	1.5	0.84	chr2	17891521	17900849	VIT_02s0087g00490	JGVv87.49.t01	10-deacetylbaccatin III 10-O-acetyltransferase	E2_3_1_167	vv10904Diterpenoid_biosynthesis	Metabolism.Secondary metabolism.Terpenoid metabolism.Diterpenoid metabolism.Diterpenoid biosynthesis.Taxol biosynthesis
							chr2	17869540	17870221	VIT_02s0087g00480		Retroelement			Transposable elements viral and plasmid proteins.Protein from transposable element
chr2	18743850	18779204	35355	4.68	5.78	1.1	chr2	18746619	18751138	VIT_02s0087g01010	JGVv87.2.t01	CRK10 (cysteine-rich RLK10)			Signaling.Signaling pathway.Protein kinase
							chr2	18775020	18778504	VIT_02s0087g01020	JGVv87.1.t01	CRK10 (cysteine-rich RLK10)			Signaling.Signaling pathway.Protein kinase
chr3	1095963	1099353	3391	1.68	2.64	0.96	chr3	1088445	1096163	VIT_03s0038g01620	JGVv38.295.t01	R protein MLA10	K13475	vv34627R_proteins_from_Plant-pathogen_interaction	Response to stimulus.Stress response.Biotic stress response.Plant-pathogen interaction.R proteins from Plant-pathogen interaction
chr3	1099354	1172062	72709	1.26	2.37	1.11	chr3	1111137	1113800	VIT_03s0038g01630	JGVv38.294.t01	R protein PRF disease resistance protein	K13453	vv34627R_proteins_from_Plant-pathogen_interaction	Response to stimulus.Stress response.Biotic stress response.Plant-pathogen interaction.R proteins from Plant-pathogen interaction
							chr3	1168819	1177208	VIT_03s0038g01670	JGVv38.292.t01	R protein PRF disease resistance protein	K13453	vv34627R_proteins_from_Plant-pathogen_interaction	Response to stimulus.Stress response.Biotic stress response.Plant-pathogen interaction.R proteins from Plant-pathogen interaction
							chr3	1129164	1130323	VIT_03s0038g01640		Retrovirus Pol polyprotein			Transposable elements viral and plasmid proteins.Protein from transposable element
chr3	1197032	1225681	28650	3.43	2.82	0.61	chr3	1215576	1222056	VIT_03s0038g01740	JGVv38.289.t01	Disease resistance RPP8 2			Diverse functions.Gene family with diverse functions.NBS-LRR superfamily
							chr3	1224505	1226936	VIT_03s0038g01750	JGVv38.288.t01	Disease resistance RPP8 2			Diverse functions.Gene family with diverse functions.NBS-LRR superfamily
							chr3	1199929	1200616	VIT_03s0038g01710		No hit			No hit
							chr3	1202094	1206030	VIT_03s0038g01720		Retrotransposable element Tf2			Transposable elements viral and plasmid proteins.Protein from transposable element
chr3	1983967	1986560	2594	2.76	2.14	0.62	chr3	1980660	2017904	VIT_03s0038g02830	JGVv38.185.t01	Transportin-2	TRANSPORTIN2	vv50112Nuclear_pore_complex	Transport overview.Nucleocytoplasmic transport.Nuclear pore complex
chr3	4695725	4699548	3824	8.94	4.9	4.04
chr3	4702677	4722040	19364	5.98	3.39	2.59	chr3	4701583	4707486	VIT_03s0063g01220	JGVv63.113.t01	Nodulin 1A. senescence-associated			Metabolism.Cellular metabolism.Nitrogen and sulfur metabolism.Nitrogen metabolism.Nitrogen assimilation
							chr3	4712177	4721989	VIT_03s0063g01250	JGVv63.115.t01	Nodulin 1A. Senescence-associated			Metabolism.Cellular metabolism.Nitrogen and sulfur metabolism.Nitrogen metabolism.Nitrogen assimilation
							chr3	4708036	4709541	VIT_03s0063g01230	GSVIVT00031823001.t01	No hit			No hit
							chr3	4709979	4710972	VIT_03s0063g01240	JGVv63.114.t01	Map kinase substrate 1 MKS1			Signaling.Signaling pathway.Protein kinase.MAPK cascade
chr3	4722041	4724022	1982	3.21	1.51	1.7	chr3	4723815	4725218	VIT_03s0063g01260	JGVv63.116.t01	Nodulin 1A. Senescence-associated			Metabolism.Cellular metabolism.Nitrogen and sulfur metabolism.Nitrogen metabolism.Nitrogen assimilation
chr3	4724023	4736077	12055	10.04	6.25	3.79	chr3	4723815	4725218	VIT_03s0063g01260	JGVv63.116.t01	Nodulin 1A. Senescence-associated			Metabolism.Cellular metabolism.Nitrogen and sulfur metabolism.Nitrogen metabolism.Nitrogen assimilation
							chr3	4733071	4734014	VIT_03s0063g01280	JGVv63.117.t01	Gibberellin 20 oxidase 2	E1_14_11_12	vv10904Diterpenoid_biosynthesis	Metabolism.Secondary metabolism.Terpenoid metabolism.Diterpenoid metabolism.Diterpenoid biosynthesis
							chr3	4729610	4730286	VIT_03s0063g01270		Retrovirus Pol polyprotein			Transposable elements viral and plasmid proteins.Protein from transposable element
chr3	4995010	5031245	36236	8.66	9.52	0.86	chr3	5003738	5004868	VIT_03s0063g01630	JGVv63.151.t01	CYP82C1p			Metabolism.Cellular metabolism.Oxidation reduction.Cytochrome P450 oxidoreductase
							chr3	5007159	5008252	VIT_03s0063g01640	JGVv63.152.t01	CYP82C1p			Metabolism.Cellular metabolism.Oxidation reduction.Cytochrome P450 oxidoreductase
							chr3	5016787	5018886	VIT_03s0063g01650	JGVv63.153.t01	CYP82C4			Metabolism.Cellular metabolism.Oxidation reduction.Cytochrome P450 oxidoreductase
							chr3	5021271	5021606	VIT_03s0063g01660	JGVv63.154.t01	CYP82C1p			Metabolism.Cellular metabolism.Oxidation reduction.Cytochrome P450 oxidoreductase
							chr3	5025603	5026440	VIT_03s0063g01680	JGVv63.156.t01	CYP82C1p			Metabolism.Cellular metabolism.Oxidation reduction.Cytochrome P450 oxidoreductase
							chr3	4994625	4998552	VIT_03s0063g01620	JGVv63.150.t01	No hit			No hit
							chr3	5021691	5022224	VIT_03s0063g01670		Polyprotein			Transposable elements viral and plasmid proteins.Protein from transposable element
chr3	5031246	5032482	1237	4.14	3.38	0.76
chr3	8001116	8014928	13813	1.8	2.75	0.95	chr3	8005949	8006486	VIT_03s0088g00030	PDVv88.115.t01	Serine carboxypeptidase-like 6			Metabolism.Primary metabolism.Protein metabolism and modification.Proteolysis.Peptidase-mediated proteolysis
chr3	8014929	8032792	17864	2.58	3.82	1.24	chr3	8018981	8020373	VIT_03s0088g00040	JGVv88.103.t01	Concanavalin A lectin			Unknown
chr3	8032793	8043671	10879	0.88	2.49	1.61	chr3	8035215	8039037	VIT_03s0088g00050	JGVv88.102.t01	Serine carboxypeptitase 1			Metabolism.Primary metabolism.Protein metabolism and modification.Proteolysis.Peptidase-mediated proteolysis
chr3	8078405	8080547	2143	6.31	8.59	2.28
chr3	8080548	8115103	34556	1.24	2.57	1.33	chr3	8084352	8086688	VIT_03s0088g00070	JGVv88.100.t01	No hit			No hit
							chr3	8100255	8100938	VIT_03s0088g00090		No hit			No hit
							chr3	8097489	8099580	VIT_03s0088g00080		Retrotransposable element Tf2			Transposable elements viral and plasmid proteins.Protein from transposable element
chr3	8115104	8123558	8455	2.8	4.91	2.11	chr3	8122234	8124112	VIT_03s0088g00100	JGVv88.99.t01	Concanavalin A lectin			Unknown
chr3	8139810	8163867	24058	0.95	2.19	1.24	chr3	8141417	8145242	VIT_03s0088g00110	JGVv88.98.t01	Serine carboxypeptidase SCPL17			Metabolism.Primary metabolism.Protein metabolism and modification.Proteolysis.Peptidase-mediated proteolysis
							chr3	8154455	8157193	VIT_03s0088g00120		Transposon			Transposable elements viral and plasmid proteins.Protein from transposable element
chr3	8335745	8357756	22012	2.91	3.55	0.64	chr3	8350297	8352177	VIT_03s0088g00330	JGVv88.81.t01	F-box protein 7	K10293		Metabolism.Primary metabolism.Protein metabolism and modification.Proteolysis.cytoplasmic and nuclear protein degradation.Ubiquitin-mediated proteolysis
chr3	8335745	8357756	22012	2.91	3.55		chr3	8343365	8347681	VIT_03s0088g00320	JGVv88.82.t01	Peptidase M50			Metabolism.Primary metabolism.Protein metabolism and modification.Proteolysis.Peptidase-mediated proteolysis
chr3	9283520	9305996	22477	1.1	1.71	0.61	chr3	9270928	9285459	VIT_03s0088g01040	JGVv88.24.t01	Aminotransferase AGD2	E2_6_1_83	vv10300Lysine_biosynthesis	Metabolism.Primary metabolism.Amino acid metabolism.Lysine metabolism
							chr3	9296849	9309519	VIT_03s0088g01060	JGVv88.22.t01	Aminotransferase AGD2	E2_6_1_83	vv10300Lysine_biosynthesis	Metabolism.Primary metabolism.Amino acid metabolism.Lysine metabolism
							chr3	9286043	9295905	VIT_03s0088g01050	JGVv88.23.t01	Transposon protein. Mutator sub-class			Transposable elements viral and plasmid proteins.Protein from transposable element
chr3	10335251	10338198	2948	1.84	2.35	0.51
chr3	10338199	10341158	2960	3.26	3.9	0.64	chr3	10340578	10343355	VIT_03s0097g00350	JGVv97.27.t01	Myosin-like protein XIK	MYOSINXIK	vv44810Regulation_of_actin_cytoskeleton	Cellular process.Cellular component organization and biogenesis.Cytoskeleton organization and biogenesis.Actin organization and biogenesis.Actin-driven movement
							chr3	10338448	10339615	VIT_03s0097g00340	JGVv97.26.t01	Monofunctional aspartokinase	E2_7_2_4	vv10260Glycine_serine_and_threonine_metabolism vv10300Lysine_biosynthesis	Metabolism.Primary metabolism.Amino acid metabolism.Glycine. serine. and threonine metabolism
chr3	10610061	10611664	1604	3.09	4.07	0.98
chr3	10611665	10626417	14753	2.59	1.9	0.69	chr3	10625770	10626610	VIT_03s0097g00420		No hit			No hit
chr3	10784263	10785398	1136	1.99	1.27	0.72	chr3	10777679	10805446	VIT_03s0097g00490	JGVv97.34.t01	Unknown protein			Unknown
chr3	10785399	10829429	44031	5.11	6.79	1.68	chr3	10825468	10834239	VIT_03s0097g00510	JGVv97.36.t01	Oligopeptide transporter OPT4	OPT4	vv50125Porters_cat_66_to_94	Transport overview.Electrochemical Potential-driven Transporters.Porters.Oligopeptide Transporter
							chr3	10807577	10824893	VIT_03s0097g00500		Retrovirus Pol polyprotein			Transposable elements viral and plasmid proteins.Protein from transposable element
							chr3	10777679	10805446	VIT_03s0097g00490	JGVv97.34.t01	Unknown protein			Unknown
chr3	10830600	10832965	2366	2.54	3.14	0.6	chr3	10825468	10834239	VIT_03s0097g00510	JGVv97.36.t01	Oligopeptide transporter OPT4	OPT4	vv50125Porters_cat_66_to_94	Transport overview.Electrochemical Potential-driven Transporters.Porters.Oligopeptide Transporter
chr3	10832966	10834091	1126	2.35	3.01	0.66	chr3	10825468	10834239	VIT_03s0097g00510	JGVv97.36.t01	Oligopeptide transporter OPT4	OPT4	vv50125Porters_cat_66_to_94	Transport overview.Electrochemical Potential-driven Transporters.Porters.Oligopeptide Transporter
chr3	11399490	11403342	3853	16.91	22.89	5.98	chr3	11397436	11402211	VIT_03s0132g00070	JGVv132.7.t01	ATHVA22A (Arabidopsis thaliana HVA22 homologue A)	HVA22A	vv30001ABA_signaling	Signaling.Hormone Signaling.ABA Signaling.ABA-mediated Signaling pathway
chr3	11403343	11420245	16903	5.51	6.71	1.2
chr3	11420246	11432034	11789	11.41	15.3	3.89	chr3	11420552	11421355	VIT_03s0132g00080	JGVv132.8.t01	ATHVA22A (Arabidopsis thaliana HVA22 homologue A)	HVA22A	vv30001ABA_signaling	Signaling.Hormone Signaling.ABA Signaling.ABA-mediated Signaling pathway
							chr3	11421788	11424852	VIT_03s0132g00090	JGVv132.9.t01	ATHVA22A (Arabidopsis thaliana HVA22 homologue A)	HVA22A	vv30001ABA_signaling	Signaling.Hormone Signaling.ABA Signaling.ABA-mediated Signaling pathway
chr3	12561770	12619590	57821	2.1	0.77	1.33	chr3	12585076	12586028	VIT_03s0167g00200		Retrovirus Pol polyprotein			Transposable elements viral and plasmid proteins.Protein from transposable element
chr3	12782281	12818188	35908	2.66	4.75	2.09	chr3	12810908	12811408	VIT_03s0110g00100	PDVv110.6.t01	CYP86A8			Metabolism.Cellular metabolism.Oxidation reduction.Cytochrome P450 oxidoreductase
							chr3	12802131	12802624	VIT_03s0110g00090	JGVv110.7.t01	Protein phosphatase 2C	E3_1_3_16		Signaling.Signaling pathway.Protein phosphatase.PP2C
							chr3	12780418	12797297	VIT_03s0110g00080	JGVv110.6.t01	Unknown			Unknown
chr3	13204346	13228936	24591	3.15	3.86	0.71	chr3	13204830	13220751	VIT_03s0110g00310	JGVv110.25.t01	Cinnamyl alcohol dehydrogenase	E1_1_1_195	vv10940Phenylpropanoid_biosynthesis	Metabolism.Secondary metabolism.Phenylpropanoid metabolism.Phenylpropanoid biosynthesis
							chr3	13223410	13230139	VIT_03s0110g00320	JGVv110.26.t01	Cinnamyl alcohol dehydrogenase	E1_1_1_195	vv10940Phenylpropanoid_biosynthesis	Metabolism.Secondary metabolism.Phenylpropanoid metabolism.Phenylpropanoid biosynthesis
chr3	13834700	13838218	3519	12.49	10.99	1.5	chr3	13833561	13841808	VIT_03s0110g00570	JGVv110.40.t01	No hit			No hit
chr3	13838219	13855694	17476	0.28	6.14	5.86	chr3	13833561	13841808	VIT_03s0110g00570	JGVv110.40.t01	No hit			No hit
							chr3	13846583	13855810	VIT_03s0110g00580		Ribonuclease H			Transposable elements viral and plasmid proteins.Protein from transposable element
chr3	13955740	13977069	21330	1.94	2.48	0.54
chr3	13977070	13991074	14005	1.36	3.16	1.8
chr3	13991075	13996346	5272	3.66	6.93	3.27
chr3	13996347	14006775	10429	1.6	2.91	1.31
chr3	14023384	14031071	7688	4.75	8.85	4.1
chr3	14031072	14071471	40400	3.96	5.81	1.85	chr3	14043363	14059898	VIT_03s0017g00030	JGVv17.2.t01	Ankyrin repeat protein			Diverse functions.Gene family with diverse functions.Ankyrin domain family
							chr3	14033505	14034062	VIT_03s0017g00010	GSVIVT00015609001.t01	No hit			No hit
							chr3	14035515	14036214	VIT_03s0017g00020	JGVv17.1.t01	No hit			No hit
							chr3	14065349	14066533	VIT_03s0017g00050	GSVIVT00015612001.t01	No hit			No hit
							chr3	14061354	14064861	VIT_03s0017g00040		Retrovirus Pol polyprotein			Transposable elements viral and plasmid proteins.Protein from transposable element
chr3	14071472	14139641	68170	0.92	3.71	2.79	chr3	14133921	14134230	VIT_03s0017g00080	PDVv17.3.t01	S-adenosylmethionine synthetase MAT3	E2_5_1_6	vv10271Methionine_metabolism vv10450Selenoamino_acid_metabolism	Metabolism.Primary metabolism.Amino acid metabolism.Methionine metabolism									cytosol;6|chloroplast;5
							chr3	14124096	14130885	VIT_03s0017g00070	JGVv17.4.t01	Glycosyl hydrolase family 17 protein			Metabolism.Primary metabolism.Carbohydrate metabolism.Carbohydrate catabolism									mitochondria;5|mitochondria/plasma membrane;3|chloroplast;3|cytosol/nuclear;3|cytosol/mitochondria;2.5|nuclear;2.5|cytosol;2.5
							chr3	14136488	14155287	VIT_03s0017g00090	GSVIVT00015618001.t01	Serine/threonine-protein kinase bri1			Signaling.Signaling pathway.Protein kinase									0
							chr3	14090897	14095688	VIT_03s0017g00060		Retrovirus Pol polyprotein			Transposable elements viral and plasmid proteins.Protein from transposable element									cytosol;7
chr3	14143910	14151111	7202	2.85	4.05	1.2	chr3	14136488	14155287	VIT_03s0017g00090	GSVIVT00015618001.t01	Serine/threonine-protein kinase bri1			Signaling.Signaling pathway.Protein kinase
chr3	14151112	14226383	75272	3.63	5.34	1.71	chr3	14204863	14212245	VIT_03s0017g00100	JGVv17.5.t01	Ankyrin repeat protein			Diverse functions.Gene family with diverse functions.Ankyrin domain family
							chr3	14136488	14155287	VIT_03s0017g00090	GSVIVT00015618001.t01	Serine/threonine-protein kinase bri1			Signaling.Signaling pathway.Protein kinase
							chr3	14222858	14227556	VIT_03s0017g00110	GSVIVT00015623001.t01	Unknown			Unknown
chr3	14291220	14327493	36274	2.4	4.16	1.76	chr3	14310753	14311626	VIT_03s0017g00140	JGVv17.7.t01	Ascorbate peroxidase	E1_11_1_11	vv10053Ascorbate_and_aldarate_metabolism	Metabolism.Primary metabolism.Organic acid metabolism.Ascorbate and aldarate metabolism
							chr3	14324591	14324884	VIT_03s0017g00150	JGVv17.8.t01	Proteasome 26S regulatory subunit (RPN8)	K03038	vv23050Proteasome	Metabolism.Primary metabolism.Protein metabolism and modification.Proteolysis.cytoplasmic and nuclear protein degradation.Ubiquitin-mediated proteolysis.Proteasome
							chr3	14300744	14303686	VIT_03s0017g00130	JGVv17.6.t01	Unknown			Unknown
chr3	14332012	14348409	16398	2.35	3.03	0.68
chr3	14348410	14349543	1134	2.68	3.27	0.59
chr3	15467115	15474057	6943	1.12	2.99	1.87
chr3	15474058	15519794	45737	0.26	0.89	0.63
chr3	15701366	15710857	9492	0.93	2.24	1.31
chr3	15710858	15757980	47123	3.55	5.74	2.19	chr3	15730336	15731410	VIT_03s0017g00760	PDVv17.52.t01	E3 ubiquitin-protein ligase HUWE1	K10592	vv24120Ubiquitin_mediated_proteolysis	Metabolism.Primary metabolism.Protein metabolism and modification.Proteolysis.cytoplasmic and nuclear protein degradation.Ubiquitin-mediated proteolysis
chr3	15872904	15890159	17256	1.32	2.12	0.8	chr3	15886797	15889998	VIT_03s0017g00810	JGVv17.44.t01	No hit			No hit
							chr3	15858576	15873383	VIT_03s0017g00800		Transposon CACTA			Transposable elements viral and plasmid proteins.Protein from transposable element
chr3	15890160	15894830	4671	0.83	2.13	1.3	chr3	15892745	15901338	VIT_03s0017g00820	JGVv17.45.t01	No hit			No hit
chr3	15894831	16026001	131171	2.13	2.79	0.66	chr3	15941013	15957334	VIT_03s0017g00830	JGVv17.46.t01	2OG-Fe(II) oxygenase			Metabolism.Cellular metabolism.Oxidation reduction.2OG-Fe(II) oxygenase superfamily
							chr3	15892745	15901338	VIT_03s0017g00820	JGVv17.45.t01	No hit			No hit
							chr3	15965457	15978002	VIT_03s0017g00840		Transposon			Transposable elements viral and plasmid proteins.Protein from transposable element
							chr3	15992458	15993132	VIT_03s0017g00850		Polyprotein			Transposable elements viral and plasmid proteins.Protein from transposable element
							chr3	16001460	16010972	VIT_03s0017g00860		Transposon			Transposable elements viral and plasmid proteins.Protein from transposable element
							chr3	16023963	16025246	VIT_03s0017g00870	JGVv17.47.t01	Transferase family			Unknown
chr3	16059338	16072966	13629	2.33	1.46	0.87	chr3	16072276	16075630	VIT_03s0017g00880		No hit			No hit
chr3	16072967	16124061	51095	7.8	6.27	1.53	chr3	16072276	16075630	VIT_03s0017g00880		No hit			No hit
							chr3	16106313	16107382	VIT_03s0017g00890		Transposon			Transposable elements viral and plasmid proteins.Protein from transposable element
chr3	16171315	16197467	26153	0.98	2.13	1.15	chr3	16194423	16196702	VIT_03s0017g00930	GSVIVT00015712001.t01	Retrotransposon			Transposable elements viral and plasmid proteins.Protein from transposable element
chr3	16197468	16235835	38368	2.2	3.58	1.38	chr3	16198440	16209850	VIT_03s0017g00940	JGVv17.50.t01	Cytochrome B6-F complex iron-sulfur subunit. PETC	K02636	vv10195Photosynthesis vv50135Primary_active_transporter_cat_D3_to_E2	Metabolism.Primary metabolism.Generation of metabolite precursors and energy.Photosynthesis.Photosynthetic-chain phosphorylation
chr3	16235836	16241454	5619	3.68	4.69	1.01
chr3	17739842	17741220	1379	11.16	6.92	4.24	chr3	17740526	17741402	VIT_03s0017g01630	JGVv17.98.t01	Cysteine--tRNA ligase.	E6_1_1_16	vv10272Cysteine_metabolism vv20970Aminoacyl-tRNA_biosynthesis	Metabolism.Primary metabolism.Amino acid metabolism.Cysteine metabolism
chr3	17754899	17758603	3705	11.02	9.28	1.74
chr3	17763927	17765301	1375	7.87	7.04	0.83
chr3	17765302	17774222	8921	9.72	9.12	0.60
chr3	17774223	17777007	2785	8.44	6.11	2.33	chr3	17775802	17786860	VIT_03s0017g01640	JGVv17.99.t01	Cysteine--tRNA ligase.	E6_1_1_16	vv10272Cysteine_metabolism vv20970Aminoacyl-tRNA_biosynthesis	Metabolism.Primary metabolism.Amino acid metabolism.Cysteine metabolism
chr3	18523176	18542225	19050	1.67	0.9	0.77	chr3	18523042	18524661	VIT_03s0017g02000	JGVv17.123.t01	Anthocyanidin 3-O-glucosyltransferase	E2_4_1_115	vv10942Anthocyanin_biosynthesis	Metabolism.Secondary metabolism.Phenylpropanoid metabolism.Flavonoid metabolism.Flavonoid biosynthesis.Anthocyanin biosynthesis.Anthocyanin-glycoside biosynthesis
							chr3	18531290	18544122	VIT_03s0017g02010	PDVv17.153.t01	No hit			No hit
chr3	18542226	18547838	5613	10.36	6.14	4.22	chr3	18531290	18544122	VIT_03s0017g02010	PDVv17.153.t01	No hit			No hit
							chr3	18544552	18544851	VIT_03s0017g02020	GSVIVT00015861001.t01	Unknown			Unknown
chr3	18547839	18570097	22259	8.92	8.05	0.87	chr3	18554585	18570746	VIT_03s0017g02030	JGVv17.124.t01	No hit			No hit
chr3	18635158	18643998	8841	9.09	5.69	3.4	chr3	18642183	18642380	VIT_03s0017g02080	GSVIVT00015867001.t01	Cysteine-tRNA ligase	E6_1_1_16	vv10272Cysteine_metabolism vv20970Aminoacyl-tRNA_biosynthesis	Metabolism.Primary metabolism.Amino acid metabolism.Cysteine metabolism
chr3	18635158	18643998	8841	9.09	5.69	3.4	chr3	18637510	18637809	VIT_03s0017g02070	GSVIVT00015866001.t01	Unknown			Unknown
chr3	18643999	18655417	11419	9.51	8.31	1.2	chr3	18644115	18645326	VIT_03s0017g02083		No hit			No hit
chr3	18822703	18851343	28641	1.97	3.84	1.87	chr3	18825277	18826651	GSVIVT01015875001		UDP-glucose glucosyltransferase	E2_4_1_35	vv10500Starch_and_sucrose_metabolism	Metabolism.Primary metabolism.Carbohydrate metabolism.Polysaccharide metabolism.Starch and sucrose metabolism
							chr3	18846514	18863447	VIT_03s0017g02140	PDVv17.163.t01	Tetrahydroxychalcone 2'-glucosyltransferase	THCGT	vv10941Flavonoid_biosynthesis	Metabolism.Secondary metabolism.Phenylpropanoid metabolism.Flavonoid metabolism.Flavonoid biosynthesis.Flavonoid-glycoside biosynthesis
							chr3	18826682	18829241	GSVIVT01015876001		Unknown			Unknown
chr3	18855757	18894713	38957	1.84	3.78	1.94	chr3	18846514	18863447	VIT_03s0017g02140	PDVv17.163.t01	Tetrahydroxychalcone 2'-glucosyltransferase	THCGT	vv10941Flavonoid_biosynthesis	Metabolism.Secondary metabolism.Phenylpropanoid metabolism.Flavonoid metabolism.Flavonoid biosynthesis.Flavonoid-glycoside biosynthesis
chr3	18894714	18897349	2636	3.39	3.95	0.56
chr3	18897350	18901243	3894	1.13	3.47	2.34	chr3	18899576	18900719	VIT_03s0017g02150	JGVv17.127.t01	WD repeat-containing protein LWD1			Unknown
chr3_random	377909	388244	10336	5.6	4.46	1.14
chr4	3342031	3367194	25164	2.61	3.57	0.96	chr4	3339976	3350091	VIT_04s0008g04010	JGVv8.378.t01	RNA recognition motif (RRM)-containing protein			Unknown
chr4	3367195	3368411	1217	1.94	4.93	2.99	chr4	3367583	3369097	VIT_04s0008g04020	JGVv8.379.t01	RD22 [Vitis vinifera]			Response to stimulus.Stress response.Abiotic stress response.Drought stress response
chr4	3368412	3383542	15131	3.17	5.83	2.66	chr4	3369194	3373797	VIT_04s0008g04030	JGVv8.380.t01	No hit			No hit
							chr4	3367583	3369097	VIT_04s0008g04020	JGVv8.379.t01	RD22 [Vitis vinifera]			Response to stimulus.Stress response.Abiotic stress response.Drought stress response
							chr4	3376313	3377203	VIT_04s0008g04040	JGVv8.381.t01	RD22 [Vitis vinifera]			Response to stimulus.Stress response.Abiotic stress response.Drought stress response
							chr4	3380189	3381341	VIT_04s0008g04050	JGVv8.382.t01	RD22			Response to stimulus.Stress response.Abiotic stress response.Drought stress response
chr4	3388402	3392350	3949	1.43	2.18	0.75	chr4	3391758	3393275	VIT_04s0008g04060	JGVv8.383.t01	RD22			Response to stimulus.Stress response.Abiotic stress response.Drought stress response
chr4	3449062	3451623	2562	1.28	0.72	0.56
chr4	3451624	3467089	15466	2.93	2.22	0.71	chr4	3451691	3463259	VIT_04s0008g04120	JGVv8.385.t01	RD22			Response to stimulus.Stress response.Abiotic stress response.Drought stress response
							chr4	3465417	3465608	VIT_04s0008g04130	JGVv8.386.t01	RD22 [Vitis vinifera]			Response to stimulus.Stress response.Abiotic stress response.Drought stress response
							chr4	3466051	3471214	VIT_04s0008g04140	GSVIVT00035704001.t01	RD22 [Vitis vinifera]			Response to stimulus.Stress response.Abiotic stress response.Drought stress response
chr4	3467090	3471369	4280	1.68	2.31	0.63	chr4	3466051	3471214	VIT_04s0008g04140	GSVIVT00035704001.t01	RD22 [Vitis vinifera]			Response to stimulus.Stress response.Abiotic stress response.Drought stress response
chr4	3471370	3472675	1306	1.01	1.97	0.96
chr4	3472676	3478402	5727	1.18	2.81	1.63	chr4	3478365	3480234	VIT_04s0008g04150	JGVv8.387.t01	RD22			Response to stimulus.Stress response.Abiotic stress response.Drought stress response
chr4	7435505	7469096	33592	3.87	3.29	0.58	chr4	7466195	7467566	VIT_04s0008g07200	PDVv8.691.t01	No hit			No hit
chr4	7480324	7481632	1309	4.18	3.64	0.54	chr4	7481600	7482615	VIT_04s0008g07220	JGVv8.670.t01	Chloroplast nucleoid DNA binding protein			Metabolism.Primary metabolism.Nucleobase. nucleoside. nucleotide. nucleic acid metabolism.Nucleic acid metabolism.DNA metabolism
chr4	7481633	7499074	17442	4.57	3.66	0.91	chr4	7481600	7482615	VIT_04s0008g07220	JGVv8.670.t01	Chloroplast nucleoid DNA binding protein			Metabolism.Primary metabolism.Nucleobase. nucleoside. nucleotide. nucleic acid metabolism.Nucleic acid metabolism.DNA metabolism
							chr4	7497209	7498072	VIT_04s0008g07250	PDVv8.696.t01	Aspartyl protease	E3_4_23_x		Metabolism.Primary metabolism.Protein metabolism and modification.Proteolysis.Peptidase-mediated proteolysis
							chr4	7482633	7483164	VIT_04s0008g07230	JGVv8.671.t01	No hit			No hit
							chr4	7485266	7487875	VIT_04s0008g07240		Transposon			Transposable elements viral and plasmid proteins.Protein from transposable element
chr4	7520441	7521522	1082	1.21	1.8	0.59	chr4	7520562	7521694	VIT_04s0008g07260	JGVv8.672.t01	EDR2 (enhanced disease resistance 2)			Response to stimulus.Stress response.Biotic stress response
chr4	7947959	8015505	67547	7.01	4.95	2.06	chr4	7967114	7971714	VIT_04s0069g00140	JGVv69.11.t01	PHD finger transcription factor	PHDFG_37	vv60048PHD	Regulation overview.Regulation of gene expression.Regulation of transcription.Transcription factor.PHD family transcription factor
							chr4	7997690	8001104	VIT_04s0069g00150		Transposon			Transposable elements viral and plasmid proteins.Protein from transposable element
							chr4	8008174	8010586	VIT_04s0069g00160	JGVv69.13.t01	Transducin family protein / WD-40 repeat			Unclear
chr4	8255979	8260738	4760	6.13	7.28	1.15	chr4	8254697	8256154	VIT_04s0069g00320	JGVv69.25.t01	No hit			No hit
							chr4	8256197	8269048	VIT_04s0069g00330	JGVv69.26.t01	Glutamate receptor 2.8	GLR2_8	vv50101Channels_and_pores	Transport overview.Channels and pores.a-Type channels.Glutamate-gated Ion Channel of Neurotransmitter Receptors
chr4	8262436	8269278	6843	5.99	7.03	1.04	chr4	8256197	8269048	VIT_04s0069g00330	JGVv69.26.t01	Glutamate receptor 2.8	GLR2_8	vv50101Channels_and_pores	Transport overview.Channels and pores.a-Type channels.Glutamate-gated Ion Channel of Neurotransmitter Receptors
chr4	8278263	8291214	12952	6.73	6.13	0.60	chr4	8277396	8282614	VIT_04s0069g00350		No hit			No hit
							chr4	8286239	8290327	VIT_04s0069g00360	JGVv69.29.t01	No hit			No hit
chr4	8298587	8329674	31088	2.64	1.77	0.87
chr4	8329675	8331087	1413	2.53	3.62	1.09
chr4	10132143	10172414	40272	6.88	6.31	0.57	chr4	10148036	10148398	VIT_04s0079g00050	JGVv79.4.t01	No hit			No hit
							chr4	10157506	10157839	VIT_04s0079g00080		No hit			No hit
							chr4	10166788	10167510	VIT_04s0079g00090		No hit			No hit
							chr4	10148745	10153054	VIT_04s0079g00060		Retroelement			Transposable elements viral and plasmid proteins.Protein from transposable element
							chr4	10153845	10157265	VIT_04s0079g00070		Transposon			Transposable elements viral and plasmid proteins.Protein from transposable element
chr4	10172415	10176392	3978	14.37	22.86	8.49
chr4	10798876	10800130	1255	1.52	2.37	0.85
chr4	12240854	12271512	30659	2.1	2.76	0.66
chr4	12271513	12486193	214681	4.31	4.94	0.63	chr4	12299545	12301289	VIT_04s0159g00060		Pro-Pol polyprotein			Transposable elements viral and plasmid proteins.Protein from transposable element
chr4	12486194	12503883	17690	9.23	12.13	2.9
chr4	12520057	12612791	92735	3.51	4.14	0.63	chr4	12534951	12535609	VIT_04s0043g00020		No hit			No hit
							chr4	12556032	12558385	VIT_04s0043g00030		Transposon			Transposable elements viral and plasmid proteins.Protein from transposable element
							chr4	12566466	12567269	VIT_04s0043g00040		Retroelement			Transposable elements viral and plasmid proteins.Protein from transposable element
							chr4	12567755	12568432	VIT_04s0043g00050		Retrovirus Pol polyprotein			Transposable elements viral and plasmid proteins.Protein from transposable element
							chr4	12624005	12626365	VIT_04s0043g00060		Retrovirus Pol polyprotein			Transposable elements viral and plasmid proteins.Protein from transposable element
chr4	12688238	12708592	20355	33.78	35.69	1.91
chr4	16918703	16967593	48891	3.52	4.05	0.53	chr4	16950432	16953530	VIT_04s0023g00660	GSVIVT00019080001.t01	No hit			No hit
chr4	18261861	18275612	13752	1.71	1.14	0.57
chr4	21094732	21096271	1540	2	1.13	0.87
chr5	67330	88533	21204	8.25	6.86	1.39	chr5	65523	83234	VIT_05s0077g00120	JGVv77.8.t01	DNA replication protein			Metabolism.Primary metabolism.Nucleobase. nucleoside. nucleotide. nucleic acid metabolism.Nucleic acid metabolism.DNA metabolism.DNA replication
							chr5	86868	89886	VIT_05s0077g00170	JGVv77.9.t01	Heat stable protein 1 HS1			Regulation overview.Regulation of gene expression.Regulation of transcription.Transcription factor.HSF family transcription factor
							chr5	83803	84482	VIT_05s0077g00150	GSVIVT00034913001.t01	Unknown			Unknown
							chr5	85362	86460	VIT_05s0077g00160	GSVIVT00034914001.t01	Unknown			Unknown
chr5	88534	116583	28050	15.58	13.06	2.52	chr5	86868	89886	VIT_05s0077g00170	JGVv77.9.t01	Heat stable protein 1 HS1			Regulation overview.Regulation of gene expression.Regulation of transcription.Transcription factor.HSF family transcription factor
							chr5	98773	99213	VIT_05s0077g00190	JGVv77.10.t01	Sodium-inducible calcium-binding protein (ACP1)	ACP1	vv50123Porters_cat_18_to_29	Transport overview.Electrochemical Potential-driven Transporters.Porters.Mitochondrial Carrier
							chr5	90113	92746	VIT_05s0077g00180		Retrovirus Pol polyprotein			Transposable elements viral and plasmid proteins.Protein from transposable element
							chr5	113783	124088	VIT_05s0077g00200	JGVv77.11.t01	Unknown protein			Unknown
chr5	116584	142743	26160	12.72	10.51	2.21	chr5	128927	129222	VIT_05s0077g00230	JGVv77.14.t01	Tubulin alpha 4	K07374	vv44145Phagosome vv44810Regulation_of_actin_cytoskeleton	Cellular process.Cellular component organization and biogenesis.Cytoskeleton organization and biogenesis.Microtubule organization and biogenesis
							chr5	131939	145248	VIT_05s0077g00240	JGVv77.15.t01	No hit			No hit
							chr5	128138	128359	VIT_05s0077g00220	JGVv77.13.t01	Expansin A4	EXPA4	vv30003Auxin_signaling	Signaling.Hormone Signaling.Auxin Signaling.Auxin-mediated Signaling pathway
							chr5	113783	124088	VIT_05s0077g00200	JGVv77.11.t01	Unknown protein			Unknown
							chr5	124089	125220	VIT_05s0077g00210	JGVv77.12.t01	Unknown protein			Unknown
chr5	142744	154121	11378	12.63	9.77	2.86	chr5	131939	145248	VIT_05s0077g00240	JGVv77.15.t01	No hit			No hit
							chr5	149473	164512	VIT_05s0077g00250	JGVv77.16.t01	Unknown protein			Unknown
chr5	154122	156499	2378	9.15	7.16	1.99	chr5	149473	164512	VIT_05s0077g00250	JGVv77.16.t01	Unknown protein			Unknown
chr5	1685019	1686095	1077	3.09	2.48	0.61	chr5	1683068	1690166	VIT_05s0077g02140	JGVv77.184.t01	fatty acid multifunctional protein (MFP2)	E4_2_1_17	vv10062Fatty_acid_elongation_in_mitochondria vv10071Fatty_acid_metabolism vv10280Valine_leucine_and_isoleucine_degradation vv10380Tryptophan_metabolism vv10410Beta-alanine_metabolism vv10640Propanoate_metabolism vv10650Butanoate_metabolism	Metabolism.Primary metabolism.Lipid metabolism.Fatty acid metabolism.Fatty acid biosynthesis.Fatty acid elongation
chr5	1686096	1687275	1180	2.02	1.4	0.62	chr5	1683068	1690166	VIT_05s0077g02140	JGVv77.184.t01	fatty acid multifunctional protein (MFP2)	E4_2_1_17	vv10062Fatty_acid_elongation_in_mitochondria vv10071Fatty_acid_metabolism vv10280Valine_leucine_and_isoleucine_degradation vv10380Tryptophan_metabolism vv10410Beta-alanine_metabolism vv10640Propanoate_metabolism vv10650Butanoate_metabolism	Metabolism.Primary metabolism.Lipid metabolism.Fatty acid metabolism.Fatty acid biosynthesis.Fatty acid elongation
chr5	2038796	2051102	12307	9.56	14.03	4.47	chr5	2038696	2053470	VIT_05s0020g00170	JGVv20.14.t01	Zinc knuckle	ZFC2HC		Metabolism.Primary metabolism.Nucleobase. nucleoside. nucleotide. nucleic acid metabolism.Nucleic acid metabolism
chr5	2051103	2076262	25160	3.6	6.41	2.81	chr5	2038696	2053470	VIT_05s0020g00170	JGVv20.14.t01	Zinc knuckle	ZFC2HC		Metabolism.Primary metabolism.Nucleobase. nucleoside. nucleotide. nucleic acid metabolism.Nucleic acid metabolism
							chr5	2065185	2066133	VIT_05s0020g00180	JGVv20.15.t01	No hit			No hit
							chr5	2067904	2068838	VIT_05s0020g00190	GSVIVT00017620001.t01	Auxin response factor 2	ARF2_6	vv30003Auxin_signaling vv60004ARF	Signaling.Hormone Signaling.Auxin Signaling.Auxin-mediated Signaling pathway
chr5	2076263	2095607	19345	4.72	7.55	2.83	chr5	2077901	2086845	VIT_05s0020g00200	JGVv20.16.t01	No hit			No hit
							chr5	2086846	2092729	VIT_05s0020g00210	JGVv20.17.t01	No hit			No hit
chr5	7639897	7650230	10334	5.79	7.86	2.07	chr5	7639983	7640102	VIT_05s0049g00590	GSVIVT00027778001.t01	No hit			No hit
							chr5	7645441	7645914	VIT_05s0049g00600	JGVv49.53.t01	No hit			No hit
chr5	7675981	7677962	1982	3.05	4.16	1.11	chr5	7674753	7676135	VIT_05s0049g00630		Transposon			Transposable elements viral and plasmid proteins.Protein from transposable element
chr5	7677963	7685479	7517	3.88	4.42	0.54	chr5	7681542	7682276	VIT_05s0049g00640	JGVv49.56.t01	Unknown			Unknown
							chr5	7682277	7682680	VIT_05s0049g00650	JGVv49.57.t01	Unknown protein			Unknown
chr5	9775382	9799831	24450	0.76	1.99	1.23	chr5	9763795	9777631	VIT_05s0049g02140	JGVv49.190.t01	Glutamyl-tRNA(Gln) amidotransferase B	E6_3_5_6	vv10251Glutamate_metabolism vv10252Alanine_and_aspartate_metabolism	Metabolism.Primary metabolism.Amino acid metabolism.Glutamate metabolism
							chr5	9780243	9786188	VIT_05s0049g02150	JGVv49.191.t01	No hit			No hit
							chr5	9786209	9787224	VIT_05s0049g02160		Retrovirus Pol polyprotein			Transposable elements viral and plasmid proteins.Protein from transposable element
							chr5	9787225	9788672	VIT_05s0049g02170		Retrovirus Pol polyprotein			Transposable elements viral and plasmid proteins.Protein from transposable element
							chr5	9788680	9790161	VIT_05s0049g02180		Reverse transcriptase			Transposable elements viral and plasmid proteins.Protein from transposable element
							chr5	9794335	9795674	VIT_05s0049g02190	JGVv49.195.t01	Unknown			Unknown
							chr5	9797975	9800262	VIT_05s0049g02200	JGVv49.196.t01	CBS domain containing protein			Unknown
chr5	11756246	11758389	2144	2.91	3.56	0.65	chr5	11754228	11759310	VIT_05s0051g00750	JGVv51.59.t01	Unknown			Unknown
chr5	13052275	13062854	10580	9.44	10.72	1.28	chr5	13060246	13061243	VIT_05s0051g01080	JGVv51.80.t01	AarF domain containing kinase	K08869		Signaling.Signaling pathway.Protein kinase
chr5	13062855	13281619	218765	5.19	5.75	0.56	chr5	13125518	13126622	VIT_05s0136g00010		No hit			No hit
							chr5	13190069	13190368	VIT_05s0136g00040	GSVIVT00000509001.t01	No hit			No hit
							chr5	13255415	13257396	VIT_05s0136g00070		No hit			No hit
							chr5	13174470	13175297	VIT_05s0136g00020		Retroelement			Transposable elements viral and plasmid proteins.Protein from transposable element
							chr5	13175603	13178973	VIT_05s0136g00030		Transposon			Transposable elements viral and plasmid proteins.Protein from transposable element
							chr5	13206242	13207672	VIT_05s0136g00050		Retrovirus Pol polyprotein			Transposable elements viral and plasmid proteins.Protein from transposable element
							chr5	13230770	13231501	VIT_05s0136g00060		Retrovirus Pol polyprotein			Transposable elements viral and plasmid proteins.Protein from transposable element
chr5	13281620	13287094	5475	2.96	5	2.04	chr5	13286709	13287027	VIT_05s0136g00080	PDVv136.6.t01	No hit			No hit
chr5	13287095	13289191	2097	6.58	10.46	3.88
chr5	16100289	16102681	2393	5.21	4.05	1.16	chr5	16101598	16103243	VIT_05s0029g00810	JGVv29.51.t01	Unknown			Unknown
chr5	16171457	16175755	4299	1.79	2.41	0.62
chr5	16175756	16188277	12522	0.78	1.5	0.72	chr5	16179143	16197158	VIT_05s0029g00820	PDVv29.51.t01	No hit			No hit
chr5	16245997	16267423	21427	3.19	2.58	0.61	chr5	16266631	16271160	VIT_05s0029g00870	JGVv29.47.t01	RPS4 (resistant to p. syringae 4)	RPS4	vv34627R_proteins_from_Plant-pathogen_interaction	Response to stimulus.Stress response.Biotic stress response.Plant-pathogen interaction.R proteins from Plant-pathogen interaction
							chr5	16253717	16264331	VIT_05s0029g00860	JGVv29.48.t01	Unknown protein			Unknown
chr5	16417196	16421864	4669	6.68	4.24	2.44
chr5	17538597	17540536	1940	0.86	1.72	0.86	chr5	17536527	17540851	VIT_05s0029g01420	JGVv29.12.t01	Ankyrin repeat	K10380	vv50108Accessory_factors_involved_in_transport	Transport overview.Accessory factors involved in transport.Auxiliary transport proteins.Ankyrin
chr5	17540537	17551386	10850	1.56	3.28	1.72	chr5	17536527	17540851	VIT_05s0029g01420	JGVv29.12.t01	Ankyrin repeat	K10380	vv50108Accessory_factors_involved_in_transport	Transport overview.Accessory factors involved in transport.Auxiliary transport proteins.Ankyrin
							chr5	17540852	17558726	VIT_05s0029g01430	JGVv29.11.t01	Ankyrin	K10380	vv50108Accessory_factors_involved_in_transport	Transport overview.Accessory factors involved in transport.Auxiliary transport proteins.Ankyrin
chr5	17555136	17566978	11843	2.12	3.99	1.87	chr5	17560347	17561478	VIT_05s0029g01440	JGVv29.10.t01	Protein kinase Xa21			Signaling.Signaling pathway.Protein kinase
							chr5	17540852	17558726	VIT_05s0029g01430	JGVv29.11.t01	Ankyrin	K10380	vv50108Accessory_factors_involved_in_transport	Transport overview.Accessory factors involved in transport.Auxiliary transport proteins.Ankyrin
chr5	17566979	17580410	13432	0.82	1.97	1.15	chr5	17569694	17570482	VIT_05s0029g01450	GSVIVT00020900001.t01	No hit			No hit
							chr5	17575321	17580191	VIT_05s0029g01460	JGVv29.9.t01	No hit			No hit
chr5	17723530	17744484	20955	3.27	2.7	0.57	chr5	17742397	17744643	VIT_05s0029g01520	JGVv29.5.t01	Seven in absentia SINA4	K04506	vv24120Ubiquitin_mediated_proteolysis	Metabolism.Primary metabolism.Protein metabolism and modification.Proteolysis.cytoplasmic and nuclear protein degradation.Ubiquitin-mediated proteolysis
							chr5	17723726	17723932	VIT_05s0029g01510	GSVIVT00020890001.t01	No hit			No hit
chr5	17810498	17867236	56739	0.81	2.42	1.61	chr5	17830089	17830634	VIT_05s0029g01560		Polyprotein			Transposable elements viral and plasmid proteins.Protein from transposable element
chr5	17867237	17873438	6202	0.31	1.97	1.66
chr5	18737012	18774392	37381	4.43	5.27	0.84	chr5	18772213	18773855	VIT_05s0062g00610	JGVv62.45.t01	Xyloglucan endotransglucosylase/hydrolase 23	E2_4_1_207	vv40006Cell_wall	Cellular process.Cellular component organization and biogenesis.Cell wall organization and biogenesis.Cell wall metabolism.Cell wall modification.Xyloglucan modification
							chr5	18749370	18753832	VIT_05s0062g00570	JGVv62.42.t01	UDP-glucose:flavonoid 7-O-glucosyltransferase	E2_4_1_237	vv10941Flavonoid_biosynthesis	Metabolism.Secondary metabolism.Phenylpropanoid metabolism.Flavonoid metabolism.Flavonoid biosynthesis.Flavonoid-glycoside biosynthesis
							chr5	18760946	18762337	VIT_05s0062g00590	JGVv62.43.t01	UDP-glucose:flavonoid 7-O-glucosyltransferase	E2_4_1_237	vv10941Flavonoid_biosynthesis	Metabolism.Secondary metabolism.Phenylpropanoid metabolism.Flavonoid metabolism.Flavonoid biosynthesis.Flavonoid-glycoside biosynthesis
							chr5	18765212	18766057	VIT_05s0062g00600		No hit			No hit
							chr5	18757822	18758427	VIT_05s0062g00580		Copia protein			Transposable elements viral and plasmid proteins.Protein from transposable element
chr5	21437884	21444097	6214	2.1	5.82	3.72	chr5	21438711	21441872	VIT_05s0165g00060	PDVv165.5.t01	Ankyrin repeat family	K10380	vv50108Accessory_factors_involved_in_transport	Transport overview.Accessory factors involved in transport.Auxiliary transport proteins.Ankyrin
chr5	21444098	21497960	53863	1.07	3.9	2.83	chr5	21473884	21474360	VIT_05s0165g00070	JGVv165.3.t01	No hit			No hit
							chr5	21492731	21495598	VIT_05s0165g00080		No hit			No hit
chr5	21508353	21553169	44817	0.66	3.67	3.01	chr5	21525047	21527156	VIT_05s0165g00100	GSVIVT00001629001.t01	Elongation factor 1-alpha	K03231	vv23013RNA_transport	Metabolism.Primary metabolism.Protein metabolism and modification.Protein synthesis.Translation.Translational elongation
							chr5	21540508	21544111	VIT_05s0165g00120	JGVv165.7.t01	No hit			No hit
							chr5	21537559	21539083	VIT_05s0165g00110		Transposon			Transposable elements viral and plasmid proteins.Protein from transposable element
chr5	21630246	21659662	29417	3.05	2.13	0.92	chr5	21651846	21653138	VIT_05s0165g00220	JGVv165.15.t01	Protein binding protein			Diverse functions.Gene family with diverse functions.Ankyrin domain family
							chr5	21635292	21635735	VIT_05s0165g00170	JGVv165.11.t01	No hit			No hit
							chr5	21636182	21640412	VIT_05s0165g00180	PDVv165.13.t01	No hit			No hit
							chr5	21641686	21641935	VIT_05s0165g00190		Gag and Pol			Transposable elements viral and plasmid proteins.Protein from transposable element
							chr5	21645994	21646364	VIT_05s0165g00200	JGVv165.13.t01	Unknown protein			Unknown
							chr5	21647399	21647713	VIT_05s0165g00210	JGVv165.14.t01	Unknown protein			Unknown
chr5	21705920	21714887	8968	2.25	3.72	1.47
chr5	21714888	21736377	21490	1.24	3.88	2.64
chr5	21736378	21775146	38769	1.44	4.06	2.62
chr5	22817107	22833247	16141	3.14	3.66	0.52	chr5	22819171	22822895	VIT_05s0102g00870	JGVv102.79.t01	R protein PRF disease resistance protein	K13453	vv34627R_proteins_from_Plant-pathogen_interaction	Response to stimulus.Stress response.Biotic stress response.Plant-pathogen interaction.R proteins from Plant-pathogen interaction
chr5	23043956	23048426	4471	5.28	4.49	0.79	chr5	23045985	23046335	VIT_05s0102g01020	GSVIVT00010823001.t01	No hit			No hit
							chr5	23046845	23049583	VIT_05s0102g01030	JGVv102.92.t01	R protein PRF disease resistance protein	K13453	vv34627R_proteins_from_Plant-pathogen_interaction	Response to stimulus.Stress response.Biotic stress response.Plant-pathogen interaction.R proteins from Plant-pathogen interaction
chr5	23139798	23156875	17078	8	8.64	0.64	chr5	23135262	23142991	VIT_05s0102g01060	JGVv102.95.t01	No hit			No hit
chr5	23521806	23546774	24969	1.41	0.66	0.75	chr5	23526664	23528119	VIT_05s0094g00190	GSVIVT00038107001.t01	Cyclin-L1-1	CYCL1_1	vv44110Cell_cycle	Cellular process.Cell growth and death
							chr5	23528787	23530967	VIT_05s0094g00200	JGVv94.17.t01	Chitinase class IV	E3_2_1_14	vv10530Aminosugars_metabolism	Metabolism.Primary metabolism.Carbohydrate metabolism.Monosaccharide metabolism.Amino sugar metabolism
							chr5	23524731	23526631	VIT_05s0094g00180	JGVv94.16.t01	No hit			No hit
							chr5	23520466	23524730	VIT_05s0094g00170	JGVv94.15.t01	Protein transport protein Sec61 subunit beta	K09481	vv23060Protein_export vv24141Protein_processing_in_endoplasmic_reticulum vv44145Phagosome vv50111Tethering_factors vv50132Primary_active_transporter_cat_A5_to_A8	Transport overview.Macromolecule transport.Protein transport.Tethering factors
chr5	23546775	23549025	2251	2.24	3	0.76	chr5	23547820	23548071	VIT_05s0094g00210	JGVv94.18.t01	No hit			No hit
chr5	24028350	24031438	3089	2.08	4.95	2.87	chr5	24028616	24028807	GSVIVT01038166001		No hit			No hit
							chr5	24029599	24035453	VIT_05s0094g00680		Retrovirus Pol polyprotein			Transposable elements viral and plasmid proteins.Protein from transposable element
chr5	24031439	24057526	26088	1.09	2.51	1.42	chr5	24056789	24058475	VIT_05s0094g00730	JGVv94.65.t01	Stearoyl-acyl-carrier protein desaturase	E1_14_19_2	vv11040Biosynthesis_of_unsaturated_fatty_acids	Metabolism.Primary metabolism.Lipid metabolism.Fatty acid metabolism.Fatty acid biosynthesis.Unsaturated fatty acid biosynthesis
							chr5	24039534	24041325	VIT_05s0094g00700	GSVIVT00038168001.t01	Ribosomal protein SA (p40) 40S	K02998	vv23010Ribosome	Metabolism.Primary metabolism.Protein metabolism and modification.Protein synthesis.Ribosome
							chr5	24043169	24043824	VIT_05s0094g00720	PDVv94.68.t01	No hit			No hit
							chr5	24041648	24042285	VIT_05s0094g00710	JGVv94.64.t01	RNA helicase 75 PRH75	PRH75	vv50133Primary_active_transporter_cat_A9_to_A18	Transport overview.Primary Active Transporters.P-P-bond hydrolysis-driven transporters.Nuclear mRNA Exporter
							chr5	24029599	24035453	VIT_05s0094g00680		Retrovirus Pol polyprotein			Transposable elements viral and plasmid proteins.Protein from transposable element
							chr5	24035930	24039139	VIT_05s0094g00690	JGVv94.63.t01	Golgi transport complex protein			Unclear
chr5	24497947	24525843	27897	1.39	2.47	1.08	chr5	24512416	24513445	VIT_05s0094g01220	JGVv94.111.t01	CYP706A6			Metabolism.Cellular metabolism.Oxidation reduction.Cytochrome P450 oxidoreductase
							chr5	24507261	24509135	VIT_05s0094g01210	JGVv94.110.t01	Amine oxidase	E1_4_3_4	vv10220Urea_cycle_and_metabolism_of_amino_groups vv10340Histidine_metabolism vv10350Tyrosine_metabolism vv10360Phenylalanine_metabolism vv11002Auxin_biosynthesis	Metabolism.Primary metabolism.Amino acid metabolism.Arginine and proline metabolism.Urea cycle
							chr5	24497359	24499295	VIT_05s0094g01190	JGVv94.108.t01	flavonoid 3-monooxygenase	E1_14_13_21	vv10941Flavonoid_biosynthesis	Metabolism.Secondary metabolism.Phenylpropanoid metabolism.Flavonoid metabolism.Flavonoid biosynthesis
							chr5	24503807	24504338	VIT_05s0094g01200	JGVv94.109.t01	flavonoid 3'-hydroxylase cytochrome P450	E1_14_13_21	vv10941Flavonoid_biosynthesis	Metabolism.Secondary metabolism.Phenylpropanoid metabolism.Flavonoid metabolism.Flavonoid biosynthesis
							chr5	24525591	24528834	VIT_05s0094g01230	JGVv94.112.t01	Allyl alcohol dehydrogenase			Unclear
chr6	1521370	1522585	1216	1.64	2.36	0.72
chr6	9028014	9050626	22613	6.78	6.21	0.57	chr6	9045755	9046371	VIT_06s0004g08240		No hit			No hit
chr6	11490678	11493936	3259	3.96	4.63	0.67
chr6	11493937	11504206	10270	2.42	1.5	0.92
chr6	11504207	11513285	9079	3.25	2.46	0.79	chr6	11511855	11512754	VIT_06s0009g00720	GSVIVT00037553001.t01	MKK2	K04368_MKK2	vv34626Plant-pathogen_interaction	Response to stimulus.Stress response.Biotic stress response.Plant-pathogen interaction
chr6	11513286	11516810	3525	3.59	2.37	1.22
chr6	11516811	11586632	69822	7.5	4.28	3.22	chr6	11572429	11572903	VIT_06s0009g00750	GSVIVT00037551001.t01	RAB GTPase RABA7	K07976		Cellular process.Cellular transport.Protein trafficking
							chr6	11573091	11574282	VIT_06s0009g00760	JGVv9.253.t01	HcrVf1 protein			Diverse functions.Gene family with diverse functions.NBS-LRR superfamily
							chr6	11527435	11529516	VIT_06s0009g00730		Retrovirus Pol polyprotein			Transposable elements viral and plasmid proteins.Protein from transposable element
							chr6	11562103	11563678	VIT_06s0009g00740		Retrovirus Pol polyprotein			Transposable elements viral and plasmid proteins.Protein from transposable element
chr6	14491557	14495017	3461	2.54	3.16	0.62	chr6	14492168	14525388	VIT_06s0009g02170	JGVv9.140.t01	CRR2 (chlororespiratory reduction 2)			Metabolism.Primary metabolism.Nucleobase. nucleoside. nucleotide. nucleic acid metabolism.Nucleic acid metabolism.RNA metabolism.RNA processing
chr6	14860634	14866756	6123	2.98	2.16	0.82
chr6	14866757	14900631	33875	2.52	0.91	1.61
chr6	16953227	16997837	44611	3.79	4.41	0.62	chr6	16960975	16961723	VIT_06s0009g03700	GSVIVT00037243001.t01	V-type H+-transporting ATPase subunit B	K02147	vv10190Oxidative_phosphorylation vv44145Phagosome vv50131Primary_active_transporter_cat_A2_to_A4	Metabolism.Primary metabolism.Generation of metabolite precursors and energy.Electron transport.Respiratory-chain phosphorylation
							chr6	16989946	16990596	VIT_06s0009g03730	JGVv9.8.t01	V-type H+-transporting ATPase subunit B	K02147	vv10190Oxidative_phosphorylation vv44145Phagosome vv50131Primary_active_transporter_cat_A2_to_A4	Metabolism.Primary metabolism.Generation of metabolite precursors and energy.Electron transport.Respiratory-chain phosphorylation
							chr6	16987384	16989735	VIT_06s0009g03710	JGVv9.10.t01	No hit			No hit
							chr6	16989832	16989945	VIT_06s0009g03720	JGVv9.9.t01	No hit			No hit
chr6	16997838	17003020	5183	4.69	10.84	6.15
chr6	17410960	17412014	1055	2.63	3.62	0.99	chr6	17405635	17415691	VIT_06s0061g00170	GSVIVT00031535001.t01	R protein MLA10	K13475	vv34627R_proteins_from_Plant-pathogen_interaction	Response to stimulus.Stress response.Biotic stress response.Plant-pathogen interaction.R proteins from Plant-pathogen interaction
chr6	17760597	17775349	14753	15.14	14.6	0.54
chr6	17777427	17780415	2989	0.72	7.95	7.23
chr6	19267466	19275434	7969	8.22	14.49	6.27	chr6	19262730	19283723	VIT_06s0061g01410	JGVv61.21.t01	TRNA isopentenyltransferase	E2_5_1_8	vv10100Biosynthesis_of_steroids	Metabolism.Primary metabolism.Lipid metabolism.Steroid metabolism.Steroid biosynthesis
chr7	787390	791371	3982	3.06	4.23	1.17	chr7	789196	790433	VIT_07s0151g00190	JGVv151.58.t01	Chlorophyllase 1	E3_1_1_14	vv10860Porphyrin_and_chlorophyll_metabolism	Metabolism.Primary metabolism.Cofactor metabolism.Tetrapyrrole metabolism.Chlorophyll metabolism.Chlorophyll catabolism
chr7	8382809	8408697	25889	5.71	6.23	0.52	chr7	8378639	8383299	VIT_07s0005g05010	JGVv5.466.t01	CLIP-associating protein (CLASP)			Metabolism.Primary metabolism.Protein metabolism and modification.Proteolysis.Peptidase-mediated proteolysis
							chr7	8392555	8423095	VIT_07s0005g05030	JGVv5.468.t01	CLIP-associating protein (CLASP)			Metabolism.Primary metabolism.Protein metabolism and modification.Proteolysis.Peptidase-mediated proteolysis
							chr7	8388156	8388917	VIT_07s0005g05020		Unknown			Unknown
chr7	8538471	8544509	6039	0.94	2.4	1.46
chr7	8544510	8572887	28378	2.77	4.97	2.2
chr7	8572888	8589247	16360	2.87	4.04	1.17
chr7	8589248	8603707	14460	1.57	2.16	0.59	chr7	8603015	8603741	VIT_07s0005g05060		No hit			No hit
chr7	8664395	8666428	2034	4.24	3.27	0.97
chr7	8666429	8691577	25149	11.12	9.53	1.59	chr7	8671643	8672427	VIT_07s0005g05070	GSVIVT00028503001.t01	No hit			No hit
chr7	8728846	8730811	1966	3.03	2.32	0.71
chr7	8730812	8733947	3136	8.03	6.01	2.02
chr7	8733948	8735024	1077	6.33	4.78	1.55
chr7	8803143	8835431	32289	10.08	9.03	1.05
chr7	8835432	8846059	10628	15.44	14.14	1.3
chr7	8874875	8877990	3116	6.79	4.94	1.85
chr7	8877991	8880944	2954	6.35	4.81	1.54
chr7	8959172	8968226	9055	12.07	10.84	1.23
chr7	8970904	8996311	25408	10.91	8.87	2.04	chr7	8984793	8985582	VIT_07s0005g05090	GSVIVT00028514001.t01	No hit			No hit
chr7	10747584	10787875	40292	6.46	8.12	1.66	chr7	10750795	10751419	VIT_07s0005g06020	PDVv5.548.t01	Galacturonosyltransferase 14	E2_4_1_43	vv40006Cell_wall	Cellular process.Cellular component organization and biogenesis.Cell wall organization and biogenesis.Cell wall metabolism.Cell wall biosynthesis.Pectin biosynthesis
							chr7	10774970	10775246	VIT_07s0005g06040	GSVIVT00028613001.t01	No hit			No hit
							chr7	10786790	10787628	VIT_07s0005g06050	JGVv5.535.t01	Homeobox-1	VVHB1_5	vv60034HB	Regulation overview.Regulation of gene expression.Regulation of transcription.Transcription factor.Homeobox domain family transcription factor
							chr7	10765888	10774962	VIT_07s0005g06030	JGVv5.534.t01	Copia-type polyprotein			Transposable elements viral and plasmid proteins.Protein from transposable element
chr7	10902767	10915265	12499	9.61	13.82	4.21	chr7	10909894	10910475	VIT_07s0005g06120	JGVv5.542.t01	GPCR-type G protein 2 GTG2	GTG2	vv30001ABA_signaling	Signaling.Hormone Signaling.ABA Signaling.ABA-mediated Signaling pathway
chr7	10915266	10943019	27754	1.88	4.38	2.5	chr7	10927794	10928172	VIT_07s0005g06130	PDVv5.557.t01	Heat shock cognate 70 kDa protein 1 (HSC70-1) (HSP70-1)	HSC701	vv23040Spliceosome vv24141Protein_processing_in_endoplasmic_reticulum vv50101Channels_and_pores	Metabolism.Primary metabolism.Protein metabolism and modification.Protein folding.Chaperone-mediated protein folding.HSP-mediated protein folding
							chr7	10933801	10934561	VIT_07s0005g06140		No hit			No hit
chr7	11264020	11265241	1222	0.02	2.69	2.67	chr7	11264351	11266399	VIT_07s0005g06240	JGVv5.551.t01	R protein MLA10	K13475	vv34627R_proteins_from_Plant-pathogen_interaction	Response to stimulus.Stress response.Biotic stress response.Plant-pathogen interaction.R proteins from Plant-pathogen interaction
chr7	11265242	11342578	77337	0.68	3.6	2.92	chr7	11318125	11320206	VIT_07s0005g06260	JGVv5.552.t01	No hit			No hit
							chr7	11326684	11327373	VIT_07s0005g06280	JGVv5.553.t01	No hit			No hit
							chr7	11264351	11266399	VIT_07s0005g06240	JGVv5.551.t01	R protein MLA10	K13475	vv34627R_proteins_from_Plant-pathogen_interaction	Response to stimulus.Stress response.Biotic stress response.Plant-pathogen interaction.R proteins from Plant-pathogen interaction
							chr7	11272364	11273150	VIT_07s0005g06250	PDVv5.567.t01	R protein MLA10	K13475	vv34627R_proteins_from_Plant-pathogen_interaction	Response to stimulus.Stress response.Biotic stress response.Plant-pathogen interaction.R proteins from Plant-pathogen interaction
							chr7	11323456	11325042	VIT_07s0005g06270		Retrovirus Pol polyprotein			Transposable elements viral and plasmid proteins.Protein from transposable element
chr7	12419371	12465651	46281	4.56	5.83	1.27	chr7	12450273	12450996	VIT_07s0095g00060	GSVIVT00038300001.t01	Cystathionine gamma-synthase isoform 1	E4_4_1_8	vv10271Methionine_metabolism vv10272Cysteine_metabolism vv10450Selenoamino_acid_metabolism vv10910Nitrogen_metabolism vv10920Sulfur_metabolism	Metabolism.Primary metabolism.Amino acid metabolism.Methionine metabolism
							chr7	12462874	12464708	VIT_07s0095g00080	PDVv95.7.t01	No hit			No hit
							chr7	12455478	12456029	VIT_07s0095g00070		Gag and Pol			Transposable elements viral and plasmid proteins.Protein from transposable element
chr7	12465652	12515249	49598	9.81	10.75	0.94	chr7	12512720	12518847	VIT_07s0095g00130	JGVv95.7.t01	Disease resistance protein (TIR-NBS-LRR class)			Diverse functions.Gene family with diverse functions.NBS-LRR superfamily
							chr7	12477385	12478200	VIT_07s0095g00100	PDVv95.9.t01	CC-NBS-LRR class			Diverse functions.Gene family with diverse functions.NBS-LRR superfamily
							chr7	12480495	12484887	VIT_07s0095g00110		No hit			No hit
							chr7	12506784	12509113	VIT_07s0095g00120		No hit			No hit
							chr7	12470845	12474717	VIT_07s0095g00090		Retrovirus Pol polyprotein			Transposable elements viral and plasmid proteins.Protein from transposable element
chr7	12589886	12600870	10985	5.9	8.05	2.15	chr7	12600622	12617488	VIT_07s0095g00200	PDVv95.16.t01	Phosphatidylserine decarboxylase	E4_1_1_65	vv10260Glycine_serine_and_threonine_metabolism vv10564Glycerophospholipid_metabolism	Metabolism.Primary metabolism.Amino acid metabolism.Glycine. serine. and threonine metabolism
							chr7	12594845	12595402	VIT_07s0095g00190	JGVv95.11.t01	No hit			No hit
chr7	12600871	12604769	3899	0.76	2.06	1.3	chr7	12600622	12617488	VIT_07s0095g00200	PDVv95.16.t01	Phosphatidylserine decarboxylase	E4_1_1_65	vv10260Glycine_serine_and_threonine_metabolism vv10564Glycerophospholipid_metabolism	Metabolism.Primary metabolism.Amino acid metabolism.Glycine. serine. and threonine metabolism
chr7	13124364	13125548	1185	1.69	0.64	1.05	chr7	13124003	13124626	VIT_07s0095g00570	JGVv95.38.t01	RNA recognition motif (RRM)-containing protein			Unknown
chr7	13125549	13175698	50150	3.39	2.18	1.21	chr7	13133577	13134724	VIT_07s0095g00580	JGVv95.39.t01	Pol polyprotein			Transposable elements viral and plasmid proteins.Protein from transposable element
chr7	13175699	13222011	46313	1.59	0.63	0.96	chr7	13186670	13192409	VIT_07s0095g00590	GSVIVT00038335001.t01	ATATH7 (ABC2 homolog 7)	ATH7	vv52010ABC_transporters	Transport overview.Macromolecule transport.Multidrug transport.Multidrug ABC transport
chr7	13222012	13238077	16066	3.03	1.68	1.35	chr7	13228902	13229275	VIT_07s0095g00600	GSVIVT00038338001.t01	ATATH7 (ABC2 homolog 7)	ATH7	vv52010ABC_transporters	Transport overview.Macromolecule transport.Multidrug transport.Multidrug ABC transport
chr7	14664191	14684883	20693	4.33	3.78	0.55	chr7	14663620	14668747	VIT_07s0197g00130	JGVv197.10.t01	Disease resistance protein (TIR-NBS-LRR class)			Diverse functions.Gene family with diverse functions.NBS-LRR superfamily
							chr7	14682030	14683349	VIT_07s0197g00150	JGVv197.12.t01	Disease resistance protein (CC-NBS-LRR class)			Diverse functions.Gene family with diverse functions.NBS-LRR superfamily
							chr7	14683350	14687915	VIT_07s0197g00160	JGVv197.13.t01	No hit			No hit
							chr7	14675083	14678320	VIT_07s0197g00140	JGVv197.11.t01	R protein disease resistance protein	RPROT	vv34627R_proteins_from_Plant-pathogen_interaction	Response to stimulus.Stress response.Biotic stress response.Plant-pathogen interaction.R proteins from Plant-pathogen interaction
chr7	19641874	19658634	16761	7.72	6.98	0.74	chr7	19646844	19649241	VIT_07s0031g02950	JGVv31.264.t01	Ammonium transporter 2	AMT2	vv50101Channels_and_pores	Transport overview.Channels and pores.a-Type channels.Ammonia Channel Transporter
							chr7	19654636	19665297	VIT_07s0031g02960	JGVv31.265.t01	Permease nonimprinted in Prader-Willi/Angelman	NIPA	vv50122Porters_cat_7_to_17	Transport overview.Electrochemical Potential-driven Transporters.Porters.Drug/Metabolite Transporter.NIPA Mg2+ Uptake Permease
chr7	19658635	19663405	4771	1.83	2.4	0.57	chr7	19654636	19665297	VIT_07s0031g02960	JGVv31.265.t01	Permease nonimprinted in Prader-Willi/Angelman	NIPA	vv50122Porters_cat_7_to_17	Transport overview.Electrochemical Potential-driven Transporters.Porters.Drug/Metabolite Transporter.NIPA Mg2+ Uptake Permease
chr7_random	561609	584503	22895	3.08	5.54	2.46	chr7_random	564244	564913	VIT_07s0141g00950	GSVIVT00004056001.t01	No hit			No hit
chr7_random	591580	602251	10672	4.43	7.91	3.48	chr7_random	598733	608049	VIT_07s0141g00980	JGVv224.1.t01	CC-NBS-LRR class			Diverse functions.Gene family with diverse functions.NBS-LRR superfamily
							chr7_random	594091	595513	VIT_07s0141g00970	GSVIVT00004060001.t01	No hit			No hit
chr7_random	603452	621964	18513	5.58	8.66	3.08	chr7_random	598733	608049	VIT_07s0141g00980	JGVv224.1.t01	CC-NBS-LRR class			Diverse functions.Gene family with diverse functions.NBS-LRR superfamily
							chr7_random	608776	615167	VIT_07s0141g01000	JGVv224.2.t01	No hit			No hit
							chr7_random	615981	616248	VIT_07s0141g01010	JGVv224.3.t01	No hit			No hit
							chr7_random	618444	618958	VIT_07s0141g01020	GSVIVT00004063001.t01	No hit			No hit
							chr7_random	619530	623825	VIT_07s0141g01030	JGVv224.4.t01	R protein MLA10	K13475	vv34627R_proteins_from_Plant-pathogen_interaction	Response to stimulus.Stress response.Biotic stress response.Plant-pathogen interaction.R proteins from Plant-pathogen interaction
chr8	863609	869553	5945	2.62	3.3	0.68	chr8	801485	868378	VIT_08s0056g00570	JGVv56.46.t01	Serine/threonine protein kinase activity			Signaling.Signaling pathway.Protein kinase
chr8	1698298	1725404	27107	2.9	5.09	2.19	chr8	1699123	1718463	VIT_08s0056g01120	JGVv56.94.t01	MATE efflux family protein	MATE	vv50125Porters_cat_66_to_94	Transport overview.Electrochemical Potential-driven Transporters.Porters.Multidrug/Oligosaccharidyl-lipid/Polysaccharide Flippase.Multi Antimicrobial Extrusion
chr8	6866634	7087786	221153	4.5	5.02	0.52	chr8	7079389	7080363	VIT_08s0105g00120	GSVIVT00011134001.t01	No hit			No hit
							chr8	6999185	7000164	VIT_08s0105g00080		Retrovirus Pol polyprotein			Transposable elements viral and plasmid proteins.Protein from transposable element
							chr8	7032196	7037722	VIT_08s0105g00090		Transposon			Transposable elements viral and plasmid proteins.Protein from transposable element
							chr8	7064408	7064965	VIT_08s0105g00100		Retrovirus Pol polyprotein			Transposable elements viral and plasmid proteins.Protein from transposable element
							chr8	7065895	7069480	VIT_08s0105g00110		Retrovirus Pol polyprotein			Transposable elements viral and plasmid proteins.Protein from transposable element
chr8	8277236	8303934	26699	1.09	0.58	0.51	chr8	8277837	8281079	VIT_08s0058g00010	GSVIVT00030353001.t01	Receptor Like Protein 33			Signaling.Signaling pathway.Protein kinase
chr8	8332852	8340268	7417	6.15	8.41	2.26	chr8	8340041	8341007	VIT_08s0058g00020	JGVv58.127.t01	Proteasome 26S regulatory subunit (RPN5)	K03035	vv23050Proteasome	Metabolism.Primary metabolism.Protein metabolism and modification.Proteolysis.cytoplasmic and nuclear protein degradation.Ubiquitin-mediated proteolysis.Proteasome
chr8	9367373	9425614	58242	1.87	5.49	3.62	chr8	9389743	9394079	VIT_08s0058g00430	JGVv58.97.t01	ferritin	E1_16_3_1	vv10860Porphyrin_and_chlorophyll_metabolism	Metabolism.Primary metabolism.Cofactor metabolism.Tetrapyrrole metabolism
							chr8	9398535	9419675	VIT_08s0058g00440	JGVv58.96.t01	ferritin	E1_16_3_1	vv10860Porphyrin_and_chlorophyll_metabolism	Metabolism.Primary metabolism.Cofactor metabolism.Tetrapyrrole metabolism
chr8	10252007	10266268	14262	1.93	2.63	0.7	chr8	10256365	10268142	VIT_08s0058g00940	JGVv58.52.t01	2OG-Fe(II) oxygenase			Metabolism.Cellular metabolism.Oxidation reduction.2OG-Fe(II) oxygenase superfamily
chr8	11800446	11831881	31436	0.88	0.35	0.53	chr8	11817633	11821689	VIT_08s0040g00860	JGVv40.234.t01	No hit			No hit
chr8	11831882	11833304	1423	0.53	1.23	0.7
chr8	15222522	15240846	18325	1.04	1.62	0.58	chr8	15204297	15222903	VIT_08s0007g01100	JGVv7.746.t01	Uracil phosphoribosyltransferase	E2_4_2_9	vv10240Pyrimidine_metabolism	Metabolism.Primary metabolism.Nucleobase. nucleoside. nucleotide. nucleic acid metabolism.Nucleotide metabolism.Pyrimidine metabolism
							chr8	15228573	15229135	VIT_08s0007g01110	JGVv7.745.t01	No hit			No hit
							chr8	15238619	15238921	VIT_08s0007g01120	PDVv7.751.t01	No hit			No hit
chr8	15286301	15287557	1257	3.01	2.09	0.92
chr8	15287558	15296774	9217	4.24	2.72	1.52	chr8	15293302	15295747	VIT_08s0007g01180	JGVv7.740.t01	S-receptor kinase			Signaling.Signaling pathway.Protein kinase
chr8	15296775	15308096	11322	5.4	3.52	1.88
chr8	15332362	15349718	17357	4.39	3.05	1.34	chr8	15348636	15348842	VIT_08s0007g01240	JGVv7.735.t01	No hit			No hit
							chr8	15334228	15340962	VIT_08s0007g01220	GSVIVT00034080001.t01	S-locus receptor protein kinase			Signaling.Signaling pathway.Protein kinase
							chr8	15345460	15347962	VIT_08s0007g01230	JGVv7.736.t01	Lectin protein kinase			Signaling.Signaling pathway.Protein kinase
chr8	18339486	18346253	6768	4.53	3.26	1.27	chr8	18335905	18342508	VIT_08s0007g04390	JGVv7.434.t01	Aspartyl protease	E3_4_23_x		Metabolism.Primary metabolism.Protein metabolism and modification.Proteolysis.Peptidase-mediated proteolysis
chr8	18346254	18365058	18805	11.27	7.02	4.25	chr8	18352774	18359936	VIT_08s0007g04400	JGVv7.433.t01	Low expression of osmotically responsive genes 1	LOS4	vv50133Primary_active_transporter_cat_A9_to_A18	Transport overview.Primary Active Transporters.P-P-bond hydrolysis-driven transporters.Nuclear mRNA Exporter
chr8	18365059	18386878	21820	15.1	10.06	5.04	chr8	18382340	18388500	VIT_08s0007g04430	JGVv7.430.t01	Low expression of osmotically responsive genes 1	LOS4	vv50133Primary_active_transporter_cat_A9_to_A18	Transport overview.Primary Active Transporters.P-P-bond hydrolysis-driven transporters.Nuclear mRNA Exporter
							chr8	18372730	18373695	VIT_08s0007g04420		Transposon			Transposable elements viral and plasmid proteins.Protein from transposable element
							chr8	18365425	18365781	VIT_08s0007g04410	JGVv7.432.t01	Pollen Ole e 1 allergen and extensin family			Unknown
chr8	18386879	18391238	4360	16.41	9.06	7.35	chr8	18390358	18391452	VIT_08s0007g04440	JGVv7.429.t01	Pelota (PEL1)	K06965	vv23015mRNA_surveillance_pathway	Metabolism.Primary metabolism.Protein metabolism and modification.Protein synthesis.Translation.Translational termination
							chr8	18382340	18388500	VIT_08s0007g04430	JGVv7.430.t01	Low expression of osmotically responsive genes 1	LOS4	vv50133Primary_active_transporter_cat_A9_to_A18	Transport overview.Primary Active Transporters.P-P-bond hydrolysis-driven transporters.Nuclear mRNA Exporter
chr8	19858820	19860060	1241	1.72	0.64	1.08	chr8	19859880	19861318	VIT_08s0007g06000	JGVv7.283.t01	Glucan endo-1.3-beta-glucosidase GII precursor	E3_2_1_39	vv10500Starch_and_sucrose_metabolism	Metabolism.Primary metabolism.Carbohydrate metabolism.Polysaccharide metabolism.Starch and sucrose metabolism
chr8	19860061	19875550	15490	1.6	3.3	1.7	chr8	19866313	19866741	VIT_08s0007g06010	JGVv7.282.t01	Beta 1-3 glucanase [Vitis vinifera]	E3_2_1_6		Metabolism.Primary metabolism.Carbohydrate metabolism.Polysaccharide metabolism.Beta-1.3 glucan metabolism.Beta-1.3 glucan catabolism
							chr8	19866827	19867499	VIT_08s0007g06020	JGVv7.281.t01	Beta 1-3 glucanase [Vitis vinifera]	E3_2_1_6		Metabolism.Primary metabolism.Carbohydrate metabolism.Polysaccharide metabolism.Beta-1.3 glucan metabolism.Beta-1.3 glucan catabolism
							chr8	19869237	19870549	VIT_08s0007g06030	JGVv7.280.t01	Beta 1-3 glucanase [Vitis vinifera]	E3_2_1_6		Metabolism.Primary metabolism.Carbohydrate metabolism.Polysaccharide metabolism.Beta-1.3 glucan metabolism.Beta-1.3 glucan catabolism
							chr8	19873173	19874671	VIT_08s0007g06040	JGVv7.279.t01	Beta-1.3-glucanase	E3_2_1_6		Metabolism.Primary metabolism.Carbohydrate metabolism.Polysaccharide metabolism.Beta-1.3 glucan metabolism.Beta-1.3 glucan catabolism
							chr8	19859880	19861318	VIT_08s0007g06000	JGVv7.283.t01	Glucan endo-1.3-beta-glucosidase GII precursor	E3_2_1_39	vv10500Starch_and_sucrose_metabolism	Metabolism.Primary metabolism.Carbohydrate metabolism.Polysaccharide metabolism.Starch and sucrose metabolism
							chr8	19874869	19876226	VIT_08s0007g06050	GSVIVT00033539001.t01	No hit			No hit
chr9	157892	177326	19435	5.54	3.73	1.81	chr9	157719	171509	VIT_09s0002g00170	JGVv2.11.t01	Proteasome 26S AAA-ATPase subunit (RPT1a)	K03061	vv23050Proteasome	Metabolism.Primary metabolism.Protein metabolism and modification.Proteolysis.cytoplasmic and nuclear protein degradation.Ubiquitin-mediated proteolysis.Proteasome
							chr9	172872	177984	VIT_09s0002g00180	JGVv2.12.t01	Unknown protein			Unknown
chr9	997343	1012455	15113	8.2	7.17	1.03	chr9	997998	998324	VIT_09s0002g01270	JGVv2.107.t01	No hit			No hit
							chr9	1010055	1012014	VIT_09s0002g01280	JGVv2.108.t01	Retrotransposon			Transposable elements viral and plasmid proteins.Protein from transposable element
chr9	1012456	1026437	13982	9.7	5.59	4.11	chr9	1015512	1034724	VIT_09s0002g01290	JGVv2.109.t01	Retrotransposon			Transposable elements viral and plasmid proteins.Protein from transposable element
chr9	1026438	1043721	17284	6.39	1.41	4.98	chr9	1015512	1034724	VIT_09s0002g01290	JGVv2.109.t01	Retrotransposon			Transposable elements viral and plasmid proteins.Protein from transposable element
							chr9	1038610	1040700	VIT_09s0002g01300	JGVv2.110.t01	Retrotransposon			Transposable elements viral and plasmid proteins.Protein from transposable element
chr9	1043722	1054382	10661	2.45	0.73	1.72	chr9	1047021	1048056	GSVIVT01016758001		No hit			No hit
chr9	1054383	1064546	10164	2.79	1.01	1.78	chr9	1062510	1097860	VIT_09s0002g01310	JGVv2.111.t01	Unknown protein			Unknown
chr9	2742969	2762613	19645	1.98	1.42	0.56
chr9	3003616	3011534	7919	6.66	8.75	2.09	chr9	3004166	3012627	VIT_09s0002g03300	JGVv2.298.t01	RPS5 (resistant to p. syringae 5)	K13460	vv34627R_proteins_from_Plant-pathogen_interaction	Response to stimulus.Stress response.Biotic stress response.Plant-pathogen interaction.R proteins from Plant-pathogen interaction
chr9	3011535	3019486	7952	10.95	11.68	0.73	chr9	3017347	3019836	VIT_09s0002g03330	JGVv2.301.t01	Disease resistance protein (NBS-LRR class)			Diverse functions.Gene family with diverse functions.NBS-LRR superfamily
							chr9	3004166	3012627	VIT_09s0002g03300	JGVv2.298.t01	RPS5 (resistant to p. syringae 5)	K13460	vv34627R_proteins_from_Plant-pathogen_interaction	Response to stimulus.Stress response.Biotic stress response.Plant-pathogen interaction.R proteins from Plant-pathogen interaction
							chr9	3012628	3013975	VIT_09s0002g03310	JGVv2.299.t01	Unknown protein			Unknown
							chr9	3014279	3015341	VIT_09s0002g03320	JGVv2.300.t01	Unknown protein			Unknown
chr9	3195238	3196578	1341	2.01	2.73	0.72
chr9	3196579	3220626	24048	2.39	4.2	1.81	chr9	3205112	3219645	VIT_09s0002g03530	JGVv2.321.t01	ABI1 (ABA insensitive 1)	ABI1	vv30001ABA_signaling vv34020Calcium_signaling_pathway	Signaling.Hormone Signaling.ABA Signaling.ABA-mediated Signaling pathway
chr9	3220627	3222905	2279	0.82	1.87	1.05
chr9	3222906	3236973	14068	1.68	3.68	2	chr9	3223163	3224630	VIT_09s0002g03540	JGVv2.322.t01	MYB divaricata	DIVARICATA_15	vv30009Flower_development vv60044MYB	Development.Reproductive development.Flower development
							chr9	3229012	3242582	VIT_09s0002g03550	JGVv2.323.t01	ABC transporter G member 21	ABCG21	vv52010ABC_transporters	Transport overview.Macromolecule transport.Multidrug transport.Multidrug ABC transport
chr9	3252410	3259858	7449	2.63	5.31	2.68	chr9	3246544	3252734	VIT_09s0002g03580	JGVv2.326.t01	ABC transporter G member 21	ABCG21	vv52010ABC_transporters	Transport overview.Macromolecule transport.Multidrug transport.Multidrug ABC transport
							chr9	3252781	3261174	VIT_09s0002g03590	JGVv2.327.t01	ABC transporter G member 21	ABCG21	vv52010ABC_transporters	Transport overview.Macromolecule transport.Multidrug transport.Multidrug ABC transport
chr9	3259859	3268615	8757	2.62	4.5	1.88	chr9	3262202	3276089	VIT_09s0002g03600	JGVv2.328.t01	ABI1 (ABA insensitive 1)	ABI1	vv30001ABA_signaling vv34020Calcium_signaling_pathway	Signaling.Hormone Signaling.ABA Signaling.ABA-mediated Signaling pathway
							chr9	3252781	3261174	VIT_09s0002g03590	JGVv2.327.t01	ABC transporter G member 21	ABCG21	vv52010ABC_transporters	Transport overview.Macromolecule transport.Multidrug transport.Multidrug ABC transport
chr9	3268616	3277186	8571	2.2	3.53	1.33	chr9	3262202	3276089	VIT_09s0002g03600	JGVv2.328.t01	ABI1 (ABA insensitive 1)	ABI1	vv30001ABA_signaling vv34020Calcium_signaling_pathway	Signaling.Hormone Signaling.ABA Signaling.ABA-mediated Signaling pathway
chr9	3277187	3279482	2296	1.39	2.32	0.93
chr9	3279483	3280501	1019	3.11	8.37	5.26	chr9	3279559	3283962	VIT_09s0002g03610	JGVv2.329.t01	MYB divaricata	DIVARICATA_16	vv30009Flower_development vv60044MYB	Development.Reproductive development.Flower development
chr9	4702186	4727186	25001	7.37	8.85	1.48	chr9	4722218	4726125	VIT_09s0002g05070	PDVv2.424.t01	RPS5 (resistant to p. syringae 5)	K13460	vv34627R_proteins_from_Plant-pathogen_interaction	Response to stimulus.Stress response.Biotic stress response.Plant-pathogen interaction.R proteins from Plant-pathogen interaction
							chr9	4703945	4712242	VIT_09s0002g05060		Transposon			Transposable elements viral and plasmid proteins.Protein from transposable element
							chr9	4726371	4727752	VIT_09s0002g05080	JGVv2.455.t01	Kelch repeat-containing F-box family protein			Unknown
chr9	4727187	4728882	1696	3.39	2.02	1.37	chr9	4726371	4727752	VIT_09s0002g05080	JGVv2.455.t01	Kelch repeat-containing F-box family protein			Unknown
chr9	7669345	7699305	29961	4.25	1.43	2.82	chr9	7679952	7681340	VIT_09s0002g07560		Retrovirus Pol polyprotein			Transposable elements viral and plasmid proteins.Protein from transposable element
chr9	7699306	7736667	37362	9.47	4.4	5.07	chr9	7734791	7736724	VIT_09s0002g07570	JGVv2.672.t01	Leucine-rich repeat protein kinase			Signaling.Signaling pathway.Protein kinase
chr9	7736668	7763769	27102	13.61	4.79	8.82	chr9	7738822	7741228	VIT_09s0002g07580	JGVv2.673.t01	NADPH quinone oxidoreductase-like protein	E1_6_5_5	vv10740Riboflavin_metabolism	Metabolism.Primary metabolism.Coenzyme and prosthetic group metabolism.Riboflavin metabolism
							chr9	7734791	7736724	VIT_09s0002g07570	JGVv2.672.t01	Leucine-rich repeat protein kinase			Signaling.Signaling pathway.Protein kinase
							chr9	7757583	7765251	VIT_09s0002g07600		Receptor Like Protein 9			Signaling.Signaling pathway.Protein kinase
							chr9	7752309	7756843	VIT_09s0002g07590		Retrovirus Pol polyprotein			Transposable elements viral and plasmid proteins.Protein from transposable element
chr9	7763770	7772112	8343	1.76	0.96	0.8	chr9	7757583	7765251	VIT_09s0002g07600		Receptor Like Protein 9			Signaling.Signaling pathway.Protein kinase
chr9	7775361	7782320	6960	6.64	3.21	3.43	chr9	7777208	7796453	VIT_09s0002g07610	JGVv2.675.t01	Leucine-rich repeat family			Diverse functions.Gene family with diverse functions.NBS-LRR superfamily
chr9	7782321	7798416	16096	11.92	4.24	7.68	chr9	7777208	7796453	VIT_09s0002g07610	JGVv2.675.t01	Leucine-rich repeat family			Diverse functions.Gene family with diverse functions.NBS-LRR superfamily
							chr9	7797757	7800986	VIT_09s0002g07620	JGVv2.676.t01	NADPH quinone oxidoreductase	E1_6_5_5	vv10740Riboflavin_metabolism	Metabolism.Primary metabolism.Coenzyme and prosthetic group metabolism.Riboflavin metabolism
chr9	7798417	7803177	4761	19.65	5.65	14	chr9	7802281	7803222	VIT_09s0002g07630	GSVIVT00017393001.t01	Beta-galactosidase	E3_2_1_23	vv10052Galactose_metabolism vv10511N-Glycan_degradation vv10600Sphingolipid_metabolism	Metabolism.Primary metabolism.Carbohydrate metabolism.Monosaccharide metabolism.Galactose metabolism
							chr9	7797757	7800986	VIT_09s0002g07620	JGVv2.676.t01	NADPH quinone oxidoreductase	E1_6_5_5	vv10740Riboflavin_metabolism	Metabolism.Primary metabolism.Coenzyme and prosthetic group metabolism.Riboflavin metabolism
chr9	7835677	7844510	8834	2.03	1.2	0.83
chr9	7844511	7848713	4203	2.88	1.68	1.2
chr9	7848714	7861403	12690	18.08	7.37	10.71
chr9	7861404	7875259	13856	5.85	3.17	2.68	chr9	7867081	7867778	VIT_09s0002g07670	JGVv2.680.t01	No hit			No hit
chr9	7875260	7877195	1936	2.8	1.93	0.87
chr9	7877196	7891292	14097	9.75	3.92	5.83	chr9	7885352	7891703	VIT_09s0002g07680	JGVv2.681.t01	Disease resistance protein			Diverse functions.Gene family with diverse functions.NBS-LRR superfamily
chr9	7891293	7914341	23049	12.07	4.49	7.58	chr9	7885352	7891703	VIT_09s0002g07680	JGVv2.681.t01	Disease resistance protein			Diverse functions.Gene family with diverse functions.NBS-LRR superfamily
							chr9	7893266	7895587	VIT_09s0002g07690	JGVv2.682.t01	NADPH quinone oxidoreductase-like protein	E1_6_5_5	vv10740Riboflavin_metabolism	Metabolism.Primary metabolism.Coenzyme and prosthetic group metabolism.Riboflavin metabolism
							chr9	7909798	7911785	VIT_09s0002g07700		Transposon protein Ac/Ds sub-class			Transposable elements viral and plasmid proteins.Protein from transposable element
chr9	7914342	7921407	7066	2.06	1.01	1.05
chr9	7921408	7927188	5781	11.91	4.68	7.23
chr9	7927189	7931034	3846	13.73	3.11	10.62
chr9	7931035	7937222	6188	4.43	1.84	2.59
chr9	7937223	7952888	15666	8.49	3.23	5.26	chr9	7943093	7961049	VIT_09s0002g07710	JGVv2.684.t01	Disease resistance protein			Diverse functions.Gene family with diverse functions.NBS-LRR superfamily
chr9	7952889	7955452	2564	2.02	1.14	0.88	chr9	7943093	7961049	VIT_09s0002g07710	JGVv2.684.t01	Disease resistance protein			Diverse functions.Gene family with diverse functions.NBS-LRR superfamily
chr9	7955453	7958882	3430	15.97	6.53	9.44	chr9	7943093	7961049	VIT_09s0002g07710	JGVv2.684.t01	Disease resistance protein			Diverse functions.Gene family with diverse functions.NBS-LRR superfamily
chr9	7958883	7967394	8512	7.86	3.82	4.04	chr9	7943093	7961049	VIT_09s0002g07710	JGVv2.684.t01	Disease resistance protein			Diverse functions.Gene family with diverse functions.NBS-LRR superfamily
							chr9	7961037	7962098	VIT_09s0002g07710		No hit			No hit
chr9	7967395	7983828	16434	18.98	4.99	13.99
chr9	7983829	7995551	11723	7.02	3.01	4.01
chr9	7995552	7999909	4358	2.84	1.49	1.35
chr9	7999910	8020478	20569	14.85	5.38	9.47	chr9	8019852	8044104	VIT_09s0002g07720	JGVv2.685.t01	Leucine-rich repeat family protein			Diverse functions.Gene family with diverse functions.NBS-LRR superfamily
chr9	8020479	8044212	23734	9.9	3.86	6.04	chr9	8019852	8044104	VIT_09s0002g07720	JGVv2.685.t01	Leucine-rich repeat family protein			Diverse functions.Gene family with diverse functions.NBS-LRR superfamily
chr9	8044213	8049056	4844	3.28	3.9	0.62	chr9	8046635	8049760	VIT_09s0002g07730		Transposon			Transposable elements viral and plasmid proteins.Protein from transposable element
chr9	8049057	8053667	4611	32.06	8.1	23.96	chr9	8051056	8051320	VIT_09s0002g07740	JGVv2.687.t01	Ubiquitin-conjugating enzyme E2 W	K10688	vv24120Ubiquitin_mediated_proteolysis	Metabolism.Primary metabolism.Protein metabolism and modification.Proteolysis.cytoplasmic and nuclear protein degradation.Ubiquitin-mediated proteolysis
							chr9	8046635	8049760	VIT_09s0002g07730		Transposon			Transposable elements viral and plasmid proteins.Protein from transposable element
chr9	8055813	8061194	5382	2.03	1.14	0.89
chr9	8061195	8063410	2216	2.16	1.15	1.01
chr9	8063411	8093997	30587	10.06	3.93	6.13	chr9	8075198	8101856	VIT_09s0002g07750	JGVv2.688.t01	Disease resistance protein			Diverse functions.Gene family with diverse functions.NBS-LRR superfamily
chr9	8093998	8097782	3785	5.08	2.05	3.03	chr9	8075198	8101856	VIT_09s0002g07750	JGVv2.688.t01	Disease resistance protein			Diverse functions.Gene family with diverse functions.NBS-LRR superfamily
chr9	8097783	8107432	9650	12.11	3.58	8.53	chr9	8075198	8101856	VIT_09s0002g07750	JGVv2.688.t01	Disease resistance protein			Diverse functions.Gene family with diverse functions.NBS-LRR superfamily
							chr9	8103739	8106865	VIT_09s0002g07760	JGVv2.689.t01	NADPH quinone oxidoreductase	E1_6_5_5	vv10740Riboflavin_metabolism	Metabolism.Primary metabolism.Coenzyme and prosthetic group metabolism.Riboflavin metabolism
chr9	8109575	8112851	3277	2.15	1.49	0.66
chr9	8112852	8118839	5988	12.87	10.38	2.49
chr9	8177897	8202666	24770	12.51	8.47	4.04
chr9	8202667	8206918	4252	5.57	2.54	3.03	chr9	8206644	8213990	VIT_09s0002g07810	JGVv2.693.t01	No hit			No hit
chr9	8206919	8219185	12267	5.58	2.33	3.25	chr9	8206644	8213990	VIT_09s0002g07810	JGVv2.693.t01	No hit			No hit
chr9	8219186	8227449	8264	13.06	4.58	8.48	chr9	8221274	8233883	VIT_09s0002g07820	JGVv2.694.t01	Quinone oxidoreductase	K03956	vv10190Oxidative_phosphorylation vv50134Primary_active_transporter_cat_D1	Metabolism.Primary metabolism.Generation of metabolite precursors and energy.Electron transport.Respiratory-chain phosphorylation
chr9	8227450	8234599	7150	11.3	3.95	7.35	chr9	8221274	8233883	VIT_09s0002g07820	JGVv2.694.t01	Quinone oxidoreductase	K03956	vv10190Oxidative_phosphorylation vv50134Primary_active_transporter_cat_D1	Metabolism.Primary metabolism.Generation of metabolite precursors and energy.Electron transport.Respiratory-chain phosphorylation
chr9	8254357	8265414	11058	6.03	1.77	4.26
chr9	8265415	8272161	6747	7.68	3.58	4.1
chr9	8272162	8275891	3730	4.3	2.5	1.8
chr9	8275892	8293991	18100	12.24	4.25	7.99	chr9	8283517	8293365	VIT_09s0002g07830	JGVv2.695.t01	Leucine-rich repeat protein kinase			Signaling.Signaling pathway.Protein kinase
chr9	8296297	8301323	5027	7.72	4.45	3.27	chr9	8294947	8298016	VIT_09s0002g07840	JGVv2.696.t01	NADPH quinone oxidoreductase-like protein	E1_6_5_5	vv10740Riboflavin_metabolism	Metabolism.Primary metabolism.Coenzyme and prosthetic group metabolism.Riboflavin metabolism
							chr9	8298662	8307420	VIT_09s0002g07850	GSVIVT00017421001.t01	No hit			No hit
chr9	8471743	8495133	23391	1.72	5.26	3.54	chr9	8473116	8475436	VIT_09s0002g07950	JGVv2.705.t01	No hit			No hit
chr9	8495134	8514453	19320	1.69	6.22	4.53	chr9	8495209	8509937	VIT_09s0002g07960	PDVv2.658.t01	No hit			No hit
chr9	8778491	8781589	3099	2.24	3.9	1.66	chr9	8760287	8786178	VIT_09s0002g08160	JGVv2.724.t01	R protein MLA10	K13475	vv34627R_proteins_from_Plant-pathogen_interaction	Response to stimulus.Stress response.Biotic stress response.Plant-pathogen interaction.R proteins from Plant-pathogen interaction
chr9	8781590	8796886	15297	2.22	3.96	1.74	chr9	8787646	8788374	VIT_09s0002g08170	JGVv2.725.t01	No hit			No hit
							chr9	8795462	8799750	VIT_09s0002g08180		No hit			No hit
							chr9	8760287	8786178	VIT_09s0002g08160	JGVv2.724.t01	R protein MLA10	K13475	vv34627R_proteins_from_Plant-pathogen_interaction	Response to stimulus.Stress response.Biotic stress response.Plant-pathogen interaction.R proteins from Plant-pathogen interaction
chr9	8796887	8823799	26913	1.9	4.16	2.26	chr9	8823274	8829988	VIT_09s0002g08210	JGVv2.728.t01	Disease resistance protein (NBS-LRR class) RPG1-B			Diverse functions.Gene family with diverse functions.NBS-LRR superfamily
							chr9	8795462	8799750	VIT_09s0002g08180		No hit			No hit
							chr9	8799787	8800773	VIT_09s0002g08190		Transposon			Transposable elements viral and plasmid proteins.Protein from transposable element
							chr9	8804629	8809774	VIT_09s0002g08200		Transposon CACTA			Transposable elements viral and plasmid proteins.Protein from transposable element
chr9	8823800	8833771	9972	1.54	2.51	0.97	chr9	8823274	8829988	VIT_09s0002g08210	JGVv2.728.t01	Disease resistance protein (NBS-LRR class) RPG1-B			Diverse functions.Gene family with diverse functions.NBS-LRR superfamily
chr9	9674470	9749490	75021	3.26	7.03	3.77	chr9	9675807	9677525	VIT_09s0002g08580	JGVv2.755.t01	Pentatricopeptide (PPR) repeat-containing protein			Diverse functions.Gene family with diverse functions.Pentatricopeptide domain family
							chr9	9747693	9749444	VIT_09s0002g08590	JGVv2.756.t01	Pentatricopeptide (PPR) repeat-containing protein			Diverse functions.Gene family with diverse functions.Pentatricopeptide domain family
chr9	9798645	9807505	8861	19.78	25.2	5.42	chr9	9800120	9800332	VIT_09s0002g08620	GSVIVT00017515001.t01	Unknown			Unknown
chr9	9807506	9819208	11703	2.5	4.56	2.06	chr9	9810992	9811384	VIT_09s0002g08630	JGVv2.757.t01	Armadillo/beta-catenin repeat			Unknown
chr9	10342591	10367075	24485	3.25	5.5	2.25	chr9	10350167	10350663	VIT_09s0002g08870	PDVv2.721.t01	F-box/kelch-repeat protein			Metabolism.Primary metabolism.Protein metabolism and modification.Proteolysis.cytoplasmic and nuclear protein degradation.Ubiquitin-mediated proteolysis
							chr9	10354324	10355250	VIT_09s0002g08880	JGVv2.779.t01	Kelch repeat-containing F-box family protein			Unknown
chr9	10367076	10390636	23561	10.59	12.18	1.59	chr9	10386670	10387228	VIT_09s0002g08890		Retroelement			Transposable elements viral and plasmid proteins.Protein from transposable element
chr9	10398583	10400263	1681	3.56	2.38	1.18
chr9	11090178	11103890	13713	2.49	3.46	0.97	chr9	11098014	11101644	VIT_09s0002g09270	JGVv2.805.t01	CYP82M1v4			Metabolism.Cellular metabolism.Oxidation reduction.Cytochrome P450 oxidoreductase
chr9	11103891	11110153	6263	1.96	2.87	0.91
chr9	11214232	11215325	1094	3.65	4.43	0.78	chr9	11215049	11232377	GSVIVT01038370001		No hit			No hit
chr9	11698016	11699383	1368	2.61	3.12	0.51
chr9	11812715	11814375	1661	4.87	4.15	0.72	chr9	11811933	11819982	VIT_09s0096g00400		No hit			No hit
chr9	11839397	11869082	29686	3.52	4.29	0.77	chr9	11842541	11848247	VIT_09s0096g00440	GSVIVT00038407001.t01	No hit			No hit
chr9	11869083	11880229	11147	1.41	2.11	0.7	chr9	11871225	11873439	VIT_09s0096g00450		Retrovirus Pol polyprotein			Transposable elements viral and plasmid proteins.Protein from transposable element
chr9	12147406	12228619	81214	7.42	6.69	0.73	chr9	12148767	12150257	VIT_09s0096g00680	JGVv96.51.t01	C2-HC type zinc finger protein C.e-MyT1			Metabolism.Primary metabolism.Nucleobase. nucleoside. nucleotide. nucleic acid metabolism.Nucleic acid metabolism.DNA metabolism
							chr9	12211233	12212802	VIT_09s0096g00720	PDVv96.56.t01	C2-HC type zinc finger protein C.e-MyT1			Metabolism.Primary metabolism.Nucleobase. nucleoside. nucleotide. nucleic acid metabolism.Nucleic acid metabolism.DNA metabolism
							chr9	12163979	12166137	VIT_09s0096g00690		No hit			No hit
							chr9	12208885	12208989	VIT_09s0096g00710	GSVIVT00038435001.t01	No hit			No hit
							chr9	12170443	12172349	VIT_09s0096g00700		Retrotransposable element Tf2			Transposable elements viral and plasmid proteins.Protein from transposable element
chr9	12228620	12265781	37162	3.72	2.89	0.83	chr9	12236338	12236928	VIT_09s0096g00730		Retrovirus Pol polyprotein			Transposable elements viral and plasmid proteins.Protein from transposable element
chr9	12265782	12267453	1672	2.96	1.87	1.09
chr9	12267454	12295935	28482	10.44	8.57	1.87
chr9	12295936	12302161	6226	1.69	0.9	0.79
chr9	12639612	12663361	23750	7.48	3.86	3.62	chr9	12644049	12644832	VIT_09s0096g00930	JGVv96.65.t01	Disease resistance protein (TIR-NBS-LRR class)			Diverse functions.Gene family with diverse functions.NBS-LRR superfamily
chr9	12663362	12678799	15438	11.56	4.27	7.29	chr9	12672322	12680861	VIT_09s0096g00950	JGVv96.67.t01	No hit			No hit
							chr9	12667823	12668304	VIT_09s0096g00940		Polyprotein			Transposable elements viral and plasmid proteins.Protein from transposable element
chr9	12678800	12680413	1614	12.49	5.02	7.47	chr9	12672322	12680861	VIT_09s0096g00950	JGVv96.67.t01	No hit			No hit
chr9	12680414	12681899	1486	12.34	6.47	5.87	chr9	12672322	12680861	VIT_09s0096g00950	JGVv96.67.t01	No hit			No hit
chr9	12681900	12683095	1196	6.57	3.96	2.61
chr9	12683096	12701764	18669	8.25	3.58	4.67	chr9	12683126	12684805	VIT_09s0096g00960	JGVv96.68.t01	Binding			Unknown
chr9	12701765	12724123	22359	14	36.93	22.93	chr9	12711664	12713210	VIT_09s0096g00970		Transposon			Transposable elements viral and plasmid proteins.Protein from transposable element
							chr9	12715323	12716078	VIT_09s0096g00980	PDVv96.75.t01	Retrotransposon protein. Unclassified			Transposable elements viral and plasmid proteins.Protein from transposable element
chr9	12838306	12852870	14565	6.4	3.3	3.1
chr9	12852871	12855922	3052	4.39	2.11	2.28
chr9	12855923	12864328	8406	9.29	4.18	5.11
chr9	12864329	12868920	4592	15.09	5.85	9.24	chr9	12866068	12866532	VIT_09s0070g00020	JGVv70.2.t01	Binding			Unknown
chr9	12868921	12895180	26260	5.1	2.65	2.45
chr9	14059250	14089763	30514	3.21	2.25	0.96	chr9	14072231	14075271	VIT_09s0070g00640	JGVv70.54.t01	Disease resistance protein			Diverse functions.Gene family with diverse functions.NBS-LRR superfamily
							chr9	14056511	14064419	VIT_09s0070g00620	JGVv70.53.t01	Leucine-rich repeat family protein			Diverse functions.Gene family with diverse functions.NBS-LRR superfamily
							chr9	14087542	14088154	VIT_09s0070g00650	JGVv70.55.t01	RNA polymerase beta''	K03046	vv23020RNA_polymerase	Metabolism.Primary metabolism.Nucleobase. nucleoside. nucleotide. nucleic acid metabolism.Nucleic acid metabolism.RNA metabolism.RNA polymerase
							chr9	14071360	14071715	VIT_09s0070g00630	GSVIVT00034285001.t01	No hit			No hit
							chr9	14089538	14095552	VIT_09s0070g00660	JGVv70.56.t01	No hit			No hit
chr9	14319493	14388691	69199	5.01	4.5	0.51	chr9	14380493	14381270	VIT_09s0070g00760	PDVv70.58.t01	Glycerol kinase	E2_7_1_30	vv10561Glycerolipid_metabolism	Metabolism.Primary metabolism.Lipid metabolism.Glycerolipid metabolism
							chr9	14344172	14345178	VIT_09s0070g00750	PDVv70.57.t01	Splicing factor 3B subunit 3	K12830	vv23040Spliceosome	Metabolism.Primary metabolism.Nucleobase. nucleoside. nucleotide. nucleic acid metabolism.Nucleic acid metabolism.RNA metabolism.RNA processing.mRNA processing.mRNA splicing
							chr9	14324192	14325249	VIT_09s0070g00740	JGVv70.62.t01	PfkB-type carbohydrate kinase			Unclear
chr9	15265731	15277043	11313	1.85	1.33	0.52	chr9	15262179	15265802	VIT_09s0018g00100	JGVv18.5.t01	Pentatricopeptide repeat			Diverse functions.Gene family with diverse functions.Pentatricopeptide domain family
chr9	15277044	15313887	36844	1.9	0.72	1.18	chr9	15295827	15296086	VIT_09s0018g00110	GSVIVT00015932001.t01	No hit			No hit
							chr9	15306492	15307670	VIT_09s0018g00120		Transposon			Transposable elements viral and plasmid proteins.Protein from transposable element
chr9	15327209	15360030	32822	2.27	1.28	0.99
chr9	15360031	15405669	45639	2.08	0.63	1.45
chr9	15407897	15413678	5782	2.48	1.51	0.97
chr9	15591849	15612556	20708	2.32	3.06	0.74
chr9	15614004	15615365	1362	1.24	2	0.76
chr9	15618489	15624440	5952	2.28	3.06	0.78
chr9	15707568	15708609	1042	5.14	6.77	1.63
chr9	15708610	15734453	25844	3.86	4.92	1.06
chr9	15734454	15740616	6163	8.17	10.24	2.07
chr9	15743931	15748990	5060	3.98	5	1.02
chr9	15866081	15933474	67394	2.7	3.44	0.74	chr9	15874336	15875723	VIT_09s0018g00170		Retrovirus Pol polyprotein			Transposable elements viral and plasmid proteins.Protein from transposable element
							chr9	15881548	15886588	VIT_09s0018g00180		Transposon			Transposable elements viral and plasmid proteins.Protein from transposable element
chr9	16128954	16168980	40027	2.82	3.57	0.75	chr9	16154196	16158836	VIT_09s0018g00280		Transposon			Transposable elements viral and plasmid proteins.Protein from transposable element
							chr9	16128345	16129287	VIT_09s0018g00270	JGVv18.13.t01	Unknown protein			Unknown
							chr9	16161288	16164507	VIT_09s0018g00290	JGVv18.15.t01	Unknown protein			Unknown
chr9	17101158	17107617	6460	1.53	2.66	1.13	chr9	17100874	17124173	VIT_09s0018g00650	JGVv18.43.t01	Zinc finger protein 830	K13104_1	vv60017C2H2	Regulation overview.Regulation of gene expression.Regulation of transcription.Transcription factor.C2H2 family transcription factor
chr9	17107618	17124520	16903	4.44	3.83	0.61	chr9	17100874	17124173	VIT_09s0018g00650	JGVv18.43.t01	Zinc finger protein 830	K13104_1	vv60017C2H2	Regulation overview.Regulation of gene expression.Regulation of transcription.Transcription factor.C2H2 family transcription factor
chr9	17255653	17270457	14805	5.11	4.02	1.09	chr9	17270359	17270534	VIT_09s0018g00750	GSVIVT00016008001.t01	No hit			No hit
							chr9	17264350	17269676	VIT_09s0018g00740	JGVv18.50.t01	CTV.12			Unknown
chr9	17295667	17300030	4364	1.85	3.81	1.96
chr9	17300031	17307068	7038	1.9	2.89	0.99	chr9	17303777	17308769	VIT_09s0018g00770		Polyprotein			Transposable elements viral and plasmid proteins.Protein from transposable element
chr9	17307069	17315404	8336	2.83	4.32	1.49	chr9	17303777	17308769	VIT_09s0018g00770		Polyprotein			Transposable elements viral and plasmid proteins.Protein from transposable element
chr9	17315405	17318898	3494	3.07	4.69	1.62	chr9	17316714	17327614	VIT_09s0018g00780	JGVv18.52.t01	HcrVf1 protein			Diverse functions.Gene family with diverse functions.NBS-LRR superfamily
chr9	17539457	17580750	41294	1.86	4.52	2.66	chr9	17552147	17552642	VIT_09s0018g00950	JGVv18.62.t01	Laccase	E1_10_3_2	vv11000Single_reactions vv50109Incompletely_characterized_transport_systems	Metabolism.single reactions
							chr9	17552643	17553078	VIT_09s0018g00960	JGVv18.63.t01	Laccase	E1_10_3_2	vv11000Single_reactions vv50109Incompletely_characterized_transport_systems	Metabolism.single reactions
							chr9	17554415	17556416	VIT_09s0018g00970		No hit			No hit
chr9	17580751	17593737	12987	2.14	4.51	2.37	chr9	17582028	17582291	VIT_09s0018g00980	JGVv18.65.t01	No hit			No hit
							chr9	17584179	17584931	VIT_09s0018g00990		Retroelement			Transposable elements viral and plasmid proteins.Protein from transposable element
chr9	17640704	17660122	19419	2.4	3.29	0.89	chr9	17642859	17645606	VIT_09s0018g01040		Transposon			Transposable elements viral and plasmid proteins.Protein from transposable element
chr9	17660123	17683711	23589	1.02	1.89	0.87	chr9	17678563	17679690	VIT_09s0018g01050	JGVv18.69.t01	Serine-threonine protein kinase. plant-type			Signaling.Signaling pathway.Protein kinase
chr9	17683712	17695198	11487	1.42	2.54	1.12	chr9	17694907	17735318	VIT_09s0018g01070	JGVv18.71.t01	Zinc finger protein 830	K13104_2	vv60017C2H2	Regulation overview.Regulation of gene expression.Regulation of transcription.Transcription factor.C2H2 family transcription factor
							chr9	17689907	17694906	VIT_09s0018g01060		Retrovirus Pol polyprotein			Transposable elements viral and plasmid proteins.Protein from transposable element
chr9	18296404	18344389	47986	6.3	3.32	2.98	chr9	18321970	18328205	VIT_09s0018g01350	GSVIVT00016070001.t01	No hit			No hit
							chr9	18312379	18321364	VIT_09s0018g01340	JGVv18.89.t01	Cuticle protein			Unknown
							chr9	18329511	18338253	VIT_09s0018g01360	JGVv18.90.t01	Cuticle protein			Unknown
chr9	19143032	19146318	3287	3.24	4.18	0.94	chr9	19142773	19147862	VIT_09s0018g01780	JGVv18.129.t01	ACT domain repeat 1 (ACR1) uridylyltransferase			Metabolism.Primary metabolism.Nucleobase. nucleoside. nucleotide. nucleic acid metabolism.Nucleic acid metabolism.RNA metabolism.RNA processing
chr9	19146319	19166704	20386	2.39	5.23	2.84	chr9	19158475	19159779	VIT_09s0018g01800	JGVv18.131.t01	Acid phosphatase	E3_1_3_2	vv10740Riboflavin_metabolism	Metabolism.Primary metabolism.Coenzyme and prosthetic group metabolism.Riboflavin metabolism
							chr9	19142773	19147862	VIT_09s0018g01780	JGVv18.129.t01	ACT domain repeat 1 (ACR1) uridylyltransferase			Metabolism.Primary metabolism.Nucleobase. nucleoside. nucleotide. nucleic acid metabolism.Nucleic acid metabolism.RNA metabolism.RNA processing
							chr9	19147986	19148888	VIT_09s0018g01790	JGVv18.130.t01	Integral membrane Yip1 family protein	YIP1	vv50110Protein_coat	Transport overview.Macromolecule transport.Protein transport.Protein coat
chr9	20171561	20196430	24870	3.61	1.63	1.98	chr9	20189000	20216811	VIT_09s0054g00030	JGVv54.151.t01	Ribosomal protein L7 (RPL7D) 60S	K02937	vv23010Ribosome	Metabolism.Primary metabolism.Protein metabolism and modification.Protein synthesis.Ribosome
							chr9	20186838	20187254	VIT_09s0054g00020	GSVIVT00029653001.t01	No hit			No hit
chr9	20196431	20208973	12543	2.95	0.98	1.97	chr9	20189000	20216811	VIT_09s0054g00030	JGVv54.151.t01	Ribosomal protein L7 (RPL7D) 60S	K02937	vv23010Ribosome	Metabolism.Primary metabolism.Protein metabolism and modification.Protein synthesis.Ribosome
chr9	20273621	20284525	10905	4.06	1.58	2.48	chr9	20279684	20284103	VIT_09s0054g00090	JGVv54.145.t01	Ribosomal protein L7 60S	K02935	vv23010Ribosome	Metabolism.Primary metabolism.Protein metabolism and modification.Protein synthesis.Ribosome
chr9	20294754	20315526	20773	2.27	1.4	0.87	chr9	20310033	20310584	VIT_09s0054g00110	JGVv54.144.t01	No hit			No hit
							chr9	20294857	20299058	VIT_09s0054g00100	GSVIVT00029640001.t01	Leucine-rich repeat transmembrane protein kinase			Signaling.Signaling pathway.Protein kinase
chr9	20315527	20317569	2043	10.84	19.68	8.84	chr9	20315607	20315852	VIT_09s0054g00120	JGVv54.143.t01	Kinesin family member 22	K10403	vv44810Regulation_of_actin_cytoskeleton	Cellular process.Cellular component organization and biogenesis.Cytoskeleton organization and biogenesis.Microtubule organization and biogenesis.Microtubule-driven movement
							chr9	20315853	20317224	VIT_09s0054g00130	JGVv54.142.t01	Kinesin family member 22	K10403	vv44810Regulation_of_actin_cytoskeleton	Cellular process.Cellular component organization and biogenesis.Cytoskeleton organization and biogenesis.Microtubule organization and biogenesis.Microtubule-driven movement
chr9	20338075	20350862	12788	4.04	1.76	2.28	chr9	20340410	20342218	VIT_09s0054g00140	JGVv54.141.t01	Ribosomal protein L7 (RPL7D) 60S	K02937	vv23010Ribosome	Metabolism.Primary metabolism.Protein metabolism and modification.Protein synthesis.Ribosome
							chr9	20346043	20360572	VIT_09s0054g00150	PDVv54.133.t01	Ribosomal protein L7 (RPL7D) 60S	K02937	vv23010Ribosome	Metabolism.Primary metabolism.Protein metabolism and modification.Protein synthesis.Ribosome
chr9	20350863	20367813	16951	4.55	1.14	3.41	chr9	20346043	20360572	VIT_09s0054g00150	PDVv54.133.t01	Ribosomal protein L7 (RPL7D) 60S	K02937	vv23010Ribosome	Metabolism.Primary metabolism.Protein metabolism and modification.Protein synthesis.Ribosome
chr9	20367814	20370908	3095	1.26	0.16	1.1
chr9	20370909	20374094	3186	9.63	6.53	3.1
chr9	20433435	20441493	8059	1.12	0.31	0.81
chr9	20441494	20460144	18651	5.85	1.95	3.9	chr9	20455961	20458804	VIT_09s0054g00210	JGVv54.137.t01	Ribosomal protein L7 (RPL7D) 60S	K02937	vv23010Ribosome	Metabolism.Primary metabolism.Protein metabolism and modification.Protein synthesis.Ribosome
							chr9	20447339	20451431	VIT_09s0054g00200		Retrovirus Pol polyprotein			Transposable elements viral and plasmid proteins.Protein from transposable element
chr9	20460145	20491137	30993	1.62	0.94	0.68
chr9	20545446	20553897	8452	1.91	3.6	1.69
chr9	20553898	20557950	4053	0.91	2	1.09
chr9	20557951	20568791	10841	1.32	2.75	1.43	chr9	20565631	20573112	VIT_09s0054g00230	JGVv54.135.t01	Mannosyl-oligosaccharide 1.2-alpha-mannosidase IA	E3_2_1_113	vv10510N-Glycan_biosynthesis vv11030Glycan_structures-biosynthesis1 vv24141Protein_processing_in_endoplasmic_reticulum	Metabolism.Primary metabolism.Carbohydrate metabolism.Oligosaccharide metabolism.N-Glycan metabolism.N-Glycan biosynthesis
chr9	20643145	20707356	64212	0.63	1.34	0.71	chr9	20652043	20656745	VIT_09s0054g00260	GSVIVT00029619001.t01	HcrVf1			Diverse functions.Gene family with diverse functions.NBS-LRR superfamily
							chr9	20648320	20648529	VIT_09s0054g00250	GSVIVT00029620001.t01	No hit			No hit
chr9	20716325	20717344	1020	10.57	13.57	3
chr9	20717345	20723453	6109	2.96	7.11	4.15
chr9	20759674	20762507	2834	1.77	3.76	1.99	chr9	20762013	20764577	VIT_09s0054g00280		No hit			No hit
chr9	20762508	20763630	1123	4.84	14.05	9.21	chr9	20762013	20764577	VIT_09s0054g00280		No hit			No hit
chr9	20763631	20768208	4578	0.9	3.83	2.93	chr9	20762013	20764577	VIT_09s0054g00280		No hit			No hit
							chr9	20764725	20765245	VIT_09s0054g00290	JGVv54.131.t01	No hit			No hit
chr9	20768209	20774586	6378	2.43	6.29	3.86
chr9	20775603	20793520	17918	1.93	2.78	0.85	chr9	20786271	20787542	VIT_09s0054g00300	GSVIVT00029611001.t01	Disease resistance			Diverse functions.Gene family with diverse functions.NBS-LRR superfamily
chr9	20793521	20796063	2543	1.18	2.03	0.85
chr9	20796064	20809379	13316	2.09	4.09	2	chr9	20806152	20808251	VIT_09s0054g00310	JGVv54.130.t01	Mannosyl-oligosaccharide 1.2-alpha-mannosidase	E3_2_1_113	vv10510N-Glycan_biosynthesis vv11030Glycan_structures-biosynthesis1 vv24141Protein_processing_in_endoplasmic_reticulum	Metabolism.Primary metabolism.Carbohydrate metabolism.Oligosaccharide metabolism.N-Glycan metabolism.N-Glycan biosynthesis
chr9	22065509	22068025	2517	3.38	2.34	1.04	chr9	22050242	22066988	VIT_09s0054g01180	JGVv54.56.t01	Cycloartenol synthase	E5_4_99_8	vv10100Biosynthesis_of_steroids	Metabolism.Primary metabolism.Lipid metabolism.Steroid metabolism.Steroid biosynthesis
chr9	22275280	22277135	1856	6.22	7.05	0.83
chr9	22300188	22301283	1096	12.15	9.82	2.33	chr9	22300742	22304109	VIT_09s0054g01360	JGVv54.44.t01	Cycloartenol synthase	E5_4_99_8	vv10100Biosynthesis_of_steroids	Metabolism.Primary metabolism.Lipid metabolism.Steroid metabolism.Steroid biosynthesis
chr10	3413310	3414583	1274	3.3	2.12	1.18	chr10	3402601	3422434	VIT_10s0003g01900	JGVv3.173.t01	RKF1 (receptor-like kinase in flowers 1)			Signaling.Signaling pathway.Protein kinase
chr10	3414584	3417037	2454	17.09	15.87	1.22	chr10	3402601	3422434	VIT_10s0003g01900	JGVv3.173.t01	RKF1 (receptor-like kinase in flowers 1)			Signaling.Signaling pathway.Protein kinase
chr10	3439303	3456651	17349	8.32	6.62	1.7	chr10	3438780	3462825	VIT_10s0003g01920	JGVv3.174.t01	RKF1 (receptor-like kinase in flowers 1)			Signaling.Signaling pathway.Protein kinase
chr10	3456652	3462107	5456	0.86	2.68	1.82	chr10	3438780	3462825	VIT_10s0003g01920	JGVv3.174.t01	RKF1 (receptor-like kinase in flowers 1)			Signaling.Signaling pathway.Protein kinase
chr10	3471170	3476147	4978	3.17	2.57	0.6	chr10	3464257	3477605	VIT_10s0003g01930	JGVv3.175.t01	No hit			No hit
chr10	3476148	3488180	12033	6.03	4.14	1.89	chr10	3464257	3477605	VIT_10s0003g01930	JGVv3.175.t01	No hit			No hit
							chr10	3483566	3493620	VIT_10s0003g01940	JGVv3.176.t01	RKF1 (receptor-like kinase in flowers 1)			Signaling.Signaling pathway.Protein kinase
chr10	3488181	3493162	4982	6.6	5.81	0.79	chr10	3483566	3493620	VIT_10s0003g01940	JGVv3.176.t01	RKF1 (receptor-like kinase in flowers 1)			Signaling.Signaling pathway.Protein kinase
chr10	5025318	5043256	17939	3.98	4.5	0.52	chr10	5026578	5027393	VIT_10s0003g02900	JGVv3.264.t01	LHCII type I CAB-1	K08912	vv10196Photosynthesis_antenna_proteins vv50105Transport_electron_carriers vv50113Thylakoid_targeting_pathway	Metabolism.Primary metabolism.Generation of metabolite precursors and energy.Photosynthesis.Antenna proteins
							chr10	5029612	5031566	VIT_10s0003g02910	JGVv3.265.t01	FLS2 (flagellin-sensitive 2)			Signaling.Signaling pathway.Protein kinase
							chr10	5034695	5035291	VIT_10s0003g02920	GSVIVT00021408001.t01	FLS2 (flagellin-sensitive 2)			Signaling.Signaling pathway.Protein kinase
							chr10	5035822	5046421	VIT_10s0003g02930	JGVv3.266.t01	FLS2 (flagellin-sensitive 2)			Signaling.Signaling pathway.Protein kinase
chr10	8435954	8437891	1938	2	2.55	0.55	chr10	8430496	8436161	VIT_10s0003g04740	PDVv3.398.t01	No hit			No hit
chr10	8437892	8456853	18962	6.92	4.19	2.73
chr10	8456854	8464243	7390	4.96	2.08	2.88
chr10	8464244	8487618	23375	23.61	10.9	12.71	chr10	8465350	8466234	VIT_10s0003g04750	GSVIVT00021633001.t01	NADPH-ferrihemoprotein reductase	E1_6_2_4	vv10195Photosynthesis	Metabolism.Primary metabolism.Generation of metabolite precursors and energy.Photosynthesis
							chr10	8470213	8474700	VIT_10s0003g04760	JGVv3.417.t01	Receptor kinase MRKa			Signaling.Signaling pathway.Protein kinase
chr10	8487619	8496441	8823	10.61	4.94	5.67
chr10	8498713	8506880	8168	24.5	10.62	13.88	chr10	8501860	8506094	VIT_10s0003g04770	GSVIVT00021636001.t01	Leucine-rich repeat transmembrane protein kinase			Signaling.Signaling pathway.Protein kinase
chr10	8510645	8536665	26021	9.64	7.18	2.46	chr10	8531533	8534758	VIT_10s0003g04810	JGVv3.419.t01	Acyl-[acyl-carrier-protein] desaturase. chloroplastic	E1_14_19_2	vv11040Biosynthesis_of_unsaturated_fatty_acids	Metabolism.Primary metabolism.Lipid metabolism.Fatty acid metabolism.Fatty acid biosynthesis.Unsaturated fatty acid biosynthesis
							chr10	8525942	8526425	VIT_10s0003g04800	JGVv3.418.t01	Dienelactone hydrolase	E3_1_1_45	vv11000Single_reactions	Metabolism.single reactions
							chr10	8511744	8514387	VIT_10s0003g04780	GSVIVT00021637001.t01	No hit			No hit
							chr10	8514407	8520194	VIT_10s0003g04790	GSVIVT00021638001.t01	No hit			No hit
chr10	8539050	8545614	6565	3.2	1.67	1.53
chr10	8545615	8613600	67986	17.81	8.82	8.99
chr10	8613601	8617320	3720	2.22	1.3	0.92	-0.92	1.36
chr10	8617321	8621480	4160	6.61	2.98	3.63
chr10	8621481	8660016	38536	18.88	9.31	9.57	chr10	8638626	8640004	VIT_10s0003g04820	JGVv3.420.t01	No hit			No hit
							chr10	8641580	8656811	VIT_10s0003g04830	JGVv3.421.t01	Protein kinase Xa21	K13437	vv34626Plant-pathogen_interaction	Response to stimulus.Stress response.Biotic stress response.Plant-pathogen interaction
chr10	9105618	9118396	12779	6.5	8.86	2.36	chr10	9103457	9108748	VIT_10s0003g05090	GSVIVT00021673001.t01	Wall-associated kinase 1 (WAK1)			Signaling.Signaling pathway.Protein kinase
chr10	9130882	9137724	6843	6.1	7.77	1.67	chr10	9133901	9140217	VIT_10s0003g05100	GSVIVT00021675001.t01	Unknown			Unknown
chr10	9137725	9151802	14078	5.59	7.26	1.67	chr10	9133901	9140217	VIT_10s0003g05100	GSVIVT00021675001.t01	Unknown			Unknown
chr10	9182072	9193044	10973	5.25	6.01	0.76	chr10	9188821	9190055	VIT_10s0003g05110	JGVv3.439.t01	ATP binding			Unknown
							chr10	9190056	9191212	VIT_10s0003g05120	JGVv3.440.t01	Unknown			Unknown
chr10	10391808	10448246	56439	6.77	8.59	1.82	chr10	10394734	10395045	VIT_10s0003g05600	GSVIVT00021742001.t01	No hit			No hit
							chr10	10421382	10427649	VIT_10s0003g05610	JGVv3.473.t01	FAD-linked oxidoreductase 1			Unclear
							chr10	10435804	10437415	VIT_10s0003g05620	JGVv3.474.t01	Carbohydrate oxidase			Unclear
chr10	13044313	13074241	29929	7.68	10.34	2.66	chr10	13041837	13049161	VIT_10s0042g00200	JGVv42.18.t01	Thioredoxin X			Cellular process.Cellular homeostasis.Cell redox homeostasis
							chr10	13051229	13052844	VIT_10s0042g00220	JGVv42.20.t01	Pentatricopeptide (PPR) repeat-containing			Diverse functions.Gene family with diverse functions.Pentatricopeptide domain family
							chr10	13049537	13050269	VIT_10s0042g00210	JGVv42.19.t01	Homeobox protein 23	VVHB23	vv60034HB	Regulation overview.Regulation of gene expression.Regulation of transcription.Transcription factor.Homeobox domain family transcription factor
							chr10	13061773	13065326	VIT_10s0042g00240	JGVv42.21.t01	Rpp4 candidate 1			Response to stimulus.Stress response.Biotic stress response
							chr10	13067670	13073590	VIT_10s0042g00250	JGVv42.22.t01	R protein disease resistance protein	RPROT	vv34627R_proteins_from_Plant-pathogen_interaction	Response to stimulus.Stress response.Biotic stress response.Plant-pathogen interaction.R proteins from Plant-pathogen interaction
							chr10	13056983	13058754	VIT_10s0042g00230		Retrovirus Pol polyprotein			Transposable elements viral and plasmid proteins.Protein from transposable element
chr10	13236914	13245481	8568	0.92	3.59	2.67	chr10	13244590	13245680	VIT_10s0042g00380	JGVv42.30.t01	Kinesin family member 2/24	K10393	vv44810Regulation_of_actin_cytoskeleton	Cellular process.Cellular component organization and biogenesis.Cytoskeleton organization and biogenesis.Microtubule organization and biogenesis.Microtubule-driven movement
chr10	13245482	13248822	3341	4.19	5.79	1.6	chr10	13244590	13245680	VIT_10s0042g00380	JGVv42.30.t01	Kinesin family member 2/24	K10393	vv44810Regulation_of_actin_cytoskeleton	Cellular process.Cellular component organization and biogenesis.Cytoskeleton organization and biogenesis.Microtubule organization and biogenesis.Microtubule-driven movement
chr10	13320763	13325088	4326	14.77	17.97	3.2	chr10	13315860	13321158	VIT_10s0042g00430	JGVv42.33.t01	Thioredoxin X			Cellular process.Cellular homeostasis.Cell redox homeostasis
							chr10	13324184	13325106	VIT_10s0042g00440	JGVv42.34.t01	Pentatricopeptide (PPR) repeat-containing protein			Diverse functions.Gene family with diverse functions.Pentatricopeptide domain family
chr10	13325089	13373967	48879	7.22	9.15	1.93	chr10	13329102	13353527	VIT_10s0042g00450	JGVv42.35.t01	CC-NBS-LRR class			Diverse functions.Gene family with diverse functions.NBS-LRR superfamily
							chr10	13324184	13325106	VIT_10s0042g00440	JGVv42.34.t01	Pentatricopeptide (PPR) repeat-containing protein			Diverse functions.Gene family with diverse functions.Pentatricopeptide domain family
							chr10	13357268	13369931	VIT_10s0042g00460	JGVv42.36.t01	RPS2 (resistant to p. syringae 2)	K13459	vv34626Plant-pathogen_interaction	Response to stimulus.Stress response.Biotic stress response.Plant-pathogen interaction
chr10	13676390	13680907	4518	4.06	5.25	1.19	chr10	13676298	13679912	VIT_10s0042g00600	JGVv42.44.t01	Leucine Rich Repeat receptor-like kinase			Signaling.Signaling pathway.Protein kinase
chr10	13680908	13702411	21504	1.02	1.72	0.7
chr10	13702412	13715752	13341	1.69	2.75	1.06
chr10	13715753	13742265	26513	1.87	2.68	0.81
chr10	13910900	13968357	57458	1.59	2.11	0.52
chr10	13968358	13971241	2884	1.14	4.23	3.09
chr10	13972377	13974164	1788	0.17	0.73	0.56
chr10	13974165	13984949	10785	1.4	2.3	0.9	chr10	13977081	13978611	VIT_10s0042g00720	GSVIVT00026200001.t01	ATP-dependent RNA helicase			Metabolism.Primary metabolism.Nucleobase. nucleoside. nucleotide. nucleic acid metabolism.Nucleic acid metabolism.RNA metabolism
chr10	13974165	13984949	10785	1.4	2.3	0.9	chr10	13983708	13984456	VIT_10s0042g00730		Transposon			Transposable elements viral and plasmid proteins.Protein from transposable element
chr10	13984950	14031388	46439	8.66	7.44	1.22	chr10	13995006	14001961	VIT_10s0042g00740		Retrovirus Pol polyprotein			Transposable elements viral and plasmid proteins.Protein from transposable element
							chr10	14011415	14014470	VIT_10s0042g00750		Transposon			Transposable elements viral and plasmid proteins.Protein from transposable element
chr10	14031389	14035047	3659	1.9	2.48	0.58
chr10	15097720	15124801	27082	5.01	8.12	3.11	chr10	15105026	15106832	VIT_10s0042g01160	JGVv42.89.t01	Elongation factor EF-2	K03234		Metabolism.Primary metabolism.Protein metabolism and modification.Protein synthesis.Translation.Translational elongation
							chr10	15122928	15125012	VIT_10s0042g01170		No hit			No hit
							chr10	15100682	15105025	VIT_10s0042g01150	JGVv42.88.t01	ARGONAUTE 2 (AGO2)			Regulation overview.Regulation of gene expression.Gene silencing.Posttranscriptional gene silencing by RNA.mRNA cleavage involved in gene silencing by miRNA
chr10	15124802	15145036	20235	3.94	5.2	1.26	chr10	15122928	15125012	VIT_10s0042g01170		No hit			No hit
chr10	15145037	15190420	45384	5.28	6.89	1.61	chr10	15163093	15163457	VIT_10s0042g01190	JGVv42.92.t01	Ribosomal protein P2 (RPP2A) acidic 60S	K02943	vv23010Ribosome	Metabolism.Primary metabolism.Protein metabolism and modification.Protein synthesis.Ribosome
							chr10	15146895	15151231	VIT_10s0042g01180	JGVv42.91.t01	ARGONAUTE 2 (AGO2)			Regulation overview.Regulation of gene expression.Gene silencing.Posttranscriptional gene silencing by RNA.mRNA cleavage involved in gene silencing by miRNA
chr10	15571060	15611611	40552	2.27	1.59	0.68	chr10	15595225	15599438	VIT_10s0042g01420		No hit			No hit
chr10	15611612	15612915	1304	2.71	1.87	0.84
chr10	15612916	15618000	5085	3.29	0.19	3.1
chr10	15618001	15680011	62011	7.7	0.05	7.65	chr10	15645005	15648237	VIT_10s0042g01430		Transposon			Transposable elements viral and plasmid proteins.Protein from transposable element
							chr10	15649767	15651008	VIT_10s0042g01440		Transposon			Transposable elements viral and plasmid proteins.Protein from transposable element
							chr10	15654310	15656569	VIT_10s0042g01450		Retrotransposable element Tf2			Transposable elements viral and plasmid proteins.Protein from transposable element
							chr10	15657158	15661248	VIT_10s0042g01460		Transposon			Transposable elements viral and plasmid proteins.Protein from transposable element
chr10	15680012	15689718	9707	6.46	3.08	3.38	chr10	15687004	15693459	VIT_10s0042g01470	PDVv42.109.t01	Armadillo/beta-catenin repeat			Unknown
chr10	15689719	15692996	3278	20.59	16.51	4.08	chr10	15687004	15693459	VIT_10s0042g01470	PDVv42.109.t01	Armadillo/beta-catenin repeat			Unknown
chr10	15692997	15758681	65685	24.94	16.48	8.46	chr10	15696245	15704802	VIT_10s0042g01480		No hit			No hit
							chr10	15739269	15740437	VIT_10s0042g01500		No hit			No hit
							chr10	15741381	15742997	VIT_10s0042g01510		No hit			No hit
							chr10	15725133	15727174	VIT_10s0042g01490		Retrotransposable element Tf2			Transposable elements viral and plasmid proteins.Protein from transposable element
							chr10	15687004	15693459	VIT_10s0042g01470	PDVv42.109.t01	Armadillo/beta-catenin repeat			Unknown
chr10	16636705	16637736	1032	2.63	1.88	0.75
chr10	16718025	16719481	1457	1.2	1.72	0.52
chr10	17126649	17130042	3394	3.45	4.01	0.56	chr10	17127730	17136538	VIT_10s0071g00660	JGVv71.48.t01	MYB divaricata	DIVARICATA_7	vv30009Flower_development vv60044MYB	Development.Reproductive development.Flower development
chr10_random	471014	491061	20048	3.92	2.82	1.1	chr10_random	449526	471234	VIT_10s0116g00950	JGVv168.5.t01	CbbY protein haloacid dehalogenase	E3_1_3_18	vv10630Glyoxylate_and_dicarboxylate_metabolism	Metabolism.Primary metabolism.Generation of metabolite precursors and energy.Glyoxylate and dicarboxylate metabolism
chr10_random	491062	512856	21795	19.3	14.81	4.49	chr10_random	506541	507461	VIT_10s0116g01010	JGVv168.6.t01	No hit			No hit
chr10_random	678716	689384	10669	2.89	4.5	1.61	chr10_random	678852	680135	VIT_10s0116g01320	PDVv168.11.t01	CTV.20			Unknown
chr10_random	689385	707431	18047	24.42	19.31	5.11
chr11	1203473	1216377	12905	7.2	14.22	7.02	chr11	1215086	1216651	VIT_11s0016g01530	JGVv16.130.t01	Ankyrin repeat family protein			Diverse functions.Gene family with diverse functions.Ankyrin domain family
							chr11	1199154	1204975	VIT_11s0016g01510	JGVv16.128.t01	Phenylalanine ammonia-lyase	E4_3_1_5	vv10350Tyrosine_metabolism vv10360Phenylalanine_metabolism vv10910Nitrogen_metabolism vv10940Phenylpropanoid_biosynthesis	Metabolism.Primary metabolism.Amino acid metabolism.Aromatic amino acid metabolism.Tyrosine metabolism
							chr11	1210039	1213113	VIT_11s0016g01520	JGVv16.129.t01	Phenylalanine ammonia-lyase	E4_3_1_5	vv10350Tyrosine_metabolism vv10360Phenylalanine_metabolism vv10910Nitrogen_metabolism vv10940Phenylpropanoid_biosynthesis	Metabolism.Primary metabolism.Amino acid metabolism.Aromatic amino acid metabolism.Tyrosine metabolism
chr11	1216378	1232936	16559	2.49	6.25	3.76	chr11	1215086	1216651	VIT_11s0016g01530	JGVv16.130.t01	Ankyrin repeat family protein			Diverse functions.Gene family with diverse functions.Ankyrin domain family
							chr11	1230800	1231307	VIT_11s0016g01540	PDVv16.148.t01	Ankyrin repeat family protein			Diverse functions.Gene family with diverse functions.Ankyrin domain family
chr11	1305762	1313420	7659	2.78	9.28	6.5	chr11	1306322	1310066	VIT_11s0016g01620	JGVv16.134.t01	Unknown			Unknown
chr11	1313421	1314848	1428	0.99	3.07	2.08
chr11	1314849	1332179	17331	6.05	14.29	8.24	chr11	1322449	1324386	VIT_11s0016g01650	JGVv16.137.t01	Ankyrin repeat			Diverse functions.Gene family with diverse functions.Ankyrin domain family
							chr11	1330507	1332127	VIT_11s0016g01670	JGVv16.138.t01	Ankyrin repeat			Diverse functions.Gene family with diverse functions.Ankyrin domain family
							chr11	1318994	1321292	VIT_11s0016g01640	JGVv16.136.t01	Phenylalanine ammonia-lyase	E4_3_1_5	vv10350Tyrosine_metabolism vv10360Phenylalanine_metabolism vv10910Nitrogen_metabolism vv10940Phenylpropanoid_biosynthesis	Metabolism.Primary metabolism.Amino acid metabolism.Aromatic amino acid metabolism.Tyrosine metabolism
							chr11	1327977	1330009	VIT_11s0016g01660	GSVIVT00015140001.t01	Phenylalanine ammonia-lyase	E4_3_1_5	vv10350Tyrosine_metabolism vv10360Phenylalanine_metabolism vv10910Nitrogen_metabolism vv10940Phenylpropanoid_biosynthesis	Metabolism.Primary metabolism.Amino acid metabolism.Aromatic amino acid metabolism.Tyrosine metabolism
							chr11	1315763	1316667	VIT_11s0016g01630	JGVv16.135.t01	PHD finger protein alfin	ALFINDOM7	vv60002Alfin-like	Regulation overview.Regulation of gene expression.Regulation of transcription.Transcription factor.Alfin-like family transcription factor
chr11	1332180	1338573	6394	2.08	2.95	0.87	chr11	1333934	1337597	VIT_11s0016g01680	JGVv16.139.t01	No hit			No hit
chr11	3728403	3729552	1150	2.75	4.02	1.27	chr11	3708675	3733206	VIT_11s0016g04420	JGVv16.397.t01	DnaJ homolog. subfamily C. member 13	K09533	vv50132Primary_active_transporter_cat_A5_to_A8	Transport overview.Primary Active Transporters.P-P-bond hydrolysis-driven transporters.General Secretory Pathway (Sec)
chr11	5568484	5572693	4210	6.69	2.63	4.06	chr11	5572083	5572451	VIT_11s0118g00040	JGVv118.4.t01	Receptor Like Protein 9			Signaling.Signaling pathway.Protein kinase
chr11	5572694	5575514	2821	5.89	2.43	3.46	chr11	5572851	5575151	VIT_11s0118g00050	JGVv118.5.t01	EIX receptor			Diverse functions.Gene family with diverse functions.NBS-LRR superfamily
chr11	5587232	5593488	6257	2.42	1.43	0.99	chr11	5586712	5591626	VIT_11s0118g00070	JGVv118.7.t01	Exostosin family protein	K02366	vv11030Glycan_structures-biosynthesis1	Metabolism.Primary metabolism.Carbohydrate metabolism.Oligosaccharide metabolism.Glycan metabolism.Glycan structures-biosynthesis1
chr11	5593489	5594937	1449	3.86	2.99	0.87	chr11	5594298	5595027	VIT_11s0118g00075		Sulfate transporter protein	SULTRREL	vv50124Porters_cat_30_to_64	Transport overview.Electrochemical Potential-driven Transporters.Porters.Sulfate Permease
chr11	5594938	5603873	8936	2.21	0.27	1.94	chr11	5594298	5595027	VIT_11s0118g00075		Sulfate transporter protein	SULTRREL	vv50124Porters_cat_30_to_64	Transport overview.Electrochemical Potential-driven Transporters.Porters.Sulfate Permease
chr11	5603874	5604981	1108	6.52	0.56	5.96
chr11	6683206	6705510	22305	8.47	13.96	5.49	chr11	6703486	6705990	VIT_11s0149g00030	JGVv149.3.t01	Endomembrane protein 70	EMP70		Cellular process.Cellular transport.Protein trafficking
							chr11	6691537	6693635	VIT_11s0149g00010	JGVv149.1.t01	Unknown protein			Unknown
							chr11	6699499	6700129	VIT_11s0149g00020	JGVv149.2.t01	Brix domain-containing protein			Unknown
chr11	7135591	7136700	1110	2.37	1.6	0.77	chr11	7136052	7138529	VIT_11s0149g00260	JGVv149.24.t01	Calcium ion binding			Unknown
chr11	7136701	7183859	47159	7.42	9.09	1.67	chr11	7179552	7181141	VIT_11s0149g00270	JGVv149.25.t01	Chitinase-3 protein 1 precursor	E3_2_1_14	vv10530Aminosugars_metabolism	Metabolism.Primary metabolism.Carbohydrate metabolism.Monosaccharide metabolism.Amino sugar metabolism
							chr11	7181329	7182743	VIT_11s0149g00280	JGVv149.26.t01	Chitinase A	E3_2_1_14	vv10530Aminosugars_metabolism	Metabolism.Primary metabolism.Carbohydrate metabolism.Monosaccharide metabolism.Amino sugar metabolism
							chr11	7136052	7138529	VIT_11s0149g00260	JGVv149.24.t01	Calcium ion binding			Unknown
chr11	7183860	7186011	2152	2.91	2.37	0.54	chr11	7184833	7188113	VIT_11s0149g00290	JGVv149.27.t01	Receptor kinase CHRK1			Signaling.Signaling pathway.Protein kinase
chr11	7207645	7257122	49478	2.39	4.98	2.59	chr11	7208638	7209069	VIT_11s0149g00320	JGVv149.30.t01	Chitinase	E3_2_1_14	vv10530Aminosugars_metabolism	Metabolism.Primary metabolism.Carbohydrate metabolism.Monosaccharide metabolism.Amino sugar metabolism
							chr11	7209070	7209726	VIT_11s0149g00330	JGVv149.31.t01	Chitinase	E3_2_1_14	vv10530Aminosugars_metabolism	Metabolism.Primary metabolism.Carbohydrate metabolism.Monosaccharide metabolism.Amino sugar metabolism
							chr11	7242791	7244218	VIT_11s0149g00340	GSVIVT00001067001.t01	Chitinase. class V	E3_2_1_14	vv10530Aminosugars_metabolism	Metabolism.Primary metabolism.Carbohydrate metabolism.Monosaccharide metabolism.Amino sugar metabolism
							chr11	7244942	7246174	VIT_11s0149g00350	JGVv149.32.t01	Chitinase-3 protein 1 precursor	E3_2_1_14	vv10530Aminosugars_metabolism	Metabolism.Primary metabolism.Carbohydrate metabolism.Monosaccharide metabolism.Amino sugar metabolism
							chr11	7216453	7216695	GSVIVT01001065001		Isopentenyl diphosphate isomerase 2	E5_3_3_2	vv10100Biosynthesis_of_steroids vv10900Terpenoid_biosynthesis	Metabolism.Primary metabolism.Lipid metabolism.Steroid metabolism.Steroid biosynthesis
							chr11	7256605	7262019	VIT_11s0149g00360	GSVIVT00001070001.t01	No hit			No hit
							chr11	7207391	7208068	VIT_11s0149g00310	JGVv149.29.t01	Unknown protein			Unknown
chr11	7257123	7262522	5400	0.98	2.88	1.9	chr11	7256605	7262019	VIT_11s0149g00360	GSVIVT00001070001.t01	No hit			No hit
chr11	8701065	8713340	12276	16.56	14.35	2.21	chr11	8704121	8706255	VIT_11s0037g00650	JGVv37.59.t01	Replication factor A 1. rfa1	K07466	vv23030DNA_replication vv23420Nucleotide_excision_repair vv23430Mismatch_repair vv23440Homologous_recombination	Metabolism.Primary metabolism.Nucleobase. nucleoside. nucleotide. nucleic acid metabolism.Nucleic acid metabolism.DNA metabolism.DNA replication
							chr11	8697941	8703599	VIT_11s0037g00640	JGVv37.58.t01	No hit			No hit
chr11	10913621	10946820	33200	3.58	2.86	0.72	chr11	10913971	10915386	VIT_11s0037g01390	JGVv37.117.t01	Acyl-CoA oxidase ACX3	E1_3_3_6_ACX3	vv10071Fatty_acid_metabolism vv10592Alpha-linolenic_acid_metabolism vv11012iba_metabolism vv11040Biosynthesis_of_unsaturated_fatty_acids vv44146Peroxisome	Metabolism.Primary metabolism.Lipid metabolism.Fatty acid metabolism.Alpha-linolenic acid metabolism
							chr11	10913642	10913970	VIT_11s0037g01380	JGVv37.116.t01	No hit			No hit
							chr11	10944676	10946544	VIT_11s0037g01400	JGVv37.118.t01	Zinc finger (C3HC4-type ring finger)	ZFC3HC4_80	vv60078Other_zf-C3HC4	Regulation overview.Regulation of gene expression.Regulation of transcription.Transcription factor.Zinc finger C3HC4 family transcription factor
chr11	10999920	11003266	3347	2.39	1.87	0.52	chr11	10997336	11004832	VIT_11s0037g01410	JGVv37.119.t01	XBAT32 (XB3 ortholog 2 in Arabidopsis thaliana 32)	XBAT32	vv50108Accessory_factors_involved_in_transport	Transport overview.Accessory factors involved in transport.Auxiliary transport proteins.Ankyrin
chr11	11003267	11049940	46674	6.37	7.59	1.22	chr11	11039349	11039934	VIT_11s0037g01420	JGVv37.120.t01	Calcium-dependent protein kinase 13 CPK13	CPK13	vv34626Plant-pathogen_interaction	Response to stimulus.Stress response.Biotic stress response.Plant-pathogen interaction
							chr11	11039935	11040218	VIT_11s0037g01430	JGVv37.121.t01	Calcium-dependent protein kinase 13 CPK13	CPK13	vv34626Plant-pathogen_interaction	Response to stimulus.Stress response.Biotic stress response.Plant-pathogen interaction
							chr11	10997336	11004832	VIT_11s0037g01410	JGVv37.119.t01	XBAT32 (XB3 ortholog 2 in Arabidopsis thaliana 32)	XBAT32	vv50108Accessory_factors_involved_in_transport	Transport overview.Accessory factors involved in transport.Auxiliary transport proteins.Ankyrin
chr11	11243956	11349146	105191	2.66	3.2	0.54	chr11	11335797	11337532	VIT_11s0078g00030		Transposon			Transposable elements viral and plasmid proteins.Protein from transposable element
chr11	11349147	11351763	2617	5.22	7.56	2.34
chr11	11534696	11536744	2049	7.2	9.66	2.46	chr11	11536641	11537644	VIT_11s0078g00050	GSVIVT00035151001.t01	No hit			No hit
chr11	11542354	11599558	57205	2.63	1.32	1.31
chr11	11599559	11604471	4913	12.65	10.77	1.88
chr11	11604472	11605570	1099	15.43	12.69	2.74
chr11	11605571	11608519	2949	4.29	3.57	0.72
chr11	11608520	11609769	1250	15.51	14.14	1.37	chr11	11608971	11609387	VIT_11s0078g00060	JGVv78.4.t01	No hit			No hit
chr11	11609770	11621362	11593	10.98	11.75	0.77
chr11	11621363	11627431	6069	1	0.18	0.82
chr11	11627432	11655170	27739	2.8	1.45	1.35
chr11	11655171	11682175	27005	4.65	3.15	1.5	chr11	11659001	11661574	VIT_11s0078g00070		Retrovirus Pol polyprotein			Transposable elements viral and plasmid proteins.Protein from transposable element
							chr11	11662229	11663251	VIT_11s0078g00080		Retrotransposable element Tf2			Transposable elements viral and plasmid proteins.Protein from transposable element
chr11	11682176	11684305	2130	4.65	3.33	1.32
chr11	11684306	11719694	35389	3.19	1.82	1.37	chr11	11699023	11699656	VIT_11s0078g00090		Transposon			Transposable elements viral and plasmid proteins.Protein from transposable element
chr11	11723384	11773259	49876	2.57	1.28	1.29
chr11	11773260	11860411	87152	1.68	0.87	0.81
chr11	11860412	11908992	48581	3.46	1.77	1.69
chr11	11908993	12095164	186172	4.43	2.73	1.7	chr11	11966026	11967413	VIT_11s0078g00100		Retrovirus Pol polyprotein			Transposable elements viral and plasmid proteins.Protein from transposable element
							chr11	11967559	11974287	VIT_11s0078g00110		Retrovirus Pol polyprotein			Transposable elements viral and plasmid proteins.Protein from transposable element
							chr11	11975590	11976877	VIT_11s0078g00120		Retrovirus Pol polyprotein			Transposable elements viral and plasmid proteins.Protein from transposable element
							chr11	12036865	12038079	VIT_11s0078g00130		Transposon			Transposable elements viral and plasmid proteins.Protein from transposable element
chr11	12126301	12206402	80102	4.62	5.83	1.21	chr11	12143224	12144604	VIT_11s0078g00140		Retrovirus Pol polyprotein			Transposable elements viral and plasmid proteins.Protein from transposable element
chr11	12263328	12272728	9401	1.97	1.18	0.79	chr11	12261386	12263844	VIT_11s0078g00180	JGVv78.14.t01	Pentatricopeptide (PPR) repeat-containing protein			Diverse functions.Gene family with diverse functions.Pentatricopeptide domain family
chr11	12272729	12279183	6455	3.12	2.27	0.85
chr11	12279184	12384028	104845	4.92	3.79	1.13	chr11	12371324	12381116	VIT_11s0078g00200	PDVv78.21.t01	No hit			No hit
chr11	12279184	12384028	104845	4.92	3.79	1.13	chr11	12303249	12306362	VIT_11s0078g00190		Retrovirus Pol polyprotein			Transposable elements viral and plasmid proteins.Protein from transposable element
chr11	12384029	12418864	34836	13.34	11.54	1.8	chr11	12418781	12418915	VIT_11s0078g00210	JGVv78.15.t01	No hit			No hit
chr11	12418865	12421576	2712	14.61	8.98	5.63	chr11	12418781	12418915	VIT_11s0078g00210	JGVv78.15.t01	No hit			No hit
chr11	12937819	12941859	4041	18.74	25.88	7.14	chr11	12939127	12943158	VIT_11s0078g00510		Unknown protein			Unknown
chr11	13267336	13283868	16533	4.1	4.76	0.66	chr11	13283207	13284258	VIT_11s0065g00080	GSVIVT00032223001.t01	Chromatin remodeling 8	CHR8_1	vv60058SNF2	Regulation overview.Regulation of gene expression.Regulation of transcription.Transcription factor.SNF2 family transcription factor
chr11	16774619	16789098	14480	2.12	2.76	0.64	chr11	16774520	16789530	VIT_11s0103g00660	JGVv103.8.t01	ELM2 domain-containing protein	PHDEDM2_5	vv60048PHD	Regulation overview.Regulation of gene expression.Regulation of transcription.Transcription factor.PHD family transcription factor
chr11	18014418	18015480	1063	2.12	1.39	0.73	chr11	18010966	18014608	VIT_11s0052g00580	PDVv52.108.t01	No hit			No hit
							chr11	18014609	18015376	VIT_11s0052g00590	JGVv52.115.t01	Unknown protein			Unknown
chr11	18940948	18948927	7980	9.87	9.17	0.70	chr11	18940464	18942492	VIT_11s0052g01180	JGVv52.64.t01	Xyloglucan endotransglucosylase/hydrolase 23	E2_4_1_207	vv40006Cell_wall	Cellular process.Cellular component organization and biogenesis.Cell wall organization and biogenesis.Cell wall metabolism.Cell wall modification.Xyloglucan modification
							chr11	18944324	18946577	VIT_11s0052g01190	JGVv52.63.t01	Xyloglucan endotransglucosylase-hydrolase XTH3	E2_4_1_207	vv40006Cell_wall	Cellular process.Cellular component organization and biogenesis.Cell wall organization and biogenesis.Cell wall metabolism.Cell wall modification.Xyloglucan modification
							chr11	18947273	18948405	VIT_11s0052g01200	JGVv52.62.t01	Xyloglucan endotransglucosylase/hydrolase 23	E2_4_1_207	vv40006Cell_wall	Cellular process.Cellular component organization and biogenesis.Cell wall organization and biogenesis.Cell wall metabolism.Cell wall modification.Xyloglucan modification
chr12	694575	704404	9830	4.35	7.38	3.03	chr12	700064	701317	VIT_12s0142g00830		No hit			No hit
							chr12	701452	702627	VIT_12s0142g00840		No hit			No hit
							chr12	665508	694635	VIT_12s0142g00770		Transposon			Transposable elements viral and plasmid proteins.Protein from transposable element
							chr12	696416	697618	VIT_12s0142g00810		Ribonuclease H			Transposable elements viral and plasmid proteins.Protein from transposable element
							chr12	698291	699325	VIT_12s0142g00820		Transposon			Transposable elements viral and plasmid proteins.Protein from transposable element
chr12	2535689	2538539	2851	2.91	2.28	0.63
chr12	2548130	2552437	4308	5.39	3.81	1.58	chr12	2552194	2552863	VIT_12s0028g01910	JGVv28.201.t01	Translation initiation factor 3 subunit K	EIF3K	vv23013RNA_transport	Metabolism.Primary metabolism.Protein metabolism and modification.Protein synthesis.Translation.Translational initiation
							chr12	2551813	2552143	VIT_12s0028g01900	JGVv28.202.t01	Unknown			Unknown
chr12	3496537	3505418	8882	6.25	9.37	3.12	chr12	3496756	3498234	VIT_12s0028g02700	JGVv28.126.t01	Isoflavone methyltransferase/ Orcinol O-methyltransferase 1 oomt1	E2_1_1_46	vv10943Isoflavonoid_biosynthesis	Metabolism.Secondary metabolism.Phenylpropanoid metabolism.Flavonoid metabolism.Isoflavonoid metabolism.Isoflavonoid biosynthesis
chr12	3505419	3531561	26143	22.16	25.09	2.93	chr12	3509508	3510991	VIT_12s0028g02710	JGVv28.125.t01	Isoflavone methyltransferase/orcinol O-methyltransferase oomtA	E2_1_1_46	vv10943Isoflavonoid_biosynthesis	Metabolism.Secondary metabolism.Phenylpropanoid metabolism.Flavonoid metabolism.Isoflavonoid metabolism.Isoflavonoid biosynthesis
							chr12	3513983	3520334	VIT_12s0028g02720		No hit			No hit
							chr12	3531465	3531892	VIT_12s0028g02730	JGVv28.123.t01	AarF domain-containing kinase ABC1	K08869		Signaling.Signaling pathway.Protein kinase
chr12	3531562	3561610	30049	4.6	5.95	1.35	chr12	3531465	3531892	VIT_12s0028g02730	JGVv28.123.t01	AarF domain-containing kinase ABC1	K08869		Signaling.Signaling pathway.Protein kinase
chr12	4388204	4405379	17176	2.76	3.31	0.55	chr12	4362456	4406238	VIT_12s0028g03570	JGVv28.45.t01	SPA3 (SPA1-related 3)	SPA3	vv24120Ubiquitin_mediated_proteolysis vv50133Primary_active_transporter_cat_A9_to_A18	Metabolism.Primary metabolism.Protein metabolism and modification.Proteolysis.cytoplasmic and nuclear protein degradation.Ubiquitin-mediated proteolysis
chr12	4914273	4925639	11367	8.11	7.05	1.06	chr12	4913965	4918276	VIT_12s0028g04030	JGVv28.2.t01	Ankyrin repeat	K10380	vv50108Accessory_factors_involved_in_transport	Transport overview.Accessory factors involved in transport.Auxiliary transport proteins.Ankyrin
							chr12	4921856	4923312	VIT_12s0028g04040	JGVv28.1.t01	Ankyrin repeat	K10380	vv50108Accessory_factors_involved_in_transport	Transport overview.Accessory factors involved in transport.Auxiliary transport proteins.Ankyrin
chr12	4954219	4959961	5743	1.18	2.26	1.08	chr12	4954188	4955076	VIT_12s0059g00040	JGVv59.3.t01	No hit			No hit
chr12	4975365	4987900	12536	4.68	5.28	0.60	chr12	4976666	4981043	VIT_12s0059g00050	JGVv59.4.t01	Ankyrin repeat	K10380	vv50108Accessory_factors_involved_in_transport	Transport overview.Accessory factors involved in transport.Auxiliary transport proteins.Ankyrin
							chr12	4982862	4988336	VIT_12s0059g00060	JGVv59.5.t01	Ankyrin repeat	K10380	vv50108Accessory_factors_involved_in_transport	Transport overview.Accessory factors involved in transport.Auxiliary transport proteins.Ankyrin
chr12	4987901	5001095	13195	11.19	10.35	0.84	chr12	4982862	4988336	VIT_12s0059g00060	JGVv59.5.t01	Ankyrin repeat	K10380	vv50108Accessory_factors_involved_in_transport	Transport overview.Accessory factors involved in transport.Auxiliary transport proteins.Ankyrin
							chr12	4991991	4992898	VIT_12s0059g00070		Retroelement			Transposable elements viral and plasmid proteins.Protein from transposable element
chr12	5019332	5026277	6946	11.92	10.51	1.41	chr12	5018286	5020036	VIT_12s0059g00090	JGVv59.8.t01	Ankyrin repeat	K10380	vv50108Accessory_factors_involved_in_transport	Transport overview.Accessory factors involved in transport.Auxiliary transport proteins.Ankyrin
chr12	7778412	7799320	20909	2.84	4.4	1.56	chr12	7794670	7795342	VIT_12s0134g00260	JGVv134.19.t01	Receptor-like protein kinase ARK1			Signaling.Signaling pathway.Protein kinase
							chr12	7785195	7785868	VIT_12s0134g00250	JGVv134.18.t01	Unknown			Unknown
chr12	7858671	7869448	10778	3.91	5.74	1.83	chr12	7856180	7860518	VIT_12s0134g00300	JGVv134.23.t01	S-locus lectin protein kinase family			Signaling.Signaling pathway.Protein kinase
							chr12	7862518	7863796	VIT_12s0134g00310	JGVv134.24.t01	Receptor kinase ARK3			Signaling.Signaling pathway.Protein kinase
							chr12	7864685	7865124	VIT_12s0134g00320	JGVv134.25.t01	S-locus lectin protein kinase family			Signaling.Signaling pathway.Protein kinase
chr12	7869449	7924028	54580	3.74	4.4	0.66	chr12	7897634	7898440	VIT_12s0134g00330	JGVv134.26.t01	Protein kinase			Signaling.Signaling pathway.Protein kinase
							chr12	7919533	7931527	VIT_12s0134g00340	JGVv134.27.t01	S-locus lectin protein kinase			Signaling.Signaling pathway.Protein kinase
chr12	7926798	7929619	2822	4.05	2.94	1.11	chr12	7919533	7931527	VIT_12s0134g00340	JGVv134.27.t01	S-locus lectin protein kinase			Signaling.Signaling pathway.Protein kinase
chr12	7929620	7931163	1544	8.28	10.56	2.28	chr12	7919533	7931527	VIT_12s0134g00340	JGVv134.27.t01	S-locus lectin protein kinase			Signaling.Signaling pathway.Protein kinase
chr12	7931164	7935450	4287	10.08	12.27	2.19	chr12	7919533	7931527	VIT_12s0134g00340	JGVv134.27.t01	S-locus lectin protein kinase			Signaling.Signaling pathway.Protein kinase
chr12	7953634	8007359	53726	4.39	5.26	0.87	chr12	7979926	7980515	VIT_12s0134g00360	JGVv134.29.t01	Receptor-like protein kinase ARK1			Signaling.Signaling pathway.Protein kinase
							chr12	8001459	8007640	VIT_12s0134g00380	JGVv134.30.t01	S-locus lectin protein kinase family			Signaling.Signaling pathway.Protein kinase
							chr12	7998716	7999327	VIT_12s0134g00370		Gag-pol polyprotein			Transposable elements viral and plasmid proteins.Protein from transposable element
chr12	8563527	8571887	8361	4.45	7.44	2.99	chr12	8571724	8593425	VIT_12s0178g00140	JGVv178.10.t01	Diacylglycerol kinase 1	E2_7_1_107	vv10561Glycerolipid_metabolism vv10564Glycerophospholipid_metabolism vv34070Phosphatidylinositol_signaling_system	Metabolism.Primary metabolism.Lipid metabolism.Glycerolipid metabolism.Glycerophospholipid metabolism
chr12	8571888	8573608	1721	2.93	4.17	1.24	chr12	8571724	8593425	VIT_12s0178g00140	JGVv178.10.t01	Diacylglycerol kinase 1	E2_7_1_107	vv10561Glycerolipid_metabolism vv10564Glycerophospholipid_metabolism vv34070Phosphatidylinositol_signaling_system	Metabolism.Primary metabolism.Lipid metabolism.Glycerolipid metabolism.Glycerophospholipid metabolism
chr12	8573609	8585157	11549	6.05	10.36	4.31	chr12	8571724	8593425	VIT_12s0178g00140	JGVv178.10.t01	Diacylglycerol kinase 1	E2_7_1_107	vv10561Glycerolipid_metabolism vv10564Glycerophospholipid_metabolism vv34070Phosphatidylinositol_signaling_system	Metabolism.Primary metabolism.Lipid metabolism.Glycerolipid metabolism.Glycerophospholipid metabolism
chr12	8585158	8601929	16772	4.71	7.43	2.72	chr12	8571724	8593425	VIT_12s0178g00140	JGVv178.10.t01	Diacylglycerol kinase 1	E2_7_1_107	vv10561Glycerolipid_metabolism vv10564Glycerophospholipid_metabolism vv34070Phosphatidylinositol_signaling_system	Metabolism.Primary metabolism.Lipid metabolism.Glycerolipid metabolism.Glycerophospholipid metabolism
chr12	8601930	8609589	7660	8.04	19.33	11.29
chr12	8614211	8628556	14346	15.43	22.79	7.36	chr12	8615066	8616235	VIT_12s0178g00150	JGVv178.11.t01	Unknown protein			Unknown
							chr12	8619304	8619918	VIT_12s0178g00160	JGVv178.12.t01	Unknown			Unknown
chr12	8630387	8639865	9479	4.11	6.68	2.57	chr12	8637799	8642321	VIT_12s0178g00170	JGVv178.13.t01	Diacylglycerol kinase 1	E2_7_1_107	vv10561Glycerolipid_metabolism vv10564Glycerophospholipid_metabolism vv34070Phosphatidylinositol_signaling_system	Metabolism.Primary metabolism.Lipid metabolism.Glycerolipid metabolism.Glycerophospholipid metabolism
chr12	8639866	8655019	15154	6.04	11.25	5.21	chr12	8637799	8642321	VIT_12s0178g00170	JGVv178.13.t01	Diacylglycerol kinase 1	E2_7_1_107	vv10561Glycerolipid_metabolism vv10564Glycerophospholipid_metabolism vv34070Phosphatidylinositol_signaling_system	Metabolism.Primary metabolism.Lipid metabolism.Glycerolipid metabolism.Glycerophospholipid metabolism
							chr12	8647444	8658351	VIT_12s0178g00180	JGVv178.14.t01	Diacylglycerol kinase 1	E2_7_1_107	vv10561Glycerolipid_metabolism vv10564Glycerophospholipid_metabolism vv34070Phosphatidylinositol_signaling_system	Metabolism.Primary metabolism.Lipid metabolism.Glycerolipid metabolism.Glycerophospholipid metabolism
chr12	8655020	8663455	8436	4.16	6.23	2.07	chr12	8647444	8658351	VIT_12s0178g00180	JGVv178.14.t01	Diacylglycerol kinase 1	E2_7_1_107	vv10561Glycerolipid_metabolism vv10564Glycerophospholipid_metabolism vv34070Phosphatidylinositol_signaling_system	Metabolism.Primary metabolism.Lipid metabolism.Glycerolipid metabolism.Glycerophospholipid metabolism
							chr12	8663065	8664255	VIT_12s0178g00190	PDVv178.17.t01	Unknown			Unknown
chr12	8782710	8783936	1227	3.1	3.88	0.78	chr12	8782408	8784403	VIT_12s0057g00100	JGVv57.9.t01	Wound-responsive			Response to stimulus.Stress response.Abiotic stress response.wounding
chr12	8811440	8835031	23592	2.57	3.08	0.51	chr12	8810870	8811602	VIT_12s0057g00130	JGVv57.12.t01	Sucrose synthase 2	E2_4_1_13	vv10500Starch_and_sucrose_metabolism	Metabolism.Primary metabolism.Carbohydrate metabolism.Polysaccharide metabolism.Starch and sucrose metabolism
							chr12	8819492	8820131	VIT_12s0057g00140	JGVv57.13.t01	Wound-induced			Response to stimulus.Stress response.Abiotic stress response.wounding
							chr12	8824996	8830800	VIT_12s0057g00150	JGVv57.14.t01	Wound-induced			Response to stimulus.Stress response.Abiotic stress response.wounding
chr12	8981166	9004457	23292	4.07	6.64	2.57	chr12	8982274	8985156	VIT_12s0057g00370	JGVv57.32.t01	Polygalacturonase PGA3	E3_2_1_15	vv40006Cell_wall	Cellular process.Cellular component organization and biogenesis.Cell wall organization and biogenesis.Cell wall metabolism.Cell wall modification.Pectin modification
							chr12	8991002	9004490	VIT_12s0057g00380	JGVv57.33.t01	Exopolygalacturonase	E3_2_1_15	vv40006Cell_wall	Cellular process.Cellular component organization and biogenesis.Cell wall organization and biogenesis.Cell wall metabolism.Cell wall modification.Pectin modification
							chr12	8999971	9000576	VIT_12s0057g00380		Polygalacturonase PGA3	E3_2_1_15	vv40006Cell_wall	Cellular process.Cellular component organization and biogenesis.Cell wall organization and biogenesis.Cell wall metabolism.Cell wall modification.Pectin modification
chr12	9439162	9443688	4527	2.8	2.01	0.79
chr12	12144080	12174624	30545	3.91	4.92	1.01	chr12	12140487	12144354	VIT_12s0121g00230	JGVv121.15.t01	Beta-D-xylosidase	E3_2_1_37	vv10500Starch_and_sucrose_metabolism vv10520Nucleotide_sugars_metabolism	Metabolism.Primary metabolism.Carbohydrate metabolism.Polysaccharide metabolism.Starch and sucrose metabolism
							chr12	12153120	12176452	VIT_12s0121g00240	JGVv121.16.t01	MuDR transposase; Zinc finger. SWIM-type; Malate synthase-like			Transposable elements viral and plasmid proteins.Protein from transposable element
chr12	12262171	12276248	14078	6.68	9.22	2.54	chr12	12269554	12270388	VIT_12s0121g00280	JGVv121.18.t01	Unknown protein			Unknown
chr12	12278115	12294323	16209	4.69	7.12	2.43	chr12	12285036	12306331	VIT_12s0121g00290	JGVv121.19.t01	Diacylglycerol kinase	E2_7_1_107	vv10561Glycerolipid_metabolism vv10564Glycerophospholipid_metabolism vv34070Phosphatidylinositol_signaling_system	Metabolism.Primary metabolism.Lipid metabolism.Glycerolipid metabolism.Glycerophospholipid metabolism
chr12	12294324	12299148	4825	3.11	3.66	0.55	chr12	12285036	12306331	VIT_12s0121g00290	JGVv121.19.t01	Diacylglycerol kinase	E2_7_1_107	vv10561Glycerolipid_metabolism vv10564Glycerophospholipid_metabolism vv34070Phosphatidylinositol_signaling_system	Metabolism.Primary metabolism.Lipid metabolism.Glycerolipid metabolism.Glycerophospholipid metabolism
chr12	12299149	12300370	1222	4.66	6.13	1.47	chr12	12285036	12306331	VIT_12s0121g00290	JGVv121.19.t01	Diacylglycerol kinase	E2_7_1_107	vv10561Glycerolipid_metabolism vv10564Glycerophospholipid_metabolism vv34070Phosphatidylinositol_signaling_system	Metabolism.Primary metabolism.Lipid metabolism.Glycerolipid metabolism.Glycerophospholipid metabolism
chr12	12503130	12531806	28677	3.52	4.34	0.82	chr12	12511585	12531527	VIT_12s0121g00390	GSVIVT00013349001.t01	Diacylglycerol kinase	E2_7_1_107	vv10561Glycerolipid_metabolism vv10564Glycerophospholipid_metabolism vv34070Phosphatidylinositol_signaling_system	Metabolism.Primary metabolism.Lipid metabolism.Glycerolipid metabolism.Glycerophospholipid metabolism
chr12	14990628	15032345	41718	3.82	4.94	1.12	chr12	14993139	15010800	VIT_12s0055g01170	JGVv55.92.t01	Diacylglycerol kinase 1	E2_7_1_107	vv10561Glycerolipid_metabolism vv10564Glycerophospholipid_metabolism vv34070Phosphatidylinositol_signaling_system	Metabolism.Primary metabolism.Lipid metabolism.Glycerolipid metabolism.Glycerophospholipid metabolism
chr12	15052624	15089736	37113	8.25	10.93	2.68	chr12	15079037	15083607	VIT_12s0055g01210	PDVv55.96.t01	No hit			No hit
							chr12	15073920	15075632	VIT_12s0055g01200	PDVv55.95.t01	Secretory carrier membrane protein (SCAMP4)	SCAMP4	vv50110Protein_coat	Transport overview.Macromolecule transport.Protein transport.Protein coat
chr12	15755330	15776341	21012	3.39	4.5	1.11	chr12	15762397	15768743	VIT_12s0034g00290	JGVv34.180.t01	Kinetochore protein	KINETOCHORE	vv44110Cell_cycle	Cellular process.Cell growth and death.Cell division.Mitosis
							chr12	15752763	15756342	VIT_12s0034g00280	PDVv34.173.t01	R protein L6	K13477	vv34627R_proteins_from_Plant-pathogen_interaction	Response to stimulus.Stress response.Biotic stress response.Plant-pathogen interaction.R proteins from Plant-pathogen interaction
chr12	15821439	15855409	33971	3.59	7.03	3.44	chr12	15849887	15851635	VIT_12s0034g00320	JGVv34.177.t01	Asparaginyl-tRNA synthetase. cytoplasmic 3	E6_1_1_22	vv10252Alanine_and_aspartate_metabolism vv20970Aminoacyl-tRNA_biosynthesis	Metabolism.Primary metabolism.Amino acid metabolism.Alanine and aspartate metabolism
							chr12	15853725	15858910	VIT_12s0034g00330	JGVv34.176.t01	No hit			No hit
chr12	15855410	15866295	10886	0.05	0.88	0.83	chr12	15853725	15858910	VIT_12s0034g00330	JGVv34.176.t01	No hit			No hit
							chr12	15860455	15860718	VIT_12s0034g00340	JGVv34.175.t01	Protein transport protein SEC23	K14006	vv24141Protein_processing_in_endoplasmic_reticulum vv50110Protein_coat	Transport overview.Macromolecule transport.Protein transport.Protein coat
							chr12	15866220	15866624	VIT_12s0034g00350	JGVv34.174.t01	Unknown			Unknown
chr12	15866296	15870587	4292	0	2	2	chr12	15866220	15866624	VIT_12s0034g00350	JGVv34.174.t01	Unknown			Unknown
chr12	15896513	15917548	21036	3.37	4.26	0.89	chr12	15905623	15910686	VIT_12s0034g00390	JGVv34.170.t01	Kinetochore protein	KINETOCHORE	vv44110Cell_cycle	Cellular process.Cell growth and death.Cell division.Mitosis
							chr12	15916711	15920091	VIT_12s0034g00400	JGVv34.169.t01	Kinetochore protein	KINETOCHORE	vv44110Cell_cycle	Cellular process.Cell growth and death.Cell division.Mitosis
							chr12	15899399	15899924	VIT_12s0034g00380	JGVv34.171.t01	R protein L6	K13477	vv34627R_proteins_from_Plant-pathogen_interaction	Response to stimulus.Stress response.Biotic stress response.Plant-pathogen interaction.R proteins from Plant-pathogen interaction
chr12	15917549	15922917	5369	5.01	6.95	1.94	chr12	15916711	15920091	VIT_12s0034g00400	JGVv34.169.t01	Kinetochore protein	KINETOCHORE	vv44110Cell_cycle	Cellular process.Cell growth and death.Cell division.Mitosis
							chr12	15920092	15921029	VIT_12s0034g00410	JGVv34.168.t01	Kinetochore protein	KINETOCHORE	vv44110Cell_cycle	Cellular process.Cell growth and death.Cell division.Mitosis
							chr12	15921421	15932390	VIT_12s0034g00420		Retrotransposon protein			Transposable elements viral and plasmid proteins.Protein from transposable element
chr12	15922918	15934057	11140	3.46	4.63	1.17	chr12	15921421	15932390	VIT_12s0034g00420		Retrotransposon protein			Transposable elements viral and plasmid proteins.Protein from transposable element
chr12	16117145	16241062	123918	1.4	0.56	0.84	chr12	16121710	16128881	VIT_12s0034g00520	JGVv34.162.t01	No hit			No hit
							chr12	16182280	16185352	VIT_12s0034g00530	PDVv34.152.t01	No hit			No hit
							chr12	16208889	16210316	VIT_12s0034g00540		Retrovirus Pol polyprotein			Transposable elements viral and plasmid proteins.Protein from transposable element
chr12	16241063	16251940	10878	4.03	3.04	0.99	chr12	16241432	16243850	VIT_12s0034g00550	GSVIVT00023054001.t01	Ubiquitin-protein ligase E3 UBR3	K11978		Metabolism.Primary metabolism.Protein metabolism and modification.Proteolysis.cytoplasmic and nuclear protein degradation.Ubiquitin-mediated proteolysis
							chr12	16248200	16249393	VIT_12s0034g00560		Transposon			Transposable elements viral and plasmid proteins.Protein from transposable element
chr12	16251941	16252940	1000	16.71	12.93	3.78
chr12	16415776	16438717	22942	4.25	5.91	1.66	chr12	16419970	16426480	VIT_12s0034g00670	JGVv34.153.t01	Kinetochore protein	KINETOCHORE	vv44110Cell_cycle	Cellular process.Cell growth and death.Cell division.Mitosis
							chr12	16375557	16417330	VIT_12s0034g00660	JGVv34.154.t01	TIR-NBS-LRR-TIR disease resistance protein			Diverse functions.Gene family with diverse functions.NBS-LRR superfamily
							chr12	16437257	16445082	VIT_12s0034g00690	GSVIVT00023044001.t01	Mitogen-activated protein kinase kinase kinase 1	K13414	vv34626Plant-pathogen_interaction	Response to stimulus.Stress response.Biotic stress response.Plant-pathogen interaction
							chr12	16433005	16437073	VIT_12s0034g00680		Retrovirus Pol polyprotein			Transposable elements viral and plasmid proteins.Protein from transposable element
chr12	16568353	16572376	4024	4.27	7.46	3.19	chr12	16569216	16574984	VIT_12s0034g00770	JGVv34.147.t01	TIR-NBS-LRR-TIR disease resistance protein			Diverse functions.Gene family with diverse functions.NBS-LRR superfamily
chr12	16572377	16592623	20247	4	5.58	1.58	chr12	16578087	16582873	VIT_12s0034g00780	JGVv34.146.t01	Kinetochore protein	KINETOCHORE	vv44110Cell_cycle	Cellular process.Cell growth and death.Cell division.Mitosis
							chr12	16583833	16584741	VIT_12s0034g00790	JGVv34.145.t01	Kinetochore protein	KINETOCHORE	vv44110Cell_cycle	Cellular process.Cell growth and death.Cell division.Mitosis
							chr12	16569216	16574984	VIT_12s0034g00770	JGVv34.147.t01	TIR-NBS-LRR-TIR disease resistance protein			Diverse functions.Gene family with diverse functions.NBS-LRR superfamily
							chr12	16590469	16604858	VIT_12s0034g00800		MEKK1	K04416	vv24120Ubiquitin_mediated_proteolysis vv34626Plant-pathogen_interaction	Metabolism.Primary metabolism.Protein metabolism and modification.Proteolysis.cytoplasmic and nuclear protein degradation.Ubiquitin-mediated proteolysis
							chr12	16585120	16596819	VIT_12s0034g00800	JGVv34.144.t01	No hit			No hit
chr12	17631084	17682076	50993	2.05	0.64	1.41	chr12	17644602	17652601	VIT_12s0034g01590	PDVv34.70.t01	Ribosomal protein S26 (RPS26C) 40S	K02976	vv23010Ribosome	Metabolism.Primary metabolism.Protein metabolism and modification.Protein synthesis.Ribosome
							chr12	17670705	17672370	VIT_12s0034g01610		No hit			No hit
							chr12	17675286	17679206	VIT_12s0034g01620	PDVv34.67.t01	No hit			No hit
							chr12	17637984	17640074	VIT_12s0034g01580	JGVv34.80.t01	R protein MLA10	K13475	vv34627R_proteins_from_Plant-pathogen_interaction	Response to stimulus.Stress response.Biotic stress response.Plant-pathogen interaction.R proteins from Plant-pathogen interaction
							chr12	17652816	17667046	VIT_12s0034g01600		Retrovirus Pol polyprotein			Transposable elements viral and plasmid proteins.Protein from transposable element
chr12	17682077	17688519	6443	5.14	3.83	1.31
chr12	17688520	17721056	32537	3.98	2.5	1.48
chr12	17721057	17727060	6004	14.44	6.63	7.81	chr12	17725785	17726103	VIT_12s0034g01640	GSVIVT00022946001.t01	Disease resistance protein (NBS class)			Diverse functions.Gene family with diverse functions.NBS-LRR superfamily
							chr12	17721571	17725714	VIT_12s0034g01630	JGVv34.78.t01	No hit			No hit
chr12	17727061	17730194	3134	4.13	1.64	2.49	chr12	17728045	17729048	VIT_12s0034g01650	JGVv34.77.t01	Glutathione S-transferase Z2 GSTZ2	E2_5_1_18_GSTZ2	vv10480Glutathione_metabolism	Metabolism.Primary metabolism.Coenzyme and prosthetic group metabolism.Peptide derived compounds biosynthesis.Glutathione metabolism
chr12	17730195	17738984	8790	3.23	1.38	1.85
chr12	17738985	17744875	5891	7.58	2.95	4.63
chr12	17765897	17777890	11994	2.56	1.2	1.36	chr12	17777713	17780786	VIT_12s0034g01660	JGVv34.76.t01	R protein MLA10	K13475	vv34627R_proteins_from_Plant-pathogen_interaction	Response to stimulus.Stress response.Biotic stress response.Plant-pathogen interaction.R proteins from Plant-pathogen interaction
chr12	17777891	17783973	6083	11.93	5.03	6.9	chr12	17777713	17780786	VIT_12s0034g01660	JGVv34.76.t01	R protein MLA10	K13475	vv34627R_proteins_from_Plant-pathogen_interaction	Response to stimulus.Stress response.Biotic stress response.Plant-pathogen interaction.R proteins from Plant-pathogen interaction
chr12	17783974	17792184	8211	2.08	0.64	1.44	chr12	17785067	17797890	VIT_12s0034g01670	GSVIVT00022940001.t01	No hit			No hit
chr12	18677300	18690167	12868	3.84	5.1	1.26	chr12	18684602	18688125	VIT_12s0034g02260	JGVv34.29.t01	SEC6	K06110	vv44810Regulation_of_actin_cytoskeleton vv50111Tethering_factors	Cellular process.Cellular component organization and biogenesis.Cytoskeleton organization and biogenesis.Actin organization and biogenesis
							chr12	18678682	18679938	VIT_12s0034g02250	JGVv34.30.t01	Disease resistance protein (NBS class)			Diverse functions.Gene family with diverse functions.NBS-LRR superfamily
chr12	18677300	18690167	12868	3.84	5.1	1.26	chr12	18688488	18689104	VIT_12s0034g02270	GSVIVT00022861001.t01	Cc-nbs-lrr resistance protein			Diverse functions.Gene family with diverse functions.NBS-LRR superfamily
chr12	18944096	18962431	18336	1.27	2.98	1.71	chr12	18937893	18944121	VIT_12s0034g02440	JGVv34.15.t01	R protein MLA10	K13475	vv34627R_proteins_from_Plant-pathogen_interaction	Response to stimulus.Stress response.Biotic stress response.Plant-pathogen interaction.R proteins from Plant-pathogen interaction
							chr12	18956114	18956494	VIT_12s0034g02450	JGVv34.14.t01	Unknown			Unknown
							chr12	18957381	18962782	VIT_12s0034g02460	JGVv34.13.t01	Unknown			Unknown
chr12	18962432	18966227	3796	1.68	4.59	2.91	chr12	18965377	18968644	VIT_12s0034g02470	JGVv34.12.t01	Disease resistance protein (CC-NBS-LRR class)			Diverse functions.Gene family with diverse functions.NBS-LRR superfamily
							chr12	18957381	18962782	VIT_12s0034g02460	JGVv34.13.t01	Unknown			Unknown
chr12	19090467	19141648	51182	2.07	4.36	2.29
chr12	19141649	19144015	2367	2	4.15	2.15	chr12	19143240	19143599	VIT_12s0035g00010	JGVv35.189.t01	DNA (cytosine-5)-methyltransferase (ATHIM)	E2_1_1_37	vv10271Methionine_metabolism	Metabolism.Primary metabolism.Amino acid metabolism.Methionine metabolism
							chr12	19143600	19146418	VIT_12s0035g00020	JGVv35.188.t01	Leucine Rich Repeat receptor-like kinase			Signaling.Signaling pathway.Protein kinase
chr12	19226160	19237109	10950	3.11	2.55	0.56	chr12	19209788	19226262	VIT_12s0035g00080	JGVv35.184.t01	Cleavage and polyadenylation specificity factor subunit 3	K14403	vv23015mRNA_surveillance_pathway	Response to stimulus.Stress response.Biotic stress response.Plant-pathogen interaction
chr12	19654808	19655860	1053	1.68	2.34	0.66
chr12	19655861	19665266	9406	1.57	2.31	0.74
chr12	19715246	19745926	30681	5.97	4.97	1	chr12	19728446	19746047	VIT_12s0035g00400	JGVv35.159.t01	ATP-requiring DNA helicase RecQ	K10901	vv23440Homologous_recombination vv50122Porters_cat_7_to_17	Metabolism.Primary metabolism.Nucleobase. nucleoside. nucleotide. nucleic acid metabolism.Nucleic acid metabolism.DNA metabolism.DNA recombination and repair.recombination
chr12	19749623	19772359	22737	5.44	2.36	3.08	chr12	19749932	19751723	VIT_12s0035g00410	GSVIVT00023324001.t01	Disease resistance protein			Diverse functions.Gene family with diverse functions.NBS-LRR superfamily
							chr12	19752035	19760121	VIT_12s0035g00420	JGVv35.158.t01	Disease resistance protein			Diverse functions.Gene family with diverse functions.NBS-LRR superfamily
							chr12	19771095	19771506	VIT_12s0035g00450	GSVIVT00023319001.t01	Disease resistance protein I2C-5			Diverse functions.Gene family with diverse functions.NBS-LRR superfamily
							chr12	19762343	19766288	VIT_12s0035g00430	PDVv35.151.t01	No hit			No hit
							chr12	19766685	19771021	VIT_12s0035g00440	JGVv35.157.t01	R protein disease resistance protein	RPROT	vv34627R_proteins_from_Plant-pathogen_interaction	Response to stimulus.Stress response.Biotic stress response.Plant-pathogen interaction.R proteins from Plant-pathogen interaction
chr12	19772360	19773416	1057	3.98	0.87	3.11
chr12	19773417	19775855	2439	4.28	1.74	2.54	chr12	19773845	19774192	VIT_12s0035g00460	GSVIVT00023317001.t01	No hit			No hit
							chr12	19774567	19777169	VIT_12s0035g00470	JGVv35.156.t01	No hit			No hit
chr12	19855355	19887522	32168	5.7	2.81	2.89	chr12	19857710	19873388	VIT_12s0035g00520	JGVv35.152.t01	Disease resistance protein			Diverse functions.Gene family with diverse functions.NBS-LRR superfamily
chr12	19855355	19887522	32168	5.7	2.81	2.89	chr12	19873705	19884546	VIT_12s0035g00530	JGVv35.151.t01	Unknown protein			Unknown
chr12	21019943	21061835	41893	2.05	4.92	2.87	chr12	21030034	21031909	VIT_12s0035g01250	JGVv35.88.t01	Disease resistance protein (NBS-LRR class)			Diverse functions.Gene family with diverse functions.NBS-LRR superfamily
							chr12	21046696	21054369	VIT_12s0035g01260	JGVv35.87.t01	NBS-LRR type disease resistance protein			Diverse functions.Gene family with diverse functions.NBS-LRR superfamily
							chr12	21021177	21022968	VIT_12s0035g01240	JGVv35.89.t01	No hit			No hit
							chr12	21056350	21080620	VIT_12s0035g01270	PDVv35.89.t01	No hit			No hit
							chr12	21019776	21020867	VIT_12s0035g01230	JGVv35.90.t01	MEK kinase			Signaling.Signaling pathway.Protein kinase.MAPK cascade
chr12	21662508	21689444	26937	0.57	1.43	0.86
chr13	2386822	2387995	1174	1.47	0.15	1.32	chr13	2387669	2390696	VIT_13s0019g00280		No hit			No hit
chr13	2387996	2421953	33958	3.37	2.74	0.63	chr13	2387669	2390696	VIT_13s0019g00280		No hit			No hit
							chr13	2409959	2421996	VIT_13s0019g00310	JGVv19.417.t01	ABC transporter B member 20	ABCB20	vv52010ABC_transporters	Transport overview.Macromolecule transport.Multidrug transport.Multidrug ABC transport
							chr13	2394049	2395301	VIT_13s0019g00290		Transposon			Transposable elements viral and plasmid proteins.Protein from transposable element
chr13	4623532	4642655	19124	3.46	2.45	1.01
chr13	6908997	6935688	26692	1.17	2.11	0.94	chr13	6919165	6921123	VIT_13s0019g05140	GSVIVT00016185001.t01	No hit			No hit
chr13	6908997	6935688	26692	1.17	2.11	0.5	chr13	6924922	6931532	VIT_13s0019g05150	JGVv19.20.t01	Unknown protein			Unknown
chr13	8471180	8473897	2718	2.03	2.99	0.96
chr13	8473898	8489229	15332	8.88	11.31	2.43
chr13	9291698	9346383	54686	3.7	2.65	1.05	chr13	9338658	9342548	VIT_13s0106g00030	JGVv106.3.t01	Ankyrin repeat			Diverse functions.Gene family with diverse functions.Ankyrin domain family
							chr13	9345284	9347978	VIT_13s0106g00050	GSVIVT00011199001.t01	No hit			No hit
							chr13	9343063	9345246	VIT_13s0106g00040	JGVv106.4.t01	Ankyrin	K10380	vv50108Accessory_factors_involved_in_transport	Transport overview.Accessory factors involved in transport.Auxiliary transport proteins.Ankyrin
chr13	9828762	9833824	5063	3	3.72	0.72
chr13	10170130	10194984	24855	5.55	7.51	1.96	chr13	10170310	10171836	VIT_13s0106g00530	PDVv106.39.t01	Zinc finger (C3HC4-type ring finger)	ZFC3HC4_93	vv60078Other_zf-C3HC4	Regulation overview.Regulation of gene expression.Regulation of transcription.Transcription factor.Zinc finger C3HC4 family transcription factor
							chr13	10188705	10192208	VIT_13s0106g00540	JGVv106.39.t01	Neurochondrin protein-like			Unclear
chr13	10690590	11041038	350449	3.81	2.47	1.34	chr13	10988030	10990582	VIT_13s0147g00060	JGVv147.3.t01	Ribosomal protein S25 (RPS25E) 40S	K02975	vv23010Ribosome	Metabolism.Primary metabolism.Protein metabolism and modification.Protein synthesis.Ribosome
							chr13	10715074	10715708	VIT_13s0147g00010		No hit			No hit
							chr13	11016547	11016831	VIT_13s0147g00070	GSVIVT00000975001.t01	No hit			No hit
							chr13	10810176	10813783	VIT_13s0147g00030	GSVIVT00000973001.t01	Male germ cell-associated kinase	K08829		Signaling.Signaling pathway.Protein kinase
							chr13	10787130	10787785	VIT_13s0147g00020		Retroelement			Transposable elements viral and plasmid proteins.Protein from transposable element
							chr13	10850754	10852299	VIT_13s0147g00040		Transposon			Transposable elements viral and plasmid proteins.Protein from transposable element
							chr13	10855065	10857155	VIT_13s0147g00050		Retrotransposable element Tf2			Transposable elements viral and plasmid proteins.Protein from transposable element
							chr13	11036550	11046377	VIT_13s0147g00080	JGVv147.4.t01	ATPase-like domain-containing			Unclear
chr13	11148643	11151996	3354	5.34	8.87	3.53	chr13	11134956	11150436	VIT_13s0147g00120	JGVv147.8.t01	TIR-NBS-LRR-TIR disease resistance protein			Diverse functions.Gene family with diverse functions.NBS-LRR superfamily
							chr13	11149541	11150786	GSVIVT01000987001		No hit			No hit
chr13	11151997	11155667	3671	4.39	7.11	2.72
chr13	11155668	11212670	57003	5.95	6.81	0.86	chr13	11187252	11188284	VIT_13s0147g00140	JGVv147.10.t01	RNase H	E3_1_26_4		Metabolism.Primary metabolism.Nucleobase. nucleoside. nucleotide. nucleic acid metabolism.Nucleic acid metabolism.RNA metabolism.RNA processing
chr13	11155668	11212670	57003	5.95	6.81	0.86	chr13	11170589	11178797	VIT_13s0147g00130		Retrovirus Pol polyprotein			Transposable elements viral and plasmid proteins.Protein from transposable element
chr13	11216974	11232406	15433	2.65	3.56	0.91	chr13	11222357	11223661	VIT_13s0147g00150	JGVv147.11.t01	TIR-NBS-LRR-TIR disease resistance protein			Diverse functions.Gene family with diverse functions.NBS-LRR superfamily
							chr13	11227624	11232119	VIT_13s0147g00160	JGVv147.12.t01	Aluminium-tolerance ALMT1	ALMT1	vv50125Porters_cat_66_to_94	Transport overview.Electrochemical Potential-driven Transporters.Porters.Aromatic Acid Exporter
chr13	11237327	11239843	2517	3.76	4.91	1.15	chr13	11236130	11244468	VIT_13s0147g00180	JGVv147.13.t01	Unknown			Unknown
chr13	11239844	11246926	7083	5.15	8.13	2.98	chr13	11236130	11244468	VIT_13s0147g00180	JGVv147.13.t01	Unknown			Unknown
chr13	11246927	11256085	9159	8.15	10.49	2.34
chr13	11256086	11261893	5808	7.26	5.43	1.83
chr13	11356188	11409311	53124	11.63	8.69	2.94	chr13	11388917	11389194	VIT_13s0101g00010	JGVv101.1.t01	ABC transporter F member 2	ABCF2	vv52010ABC_transporters	Transport overview.Macromolecule transport.Multidrug transport.Multidrug ABC transport
chr13	11409312	11462397	53086	12.87	14.35	1.48	chr13	11422843	11423465	VIT_13s0101g00020	JGVv101.2.t01	MBD9 (methyl-CPG-binding Domain 9)	MBD9_1	vv30009Flower_development vv60048PHD	Development.Reproductive development.Flower development
							chr13	11456849	11459635	VIT_13s0101g00030		Transposon			Transposable elements viral and plasmid proteins.Protein from transposable element
chr13	11810482	11826813	16332	0.62	1.47	0.85
chr13	11826814	11843074	16261	2.3	3.7	1.4
chr13	11847333	11859194	11862	2.58	4.07	1.49	chr13	11853332	11862265	VIT_13s0101g00180	JGVv101.11.t01	Protein kinase			Signaling.Signaling pathway.Protein kinase
chr13	11860439	11862525	2087	7.36	8.47	1.11	chr13	11853332	11862265	VIT_13s0101g00180	JGVv101.11.t01	Protein kinase			Signaling.Signaling pathway.Protein kinase
chr13	11862526	11881884	19359	2.28	3.9	1.62
chr13	11881885	11885253	3369	1.51	2.16	0.65
chr13	11885254	11918423	33170	2.01	3.48	1.47	chr13	11907918	11910651	VIT_13s0101g00200	PDVv101.15.t01	NADH dehydrogenase (ubiquinone) Fe-S protein 3	K03936	vv10190Oxidative_phosphorylation vv50134Primary_active_transporter_cat_D1	Metabolism.Primary metabolism.Generation of metabolite precursors and energy.Electron transport.Respiratory-chain phosphorylation
							chr13	11912349	11914211	VIT_13s0101g00220	JGVv101.13.t01	Ribosomal RNA 16S	K01977	vv23010Ribosome	Metabolism.Primary metabolism.Protein metabolism and modification.Protein synthesis.Ribosome
							chr13	11887068	11890792	VIT_13s0101g00190		Retrovirus Pol polyprotein			Transposable elements viral and plasmid proteins.Protein from transposable element
							chr13	11911480	11912348	VIT_13s0101g00210	JGVv101.12.t01	Unknown			Unknown
							chr13	11914212	11914463	VIT_13s0101g00230	JGVv101.14.t01	Unknown			Unknown
chr13	11918424	11951361	32938	4.53	7.32	2.79	chr13	11919602	11934845	VIT_13s0101g00240	JGVv101.15.t01	Cinnamyl alcohol dehydrogenase	E1_1_1_195	vv10940Phenylpropanoid_biosynthesis	Metabolism.Secondary metabolism.Phenylpropanoid metabolism.Phenylpropanoid biosynthesis
							chr13	11934886	11937033	VIT_13s0101g00250	JGVv101.16.t01	Cinnamyl alcohol dehydrogenase	E1_1_1_195	vv10940Phenylpropanoid_biosynthesis	Metabolism.Secondary metabolism.Phenylpropanoid metabolism.Phenylpropanoid biosynthesis
							chr13	11937227	11937385	VIT_13s0101g00260	JGVv101.17.t01	Cinnamyl alcohol dehydrogenase	E1_1_1_195	vv10940Phenylpropanoid_biosynthesis	Metabolism.Secondary metabolism.Phenylpropanoid metabolism.Phenylpropanoid biosynthesis
							chr13	11945204	11946629	VIT_13s0101g00280		No hit			No hit
							chr13	11940417	11940599	VIT_13s0101g00270	GSVIVT00010697001.t01	Notchless-like protein			Unclear
chr13	11996621	12004208	7588	2.36	3.93	1.57	chr13	12002049	12007928	VIT_13s0101g00310	JGVv101.21.t01	No hit			No hit
chr13	12004209	12013323	9115	4.51	7.46	2.95	chr13	12002049	12007928	VIT_13s0101g00310	JGVv101.21.t01	No hit			No hit
chr13	12013324	12024000	10677	0.76	1.89	1.13
chr13	12074398	12132178	57781	3.87	4.42	0.55	chr13	12071432	12089041	VIT_13s0101g00360	JGVv101.26.t01	Valyl-tRNA synthetase	E6_1_1_9	vv10290Valine_leucine_and_isoleucine_biosynthesis vv20970Aminoacyl-tRNA_biosynthesis	Metabolism.Primary metabolism.Amino acid metabolism.Valine. leucine. and isoleucine metabolism.Valine. leucine. and isoleucine biosynthesis
chr13	12132179	12136533	4355	1.92	2.51	0.59	chr13	12136375	12137225	VIT_13s0101g00370	JGVv101.27.t01	No hit			No hit
chr13	12136534	12143754	7221	1.73	2.28	0.55	chr13	12136375	12137225	VIT_13s0101g00370	JGVv101.27.t01	No hit			No hit
chr13	12154738	12164320	9583	2.17	3.49	1.32	chr13	12160643	12179341	VIT_13s0101g00380	JGVv101.28.t01	Vacuolar protein sorting 36 / VPS36	VPS36	vv50111Tethering_factors	Transport overview.Macromolecule transport.Protein transport.Tethering factors
chr13	12164321	12170171	5851	0.81	1.44	0.63	chr13	12160643	12179341	VIT_13s0101g00380	JGVv101.28.t01	Vacuolar protein sorting 36 / VPS36	VPS36	vv50111Tethering_factors	Transport overview.Macromolecule transport.Protein transport.Tethering factors
chr13	12170172	12179368	9197	1.67	2.47	0.8	chr13	12160643	12179341	VIT_13s0101g00380	JGVv101.28.t01	Vacuolar protein sorting 36 / VPS36	VPS36	vv50111Tethering_factors	Transport overview.Macromolecule transport.Protein transport.Tethering factors
chr13	12513944	12515038	1095	3.19	2.64	0.55
chr13	12515039	12550458	35420	5.51	6.02	0.51
chr13	14068835	14107188	38354	4.15	4.7	0.55	chr13	14094539	14095065	VIT_13s0073g00370		No hit			No hit
							chr13	14081782	14083169	VIT_13s0073g00350		Retrovirus Pol polyprotein			Transposable elements viral and plasmid proteins.Protein from transposable element
							chr13	14092076	14093545	VIT_13s0073g00360		Transposon			Transposable elements viral and plasmid proteins.Protein from transposable element
chr13	15276785	15304003	27219	7.65	11.31	3.66
chr13	15308488	15309730	1243	5.33	3.78	1.55	chr13	15304228	15312680	VIT_13s0047g00010	JGVv47.88.t01	ZIFL2 (zinc induced facilitator-like 1)	ZIFL1	vv50121Porters_cat_1_to_6	Transport overview.Electrochemical Potential-driven Transporters.Porters.Major Facilitator Superfamily.Drug:H+ Antiporter-1 (12 Spanner)
chr13	15327704	15356142	28439	7.56	9.93	2.37	chr13	15320701	15327839	VIT_13s0047g00020	JGVv47.87.t01	ZIF1 (zinc induced facilitator 1); carbohydrate transporter	ZIF1	vv50121Porters_cat_1_to_6	Transport overview.Electrochemical Potential-driven Transporters.Porters.Major Facilitator Superfamily.Drug:H+ Antiporter-1 (12 Spanner)
							chr13	15348500	15349115	VIT_13s0047g00030	JGVv47.86.t01	ZIFL1 (Zinc induced facilitator 1)	ZIFL1	vv50121Porters_cat_1_to_6	Transport overview.Electrochemical Potential-driven Transporters.Porters.Major Facilitator Superfamily.Drug:H+ Antiporter-1 (12 Spanner)
chr13	15376819	15396656	19838	10.69	11.35	0.66	chr13	15371077	15400809	VIT_13s0047g00050	JGVv47.84.t01	ZIFL1 (Zinc induced facilitator 1)	ZIFL1	vv50121Porters_cat_1_to_6	Transport overview.Electrochemical Potential-driven Transporters.Porters.Major Facilitator Superfamily.Drug:H+ Antiporter-1 (12 Spanner)
chr13	15396657	15406887	10231	8.69	9.32	0.63	chr13	15371077	15400809	VIT_13s0047g00050	JGVv47.84.t01	ZIFL1 (Zinc induced facilitator 1)	ZIFL1	vv50121Porters_cat_1_to_6	Transport overview.Electrochemical Potential-driven Transporters.Porters.Major Facilitator Superfamily.Drug:H+ Antiporter-1 (12 Spanner)
chr13	15406888	15413819	6932	8.13	9.97	1.84	chr13	15407078	15408867	VIT_13s0047g00060	JGVv47.83.t01	Pentatricopeptide (PPR) repeat-containing protein			Diverse functions.Gene family with diverse functions.Pentatricopeptide domain family
chr13	15416892	15448047	31156	8.18	8.94	0.76	chr13	15420452	15421795	VIT_13s0047g00070	JGVv47.82.t01	Pentatricopeptide (PPR) repeat			Diverse functions.Gene family with diverse functions.Pentatricopeptide domain family
							chr13	15444133	15469348	VIT_13s0047g00080	JGVv47.81.t01	ZIFL1 (Zinc induced facilitator 1)	ZIFL1	vv50121Porters_cat_1_to_6	Transport overview.Electrochemical Potential-driven Transporters.Porters.Major Facilitator Superfamily.Drug:H+ Antiporter-1 (12 Spanner)
chr13	15449573	15469762	20190	10.22	11.19	0.97	chr13	15444133	15469348	VIT_13s0047g00080	JGVv47.81.t01	ZIFL1 (Zinc induced facilitator 1)	ZIFL1	vv50121Porters_cat_1_to_6	Transport overview.Electrochemical Potential-driven Transporters.Porters.Major Facilitator Superfamily.Drug:H+ Antiporter-1 (12 Spanner)
chr13	15469763	15476042	6280	6.3	7.28	0.98
chr13	15476043	15477198	1156	11.55	9.9	1.65
chr13	16901014	16915025	14012	5.87	9.32	3.45	chr13	16901265	16912542	VIT_13s0047g00540	JGVv47.47.t01	Cinnamyl alcohol dehydrogenase	E1_1_1_195	vv10940Phenylpropanoid_biosynthesis	Metabolism.Secondary metabolism.Phenylpropanoid metabolism.Phenylpropanoid biosynthesis
							chr13	16912760	16915185	VIT_13s0047g00550	JGVv47.46.t01	Cinnamyl alcohol dehydrogenase	E1_1_1_195	vv10940Phenylpropanoid_biosynthesis	Metabolism.Secondary metabolism.Phenylpropanoid metabolism.Phenylpropanoid biosynthesis
chr13	16915026	16925340	10315	1.84	2.84	1	chr13	16912760	16915185	VIT_13s0047g00550	JGVv47.46.t01	Cinnamyl alcohol dehydrogenase	E1_1_1_195	vv10940Phenylpropanoid_biosynthesis	Metabolism.Secondary metabolism.Phenylpropanoid metabolism.Phenylpropanoid biosynthesis
							chr13	16916122	16916510	VIT_13s0047g00560	GSVIVT00027304001.t01	No hit			No hit
							chr13	16922916	16927781	VIT_13s0047g00570	PDVv47.57.t01	No hit			No hit
chr13	16925341	16927283	1943	0.74	1.46	0.72	chr13	16922916	16927781	VIT_13s0047g00570	PDVv47.57.t01	No hit			No hit
chr13	16927284	16957024	29741	2.65	3.51	0.86	chr13	16922916	16927781	VIT_13s0047g00570	PDVv47.57.t01	No hit			No hit
							chr13	16944548	16947225	VIT_13s0047g00580	JGVv47.45.t01	No hit			No hit
							chr13	16950327	16950908	VIT_13s0047g00590	GSVIVT00027300001.t01	No hit			No hit
chr13	16982328	16991219	8892	8.46	10.85	2.39	chr13	16983277	16983634	GSVIVT01027297001		No hit			No hit
							chr13	16984989	16985911	VIT_13s0047g00620	JGVv47.44.t01	No hit			No hit
							chr13	16977874	16982542	VIT_13s0047g00610	PDVv47.55.t01	SAC3/GANP			Unclear
chr13	17021154	17045241	24088	2.3	2.81	0.51	chr13	17029283	17035219	VIT_13s0047g00640	JGVv47.43.t01	No hit			No hit
chr13	17045242	17047402	2161	3.87	5.97	2.1
chr13	17047403	17048723	1321	9.29	11.46	2.17
chr13	17051867	17103078	51212	1.54	2.43	0.89	chr13	17087382	17090752	VIT_13s0047g00660		No hit			No hit
							chr13	17081088	17083057	VIT_13s0047g00650		Retrotransposable element Tf2			Transposable elements viral and plasmid proteins.Protein from transposable element
chr13	17165498	17180426	14929	2.48	3.7	1.22
chr13	17180427	17217031	36605	4.26	7.05	2.79	chr13	17180756	17187846	VIT_13s0047g00700	JGVv47.41.t01	Cinnamyl alcohol dehydrogenase	E1_1_1_195	vv10940Phenylpropanoid_biosynthesis	Metabolism.Secondary metabolism.Phenylpropanoid metabolism.Phenylpropanoid biosynthesis
chr13	17219015	17244661	25647	2.1	3.43	1.33	chr13	17227711	17238953	VIT_13s0047g00710		Retrovirus Pol polyprotein			Transposable elements viral and plasmid proteins.Protein from transposable element
chr13	17244662	17248557	3896	2.92	5.15	2.23
chr13	17254439	17265972	11534	7.32	9.32	2	chr13	17259881	17263681	VIT_13s0047g00730	GSVIVT00027276001.t01	R protein MLA10	K13475	vv34627R_proteins_from_Plant-pathogen_interaction	Response to stimulus.Stress response.Biotic stress response.Plant-pathogen interaction.R proteins from Plant-pathogen interaction
							chr13	17254754	17258001	VIT_13s0047g00720	JGVv47.40.t01	Unknown			Unknown
chr13	17298974	17311674	12701	2.53	3.37	0.84
chr13	17311675	17313169	1495	1.24	2.16	0.92
chr13	17313170	17320733	7564	4.42	7.2	2.78	chr13	17318404	17321300	VIT_13s0047g00740	GSVIVT00027270001.t01	Disease resistance protein (NBS class)			Diverse functions.Gene family with diverse functions.NBS-LRR superfamily
chr13	17320734	17322141	1408	4.49	7.01	2.52	chr13	17318404	17321300	VIT_13s0047g00740	GSVIVT00027270001.t01	Disease resistance protein (NBS class)			Diverse functions.Gene family with diverse functions.NBS-LRR superfamily
chr13	17322142	17323781	1640	4.56	9.42	4.86
chr13	17371249	17375917	4669	2.11	2.75	0.64	chr13	17358063	17371418	VIT_13s0047g00770	JGVv47.37.t01	Cinnamyl alcohol dehydrogenase	E1_1_1_195	vv10940Phenylpropanoid_biosynthesis	Metabolism.Secondary metabolism.Phenylpropanoid metabolism.Phenylpropanoid biosynthesis
							chr13	17373215	17373256	VIT_13s0047g00780	GSVIVT00027266001.t01	No hit			No hit
chr13	17394493	17397694	3202	3.8	2.29	1.51	chr13	17396787	17402689	VIT_13s0047g00790	PDVv47.43.t01	No hit			No hit
chr13	17397695	17425293	27599	2.67	3.25	0.58	chr13	17396787	17402689	VIT_13s0047g00790	PDVv47.43.t01	No hit			No hit
							chr13	17422325	17426461	VIT_13s0047g00800	JGVv47.36.t01	No hit			No hit
chr13	17425294	17436533	11240	3.8	4.46	0.66	chr13	17422325	17426461	VIT_13s0047g00800	JGVv47.36.t01	No hit			No hit
chr13	17436534	17452906	16373	4.26	6	1.74	chr13	17442747	17443614	VIT_13s0047g00810	GSVIVT00027263001.t01	No hit			No hit
chr13	17452907	17467475	14569	5.45	7.18	1.73
chr13	17470338	17474948	4611	0.45	1.7	1.25
chr13	17480642	17525329	44688	1.96	3.2	1.24	chr13	17504465	17505580	GSVIVT01027262001		No hit			No hit
							chr13	17509510	17509941	VIT_13s0047g00830	JGVv47.34.t01	No hit			No hit
							chr13	17491065	17493155	VIT_13s0047g00820		Retrotransposable element Tf2			Transposable elements viral and plasmid proteins.Protein from transposable element
chr13	17527692	17529787	2096	5.79	8.45	2.66
chr13	17566543	17582240	15698	3.13	6.54	3.41	chr13	17580601	17581074	VIT_13s0047g00910	JGVv47.28.t01	Molybdopterin biosynthesis MoaE	K03635	vv10790Folate_biosynthesis	Metabolism.Primary metabolism.Coenzyme and prosthetic group metabolism.Folate metabolism
							chr13	17581089	17581892	VIT_13s0047g00920	JGVv47.27.t01	Dihydropyrimidinase	E3_5_2_2	vv10240Pyrimidine_metabolism vv10410Beta-alanine_metabolism vv10770Pantothenate_and_CoA_biosynthesis vv50135Primary_active_transporter_cat_D3_to_E2	Metabolism.Primary metabolism.Nucleobase. nucleoside. nucleotide. nucleic acid metabolism.Nucleotide metabolism.Pyrimidine metabolism
							chr13	17571769	17572418	VIT_13s0047g00900		Retroelement			Transposable elements viral and plasmid proteins.Protein from transposable element
chr13	17582241	17585364	3124	2.11	7.8	5.69
chr13	17594502	17635190	40689	1.94	2.54	0.6
chr13	17635191	17636493	1303	1.12	2.02	0.9	chr13	17636157	17636990	GSVIVT01027249001		No hit			No hit
chr13	17636494	17689553	53060	3.86	6.43	2.57	chr13	17662275	17673534	VIT_13s0047g00940	JGVv47.26.t01	Cinnamyl alcohol dehydrogenase	E1_1_1_195	vv10940Phenylpropanoid_biosynthesis	Metabolism.Secondary metabolism.Phenylpropanoid metabolism.Phenylpropanoid biosynthesis
							chr13	17636157	17636990	GSVIVT01027249001		No hit			No hit
							chr13	17686535	17690845	VIT_13s0047g00950	JGVv47.25.t01	R protein MLA10	K13475	vv34627R_proteins_from_Plant-pathogen_interaction	Response to stimulus.Stress response.Biotic stress response.Plant-pathogen interaction.R proteins from Plant-pathogen interaction
							chr13	17645581	17654260	VIT_13s0047g00930		Transposon			Transposable elements viral and plasmid proteins.Protein from transposable element
chr13	17689554	17711825	22272	3.66	4.98	1.32	chr13	17700390	17701439	VIT_13s0047g00960	GSVIVT00027242001.t01	No hit			No hit
							chr13	17686535	17690845	VIT_13s0047g00950	JGVv47.25.t01	R protein MLA10	K13475	vv34627R_proteins_from_Plant-pathogen_interaction	Response to stimulus.Stress response.Biotic stress response.Plant-pathogen interaction.R proteins from Plant-pathogen interaction
chr13	17711826	17724557	12732	7.57	8.86	1.29
chr13	17728329	17730337	2009	2.66	5.78	3.12
chr13	17730338	17773492	43155	2.07	2.87	0.8	chr13	17762344	17764831	VIT_13s0047g00970		No hit			No hit
chr13	17775575	17799821	24247	3.34	4.33	0.99	chr13	17793709	17809027	VIT_13s0047g00990	JGVv47.23.t01	Cinnamyl alcohol dehydrogenase	E1_1_1_195	vv10940Phenylpropanoid_biosynthesis	Metabolism.Secondary metabolism.Phenylpropanoid metabolism.Phenylpropanoid biosynthesis
chr13	17775575	17799821	24247	3.34	4.33	0.99	chr13	17789759	17793522	VIT_13s0047g00980		PIF-like transposase			Transposable elements viral and plasmid proteins.Protein from transposable element
chr13	17799822	17804174	4353	7.62	12.22	4.6	chr13	17793709	17809027	VIT_13s0047g00990	JGVv47.23.t01	Cinnamyl alcohol dehydrogenase	E1_1_1_195	vv10940Phenylpropanoid_biosynthesis	Metabolism.Secondary metabolism.Phenylpropanoid metabolism.Phenylpropanoid biosynthesis
chr13	17804175	17809398	5224	4.64	6.92	2.28	chr13	17793709	17809027	VIT_13s0047g00990	JGVv47.23.t01	Cinnamyl alcohol dehydrogenase	E1_1_1_195	vv10940Phenylpropanoid_biosynthesis	Metabolism.Secondary metabolism.Phenylpropanoid metabolism.Phenylpropanoid biosynthesis
chr13	17809399	17851364	41966	2	3.04	1.04	chr13	17846226	17846729	VIT_13s0047g01000	GSVIVT00027232001.t01	No hit			No hit
chr13	17809399	17851364	41966	2	3.04	1.04	chr13	17848660	17858232	VIT_13s0047g01010	JGVv47.22.t01	R protein MLA10	K13475	vv34627R_proteins_from_Plant-pathogen_interaction	Response to stimulus.Stress response.Biotic stress response.Plant-pathogen interaction.R proteins from Plant-pathogen interaction
chr13	17851365	17857320	5956	4.96	8.44	3.48	chr13	17848660	17858232	VIT_13s0047g01010	JGVv47.22.t01	R protein MLA10	K13475	vv34627R_proteins_from_Plant-pathogen_interaction	Response to stimulus.Stress response.Biotic stress response.Plant-pathogen interaction.R proteins from Plant-pathogen interaction
chr13	17857321	17859002	1682	4.59	8.4	3.81	chr13	17848660	17858232	VIT_13s0047g01010	JGVv47.22.t01	R protein MLA10	K13475	vv34627R_proteins_from_Plant-pathogen_interaction	Response to stimulus.Stress response.Biotic stress response.Plant-pathogen interaction.R proteins from Plant-pathogen interaction
chr13	17859003	17861850	2848	1.76	3.01	1.25
chr13	17967643	17972742	5100	11.33	12.69	1.36	chr13	17909165	18008934	VIT_13s0047g01050	JGVv47.19.t01	Valine--tRNA ligase	E6_1_1_9	vv10290Valine_leucine_and_isoleucine_biosynthesis vv20970Aminoacyl-tRNA_biosynthesis	Metabolism.Primary metabolism.Amino acid metabolism.Valine. leucine. and isoleucine metabolism.Valine. leucine. and isoleucine biosynthesis
chr13	18023389	18028452	5064	4.16	5.44	1.28
chr13	18047058	18069051	21994	1.77	2.68	0.91	chr13	18052305	18069306	VIT_13s0047g01100	JGVv47.15.t01	Vacuolar protein sorting 36	VPS36	vv50111Tethering_factors	Transport overview.Macromolecule transport.Protein transport.Tethering factors
chr13	18069052	18071283	2232	1.61	2.42	0.81	chr13	18052305	18069306	VIT_13s0047g01100	JGVv47.15.t01	Vacuolar protein sorting 36	VPS36	vv50111Tethering_factors	Transport overview.Macromolecule transport.Protein transport.Tethering factors
chr13	18071284	18087603	16320	2.02	2.96	0.94
chr13	19959022	19974075	15054	9.42	11.39	1.97	chr13	19973316	19973552	VIT_13s0084g00780	JGVv84.68.t01	S-adenosylmethionine synthetase 5	E2_5_1_6	vv10271Methionine_metabolism vv10450Selenoamino_acid_metabolism	Metabolism.Primary metabolism.Amino acid metabolism.Methionine metabolism
							chr13	19960858	19961243	VIT_13s0084g00760	PDVv84.73.t01	WD repeat-containing protein 61	K12602	vv23018RNA_degradation	Metabolism.Primary metabolism.Nucleobase. nucleoside. nucleotide. nucleic acid metabolism.Nucleic acid metabolism.RNA metabolism.RNA catabolism
							chr13	19968663	19969511	VIT_13s0084g00770		No hit			No hit
chr13	19974076	19985313	11238	10.43	12.54	2.11	chr13	19977675	19994521	VIT_13s0084g00790	JGVv84.69.t01	Thioredoxin family			Cellular process.Cellular homeostasis.Cell redox homeostasis
chr13	20238097	20245357	7261	3.75	5.08	1.33	chr13	20234409	20254018	VIT_13s0139g00030	JGVv139.3.t01	R protein MLA10	K13475	vv34627R_proteins_from_Plant-pathogen_interaction	Response to stimulus.Stress response.Biotic stress response.Plant-pathogen interaction.R proteins from Plant-pathogen interaction
chr13	20245358	20274270	28913	2.13	3.7	1.57	chr13	20234409	20254018	VIT_13s0139g00030	JGVv139.3.t01	R protein MLA10	K13475	vv34627R_proteins_from_Plant-pathogen_interaction	Response to stimulus.Stress response.Biotic stress response.Plant-pathogen interaction.R proteins from Plant-pathogen interaction
							chr13	20260331	20262571	VIT_13s0139g00040		Transposon			Transposable elements viral and plasmid proteins.Protein from transposable element
							chr13	20263830	20266047	VIT_13s0139g00050		Transposon			Transposable elements viral and plasmid proteins.Protein from transposable element
chr13	20274271	20279884	5614	6.09	6.78	0.69
chr13	20296983	20313657	16675	6.97	9.64	2.67	chr13	20307027	20311255	VIT_13s0139g00090	JGVv139.8.t01	Disease resistance protein (NBS class)			Diverse functions.Gene family with diverse functions.NBS-LRR superfamily
							chr13	20299244	20306088	VIT_13s0139g00080		Retrovirus Pol polyprotein			Transposable elements viral and plasmid proteins.Protein from transposable element
chr13	20315449	20316760	1312	5.72	10.05	4.33	chr13	20315952	20322757	VIT_13s0139g00100	JGVv139.9.t01	Disease resistance protein (CC-NBS-LRR class)			Diverse functions.Gene family with diverse functions.NBS-LRR superfamily
chr13	20419351	20427253	7903	3.88	5.07	1.19	chr13	20423463	20425844	VIT_13s0139g00180	JGVv139.17.t01	Disease resistance protein (NBS class)			Diverse functions.Gene family with diverse functions.NBS-LRR superfamily
chr13	20435205	20441322	6118	3.27	4.14	0.87	chr13	20437713	20439501	VIT_13s0139g00190	JGVv139.18.t01	Disease resistance protein RGA2			Diverse functions.Gene family with diverse functions.NBS-LRR superfamily
chr13	20441323	20442910	1588	3.35	3.94	0.59
chr13	21753929	21759781	5853	4.78	5.87	1.09	chr13	21755973	21759181	VIT_13s0064g00240	JGVv64.139.t01	No hit			No hit
							chr13	21759137	21774018	GSVIVT01032183001		R protein MLA10	K13475	vv34627R_proteins_from_Plant-pathogen_interaction	Response to stimulus.Stress response.Biotic stress response.Plant-pathogen interaction.R proteins from Plant-pathogen interaction
chr13	22423429	22462702	39274	0.13	1.83	1.7	chr13	22429417	22429671	VIT_13s0064g00690	JGVv64.104.t01	No hit			No hit
							chr13	22445528	22445719	VIT_13s0064g00710	GSVIVT00032122001.t01	No hit			No hit
							chr13	22420007	22425957	VIT_13s0064g00680	JGVv64.105.t01	Retroelement pol polyprotein			Transposable elements viral and plasmid proteins.Protein from transposable element
							chr13	22440619	22441176	VIT_13s0064g00700	GSVIVT00032123001.t01	Unknown			Unknown
chr13	22622305	22624874	2570	1.92	1.41	0.51
chr13	22624875	22626487	1613	4.44	2.3	2.14
chr13	22626488	22638218	11731	9.67	5.82	3.85
chr13	22638219	22640699	2481	1.76	1.03	0.73	chr13	22638288	22638413	GSVIVT01032106001		No hit			No hit
chr13	22658203	22661133	2931	6.17	4.75	1.42
chr13	22661134	22670737	9604	11.36	6.88	4.48	chr13	22665324	22670108	VIT_13s0064g00830	PDVv64.100.t01	Disease resistance protein RGA2 (RGA2-blb)			Diverse functions.Gene family with diverse functions.NBS-LRR superfamily
chr13	23324596	23328564	3969	3.71	3.19	0.52	chr13	23328285	23330938	VIT_13s0064g01460	PDVv64.37.t01	No hit			No hit
chr13	23681300	23705200	23901	2.8	6.95	4.15	chr13	23685406	23685612	VIT_13s0064g01810	GSVIVT00031996001.t01	No hit			No hit
							chr13	23699079	23700049	VIT_13s0064g01840	JGVv64.5.t01	No hit			No hit
							chr13	23694341	23698212	VIT_13s0064g01830	JGVv64.6.t01	R protein disease resistance protein	RPROT	vv34627R_proteins_from_Plant-pathogen_interaction	Response to stimulus.Stress response.Biotic stress response.Plant-pathogen interaction.R proteins from Plant-pathogen interaction
							chr13	23700261	23704145	VIT_13s0064g01850	JGVv64.4.t01	R protein MLA10	K13475	vv34627R_proteins_from_Plant-pathogen_interaction	Response to stimulus.Stress response.Biotic stress response.Plant-pathogen interaction.R proteins from Plant-pathogen interaction
							chr13	23685654	23686049	VIT_13s0064g01820	JGVv64.7.t01	AP2-associated kinase			Signaling.Signaling pathway.Protein kinase
chr13	23705201	23707126	1926	1.09	1.94	0.85	chr13	23705466	23712420	VIT_13s0064g01860	JGVv64.3.t01	No hit			No hit
chr13	23718684	23721799	3116	2.25	4.75	2.5	chr13	23721405	23723651	VIT_13s0064g01880	GSVIVT00031990001.t01	No hit			No hit
							chr13	23714917	23720855	VIT_13s0064g01870	JGVv64.2.t01	R protein MLA10	K13475	vv34627R_proteins_from_Plant-pathogen_interaction	Response to stimulus.Stress response.Biotic stress response.Plant-pathogen interaction.R proteins from Plant-pathogen interaction
chr13	23721800	23730503	8704	0	3.71	3.71	chr13	23721405	23723651	VIT_13s0064g01880	GSVIVT00031990001.t01	No hit			No hit
chr13	23730504	23740696	10193	5.45	9.82	4.37	chr13	23736941	23738759	VIT_13s0064g01890		No hit			No hit
chr13_random	455874	461295	5422	4.43	3.41	1.02
chr13_random	626129	629450	3322	5.2	6.47	1.27	chr13_random	625579	628608	VIT_13s0067g01140	JGVv112.38.t01	Transcription factor related			Unclear
chr13_random	710737	725172	14436	4.98	5.54	0.56	chr13_random	709334	713508	VIT_13s0067g01230	JGVv112.40.t01	AP2-associated kinase			Signaling.Signaling pathway.Protein kinase
							chr13_random	719706	729946	VIT_13s0067g01260	JGVv112.41.t01	SAC3/GANP			Unclear
							chr13_random	719747	730094	GSVIVT01012432001		SAC3/GANP			Unclear
chr13_random	757204	758354	1151	9.06	10.78	1.72	chr13_random	757223	770611	VIT_13s0067g01330		Ribonuclease H			Transposable elements viral and plasmid proteins.Protein from transposable element
chr13_random	1331382	1336544	5163	11.08	11.93	0.85	chr13_random	1328850	1334085	VIT_13s0067g02430	JGVv221.3.t01	R protein MLA10	K13475	vv34627R_proteins_from_Plant-pathogen_interaction	Response to stimulus.Stress response.Biotic stress response.Plant-pathogen interaction.R proteins from Plant-pathogen interaction
chr13_random	1392841	1395303	2463	6.11	7.3	1.19	chr13_random	1385233	1395223	VIT_13s0067g02550	JGVv221.7.t01	Transcription factor related			Unclear
chr13_random	1419332	1425772	6441	5.4	6.16	0.76	chr13_random	1414772	1425866	VIT_13s0067g02620	JGVv221.11.t01	SAC3/GANP			Unclear
chr13_random	2482994	2498436	15443	9.97	15.85	5.88	chr13_random	2494432	2508192	VIT_13s0019g00470	JGVv123.43.t01	No hit			No hit
							chr13_random	2484308	2493960	VIT_13s0019g00450	GSVIVT00013534001.t01	R protein MLA10	K13475	vv34627R_proteins_from_Plant-pathogen_interaction	Response to stimulus.Stress response.Biotic stress response.Plant-pathogen interaction.R proteins from Plant-pathogen interaction
chr13_random	3231385	3232464	1080	4.81	6.04	1.23
chr13_random	3252579	3266417	13839	8.66	6.31	2.35	chr13_random	3258371	3265810	VIT_13s0019g01950	JGVv143.51.t01	R protein MLA10	K13475	vv34627R_proteins_from_Plant-pathogen_interaction	Response to stimulus.Stress response.Biotic stress response.Plant-pathogen interaction.R proteins from Plant-pathogen interaction
chr14	2119644	2150469	30826	6.08	7.98	1.9	chr14	2093877	2120417	VIT_14s0060g02470	GSVIVT00031108001.t01	Unknown			Unknown
							chr14	2129795	2148385	VIT_14s0060g02480	GSVIVT00031107001.t01	Unknown			Unknown
chr14	2814539	2815562	1024	2.53	3.1	0.57	chr14	2814506	2816124	VIT_14s0128g00120	JGVv128.12.t01	Ring-H2 finger protein ATL3B	VVL3B	vv60078Other_zf-C3HC4	Regulation overview.Regulation of gene expression.Regulation of transcription.Transcription factor.Zinc finger C3HC4 family transcription factor
chr14	3114144	3121105	6962	8.84	7.61	1.23	chr14	3116018	3117014	VIT_14s0128g00500	JGVv128.50.t01	No hit			No hit
							chr14	3117457	3125237	VIT_14s0128g00510	JGVv128.51.t01	Protein kinase Xa21	K13437	vv34626Plant-pathogen_interaction	Response to stimulus.Stress response.Biotic stress response.Plant-pathogen interaction
chr14	3148044	3155536	7493	8.99	7.78	1.21	chr14	3154938	3155144	VIT_14s0128g00560	GSVIVT00000059001.t01	No hit			No hit
							chr14	3148999	3152738	VIT_14s0128g00550	JGVv128.54.t01	Protein kinase Xa21	K13437	vv34626Plant-pathogen_interaction	Response to stimulus.Stress response.Biotic stress response.Plant-pathogen interaction
chr14	3158368	3160802	2435	3.44	4.69	1.25	chr14	3159738	3160725	VIT_14s0128g00570	JGVv128.55.t01	Germin			Metabolism.Primary metabolism.Generation of metabolite precursors and energy.Storage proteins
chr14	3162836	3168187	5352	6.79	7.41	0.62	chr14	3164837	3166186	VIT_14s0128g00580		No hit			No hit
chr14	3210309	3213292	2984	8.8	6.91	1.89	chr14	3211437	3212285	VIT_14s0128g00680	JGVv128.63.t01	Germin			Metabolism.Primary metabolism.Generation of metabolite precursors and energy.Storage proteins
chr14	3511768	3518654	6887	2.08	4.95	2.87	chr14	3515345	3517100	VIT_14s0128g00970	JGVv128.90.t01	Germin-like protein 3 [Vitis vinifera]			Metabolism.Primary metabolism.Generation of metabolite precursors and energy.Storage proteins
							chr14	3517584	3518384	VIT_14s0128g00980	JGVv128.91.t01	Germin-like protein 3 [Vitis vinifera]			Metabolism.Primary metabolism.Generation of metabolite precursors and energy.Storage proteins
chr14	3518655	3531376	12722	1.52	2.95	1.43	chr14	3521408	3522218	VIT_14s0128g00990	JGVv128.92.t01	Germin-like protein 3 [Vitis vinifera]			Metabolism.Primary metabolism.Generation of metabolite precursors and energy.Storage proteins
							chr14	3525107	3528061	VIT_14s0128g00995		RUB1 conjugating enzyme	K10579	vv24120Ubiquitin_mediated_proteolysis vv30003Auxin_signaling	Metabolism.Primary metabolism.Protein metabolism and modification.Proteolysis.cytoplasmic and nuclear protein degradation.Ubiquitin-mediated proteolysis
chr14	3620211	3654787	34577	0.53	1.22	0.69	chr14	3621623	3634474	VIT_14s0030g00040	JGVv30.176.t01	Disease resistance protein (CC-NBS-LRR class)			Diverse functions.Gene family with diverse functions.NBS-LRR superfamily
							chr14	3643935	3647029	VIT_14s0030g00050		No hit			No hit
chr14	3654788	3655918	1131	2.17	4.14	1.97
chr14	3655919	3681471	25553	0.66	1.75	1.09	chr14	3679285	3679996	VIT_14s0030g00070		No hit			No hit
							chr14	3665420	3666185	VIT_14s0030g00060		Retrovirus Pol polyprotein			Transposable elements viral and plasmid proteins.Protein from transposable element
chr14	3840412	3864472	24061	1.37	2.28	0.91
chr14	3866035	3885343	19309	2.18	3.11	0.93
chr14	5111970	5147157	35188	1.61	2.18	0.57	chr14	5138534	5170417	VIT_14s0030g00880	PDVv30.122.t01	No hit			No hit
chr14	5197941	5200798	2858	4.4	6.2	1.8	chr14	5197010	5198508	VIT_14s0030g00910	GSVIVT00021953001.t01	SOD Cu/Zn superoxide dismutase	K04565	vv44146Peroxisome	Cellular process.Cellular component organization and biogenesis.Organelle organization and biogenesis.Peroxisome organization and biogenesis.Peroxisome membrane organization and biogenesis
chr14	5200799	5202056	1258	4.64	7.22	2.58
chr14	5242976	5244256	1281	11.39	0	11.39
chr14	5244257	5249139	4883	8.98	1.71	7.27	chr14	5248944	5251741	VIT_14s0030g00950	JGVv30.111.t01	SOD Cu/Zn superoxide dismutase	K04565	vv44146Peroxisome	Cellular process.Cellular component organization and biogenesis.Organelle organization and biogenesis.Peroxisome organization and biogenesis.Peroxisome membrane organization and biogenesis
chr14	5274473	5279693	5221	0.62	1.23	0.61	chr14	5254285	5275694	VIT_14s0030g00960	JGVv30.110.t01	R protein MLA10	K13475	vv34627R_proteins_from_Plant-pathogen_interaction	Response to stimulus.Stress response.Biotic stress response.Plant-pathogen interaction.R proteins from Plant-pathogen interaction
chr14	5404712	5431292	26581	3.15	3.73	0.58
chr14	5434312	5466304	31993	1.26	2.34	1.08	chr14	5431652	5466138	VIT_14s0030g01060	PDVv30.111.t01	No hit			No hit
chr14	5536678	5551003	14326	1.97	2.48	0.51	chr14	5535278	5542314	VIT_14s0030g01140		No hit			No hit
							chr14	5548513	5549936	VIT_14s0030g01150	JGVv30.98.t01	No hit			No hit
chr14	5551004	5552777	1774	2.84	2.19	0.65	chr14	5552260	5557543	VIT_14s0030g01160	JGVv30.97.t01	R protein disease resistance protein	RPROT	vv34627R_proteins_from_Plant-pathogen_interaction	Response to stimulus.Stress response.Biotic stress response.Plant-pathogen interaction.R proteins from Plant-pathogen interaction
chr14	6021999	6046008	24010	3.88	3.28	0.6	chr14	6023742	6026153	VIT_14s0030g01430	PDVv30.88.t01	GCN5 N-acetyltransferase (GNAT)	GCN5_27	vv60082GNAT	Regulation overview.Regulation of gene expression.Regulation of transcription.Transcription factor.GNAT
							chr14	6026362	6048716	VIT_14s0030g01440	JGVv30.80.t01	EDR1 (Enhanced disease resistance 1)			Signaling.Signaling pathway.Protein kinase
chr14	6058676	6063104	4429	17.65	11.76	5.89	chr14	6058919	6069352	VIT_14s0030g01460		Unknown protein			Unknown
chr14	6063105	6080091	16987	4.74	3.06	1.68	chr14	6077849	6092608	VIT_14s0030g01480	JGVv30.76.t01	Cysteine synthase	E2_5_1_47	vv10272Cysteine_metabolism vv10450Selenoamino_acid_metabolism vv10920Sulfur_metabolism	Metabolism.Primary metabolism.Amino acid metabolism.Cysteine metabolism.Cysteine biosynthesis
							chr14	6071198	6072331	VIT_14s0030g01470	JGVv30.77.t01	Late embryogenesis abundant protein D-34 (LEA D-34)			Response to stimulus.Stress response.Abiotic stress response.Desiccation stress response
							chr14	6058919	6069352	VIT_14s0030g01460		Unknown protein			Unknown
chr14	6084994	6088537	3544	2.03	1.3	0.73	chr14	6077849	6092608	VIT_14s0030g01480	JGVv30.76.t01	Cysteine synthase	E2_5_1_47	vv10272Cysteine_metabolism vv10450Selenoamino_acid_metabolism vv10920Sulfur_metabolism	Metabolism.Primary metabolism.Amino acid metabolism.Cysteine metabolism.Cysteine biosynthesis
chr14	6088538	6092513	3976	7.67	5.1	2.57	chr14	6077849	6092608	VIT_14s0030g01480	JGVv30.76.t01	Cysteine synthase	E2_5_1_47	vv10272Cysteine_metabolism vv10450Selenoamino_acid_metabolism vv10920Sulfur_metabolism	Metabolism.Primary metabolism.Amino acid metabolism.Cysteine metabolism.Cysteine biosynthesis
chr14	6418802	6427637	8836	5.8	4.71	1.09	chr14	6419299	6420660	VIT_14s0030g01630	JGVv30.64.t01	Proteasome 20S alpha subunit B	K02726a	vv23050Proteasome	Metabolism.Primary metabolism.Protein metabolism and modification.Proteolysis.cytoplasmic and nuclear protein degradation.Ubiquitin-mediated proteolysis.Proteasome
chr14	7036283	7044105	7823	3	2.22	0.78	chr14	7031749	7048373	VIT_14s0030g02010	JGVv30.30.t01	Auxin-induced protein PCNT115	AUXREG	vv30003Auxin_signaling	Signaling.Hormone Signaling.Auxin Signaling.Auxin-mediated Signaling pathway
chr14	7057761	7060635	2875	1.71	0.88	0.83	chr14	7051605	7058370	VIT_14s0030g02020	JGVv30.29.t01	Aldo/keto reductase	E1_1_1_21	vv10040Pentose_glucuronate_interconversion vv10051Fructose_and_mannose_metabolism vv10052Galactose_metabolism vv10561Glycerolipid_metabolism vv10620Pyruvate_metabolism	Metabolism.Primary metabolism.Carbohydrate metabolism.Monosaccharide metabolism.Pentose glucuronate interconversion
chr14	7212162	7253124	40963	3.91	4.94	1.03	chr14	7249077	7252898	VIT_14s0030g02140	JGVv30.17.t01	Cellulose synthase CSLD1	E2_4_1_12_CSLD1	vv40006Cell_wall	Cellular process.Cellular component organization and biogenesis.Cell wall organization and biogenesis.Cell wall metabolism.Cell wall biosynthesis.Cellulose biosynthesis
							chr14	7237703	7238406	VIT_14s0030g02130	JGVv30.18.t01	Anthocyaninless2 (ANL2)	ANL2_3	vv60034HB	Regulation overview.Regulation of gene expression.Regulation of transcription.Transcription factor.Homeobox domain family transcription factor
							chr14	7216714	7218057	VIT_14s0030g02120		RNA-directed DNA polymerase			Transposable elements viral and plasmid proteins.Protein from transposable element
chr14	7457469	7480188	22720	3.98	4.83	0.85	chr14	7456385	7459737	VIT_14s0030g02260	JGVv30.6.t01	Pentatricopeptide (PPR) repeat-containing protein			Diverse functions.Gene family with diverse functions.Pentatricopeptide domain family
							chr14	7465387	7470811	VIT_14s0030g02280	JGVv30.4.t01	Pentatricopeptide (PPR) repeat-containing protein			Diverse functions.Gene family with diverse functions.Pentatricopeptide domain family
							chr14	7472834	7474471	VIT_14s0030g02290	JGVv30.3.t01	Pentatricopeptide (PPR) repeat			Diverse functions.Gene family with diverse functions.Pentatricopeptide domain family
							chr14	7461526	7464000	VIT_14s0030g02270		Ribonuclease H			Transposable elements viral and plasmid proteins.Protein from transposable element
chr14	8105981	8128890	22910	0.73	1.26	0.53	chr14	8127494	8130815	VIT_14s0081g00360	JGVv81.42.t01	Ankyrin repeat	K10380	vv50108Accessory_factors_involved_in_transport	Transport overview.Accessory factors involved in transport.Auxiliary transport proteins.Ankyrin
chr14	9295098	9298606	3509	4.68	6.37	1.69	chr14	9292849	9305827	VIT_14s0081g00790	JGVv81.4.t01	Cc-nbs-lrr resistance protein			Diverse functions.Gene family with diverse functions.NBS-LRR superfamily
chr14	9298607	9315348	16742	5.26	4.43	0.83	chr14	9292849	9305827	VIT_14s0081g00790	JGVv81.4.t01	Cc-nbs-lrr resistance protein			Diverse functions.Gene family with diverse functions.NBS-LRR superfamily
							chr14	9306048	9317036	VIT_14s0081g00800	JGVv81.3.t01	R protein PRF disease resistance protein	K13453	vv34627R_proteins_from_Plant-pathogen_interaction	Response to stimulus.Stress response.Biotic stress response.Plant-pathogen interaction.R proteins from Plant-pathogen interaction
chr14	9315349	9316463	1115	8.33	5.79	2.54	chr14	9306048	9317036	VIT_14s0081g00800	JGVv81.3.t01	R protein PRF disease resistance protein	K13453	vv34627R_proteins_from_Plant-pathogen_interaction	Response to stimulus.Stress response.Biotic stress response.Plant-pathogen interaction.R proteins from Plant-pathogen interaction
chr14	9441699	9446190	4492	5.4	3.29	2.11
chr14	9446191	9448447	2257	5.48	4.26	1.22
chr14	9448448	9459659	11212	2.31	1.79	0.52
chr14	9459660	9469841	10182	6.99	5.44	1.55	chr14	9463706	9470147	VIT_14s0036g00070	JGVv36.110.t01	R protein PRF disease resistance protein	K13453	vv34627R_proteins_from_Plant-pathogen_interaction	Response to stimulus.Stress response.Biotic stress response.Plant-pathogen interaction.R proteins from Plant-pathogen interaction
chr14	9469842	9470984	1143	7.89	5.18	2.71	chr14	9463706	9470147	VIT_14s0036g00070	JGVv36.110.t01	R protein PRF disease resistance protein	K13453	vv34627R_proteins_from_Plant-pathogen_interaction	Response to stimulus.Stress response.Biotic stress response.Plant-pathogen interaction.R proteins from Plant-pathogen interaction
chr14	9538499	9556537	18039	4.39	3.12	1.27	chr14	9538593	9539144	VIT_14s0036g00110	PDVv36.133.t01	No hit			No hit
chr14	9584533	9586806	2274	7.65	5.57	2.08	chr14	9575313	9587255	VIT_14s0036g00120	JGVv36.106.t01	RPS2 (resistant to p. syringae 2)	K13459	vv34626Plant-pathogen_interaction	Response to stimulus.Stress response.Biotic stress response.Plant-pathogen interaction
chr14	9626576	9628597	2022	1.42	2.04	0.62
chr14	9628598	9635026	6429	1.65	0.89	0.76
chr14	9694852	9702963	8112	5.92	4.61	1.31	chr14	9698522	9699325	VIT_14s0036g00230	GSVIVT00023558001.t01	Microtubule associated protein (MAP65/ASE1) pleiade	PLEIADE	vv44810Regulation_of_actin_cytoskeleton	Cellular process.Cellular component organization and biogenesis.Cytoskeleton organization and biogenesis.Microtubule organization and biogenesis.Microtubule-driven movement
							chr14	9701598	9707217	VIT_14s0036g00240	JGVv36.101.t01	CC-NBS-LRR class			Diverse functions.Gene family with diverse functions.NBS-LRR superfamily
chr14	9771563	9779379	7817	6.85	4.9	1.95	chr14	9771968	9779302	VIT_14s0036g00310	JGVv36.95.t01	RPS2 (resistant to p. syringae 2)	K13459	vv34626Plant-pathogen_interaction	Response to stimulus.Stress response.Biotic stress response.Plant-pathogen interaction
chr14	12039089	12040995	1907	1.48	3.75	2.27
chr14	12327132	12332080	4949	1.77	2.45	0.68
chr14	13061238	13078240	17003	8.93	6.68	2.25
chr14	14468186	14528640	60455	2.86	1.91	0.95	chr14	14467224	14468532	VIT_14s0006g00530	PDVv6.45.t01	No hit			No hit
							chr14	14525197	14527154	VIT_14s0006g00550		No hit			No hit
							chr14	14484161	14500452	VIT_14s0006g00540		Retrotransposable element Tf2			Transposable elements viral and plasmid proteins.Protein from transposable element
chr14	15897555	15898692	1138	0.07	1.82	1.75
chr14	15898693	15923369	24677	0	2.91	2.91	chr14	15900644	15909370	VIT_14s0006g00930		No hit			No hit
chr14	15923370	15963364	39995	0.11	3.24	3.13	chr14	15957380	15963786	VIT_14s0006g00950		No hit			No hit
							chr14	15947711	15950980	VIT_14s0006g00940		Transposon			Transposable elements viral and plasmid proteins.Protein from transposable element
chr14	15963365	15979856	16492	0.03	3.17	3.14	chr14	15957380	15963786	VIT_14s0006g00950		No hit			No hit
chr14	15979857	15987446	7590	0.42	3.69	3.27
chr14	16982717	16984304	1588	2.04	2.93	0.89	chr14	16965803	17003200	VIT_14s0006g01320	PDVv6.107.t01	No hit			No hit
chr14	16993348	17054525	61178	0.35	1.36	1.01	chr14	16965803	17003200	VIT_14s0006g01320	PDVv6.107.t01	No hit			No hit
							chr14	17030111	17044103	VIT_14s0006g01330	PDVv6.108.t01	No hit			No hit
chr14	18806905	18813192	6288	4.05	5	0.95	chr14	18806378	18809469	VIT_14s0006g01970	JGVv6.114.t01	Auxin efflux carrier family	AUXEFF	vv50004Auxin_transport vv50125Porters_cat_66_to_94	Signaling.Hormone Signaling.Auxin Signaling.Auxin transport
chr14	18813193	18825069	11877	10.36	6.5	3.86
chr14	20101610	20103737	2128	4.25	4.99	0.74	chr14	20100734	20103986	VIT_14s0006g02490	JGVv6.152.t01	ATP binding protein			Unknown
chr14	20532193	20539464	7272	1.64	0.45	1.19
chr14	20539465	20561299	21835	3.43	0.96	2.47
chr14	23165712	23177853	12142	3.96	4.48	0.52	chr14	23160685	23194222	VIT_14s0083g00960	JGVv83.84.t01	Auxin transport protein (BIG)	BIG	vv50004Auxin_transport	Signaling.Hormone Signaling.Auxin Signaling.Auxin transport
chr14	23881064	23888024	6961	7.28	9.49	2.21	chr14	23881720	23882456	VIT_14s0068g00180		Retroelement			Transposable elements viral and plasmid proteins.Protein from transposable element
chr14	25933399	25941691	8293	3.91	3.32	0.59	chr14	25940027	25942698	VIT_14s0171g00060	JGVv171.4.t01	Disease resistance protein	K13466	vv34626Plant-pathogen_interaction	Response to stimulus.Stress response.Biotic stress response
chr14	25943442	25952004	8563	4.66	3.59	1.07	chr14	25945841	25946776	VIT_14s0171g00070	JGVv171.5.t01	Hcr2-0B			Response to stimulus.Stress response.Biotic stress response
chr15	1441339	1446769	5431	2.43	5.49	3.06
chr15	1446770	1450604	3835	2.41	3.88	1.47	chr15	1449761	1451685	VIT_15s0024g00750		No hit			No hit
chr15	1450605	1459002	8398	3.96	6.41	2.45	chr15	1449761	1451685	VIT_15s0024g00750		No hit			No hit
							chr15	1455845	1459049	VIT_15s0024g00760	JGVv24.85.t01	No hit			No hit
chr15	1459003	1470635	11633	3.7	7.43	3.73	chr15	1455845	1459049	VIT_15s0024g00760	JGVv24.85.t01	No hit			No hit
chr15	1470636	1488708	18073	10.64	13.06	2.42
chr15	1745698	1746825	1128	2.75	3.77	1.02	chr15	1744751	1752155	VIT_15s0024g00880		No hit			No hit
chr15	4573537	4574595	1059	14.85	15.98	1.13	chr15	4573618	4576653	GSVIVT01026670001		Carboxyl-terminal peptidase			Metabolism.Primary metabolism.Protein metabolism and modification.Proteolysis.Peptidase-mediated proteolysis
chr15	4605769	4606927	1159	5.33	4.18	1.15	chr15	4604899	4611593	VIT_15s0045g00060	JGVv45.5.t01	Cytokinesis Sec1 protein (KEULE)	KEULE	vv24130SNARE_interactions_in_vesicular_transport vv44110Cell_cycle vv50111Tethering_factors	Cellular process.Cellular transport.Protein trafficking.Vesicle-mediated trafficking.SNARE interactions in vesicular transport
chr15	4636078	4645629	9552	22.02	26.07	4.05	chr15	4641513	4642300	VIT_15s0045g00090	JGVv45.6.t01	ABC transporter C member 9	K05033	vv52010ABC_transporters	Transport overview.Macromolecule transport.Multidrug transport.Multidrug ABC transport
chr15	4645630	4733946	88317	30.72	28.24	2.48	chr15	4647926	4648587	VIT_15s0045g00110	JGVv45.8.t01	Ribosomal protein L4e RPL4D	K02930	vv23010Ribosome	Metabolism.Primary metabolism.Protein metabolism and modification.Protein synthesis.Ribosome
							chr15	4645942	4646310	VIT_15s0045g00100	JGVv45.7.t01	No hit			No hit
							chr15	4649876	4652160	VIT_15s0045g00120	PDVv45.12.t01	No hit			No hit
							chr15	4658637	4699316	VIT_15s0045g00130	JGVv45.9.t01	No hit			No hit
							chr15	4704955	4705092	VIT_15s0045g00140	GSVIVT00026680001.t01	No hit			No hit
							chr15	4709240	4711891	VIT_15s0045g00150	JGVv45.10.t01	No hit			No hit
							chr15	4712047	4714860	VIT_15s0045g00160	GSVIVT00026682001.t01	No hit			No hit
chr15	5356215	5393721	37507	3.85	5.46	1.61	chr15	5388307	5392653	VIT_15s0045g00530	JGVv45.41.t01	DNA replication factor C complex subunit 3	K10756	vv23030DNA_replication vv23420Nucleotide_excision_repair vv23430Mismatch_repair	Metabolism.Primary metabolism.Nucleobase. nucleoside. nucleotide. nucleic acid metabolism.Nucleic acid metabolism.DNA metabolism.DNA replication
							chr15	5360449	5361343	VIT_15s0045g00510		No hit			No hit
							chr15	5383046	5385772	VIT_15s0045g00520	JGVv45.40.t01	No hit			No hit
							chr15	5393038	5449699	VIT_15s0045g00540	JGVv45.42.t01	Vesicle coat complex COPII. subunit SEC23	K14006	vv24141Protein_processing_in_endoplasmic_reticulum vv50110Protein_coat	Transport overview.Macromolecule transport.Protein transport.Protein coat
chr15	5712735	5842231	129497	5.85	7.58	1.73	chr15	5794583	5795562	VIT_15s0045g00730	JGVv45.56.t01	No hit			No hit
							chr15	5754521	5768973	VIT_15s0045g00710	JGVv45.54.t01	R protein disease resistance protein	RPROT	vv34627R_proteins_from_Plant-pathogen_interaction	Response to stimulus.Stress response.Biotic stress response.Plant-pathogen interaction.R proteins from Plant-pathogen interaction
							chr15	5748312	5749546	VIT_15s0045g00700		Retrovirus Pol polyprotein			Transposable elements viral and plasmid proteins.Protein from transposable element
							chr15	5773987	5781665	VIT_15s0045g00720		Transposon			Transposable elements viral and plasmid proteins.Protein from transposable element
							chr15	5828619	5833752	VIT_15s0045g00740		Transposon			Transposable elements viral and plasmid proteins.Protein from transposable element
chr15	6046533	6069110	22578	22.93	29.77	6.84	chr15	6067795	6069043	VIT_15s0045g00940	JGVv45.70.t01	No hit			No hit
							chr15	6043582	6049763	VIT_15s0045g00920	JGVv45.68.t01	R protein PRF disease resistance protein	K13453	vv34627R_proteins_from_Plant-pathogen_interaction	Response to stimulus.Stress response.Biotic stress response.Plant-pathogen interaction.R proteins from Plant-pathogen interaction
							chr15	6060157	6060777	VIT_15s0045g00930	JGVv45.69.t01	Unknown			Unknown
chr15	6069111	6092016	22906	2.85	4.03	1.18	chr15	6073242	6074220	VIT_15s0045g00950	GSVIVT00026746001.t01	No hit			No hit
							chr15	6077732	6079660	VIT_15s0045g00960		Retrovirus Pol polyprotein			Transposable elements viral and plasmid proteins.Protein from transposable element
chr15	6092017	6104837	12821	3.63	5.47	1.84
chr15	6104838	6128351	23514	7.16	12.13	4.97	chr15	6121922	6123715	VIT_15s0045g00980	JGVv45.72.t01	R protein PRF disease resistance protein	K13453	vv34627R_proteins_from_Plant-pathogen_interaction	Response to stimulus.Stress response.Biotic stress response.Plant-pathogen interaction.R proteins from Plant-pathogen interaction
							chr15	6110044	6110541	VIT_15s0045g00970		Transposon			Transposable elements viral and plasmid proteins.Protein from transposable element
chr15	6128352	6151566	23215	8.72	12.85	4.13	chr15	6146148	6148313	VIT_15s0045g00990		Retrovirus Pol polyprotein			Transposable elements viral and plasmid proteins.Protein from transposable element
							chr15	6148461	6150044	VIT_15s0045g01000		Retrovirus Pol polyprotein			Transposable elements viral and plasmid proteins.Protein from transposable element
chr15	6260421	6296850	36430	3.39	4.14	0.75	chr15	6270903	6271719	VIT_15s0045g01070		No hit			No hit
							chr15	6285041	6288919	GSVIVT01026757001		No hit			No hit
chr15	6405987	6443791	37805	3.81	5.01	1.2	chr15	6436366	6464925	VIT_15s0045g01110	JGVv45.80.t01	Pre-mRNA splicing factor cwc22			Metabolism.Primary metabolism.Nucleobase. nucleoside. nucleotide. nucleic acid metabolism.Nucleic acid metabolism.RNA metabolism.RNA processing.mRNA processing.mRNA splicing
							chr15	6414419	6422117	VIT_15s0045g01100		Transposon CACTA			Transposable elements viral and plasmid proteins.Protein from transposable element
chr15	6443792	6470670	26879	3.34	3.91	0.57	chr15	6466627	6478637	VIT_15s0045g01120	JGVv45.81.t01	6-phosphofructokinase	E2_7_1_11	vv10010Glycolysis vv10030Pentose_phosphate vv10051Fructose_and_mannose_metabolism	Metabolism.Primary metabolism.Carbohydrate metabolism.Glycolysis Gluconeogenesis
							chr15	6436366	6464925	VIT_15s0045g01110	JGVv45.80.t01	Pre-mRNA splicing factor cwc22			Metabolism.Primary metabolism.Nucleobase. nucleoside. nucleotide. nucleic acid metabolism.Nucleic acid metabolism.RNA metabolism.RNA processing.mRNA processing.mRNA splicing
chr15	14189534	14197425	7892	3.3	3.82	0.52	chr15	14171245	14194374	VIT_15s0048g00120	JGVv48.269.t01	Unknown			Unknown
chr15	14262563	14284959	22397	1.56	0.93	0.63	chr15	14278346	14279564	VIT_15s0048g00170	JGVv48.266.t01	H(+)-ATPase 4 AHA4	K01535	vv10190Oxidative_phosphorylation vv50131Primary_active_transporter_cat_A2_to_A4	Metabolism.Primary metabolism.Generation of metabolite precursors and energy.Electron transport.Respiratory-chain phosphorylation
chr15	14423345	14442769	19425	2.05	1.37	0.68	chr15	14426706	14436333	VIT_15s0048g00300	JGVv48.255.t01	Phosphotransferase KptA/Tpt1	K07559		Metabolism.Primary metabolism.Nucleobase. nucleoside. nucleotide. nucleic acid metabolism.Nucleic acid metabolism.RNA metabolism.rRNA metabolism
							chr15	14440167	14447252	VIT_15s0048g00310	JGVv48.254.t01	Unknown protein			Unknown
chr15	14477789	14486823	9035	2.58	4.62	2.04	chr15	14478207	14483443	VIT_15s0048g00350	JGVv48.250.t01	3-phosphoshikimate 1-carboxyvinyltransferase. chloroplast precursor	E2_5_1_19	vv10400Phenylalanine_tyrosine_and_tryptophan_biosynthesis	Metabolism.Primary metabolism.Amino acid metabolism.Aromatic amino acid metabolism.Aromatic amino acid biosynthesis
							chr15	14483444	14493269	VIT_15s0048g00360	JGVv48.249.t01	5-enolpyruvylshikimate 3-phosphate synthase	E2_5_1_19	vv10400Phenylalanine_tyrosine_and_tryptophan_biosynthesis	Metabolism.Primary metabolism.Amino acid metabolism.Aromatic amino acid metabolism.Aromatic amino acid biosynthesis
chr15	14486824	14488478	1655	0.83	2.56	1.73	chr15	14483444	14493269	VIT_15s0048g00360	JGVv48.249.t01	5-enolpyruvylshikimate 3-phosphate synthase	E2_5_1_19	vv10400Phenylalanine_tyrosine_and_tryptophan_biosynthesis	Metabolism.Primary metabolism.Amino acid metabolism.Aromatic amino acid metabolism.Aromatic amino acid biosynthesis
chr15	14488479	14501394	12916	2.54	4.91	2.37	chr15	14483444	14493269	VIT_15s0048g00360	JGVv48.249.t01	5-enolpyruvylshikimate 3-phosphate synthase	E2_5_1_19	vv10400Phenylalanine_tyrosine_and_tryptophan_biosynthesis	Metabolism.Primary metabolism.Amino acid metabolism.Aromatic amino acid metabolism.Aromatic amino acid biosynthesis
chr15	14501395	14505724	4330	1.79	3.24	1.45
chr15	15571037	15589738	18702	6.35	4.49	1.86	chr15	15569038	15571165	VIT_15s0048g01430	JGVv48.148.t01	24-sterol C-methyltransferase	E2_1_1_41	vv10100Biosynthesis_of_steroids vv50004Auxin_transport	Metabolism.Primary metabolism.Lipid metabolism.Steroid metabolism.Steroid biosynthesis.Sterol biosynthesis
							chr15	15573142	15574026	VIT_15s0048g01440	JGVv48.147.t01	Geraniol 10-hydroxylase	G10H	vv10902Monoterpenoid_biosynthesis	Metabolism.Secondary metabolism.Terpenoid metabolism.Monoterpenoid metabolism.Monoterpenoid biosynthesis
							chr15	15582333	15582997	VIT_15s0048g01450	JGVv48.146.t01	No hit			No hit
chr15	15732265	15738401	6137	1.59	0.58	1.01	chr15	15730371	15740256	VIT_15s0048g01590	JGVv48.133.t01	CYP76B1			Metabolism.Cellular metabolism.Oxidation reduction.Cytochrome P450 oxidoreductase
chr15	15738402	15758148	19747	3.18	1.91	1.27	chr15	15730371	15740256	VIT_15s0048g01590	JGVv48.133.t01	CYP76B1			Metabolism.Cellular metabolism.Oxidation reduction.Cytochrome P450 oxidoreductase
							chr15	15741593	15744038	VIT_15s0048g01600	JGVv48.132.t01	Geraniol 10-hydroxylase	G10H	vv10902Monoterpenoid_biosynthesis	Metabolism.Secondary metabolism.Terpenoid metabolism.Monoterpenoid metabolism.Monoterpenoid biosynthesis
							chr15	15751441	15761968	VIT_15s0048g01605		No hit			No hit
chr15	15758149	15768244	10096	1.51	0.94	0.57	chr15	15751441	15761968	VIT_15s0048g01605		No hit			No hit
chr15	16106370	16120222	13853	2.52	1.84	0.68	chr15	16098098	16109673	VIT_15s0048g01980	JGVv48.96.t01	COP9 signalosome complex subunit 1			Metabolism.Primary metabolism.Protein metabolism and modification.Proteolysis.cytoplasmic and nuclear protein degradation.Ubiquitin-mediated proteolysis.Deubiquitination
							chr15	16111683	16122635	VIT_15s0048g01990	JGVv48.95.t01	Methyltransferase dehydration-responsive			Response to stimulus.Stress response.Abiotic stress response.Drought stress response
chr15	17482495	17496290	13796	1.61	2.18	0.57	chr15	17483597	17487538	VIT_15s0046g00520	JGVv46.279.t01	Wax synthase	E2_3_1_75	vv11000Single_reactions	Metabolism.single reactions
chr15	17534708	17544104	9397	4.54	3.34	1.2	chr15	17534478	17535281	VIT_15s0046g00570	GSVIVT00027137001.t01	Wax synthase	E2_3_1_75	vv11000Single_reactions	Metabolism.single reactions
							chr15	17541297	17549240	VIT_15s0046g00580	PDVv46.261.t01	No hit			No hit
chr15	17600346	17608082	7737	0.2	0.71	0.51	chr15	17601408	17601440	VIT_15s0046g00670		No hit			No hit
chr15	17725603	17727843	2241	1.68	2.47	0.79
chr15	17730101	17732899	2799	0.02	1	0.98
chr15	17732900	17747638	14739	1.12	1.93	0.81	chr15	17739948	17740139	VIT_15s0046g00780	JGVv46.264.t01	MADS-box agamous-like 44	AGL44_1	vv60042MADS	Regulation overview.Regulation of gene expression.Regulation of transcription.Transcription factor.MADS-box family transcription factor
							chr15	17745178	17748265	VIT_15s0046g00800	JGVv46.263.t01	S-locus lectin protein kinase			Signaling.Signaling pathway.Protein kinase
							chr15	17741122	17743552	VIT_15s0046g00790	GSVIVT00027114001.t01	Unknown protein			Unknown
chr15	17799003	17807714	8712	1.01	1.85	0.84	chr15	17800046	17802179	VIT_15s0046g00810	JGVv46.262.t01	Serine/threonine protein phosphatase 1; PP1	K06269	vv10500Starch_and_sucrose_metabolism	Metabolism.Primary metabolism.Carbohydrate metabolism.Polysaccharide metabolism.Starch and sucrose metabolism
chr15	17807715	17809426	1712	0	0.92	0.92
chr15	17809427	17828174	18748	1.17	1.71	0.54	chr15	17822483	17824942	VIT_15s0046g00820	GSVIVT00027108001.t01	Unknown protein			Unknown
chr15	17909001	17922695	13695	1.67	2.46	0.79	chr15	17920479	17921153	VIT_15s0046g00840	PDVv46.243.t01	CYP71B2			Metabolism.Cellular metabolism.Oxidation reduction.Cytochrome P450 oxidoreductase
chr15	17923792	17924825	1034	7.77	13.84	6.07
chr15	17924826	17925846	1021	7.61	8.23	0.62
chr15	19413287	19425499	12213	2.53	1.83	0.7	chr15	19419421	19429275	VIT_15s0046g02690	JGVv46.92.t01	Ribosomal protein L36 (RPL36C) 60S	K02919	vv23010Ribosome	Metabolism.Primary metabolism.Protein metabolism and modification.Protein synthesis.Ribosome
							chr15	19416086	19416211	VIT_15s0046g02670	GSVIVT00026917001.t01	No hit			No hit
							chr15	19416274	19418296	VIT_15s0046g02680	GSVIVT00026916001.t01	No hit			No hit
							chr15	19408867	19414610	VIT_15s0046g02660	JGVv46.93.t01	Sas10/U3 ribonucleoprotein			Unknown
chr15	19650898	19664399	13502	8.96	11.11	2.15	chr15	19658782	19659372	VIT_15s0046g02990	JGVv46.68.t01	Barwin endoglucanase			Response to stimulus.Stress response.Biotic stress response
							chr15	19663224	19663801	VIT_15s0046g03000	JGVv46.67.t01	Barwin endoglucanase			Response to stimulus.Stress response.Biotic stress response
							chr15	19652570	19654208	VIT_15s0046g02970		Reverse transcriptase			Transposable elements viral and plasmid proteins.Protein from transposable element
							chr15	19654928	19657757	VIT_15s0046g02980		Retrovirus Pol polyprotein			Transposable elements viral and plasmid proteins.Protein from transposable element
chr15	19664400	19665469	1070	4.15	6.57	2.42	chr15	19665043	19665656	VIT_15s0046g03010	JGVv46.66.t01	Barwin endoglucanase			Response to stimulus.Stress response.Biotic stress response
chr16	1423561	1424739	1179	1.65	2.52	0.87	chr16	1412099	1428570	VIT_16s0039g01750	GSVIVT00024359001.t01	Myb domain protein 3	MYB3	vv60044MYB	Regulation overview.Regulation of gene expression.Regulation of transcription.Transcription factor.MYB family transcription factor
chr16	1424740	1438053	13314	0.28	0.86	0.58	chr16	1412099	1428570	VIT_16s0039g01750	GSVIVT00024359001.t01	Myb domain protein 3	MYB3	vv60044MYB	Regulation overview.Regulation of gene expression.Regulation of transcription.Transcription factor.MYB family transcription factor
chr16	1463733	1466609	2877	1.89	0.9	0.99
chr16	2489407	2508617	19211	4.98	6.89	1.91	chr16	2506483	2512220	VIT_16s0039g02360	GSVIVT00024433001.t01	Disease resistance protein (NBS-LRR class)			Diverse functions.Gene family with diverse functions.NBS-LRR superfamily
							chr16	2505835	2506467	VIT_16s0039g02350	GSVIVT00024432001.t01	Dihydroflavonol 4-reductase	E1_1_1_219	vv10941Flavonoid_biosynthesis	Metabolism.Secondary metabolism.Phenylpropanoid metabolism.Flavonoid metabolism.Flavonoid biosynthesis.Anthocyanin biosynthesis
chr16	2508618	2516064	7447	5.65	9.61	3.96	chr16	2506483	2512220	VIT_16s0039g02360	GSVIVT00024433001.t01	Disease resistance protein (NBS-LRR class)			Diverse functions.Gene family with diverse functions.NBS-LRR superfamily
							chr16	2513506	2515019	VIT_16s0039g02370	GSVIVT00024434001.t01	EIX receptor 2			Diverse functions.Gene family with diverse functions.NBS-LRR superfamily
							chr16	2515225	2516111	VIT_16s0039g02380	GSVIVT00024435001.t01	Disease resistance family protein			Diverse functions.Gene family with diverse functions.NBS-LRR superfamily
chr16	2516065	2532115	16051	2.57	3.27	0.7	chr16	2515225	2516111	VIT_16s0039g02380	GSVIVT00024435001.t01	Disease resistance family protein			Diverse functions.Gene family with diverse functions.NBS-LRR superfamily
							chr16	2530481	2532931	VIT_16s0039g02390	JGVv39.157.t01	Unknown protein			Unknown
chr16	3757050	3773276	16227	26.4	23.02	3.38	chr16	3767497	3768676	VIT_16s0115g00220	JGVv115.16.t01	Myosin-like protein XIA	MYOSINXIA	vv44810Regulation_of_actin_cytoskeleton	Cellular process.Cellular component organization and biogenesis.Cytoskeleton organization and biogenesis.Actin organization and biogenesis.Actin-driven movement
							chr16	3758370	3766772	VIT_16s0115g00210	JGVv115.15.t01	transformation/transcription domain-associated protein	K08874		Signaling.Signaling pathway.Protein kinase
chr16	3773277	3869722	96446	33.12	26.83	6.29	chr16	3816266	3819238	VIT_16s0115g00250		No hit			No hit
							chr16	3860225	3861921	VIT_16s0115g00280		No hit			No hit
							chr16	3866205	3871158	VIT_16s0115g00290		No hit			No hit
							chr16	3785986	3787373	VIT_16s0115g00230		Retrovirus Pol polyprotein			Transposable elements viral and plasmid proteins.Protein from transposable element
							chr16	3790561	3791809	VIT_16s0115g00240		Transposon			Transposable elements viral and plasmid proteins.Protein from transposable element
							chr16	3838375	3839804	VIT_16s0115g00260		Retrovirus Pol polyprotein			Transposable elements viral and plasmid proteins.Protein from transposable element
							chr16	3848752	3851774	VIT_16s0115g00270		Transposon			Transposable elements viral and plasmid proteins.Protein from transposable element
chr16	3985005	3992219	7215	6.93	7.75	0.82
chr16	4465274	4485949	20676	21.11	16.99	4.12	chr16	4480243	4480993	VIT_16s0115g00440	JGVv115.29.t01	NADP-dependent malic enzyme	E1_1_1_39	vv10620Pyruvate_metabolism vv10710Carbon_fixation	Metabolism.Primary metabolism.Carbohydrate metabolism.Monosaccharide metabolism.Pyruvate metabolism
chr16	6166349	6174492	8144	9.62	8.18	1.44
chr16	6174493	6207900	33408	5.58	4.74	0.84	chr16	6178480	6181916	VIT_16s0013g00760		Retrovirus Pol polyprotein			Transposable elements viral and plasmid proteins.Protein from transposable element
							chr16	6198345	6201320	VIT_16s0013g00770		Retrovirus Pol polyprotein			Transposable elements viral and plasmid proteins.Protein from transposable element
chr16	6652288	6666907	14620	4.62	5.54	0.92	chr16	6664521	6675058	VIT_16s0013g00940	JGVv13.71.t01	Kinetochore protein NDC80	K11547	vv44110Cell_cycle	Cellular process.Cell growth and death
							chr16	6662528	6664034	VIT_16s0013g00930	JGVv13.70.t01	PYM (partner of Y14-MAGO)	K14294	vv23013RNA_transport vv23015mRNA_surveillance_pathway	Metabolism.Primary metabolism.Nucleobase. nucleoside. nucleotide. nucleic acid metabolism.Nucleic acid metabolism.RNA metabolism.RNA catabolism.RNA surveillance
							chr16	6653866	6659465	VIT_16s0013g00920		MEKK1	K04416	vv24120Ubiquitin_mediated_proteolysis	Metabolism.Primary metabolism.Protein metabolism and modification.Proteolysis.cytoplasmic and nuclear protein degradation.Ubiquitin-mediated proteolysis
							chr16	6651931	6655626	VIT_16s0013g00920	JGVv13.69.t01	No hit			No hit
chr16	6937892	6940107	2216	1.84	2.42	0.58
chr16	6973834	6975184	1351	3.51	4.15	0.64	chr16	6973919	6975043	VIT_16s0013g01080	JGVv13.81.t01	Ethylene-responsive transcription factor ERF105	ERF105_9	vv30008Ethylene_signaling vv60003AP2_EREBP	Signaling.Hormone Signaling.Ethylene Signaling.Ethylene-mediated Signaling pathway
chr16	7159127	7197964	38838	3.31	5.57	2.26	chr16	7159304	7160423	VIT_16s0013g01160	JGVv13.85.t01	Receptor kinase homolog LRK10			Signaling.Signaling pathway.Protein kinase
chr16	7197965	7203619	5655	2.4	3.38	0.98
chr16	7260364	7284977	24614	3.65	5.34	1.69
chr16	7284978	7300228	15251	1.01	2.24	1.23	chr16	7292892	7295496	VIT_16s0013g01180	JGVv13.87.t01	No hit			No hit
							chr16	7287678	7288771	VIT_16s0013g01170	JGVv13.86.t01	Ser/Thr receptor-like kinase1			Signaling.Signaling pathway.Protein kinase
chr16	7300229	7301908	1680	2.55	3.84	1.29
chr16	7301909	7324271	22363	5.95	12.84	6.89
chr16	7378634	7380723	2090	9.41	16	6.59
chr16	7380724	7400533	19810	1.88	2.48	0.6
chr16	7431990	7456716	24727	1.05	2.57	1.52	chr16	7444564	7446944	VIT_16s0013g01210		No hit			No hit
							chr16	7432681	7439145	VIT_16s0013g01200	JGVv13.88.t01	Receptor serine/threonine kinase PR5K			Signaling.Signaling pathway.Protein kinase
							chr16	7452184	7453192	VIT_16s0013g01220	PDVv13.106.t01	Receptor kinase homolog LRK10			Signaling.Signaling pathway.Protein kinase
							chr16	7453835	7455555	VIT_16s0013g01230	JGVv13.90.t01	Receptor serine/threonine kinase PR5K			Signaling.Signaling pathway.Protein kinase
chr16	7456717	7478475	21759	3.01	7.04	4.03	chr16	7472479	7473073	VIT_16s0013g01240	PDVv13.108.t01	Receptor kinase homolog LRK14			Signaling.Signaling pathway.Protein kinase
chr16	7478476	7521971	43496	6.44	13.44	7	chr16	7496110	7505298	VIT_16s0013g01250		No hit			No hit
chr16	7647641	7694022	46382	1.79	3.11	1.32	chr16	7655672	7659244	VIT_16s0013g01300	JGVv13.91.t01	No hit			No hit
							chr16	7664707	7665795	VIT_16s0013g01310	JGVv13.92.t01	Receptor kinase homolog LRK10			Signaling.Signaling pathway.Protein kinase
chr16	7694023	7700649	6627	15.38	10.74	4.64
chr16	7764712	7794660	29949	1.43	2.59	1.16	chr16	7764400	7765642	VIT_16s0013g01340	PDVv13.118.t01	Aminopeptidase N	E3_4_11_2	vv10480Glutathione_metabolism	Metabolism.Primary metabolism.Coenzyme and prosthetic group metabolism.Peptide derived compounds biosynthesis.Glutathione metabolism
							chr16	7788468	7789539	VIT_16s0013g01350	JGVv13.93.t01	Receptor kinase homolog LRK10			Signaling.Signaling pathway.Protein kinase
chr16	7794661	7795716	1056	3.97	5.25	1.28
chr16	7795717	7862730	67014	2.55	3.97	1.42	chr16	7862637	7862855	VIT_16s0013g01360	GSVIVT00013960001.t01	No hit			No hit
chr16	8406863	8422014	15152	1.61	2.14	0.53	chr16	8412199	8416371	VIT_16s0013g01610	JGVv13.108.t01	Ribosomal protein P1 acidic 60S	K02942	vv23010Ribosome	Metabolism.Primary metabolism.Protein metabolism and modification.Protein synthesis.Ribosome
							chr16	8408247	8409256	VIT_16s0013g01600	GSVIVT00013982001.t01	LOB domain-containing protein 4	LBD4_3	vv60007AS2	Regulation overview.Regulation of gene expression.Regulation of transcription.Transcription factor.AS2 family transcription factor
chr16	8501491	8510028	8538	7.95	14.32	6.37	chr16	8500169	8503034	VIT_16s0013g01645		Myosin-like protein XIA	MYOSINXIA	vv44810Regulation_of_actin_cytoskeleton	Cellular process.Cellular component organization and biogenesis.Cytoskeleton organization and biogenesis.Actin organization and biogenesis.Actin-driven movement
chr16	8510029	8512760	2732	0.64	1.38	0.74
chr16	8512761	8519372	6612	0.79	1.7	0.91	chr16	8512938	8513406	VIT_16s0013g01650	JGVv13.110.t01	Calmodulin-6 (CAM6)	K02183	vv34020Calcium_signaling_pathway vv34626Plant-pathogen_interaction	Signaling.Signaling pathway.Calcium sensors and Signaling
chr16	8522919	8568777	45859	0.8	3.92	3.12	chr16	8562203	8565964	VIT_16s0013g01670	JGVv13.111.t01	6-phosphogluconate dehydrogenase. cytosolic	E1_1_1_44	vv10030Pentose_phosphate	Metabolism.Primary metabolism.Carbohydrate metabolism.Monosaccharide metabolism.Monosaccharide catabolism.Pentose-phosphate shunt
							chr16	8531140	8531754	VIT_16s0013g01660	PDVv13.145.t01	Unknown			Unknown
chr16	8568778	8570009	1232	0	2.2	2.2
chr16	8570010	8591239	21230	2.32	2.91	0.59
chr16	8591240	8592984	1745	2.2	1.14	1.06	chr16	8591956	8615999	VIT_16s0013g01680	JGVv13.112.t01	L-asparaginase 3 precursor	E3_5_1_1	vv10252Alanine_and_aspartate_metabolism vv10910Nitrogen_metabolism	Metabolism.Primary metabolism.Amino acid metabolism.Alanine and aspartate metabolism
chr16	8592985	8606151	13167	13.89	8.87	5.02	chr16	8591956	8615999	VIT_16s0013g01680	JGVv13.112.t01	L-asparaginase 3 precursor	E3_5_1_1	vv10252Alanine_and_aspartate_metabolism vv10910Nitrogen_metabolism	Metabolism.Primary metabolism.Amino acid metabolism.Alanine and aspartate metabolism
chr16	8606152	8622274	16123	19.32	13.22	6.1	chr16	8591956	8615999	VIT_16s0013g01680	JGVv13.112.t01	L-asparaginase 3 precursor	E3_5_1_1	vv10252Alanine_and_aspartate_metabolism vv10910Nitrogen_metabolism	Metabolism.Primary metabolism.Amino acid metabolism.Alanine and aspartate metabolism
							chr16	8618850	8629956	GSVIVT01013992001		Receptor Like Protein 43			Signaling.Signaling pathway.Protein kinase
chr16	8622275	8629889	7615	8.61	5.8	2.81	chr16	8618850	8629956	GSVIVT01013992001		Receptor Like Protein 43			Signaling.Signaling pathway.Protein kinase
chr16	8638541	8660359	21819	8.85	6.37	2.48	chr16	8655843	8657077	VIT_16s0013g01690	JGVv13.113.t01	Glycosylasparaginase	E3_5_1_26	vv10511N-Glycan_degradation	Metabolism.Primary metabolism.Carbohydrate metabolism.Oligosaccharide metabolism.N-Glycan metabolism.N-Glycan catabolism
							chr16	8638982	8639566	GSVIVT01013993001		No hit			No hit
chr16	8660360	8671273	10914	36.16	22.86	13.3	chr16	8661140	8663788	VIT_16s0013g01700	GSVIVT00013995001.t01	Disease resistance protein			Diverse functions.Gene family with diverse functions.NBS-LRR superfamily
chr16	9391280	9460046	68767	13.21	11.82	1.39	chr16	9455795	9456227	VIT_16s0013g01970	PDVv13.167.t01	Pleckstrin homology (PH) domain-containing			Signaling.Signaling pathway.G-protein signaling pathway
chr16	9460047	9467653	7607	6.63	8.07	1.44
chr16	9965054	9973758	8705	7.47	9.06	1.59	chr16	9970380	10045190	VIT_16s0013g02100	JGVv13.139.t01	2-phosphoglycerate kinase	K05715	vv10010Glycolysis	Metabolism.Primary metabolism.Carbohydrate metabolism.Glycolysis Gluconeogenesis.Glycolysis
chr16	10540584	10556975	16392	7.27	5.02	2.25	chr16	10552799	10560086	VIT_16s0022g00010		Ribonuclease H			Transposable elements viral and plasmid proteins.Protein from transposable element
chr16	10568111	10575198	7088	2.7	3.6	0.9	chr16	10573291	10577152	VIT_16s0022g00020		No hit			No hit
chr16	10732333	10814996	82664	5.5	4.04	1.46	chr16	10737560	10745298	VIT_16s0022g00080	JGVv22.201.t01	HcrVf2 protein			Diverse functions.Gene family with diverse functions.NBS-LRR superfamily
							chr16	10745465	10745539	VIT_16s0022g00090	GSVIVT00018713001.t01	No hit			No hit
							chr16	10791986	10804804	VIT_16s0022g00100		Retrovirus Pol polyprotein			Transposable elements viral and plasmid proteins.Protein from transposable element
							chr16	10809630	10824017	VIT_16s0022g00110		Transposon			Transposable elements viral and plasmid proteins.Protein from transposable element
chr16	10862946	10868218	5273	1.02	1.71	0.69
chr16	10893643	10910984	17342	0.99	1.82	0.83
chr16	10915367	10932978	17612	3.17	1.84	1.33
chr16	10932979	10947693	14715	9.06	6.15	2.91	chr16	10935171	10935748	VIT_16s0022g00150		Receptor-like protein 12			Response to stimulus.Stress response.Biotic stress response
chr16	11071776	11139182	67407	0.9	1.64	0.74	chr16	11081882	11083597	VIT_16s0022g00280	GSVIVT00018689001.t01	No hit			No hit
chr16	11735208	11737267	2060	0.51	1.75	1.24
chr16	11737268	11747499	10232	13.74	8.52	5.22
chr16	12603308	12620645	17338	4.31	3.72	0.59	chr16	12603811	12605598	VIT_16s0022g01010	JGVv22.129.t01	Acetohydroxyacid synthase	E2_2_1_6	vv10290Valine_leucine_and_isoleucine_biosynthesis vv10650Butanoate_metabolism vv10770Pantothenate_and_CoA_biosynthesis	Metabolism.Primary metabolism.Amino acid metabolism.Valine. leucine. and isoleucine metabolism.Valine. leucine. and isoleucine biosynthesis
chr16	12620646	12631447	10802	2.53	1.88	0.65
chr16	12639960	12673349	33390	5.58	4.75	0.83	chr16	12647649	12649619	VIT_16s0022g01030	JGVv22.127.t01	Acetolactate synthase SuRB	E2_2_1_6	vv10290Valine_leucine_and_isoleucine_biosynthesis vv10650Butanoate_metabolism vv10770Pantothenate_and_CoA_biosynthesis	Metabolism.Primary metabolism.Amino acid metabolism.Valine. leucine. and isoleucine metabolism.Valine. leucine. and isoleucine biosynthesis
chr16	12777780	12787021	9242	4.04	3.37	0.67	chr16	12778035	12779908	VIT_16s0022g01080	JGVv22.123.t01	Acetolactate synthase 1. chloroplast precursor	E2_2_1_6	vv10290Valine_leucine_and_isoleucine_biosynthesis vv10650Butanoate_metabolism vv10770Pantothenate_and_CoA_biosynthesis	Metabolism.Primary metabolism.Amino acid metabolism.Valine. leucine. and isoleucine metabolism.Valine. leucine. and isoleucine biosynthesis
chr16	13486098	13532605	46508	5.76	6.29	0.53	chr16	13519645	13520644	VIT_16s0022g01490	GSVIVT00018548001.t01	4.5-DOPA dioxygenase extradiol	DODA	vv10350Tyrosine_metabolism	Metabolism.Primary metabolism.Amino acid metabolism.Aromatic amino acid metabolism.Tyrosine metabolism
							chr16	13531881	13534050	VIT_16s0022g01500	JGVv22.90.t01	flavonoid 3'.5'-hydroxylase -like protein	E1_14_13_88	vv10941Flavonoid_biosynthesis	Metabolism.Secondary metabolism.Phenylpropanoid metabolism.Flavonoid metabolism.Flavonoid biosynthesis
							chr16	13497462	13517043	VIT_16s0022g01480	JGVv22.91.t01	No hit			No hit
chr16	13557294	13619612	62319	5.4	6.13	0.73	chr16	13606128	13606881	VIT_16s0022g01520	JGVv22.88.t01	4.5-DOPA dioxygenase extradiol	DODA	vv10350Tyrosine_metabolism	Metabolism.Primary metabolism.Amino acid metabolism.Aromatic amino acid metabolism.Tyrosine metabolism
							chr16	13549389	13582228	VIT_16s0022g01510	JGVv22.89.t01	flavonoid 3'.5'-hydroxylase -like protein	E1_14_13_88	vv10941Flavonoid_biosynthesis	Metabolism.Secondary metabolism.Phenylpropanoid metabolism.Flavonoid metabolism.Flavonoid biosynthesis
							chr16	13618888	13620131	VIT_16s0022g01540	JGVv22.86.t01	Flavonoid 3'.5'-hydroxylase	E1_14_13_88	vv10941Flavonoid_biosynthesis	Metabolism.Secondary metabolism.Phenylpropanoid metabolism.Flavonoid metabolism.Flavonoid biosynthesis
							chr16	13608186	13615806	VIT_16s0022g01530		Transposon CACTA			Transposable elements viral and plasmid proteins.Protein from transposable element
chr16	15093081	15197643	104563	2.84	4.52	1.68	chr16	15147963	15148684	VIT_16s0022g02440	PDVv22.7.t01	Carboxyesterase 20 CXE20	E3_1_1_1		Metabolism.Cellular metabolism.Esterase activity
							chr16	15161779	15166127	VIT_16s0022g02450	JGVv22.6.t01	Subtilisin protease C1			Metabolism.Primary metabolism.Protein metabolism and modification.Proteolysis.Peptidase-mediated proteolysis.Subtilase-mediated proteolysis
							chr16	15196653	15199479	VIT_16s0022g02460	JGVv22.5.t01	Subtilisin protease C1	SBT4_12		Metabolism.Primary metabolism.Protein metabolism and modification.Proteolysis.Peptidase-mediated proteolysis.Subtilase-mediated proteolysis
chr16	15220716	15225971	5256	4.8	3.23	1.57	chr16	15214072	15221974	VIT_16s0022g02490	JGVv22.3.t01	Hydroxymethylglutaryl coenzyme A synthase	E4_1_3_4	vv10072Synthesis_and_degradation_of_ketone_bodies vv10280Valine_leucine_and_isoleucine_degradation vv10650Butanoate_metabolism	Metabolism.Primary metabolism.Lipid metabolism.Synthesis and degradation of ketone bodies
chr16	15233420	15242171	8752	2.03	1.34	0.69
chr16	15284152	15295378	11227	2.05	4.17	2.12	chr16	15291210	15292278	VIT_16s0100g00010	JGVv100.125.t01	Carboxyesterase 20 CXE20	E3_1_1_1		Metabolism.Cellular metabolism.Esterase activity
chr16	15354163	15357490	3328	2.69	3.9	1.21	chr16	15356606	15361640	VIT_16s0100g00060	JGVv100.121.t01	Subtilisin protease C1	SBT4_12		Metabolism.Primary metabolism.Protein metabolism and modification.Proteolysis.Peptidase-mediated proteolysis.Subtilase-mediated proteolysis
chr16	15357491	15361076	3586	3.65	3.13	0.52	chr16	15356606	15361640	VIT_16s0100g00060	JGVv100.121.t01	Subtilisin protease C1	SBT4_12		Metabolism.Primary metabolism.Protein metabolism and modification.Proteolysis.Peptidase-mediated proteolysis.Subtilase-mediated proteolysis
chr16	15381055	15414310	33256	3.3	1.74	1.56	chr16	15385296	15386489	VIT_16s0100g00090	JGVv100.118.t01	Cationic peroxidase	E1_11_1_7	vv10360Phenylalanine_metabolism vv10680Methane_metabolism	Metabolism.Primary metabolism.Amino acid metabolism.Aromatic amino acid metabolism.Phenylalanine metabolism.Phenylalanine biosynthesis
							chr16	15399565	15404654	VIT_16s0100g00100		Retrovirus Pol polyprotein			Transposable elements viral and plasmid proteins.Protein from transposable element
chr16	15423947	15425226	1280	4.18	2.35	1.83
chr16	16422921	16493501	70581	3.23	4.06	0.83	chr16	16430833	16431392	VIT_16s0100g00950	JGVv100.35.t01	Stilbene synthase 3	E2_3_1_95	vv10940Phenylpropanoid_biosynthesis	Metabolism.Secondary metabolism.Phenylpropanoid metabolism.Phenylpropanoid biosynthesis
							chr16	16440652	16441618	VIT_16s0100g00960	JGVv100.34.t01	Stilbene synthase [Vitis pseudoreticulata]	E2_3_1_95	vv10940Phenylpropanoid_biosynthesis	Metabolism.Secondary metabolism.Phenylpropanoid metabolism.Phenylpropanoid biosynthesis
							chr16	16466739	16468638	VIT_16s0100g00990	JGVv100.33.t01	Stilbene synthase 2	E2_3_1_95	vv10940Phenylpropanoid_biosynthesis	Metabolism.Secondary metabolism.Phenylpropanoid metabolism.Phenylpropanoid biosynthesis
							chr16	16476944	16478681	VIT_16s0100g01000	JGVv100.32.t01	Stilbene synthase 4	E2_3_1_95	vv10940Phenylpropanoid_biosynthesis	Metabolism.Secondary metabolism.Phenylpropanoid metabolism.Phenylpropanoid biosynthesis
							chr16	16491413	16493132	VIT_16s0100g01010	JGVv100.31.t01	Stilbene synthase	E2_3_1_95	vv10940Phenylpropanoid_biosynthesis	Metabolism.Secondary metabolism.Phenylpropanoid metabolism.Phenylpropanoid biosynthesis
							chr16	16442299	16444078	VIT_16s0100g00970	PDVv100.30.t01	No hit			No hit
							chr16	16462476	16465271	VIT_16s0100g00980		Copia protein			Transposable elements viral and plasmid proteins.Protein from transposable element
chr16	16493502	16509717	16216	2.49	3.03	0.54	chr16	16503611	16505168	VIT_16s0100g01020	JGVv100.30.t01	Stilbene synthase [Vitis pseudoreticulata]	E2_3_1_95	vv10940Phenylpropanoid_biosynthesis	Metabolism.Secondary metabolism.Phenylpropanoid metabolism.Phenylpropanoid biosynthesis
							chr16	16507726	16509479	VIT_16s0100g01030	JGVv100.29.t01	Stilbene synthase [Vitis quinquangularis]	E2_3_1_95	vv10940Phenylpropanoid_biosynthesis	Metabolism.Secondary metabolism.Phenylpropanoid metabolism.Phenylpropanoid biosynthesis
							chr16	16509480	16512735	VIT_16s0100g01040	JGVv100.28.t01	Stilbene synthase - grape	E2_3_1_95	vv10940Phenylpropanoid_biosynthesis	Metabolism.Secondary metabolism.Phenylpropanoid metabolism.Phenylpropanoid biosynthesis
chr16	16832337	16834737	2401	9.53	6.31	3.22	chr16	16825733	16834775	VIT_16s0100g01310	JGVv100.1.t01	DNA mismatch repair protein MSH3	K08736	vv23430Mismatch_repair	Metabolism.Primary metabolism.Nucleobase. nucleoside. nucleotide. nucleic acid metabolism.Nucleic acid metabolism.DNA metabolism.DNA recombination and repair.repair.Mismatch repair
chr16	17052153	17060051	7899	4.57	3.24	1.33	chr16	17053735	17055618	VIT_16s0050g00250	JGVv50.227.t01	Disease resistance family protein			Diverse functions.Gene family with diverse functions.NBS-LRR superfamily
chr16	17060052	17062091	2040	2.18	1.37	0.81
chr16	17062092	17114480	52389	3.4	2.45	0.95	chr16	17083222	17084154	VIT_16s0050g00260	JGVv50.226.t01	Tubulin beta-8	K07375	vv44145Phagosome vv44810Regulation_of_actin_cytoskeleton	Cellular process.Cellular component organization and biogenesis.Cytoskeleton organization and biogenesis.Microtubule organization and biogenesis
							chr16	17114246	17114539	VIT_16s0050g00280	JGVv50.224.t01	Tubulin beta-8	K07375	vv44145Phagosome vv44810Regulation_of_actin_cytoskeleton	Cellular process.Cellular component organization and biogenesis.Cytoskeleton organization and biogenesis.Microtubule organization and biogenesis
							chr16	17105351	17108071	VIT_16s0050g00270	JGVv50.225.t01	Leucine-rich repeat			Diverse functions.Gene family with diverse functions.NBS-LRR superfamily
chr16	17124419	17137593	13175	3.44	2.4	1.04	chr16	17127264	17127530	VIT_16s0050g00290	GSVIVT00028954001.t01	No hit			No hit
chr16	17140322	17169561	29240	2.96	1.72	1.24	chr16	17168364	17168766	VIT_16s0050g00350	JGVv50.221.t01	Tubulin beta-8	K07375	vv44145Phagosome vv44810Regulation_of_actin_cytoskeleton	Cellular process.Cellular component organization and biogenesis.Cytoskeleton organization and biogenesis.Microtubule organization and biogenesis
							chr16	17157530	17157868	VIT_16s0050g00340	GSVIVT00028950001.t01	Disease resistance family protein			Diverse functions.Gene family with diverse functions.NBS-LRR superfamily
							chr16	17144927	17145806	VIT_16s0050g00310	JGVv50.222.t01	No hit			No hit
							chr16	17146197	17148187	VIT_16s0050g00320	PDVv50.202.t01	No hit			No hit
							chr16	17152642	17152908	VIT_16s0050g00330	GSVIVT00028951001.t01	No hit			No hit
							chr16	17139401	17144925	VIT_16s0050g00300	JGVv50.223.t01	Unknown			Unknown
chr16	18152986	18154424	1439	2.38	0.66	1.72
chr16	18154425	18156797	2373	1.65	0	1.65
chr16	18156798	18197334	40537	2.12	1.1	1.02	chr16	18165668	18166759	VIT_16s0050g01300	JGVv50.132.t01	C2 domain-containing protein			Signaling.Signaling pathway.Protein kinase
							chr16	18178042	18179133	VIT_16s0050g01310	JGVv50.131.t01	C2 domain-containing protein			Signaling.Signaling pathway.Protein kinase
chr16	18229470	18232961	3492	1.04	1.6	0.56
chr16	18232962	18234062	1101	0.96	1.65	0.69
chr16	18234063	18242417	8355	1.12	1.81	0.69	chr16	18236192	18237403	VIT_16s0050g01360		Copia protein			Transposable elements viral and plasmid proteins.Protein from transposable element
							chr16	18234081	18235457	VIT_16s0050g01350	JGVv50.128.t01	Unknown			Unknown
chr16	18452075	18455397	3323	16.98	20.24	3.26
chr16	18533199	18534662	1464	1.68	3.36	1.68
chr16	18558840	18564056	5217	3.04	3.82	0.78
chr16	18995572	19040692	45121	1.66	0.9	0.76	chr16	19015882	19017151	VIT_16s0050g02050	GSVIVT00028770001.t01	Casein kinase II subunit beta'	K03115	vv23008Ribosome_biogenesis_in_Eukaryotes vv34710Circadian_rhythm	Signaling.Signaling pathway.Circadian clock Signaling
							chr16	19003897	19004978	VIT_16s0050g02030	JGVv50.69.t01	Ser/Thr receptor-like kinase1			Signaling.Signaling pathway.Protein kinase
							chr16	19005966	19006693	VIT_16s0050g02040	JGVv50.68.t01	Ser/Thr receptor-like kinase1			Signaling.Signaling pathway.Protein kinase
							chr16	19038205	19039529	VIT_16s0050g02060	JGVv50.67.t01	Receptor kinase homolog LRK10			Signaling.Signaling pathway.Protein kinase
chr16	19702321	19718729	16409	3.2	5.64	2.44	chr16	19705682	19707428	VIT_16s0050g02690	JGVv50.10.t01	EMB2261			Development.Reproductive development.Embryo development
chr16	19718730	19743950	25221	4.95	6.24	1.29	chr16	19741448	19742780	VIT_16s0050g02700	JGVv50.9.t01	Receptor kinase homolog LRK10			Signaling.Signaling pathway.Protein kinase
							chr16	19743671	19744891	VIT_16s0050g02710	JGVv50.8.t01	RPK1 (receptor-like protein kinase 1)			Signaling.Signaling pathway.Protein kinase
chr16	19755189	19799078	43890	2.36	3.56	1.2	chr16	19786593	19787144	VIT_16s0050g02780	GSVIVT00028693001.t01	No hit			No hit
							chr16	19798195	19798566	VIT_16s0050g02800	GSVIVT00028692001.t01	No hit			No hit
							chr16	19778075	19780647	VIT_16s0050g02750	JGVv50.4.t01	Zinc finger (C3HC4-type ring finger)	ZFC3HC4_40	vv60078Other_zf-C3HC4	Regulation overview.Regulation of gene expression.Regulation of transcription.Transcription factor.Zinc finger C3HC4 family transcription factor
							chr16	19785467	19786532	VIT_16s0050g02770	JGVv50.2.t01	Brassinosteroid insensitive 1-associated receptor kinase 1	BAK1	vv30005Brassinosteroids_signaling vv34626Plant-pathogen_interaction	Signaling.Hormone Signaling.Brassinosteroid Signaling.Brassinosteroid-mediated Signaling pathway
							chr16	19772765	19773255	VIT_16s0050g02730	JGVv50.6.t01	Receptor-like kinase LRK14			Signaling.Signaling pathway.Protein kinase
							chr16	19773256	19776543	VIT_16s0050g02740	JGVv50.5.t01	Receptor-like protein kinase			Signaling.Signaling pathway.Protein kinase
							chr16	19780648	19781656	VIT_16s0050g02760	JGVv50.3.t01	Receptor serine/threonine kinase			Signaling.Signaling pathway.Protein kinase
							chr16	19788391	19788647	VIT_16s0050g02790		Transposon			Transposable elements viral and plasmid proteins.Protein from transposable element
chr16	19799079	19803401	4323	12.73	16.13	3.4	chr16	19801416	19808693	VIT_16s0050g02810	PDVv50.1.t01	No hit			No hit
chr16	19803402	19806790	3389	11.16	12.66	1.5	chr16	19801416	19808693	VIT_16s0050g02810	PDVv50.1.t01	No hit			No hit
chr16	19806791	19821313	14523	3.56	2.91	0.65	chr16	19801416	19808693	VIT_16s0050g02810	PDVv50.1.t01	No hit			No hit
chr16	19892496	19895873	3378	12.7	14.75	2.05
chr16	19909349	19972583	63235	4.28	4.79	0.51	chr16	19910936	19914631	VIT_16s0148g00030	JGVv148.2.t01	Receptor-like protein kinase LRK14			Signaling.Signaling pathway.Protein kinase
chr16	19975031	19979523	4493	1.55	0.19	1.36
chr16	19979524	20015385	35862	4.34	5.2	0.86	chr16	19987313	19990464	VIT_16s0148g00040	JGVv148.3.t01	Receptor serine/threonine kinase			Signaling.Signaling pathway.Protein kinase
							chr16	19993749	19999374	VIT_16s0148g00050	JGVv148.4.t01	Ser/Thr receptor-like kinase1			Signaling.Signaling pathway.Protein kinase
							chr16	20006268	20008592	VIT_16s0148g00060	JGVv148.5.t01	Receptor kinase homolog LRK10			Signaling.Signaling pathway.Protein kinase
							chr16	20009430	20012767	VIT_16s0148g00070	JGVv148.6.t01	Receptor-like protein kinase			Signaling.Signaling pathway.Protein kinase
chr16	20021813	20034371	12559	6.12	10.27	4.15	chr16	20023875	20024809	VIT_16s0148g00090	GSVIVT00001014001.t01	GASA4	GASA4	vv30010Gibberellin_signaling	Signaling.Hormone Signaling.Gibberellic acid Signaling.Gibberellic acid-mediated Signaling pathway
chr16	20034372	20052973	18602	4.68	5.9	1.22	chr16	20034504	20035092	VIT_16s0148g00100	PDVv148.9.t01	Brassinosteroid insensitive 1-associated receptor kinase 1	BAK1	vv30005Brassinosteroids_signaling	Signaling.Hormone Signaling.Brassinosteroid Signaling.Brassinosteroid-mediated Signaling pathway
							chr16	20038526	20041227	VIT_16s0148g00110	JGVv148.7.t01	Receptor kinase homolog LRK10			Signaling.Signaling pathway.Protein kinase
							chr16	20043858	20045218	VIT_16s0148g00120	JGVv148.8.t01	Receptor kinase homolog LRK10			Signaling.Signaling pathway.Protein kinase
chr16	20052974	20139107	86134	2.16	3.41	1.25	chr16	20134906	20135583	VIT_16s0148g00190		No hit			No hit
							chr16	20136079	20136309	VIT_16s0148g00200	GSVIVT00001019001.t01	No hit			No hit
							chr16	20056003	20057174	VIT_16s0148g00130	JGVv148.9.t01	Receptor serine/threonine kinase			Signaling.Signaling pathway.Protein kinase
							chr16	20059691	20062915	VIT_16s0148g00140	JGVv148.10.t01	Ser/Thr receptor-like kinase1			Signaling.Signaling pathway.Protein kinase
							chr16	20086254	20087350	VIT_16s0148g00150	JGVv148.11.t01	Receptor-like kinase ARK1AS			Signaling.Signaling pathway.Protein kinase
							chr16	20099434	20102224	VIT_16s0148g00160	JGVv148.12.t01	Receptor serine/threonine kinase			Signaling.Signaling pathway.Protein kinase
							chr16	20104344	20107812	VIT_16s0148g00180	JGVv148.14.t01	Kinase			Signaling.Signaling pathway.Protein kinase
							chr16	20102225	20102885	VIT_16s0148g00170	JGVv148.13.t01	Protein binding / zinc ion binding			Unknown
chr16	20139108	20144738	5631	2.22	5.23	3.01
chr16	20170342	20231282	60941	1.33	2.19	0.86	chr16	20224399	20224842	VIT_16s0148g00250	JGVv148.19.t01	Zinc finger (C3HC4-type ring finger)	ZFC3HC4		Regulation overview.Regulation of gene expression.Regulation of transcription.Transcription factor.Zinc finger C3HC4 family transcription factor
							chr16	20178325	20217656	VIT_16s0148g00230	JGVv148.17.t01	Receptor-like kinase ARK1AS			Signaling.Signaling pathway.Protein kinase
							chr16	20221579	20224398	VIT_16s0148g00240	JGVv148.18.t01	Receptor kinase homolog LRK14			Signaling.Signaling pathway.Protein kinase
							chr16	20226506	20230230	VIT_16s0148g00260	JGVv148.20.t01	Ser/Thr receptor-like kinase1			Signaling.Signaling pathway.Protein kinase
chr16	20231283	20237875	6593	1.4	8.69	7.29	chr16	20235077	20237686	VIT_16s0148g00270	PDVv148.25.t01	No hit			No hit
chr16	20267893	20313519	45627	3.52	5.81	2.29	chr16	20274044	20277550	VIT_16s0148g00290	JGVv148.22.t01	Ser/Thr receptor-like kinase1			Signaling.Signaling pathway.Protein kinase
							chr16	20279441	20286777	VIT_16s0148g00300	JGVv148.23.t01	Receptor serine/threonine kinase			Signaling.Signaling pathway.Protein kinase
chr16	20345300	20378068	32769	1.87	2.79	0.92	chr16	20360992	20364530	VIT_16s0148g00360	JGVv148.26.t01	PR5K (PR5-like receptor kinase)			Signaling.Signaling pathway.Protein kinase
							chr16	20366575	20370115	VIT_16s0148g00370	JGVv148.27.t01	Receptor serine/threonine kinase			Signaling.Signaling pathway.Protein kinase
chr16	20380188	20455301	75114	4.01	4.86	0.85	chr16	20450345	20450890	VIT_16s0148g00390	GSVIVT00001032001.t01	No hit			No hit
							chr16	20450954	20452025	VIT_16s0148g00400	PDVv148.35.t01	Brassinosteroid insensitive 1-associated receptor kinase 1	BAK1	vv30005Brassinosteroids_signaling vv34626Plant-pathogen_interaction	Signaling.Hormone Signaling.Brassinosteroid Signaling.Brassinosteroid-mediated Signaling pathway
							chr16	20417671	20418072	VIT_16s0148g00380	JGVv148.28.t01	Receptor kinase LRK10			Signaling.Signaling pathway.Protein kinase
chr16	20489750	20529534	39785	2.45	1.75	0.7	chr16	20498774	20499502	VIT_16s0098g00040		No hit			No hit
							chr16	20500019	20500387	VIT_16s0098g00050		No hit			No hit
							chr16	20512894	20513649	VIT_16s0098g00090	PDVv98.169.t01	Zinc finger (C3HC4-type ring finger)	ZFC3HC4_45	vv60078Other_zf-C3HC4	Regulation overview.Regulation of gene expression.Regulation of transcription.Transcription factor.Zinc finger C3HC4 family transcription factor
							chr16	20492574	20493673	VIT_16s0098g00030	JGVv98.180.t01	Receptor kinase LRK10			Signaling.Signaling pathway.Protein kinase
							chr16	20508988	20509594	VIT_16s0098g00070	JGVv98.178.t01	PR5K (PR5-like receptor kinase)			Signaling.Signaling pathway.Protein kinase
							chr16	20509595	20510348	VIT_16s0098g00080	JGVv98.177.t01	Receptor kinase homolog LRK14			Signaling.Signaling pathway.Protein kinase
							chr16	20513981	20516924	VIT_16s0098g00100	PDVv98.168.t01	Receptor serine/threonine kinase			Signaling.Signaling pathway.Protein kinase
							chr16	20502229	20503098	VIT_16s0098g00060		Retroelement			Transposable elements viral and plasmid proteins.Protein from transposable element
chr16	20533186	20552023	18838	2.08	2.67	0.59
chr16	21356828	21358131	1304	2.67	3.29	0.62	chr16	21357596	21361386	VIT_16s0098g01090	JGVv98.85.t01	PEPR1 (PEP1 receptor 1)			Signaling.Signaling pathway.Protein kinase
chr16	21441139	21443777	2639	0.75	1.31	0.56	chr16	21441948	21447272	VIT_16s0098g01180	JGVv98.76.t01	Aldo/keto reductase	E1_1_1_21	vv10040Pentose_glucuronate_interconversion vv10051Fructose_and_mannose_metabolism vv10052Galactose_metabolism vv10561Glycerolipid_metabolism vv10620Pyruvate_metabolism	Metabolism.Primary metabolism.Carbohydrate metabolism.Monosaccharide metabolism.Pentose glucuronate interconversion
chr16_random	150380	182265	31886	44.06	39.63	4.43	chr16_random	180644	180957	VIT_16s0039g00360	PDVv196.9.t01	NADP dependent malic enzyme	E1_1_1_40	vv10620Pyruvate_metabolism vv10710Carbon_fixation	Metabolism.Primary metabolism.Carbohydrate metabolism.Monosaccharide metabolism.Pyruvate metabolism
							chr16_random	169338	169684	VIT_16s0039g00330	GSVIVT00003533001.t01	No hit			No hit
chr16_random	601937	603419	1483	47.23	37.51	9.72
chr16_random	603420	631159	27740	27.58	18.88	8.7
chr16_random	631916	678013	46098	2.94	4.27	1.33	chr16_random	638480	639013	VIT_16s0039g01150	JGVv307.1.t01	Brassinosteroid insensitive 1-associated receptor kinase 1	BAK1	vv30005Brassinosteroids_signaling vv34626Plant-pathogen_interaction	Signaling.Hormone Signaling.Brassinosteroid Signaling.Brassinosteroid-mediated Signaling pathway
							chr16_random	650978	654881	VIT_16s0039g01180	JGVv307.2.t01	Receptor serine/threonine kinase			Signaling.Signaling pathway.Protein kinase
							chr16_random	657926	661360	VIT_16s0039g01200	JGVv307.3.t01	Receptor serine/threonine kinase			Signaling.Signaling pathway.Protein kinase
							chr16_random	664189	665014	VIT_16s0039g01210	JGVv307.4.t01	Ser/Thr receptor-like kinase1			Signaling.Signaling pathway.Protein kinase
chr17	1384187	1412446	28260	2.27	2.85	0.58	chr17	1382394	1394515	VIT_17s0000g01840	JGVv0.760.t01	3-oxoacyl-[acyl-carrier-protein] reductase. chloroplast	E1_1_1_100	vv10061Fatty_acid_biosynthesis vv11040Biosynthesis_of_unsaturated_fatty_acids	Metabolism.Primary metabolism.Lipid metabolism.Fatty acid metabolism.Fatty acid biosynthesis.Unsaturated fatty acid biosynthesis
							chr17	1396649	1415219	VIT_17s0000g01850	JGVv0.759.t01	PDE312/PTAC10 (pigment defective 312)	PTAC10		Metabolism.Primary metabolism.Nucleobase. nucleoside. nucleotide. nucleic acid metabolism.Nucleic acid metabolism.RNA metabolism
chr17	2095330	2105176	9847	2.44	3.16	0.72	chr17	2094445	2099288	VIT_17s0000g02380	PDVv0.677.t01	No hit			No hit
							chr17	2103262	2106562	VIT_17s0000g02390	JGVv0.714.t01	Leucine Rich Repeat receptor-like kinase			Signaling.Signaling pathway.Protein kinase
chr17	2570902	2574466	3565	5.37	7.66	2.29	chr17	2565691	2575688	VIT_17s0000g02800	JGVv0.676.t01	Hydroxymethylglutaryl coenzyme A synthase	E4_1_3_4	vv10072Synthesis_and_degradation_of_ketone_bodies vv10280Valine_leucine_and_isoleucine_degradation vv10650Butanoate_metabolism	Metabolism.Primary metabolism.Lipid metabolism.Synthesis and degradation of ketone bodies
chr17	3284840	3303637	18798	3.86	4.83	0.97	chr17	3301360	3304613	VIT_17s0000g03430	JGVv0.622.t01	Adaptor-related protein complex 3. delta 1 sub	AP3D1	vv50110Protein_coat	Transport overview.Macromolecule transport.Protein transport.Protein coat
							chr17	3284712	3285857	VIT_17s0000g03420	JGVv0.623.t01	Unknown protein			Unknown
chr17	6079619	6126679	47061	3.18	3.78	0.6	chr17	6081601	6089504	VIT_17s0000g05580	GSVIVT00008069001.t01	Isopiperitenol dehydrogenase	E1_1_1_223	vv10902Monoterpenoid_biosynthesis	Metabolism.Secondary metabolism.Terpenoid metabolism.Monoterpenoid metabolism.Monoterpenoid biosynthesis
							chr17	6124001	6125145	VIT_17s0000g05600	JGVv0.424.t01	(-)-isopiperitenol dehydrogenase	E1_1_1_223	vv10902Monoterpenoid_biosynthesis	Metabolism.Secondary metabolism.Terpenoid metabolism.Monoterpenoid metabolism.Monoterpenoid biosynthesis
							chr17	6125815	6126810	VIT_17s0000g05610	JGVv0.423.t01	Isopiperitenol dehydrogenase	E1_1_1_223	vv10902Monoterpenoid_biosynthesis	Metabolism.Secondary metabolism.Terpenoid metabolism.Monoterpenoid metabolism.Monoterpenoid biosynthesis
							chr17	6076049	6081359	VIT_17s0000g05570	JGVv0.426.t01	Receptor protein kinase			Signaling.Signaling pathway.Protein kinase
							chr17	6092503	6117620	VIT_17s0000g05590		Copia protein			Transposable elements viral and plasmid proteins.Protein from transposable element
chr17	6626023	6632050	6028	0.89	1.67	0.78
chr17	6970564	6971740	1177	2.15	3.33	1.18	chr17	6970923	6972402	VIT_17s0000g06390	JGVv0.353.t01	Pentatricopeptide (PPR) repeat-containing protein			Diverse functions.Gene family with diverse functions.Pentatricopeptide domain family
							chr17	6967311	6970922	VIT_17s0000g06380	JGVv0.354.t01	YGL010w			Unknown
chr17	7280867	7282242	1376	22.92	10.69	12.23
chr17	7282243	7290704	8462	14.58	6.94	7.64	chr17	7286222	7292038	GSVIVT01007946001		No hit			No hit
chr17	7438330	7469054	30725	6.06	5.51	0.55	chr17	7463712	7468674	VIT_17s0000g06810	JGVv0.315.t01	Myb family transcription factor / ELM2 domain-containing	MYBELM2_2	vv60045MYBrelated	Regulation overview.Regulation of gene expression.Regulation of transcription.Transcription factor.MYB-related family transcription factor
chr17	7776976	7784935	7960	8.01	9.77	1.76	chr17	7777011	7785109	VIT_17s0000g07070	JGVv0.292.t01	UDP-glucoronosyl and UDP-glucosyl transferase			Unclear
chr17	13659585	13662483	2899	4.02	3.3	0.72
chr17	13662484	13670279	7796	3.71	4.52	0.81
chr17	13747388	13753524	6137	4.12	3.17	0.95
chr17	13753525	13773971	20447	5.24	5.89	0.65	chr17	13764390	13764749	VIT_17s0119g00220	GSVIVT00012931001.t01	Trypsin and protease inhibitor Kunitz family			Metabolism.Primary metabolism.Protein metabolism and modification.Proteolysis
							chr17	13766755	13773042	VIT_17s0119g00230	GSVIVT00012932001.t01	Trypsin and protease inhibitor Kunitz family			Metabolism.Primary metabolism.Protein metabolism and modification.Proteolysis
chr17	15247263	15290000	42738	1.34	2.51	1.17	chr17	15234883	15247875	VIT_17s0053g00480	PDVv53.45.t01	No hit			No hit
							chr17	15278324	15282234	VIT_17s0053g00490		Transposon			Transposable elements viral and plasmid proteins.Protein from transposable element
chr17	15785612	15805639	20028	25.15	32.01	6.86
chr17	16860836	16868186	7351	3.1	2.59	0.51
chr17	17034105	17045399	11295	1.88	2.52	0.64	chr17	17035438	17036082	VIT_17s0053g01060	GSVIVT00029422001.t01	Cyclin CycL1;1 RCY1	CYCL1_1	vv44110Cell_cycle	Cellular process.Cell growth and death
chr17	17045400	17051011	5612	3.94	4.97	1.03
chr18	8560173	8567746	7574	9.24	10.72	1.48	chr18	8562593	8563246	VIT_18s0001g10220	JGVv1.689.t01	PAB8 (poly(A) binding protein 8)	K13126	vv23013RNA_transport vv23015mRNA_surveillance_pathway vv23018RNA_degradation vv50133Primary_active_transporter_cat_A9_to_A18	Metabolism.Primary metabolism.Nucleobase. nucleoside. nucleotide. nucleic acid metabolism.Nucleic acid metabolism.RNA metabolism.RNA processing
							chr18	8563834	8564944	VIT_18s0001g10230	JGVv1.690.t01	N-hydroxycinnamoyl/benzoyltransferase 3			Unclear
chr18	9719761	9757232	37472	3.34	3.96	0.62	chr18	9714080	9725445	VIT_18s0001g11420	GSVIVT00009592001.t01	CYP82C2			Metabolism.Cellular metabolism.Oxidation reduction.Cytochrome P450 oxidoreductase
							chr18	9738553	9741982	VIT_18s0001g11450	JGVv1.806.t01	CYP82C1p			Metabolism.Cellular metabolism.Oxidation reduction.Cytochrome P450 oxidoreductase
							chr18	9748670	9752634	VIT_18s0001g11460	GSVIVT00009597001.t01	CYP82C4			Metabolism.Cellular metabolism.Oxidation reduction.Cytochrome P450 oxidoreductase
							chr18	9754020	9758959	VIT_18s0001g11470	JGVv1.807.t01	CyP82A3			Metabolism.Cellular metabolism.Oxidation reduction.Cytochrome P450 oxidoreductase
							chr18	9725991	9731095	VIT_18s0001g11430	JGVv1.805.t01	flavonoid 3-monooxygenase	E1_14_13_21	vv10941Flavonoid_biosynthesis	Metabolism.Secondary metabolism.Phenylpropanoid metabolism.Flavonoid metabolism.Flavonoid biosynthesis
							chr18	9734478	9737305	VIT_18s0001g11440	GSVIVT00009595001.t01	No hit			No hit
chr18	9791475	9797008	5534	5.88	5.13	0.75	chr18	9794743	9797055	VIT_18s0001g11500	JGVv1.810.t01	CYP81E1	E1_14_13_89	vv10943Isoflavonoid_biosynthesis	Metabolism.Secondary metabolism.Phenylpropanoid metabolism.Flavonoid metabolism.Isoflavonoid metabolism.Isoflavonoid biosynthesis
chr18	9815917	9832901	16985	5.72	4.11	1.61	chr18	9817239	9818372	VIT_18s0001g11540	JGVv1.812.t01	CYPLXXXII			Metabolism.Cellular metabolism.Oxidation reduction.Cytochrome P450 oxidoreductase
							chr18	9827989	9838662	VIT_18s0001g11560	JGVv1.813.t01	CyP82A3			Metabolism.Cellular metabolism.Oxidation reduction.Cytochrome P450 oxidoreductase
							chr18	9819460	9824402	VIT_18s0001g11550	GSVIVT00009606001.t01	Unknown			Unknown
chr18	11916650	11922849	6200	6.96	5.56	1.4	chr18	11920505	11928962	VIT_18s0001g13930	JGVv1.1034.t01	Auxin response factor 5 (Transcription factor MONOPTEROS)	ARF5	vv30003Auxin_signaling vv60004ARF	Signaling.Hormone Signaling.Auxin Signaling.Auxin-mediated Signaling pathway.Regulation overview.Regulation of gene expression.Regulation of transcription.Transcription factor.ARF family transcription factor
chr18	13930350	13931515	1166	0.59	1.19	0.6	chr18	13930846	13931145	VIT_18s0001g15790	JGVv1.1202.t01	V-type H+-transporting ATPase 16kDa proteolipid subunit	K02155	vv10190Oxidative_phosphorylation vv44145Phagosome vv50131Primary_active_transporter_cat_A2_to_A4	Metabolism.Primary metabolism.Generation of metabolite precursors and energy.Electron transport.Respiratory-chain phosphorylation
chr18	13936218	13941440	5223	7.9	4.54	3.36
chr18	14700090	14710174	10085	1.51	0.37	1.14
chr18	14710175	14997380	287206	21.96	15.67	6.29	chr18	14802635	14803924	VIT_18s0076g00010		Transposon			Transposable elements viral and plasmid proteins.Protein from transposable element
							chr18	14885116	14892515	VIT_18s0076g00020		Transposon			Transposable elements viral and plasmid proteins.Protein from transposable element
							chr18	14918244	14923696	VIT_18s0076g00030		Transposon			Transposable elements viral and plasmid proteins.Protein from transposable element
chr18	14997381	15162442	165062	25.81	22.23	3.58	chr18	15159481	15161375	VIT_18s0076g00100	JGVv76.7.t01	Pentatricopeptide repeat-containing protein			Diverse functions.Gene family with diverse functions.Pentatricopeptide domain family
							chr18	15023081	15029683	VIT_18s0076g00040		Retrovirus Pol polyprotein			Transposable elements viral and plasmid proteins.Protein from transposable element
							chr18	15110518	15115297	VIT_18s0076g00050		Retrovirus Pol polyprotein			Transposable elements viral and plasmid proteins.Protein from transposable element
							chr18	15115512	15127993	VIT_18s0076g00060		Transposon			Transposable elements viral and plasmid proteins.Protein from transposable element
							chr18	15138521	15141947	VIT_18s0076g00070		Retrotransposable element Tf2			Transposable elements viral and plasmid proteins.Protein from transposable element
							chr18	15142680	15145037	VIT_18s0076g00080		Transposon			Transposable elements viral and plasmid proteins.Protein from transposable element
							chr18	15146046	15148088	VIT_18s0076g00090		Retrotransposable element Tf2			Transposable elements viral and plasmid proteins.Protein from transposable element
chr18	16838001	17132975	294975	13.89	11.18	2.71	chr18	17062071	17062376	VIT_18s0086g00140		No hit			No hit
							chr18	17099849	17101666	VIT_18s0086g00160		No hit			No hit
							chr18	17127565	17128142	VIT_18s0086g00170		No hit			No hit
							chr18	16867855	16868718	VIT_18s0086g00100		Retroelement			Transposable elements viral and plasmid proteins.Protein from transposable element
							chr18	16872137	16873910	VIT_18s0086g00110		Transposon			Transposable elements viral and plasmid proteins.Protein from transposable element
							chr18	16894698	16895412	VIT_18s0086g00120		Retroelement			Transposable elements viral and plasmid proteins.Protein from transposable element
							chr18	16954945	16955981	VIT_18s0086g00130		Transposon			Transposable elements viral and plasmid proteins.Protein from transposable element
							chr18	17062377	17064172	VIT_18s0086g00150		Transposon			Transposable elements viral and plasmid proteins.Protein from transposable element
chr18	17132976	17134993	2018	22.84	14.12	8.72
chr18	17134994	17146545	11552	6.19	5.03	1.16
chr18	17146546	17159485	12940	6.7	3.75	2.95
chr18	17159486	17171504	12019	5.89	3.39	2.5
chr18	17171505	17174704	3200	8.26	4.09	4.17
chr18	17558541	17597660	39120	9.7	14.42	4.72	chr18	17567944	17571729	VIT_18s0086g00290		Transposon			Transposable elements viral and plasmid proteins.Protein from transposable element
							chr18	17588573	17597290	VIT_18s0086g00300		Transposon CACTA			Transposable elements viral and plasmid proteins.Protein from transposable element
chr18	17597661	17621992	24332	5.94	7.54	1.6	chr18	17598951	17599277	VIT_18s0086g00310	JGVv86.22.t01	H(+)-ATPase AHA10 (autoinhibited H(+)-ATPase isoform 10)	K01535	vv10190Oxidative_phosphorylation vv50131Primary_active_transporter_cat_A2_to_A4	Metabolism.Primary metabolism.Generation of metabolite precursors and energy.Electron transport.Respiratory-chain phosphorylation
							chr18	17619256	17619927	VIT_18s0086g00320	JGVv86.23.t01	No hit			No hit
chr18	17621993	17658828	36836	11.23	13.86	2.63	chr18	17624789	17625250	VIT_18s0086g00330	GSVIVT00036828001.t01	H(+)-ATPase AHA10 (autoinhibited H(+)-ATPase isoform 10)	K01535	vv10190Oxidative_phosphorylation vv50131Primary_active_transporter_cat_A2_to_A4	Metabolism.Primary metabolism.Generation of metabolite precursors and energy.Electron transport.Respiratory-chain phosphorylation
							chr18	17653826	17656619	VIT_18s0086g00350	PDVv86.31.t01	No hit			No hit
							chr18	17643560	17645897	VIT_18s0086g00340		Transposon			Transposable elements viral and plasmid proteins.Protein from transposable element
chr18	17727347	17771272	43926	14.89	12.06	2.83	chr18	17731958	17732942	VIT_18s0086g00420	JGVv86.28.t01	V-type H+-transporting ATPase 21kDa proteolipid subunit	K03661	vv10190Oxidative_phosphorylation vv44145Phagosome vv50131Primary_active_transporter_cat_A2_to_A4	Metabolism.Primary metabolism.Generation of metabolite precursors and energy.Electron transport.Respiratory-chain phosphorylation
							chr18	17738305	17740132	VIT_18s0086g00440	JGVv86.30.t01	V-type H+-transporting ATPase 21kDa proteolipid subunit	K03661	vv10190Oxidative_phosphorylation vv44145Phagosome vv50131Primary_active_transporter_cat_A2_to_A4	Metabolism.Primary metabolism.Generation of metabolite precursors and energy.Electron transport.Respiratory-chain phosphorylation
							chr18	17743679	17744869	VIT_18s0086g00450	JGVv86.31.t01	No hit			No hit
							chr18	17769301	17774944	VIT_18s0086g00470		No hit			No hit
							chr18	17728344	17729060	VIT_18s0086g00410	JGVv86.27.t01	Auxin-binding protein ABP19	ABP19	vv30003Auxin_signaling	Signaling.Hormone Signaling.Auxin Signaling.Auxin-mediated Signaling pathway
							chr18	17736337	17738304	VIT_18s0086g00430	JGVv86.29.t01	Yip1 domain . member 2	YIP1	vv50110Protein_coat	Transport overview.Macromolecule transport.Protein transport.Protein coat
							chr18	17750798	17761972	VIT_18s0086g00460		Transposon CACTA			Transposable elements viral and plasmid proteins.Protein from transposable element
chr18	17771273	17798110	26838	7.19	9.43	2.24	chr18	17769301	17774944	VIT_18s0086g00470		No hit			No hit
							chr18	17797807	17801514	VIT_18s0086g00500	JGVv86.35.t01	Alpha-expansin 6 precursor	EXPA6	vv30003Auxin_signaling	Signaling.Hormone Signaling.Auxin Signaling.Auxin-mediated Signaling pathway
							chr18	17789090	17791440	VIT_18s0086g00480		Unknown protein			Unknown
							chr18	17796337	17796895	VIT_18s0086g00490	JGVv86.34.t01	Unknown			Unknown
chr18	18558245	18657223	98979	42.34	49.08	6.7	chr18	18558404	18558737	VIT_18s0157g00010		No hit			No hit
chr18	18657224	18659401	2178	3.48	2.75	0.73
chr18	18659402	18674621	15220	10.46	8.19	2.27
chr18	20729454	20755833	26380	1.16	1.88	0.72	chr18	20741429	20743519	VIT_18s0072g01140	JGVv72.15.t01	CYP71B26			Metabolism.Cellular metabolism.Oxidation reduction.Cytochrome P450 oxidoreductase
							chr18	20729017	20735163	VIT_18s0072g01130	JGVv72.16.t01	Unknown protein			Unknown
chr18	21819470	21824301	4832	11.01	5.61	5.4
chr18	21824302	21825346	1045	9.88	8.51	1.37	chr18	21824634	21825831	VIT_18s0075g00420	JGVv75.34.t01	Myosin-like protein XIF	MYOSINXIF	vv44810Regulation_of_actin_cytoskeleton	Cellular process.Cellular component organization and biogenesis.Cytoskeleton organization and biogenesis.Actin organization and biogenesis.Actin-driven movement
chr18	21825347	21845083	19737	5.69	8.92	3.23	chr18	21824634	21825831	VIT_18s0075g00420	JGVv75.34.t01	Myosin-like protein XIF	MYOSINXIF	vv44810Regulation_of_actin_cytoskeleton	Cellular process.Cellular component organization and biogenesis.Cytoskeleton organization and biogenesis.Actin organization and biogenesis.Actin-driven movement
							chr18	21844611	21844960	VIT_18s0075g00430		No hit			No hit
chr18	21848111	21861267	13157	1.74	2.75	1.01	chr18	21853930	21856504	VIT_18s0075g00440	GSVIVT00034805001.t01	TIR-NBS-LRR disease resistance			Diverse functions.Gene family with diverse functions.NBS-LRR superfamily
chr18	21861268	21888535	27268	1.81	3.57	1.76
chr18	21888536	21897676	9141	1.47	2.59	1.12
chr18	21897677	21909571	11895	1.56	2.63	1.07	chr18	21907397	21909587	VIT_18s0075g00460	JGVv75.35.t01	TIR-NBS-LRR disease resistance			Diverse functions.Gene family with diverse functions.NBS-LRR superfamily
							chr18	21898413	21898723	VIT_18s0075g00450		No hit			No hit
chr18	21909572	21923323	13752	2.26	3.52	1.26	chr18	21907397	21909587	VIT_18s0075g00460	JGVv75.35.t01	TIR-NBS-LRR disease resistance			Diverse functions.Gene family with diverse functions.NBS-LRR superfamily
							chr18	21914472	21930082	VIT_18s0075g00470		Retrovirus Pol polyprotein			Transposable elements viral and plasmid proteins.Protein from transposable element
chr18	22382380	22384464	2085	5.06	4.31	0.75
chr18	22384465	22390571	6107	3.49	2.98	0.51	chr18	22386904	22393431	VIT_18s0075g00700	JGVv75.53.t01	Laccase	E1_10_3_2	vv11000Single_reactions vv50109Incompletely_characterized_transport_systems	Metabolism.single reactions
chr18	23505985	23537680	31696	1.53	2.77	1.24	chr18	23508689	23509863	VIT_18s0117g00270	JGVv117.24.t01	Zinc finger homeobox 22	ZFHB22_1	vv60068Zf-HD	Regulation overview.Regulation of gene expression.Regulation of transcription.Transcription factor.zf-HD family transcription factor
							chr18	23527370	23531204	VIT_18s0117g00280	JGVv117.23.t01	Coatomer protein complex. subunit beta 2	COPB2	vv50110Protein_coat	Transport overview.Macromolecule transport.Protein transport.Protein coat
							chr18	23531601	23547587	VIT_18s0117g00290	JGVv117.22.t01	Coatomer protein complex. subunit beta 2	COPB2	vv50110Protein_coat	Transport overview.Macromolecule transport.Protein transport.Protein coat
chr18	25005047	25026415	21369	2.69	3.42	0.73	chr18	25007145	25015336	VIT_18s0041g00540	JGVv41.159.t01	Proton-dependent oligopeptide transport (POT) family protein	POT	vv50122Porters_cat_7_to_17	Transport overview.Electrochemical Potential-driven Transporters.Porters.Proton-dependent Oligopeptide Transporter
							chr18	25018968	25023066	VIT_18s0041g00550	JGVv41.158.t01	Proton-dependent oligopeptide transport (POT) family protein	POT	vv50122Porters_cat_7_to_17	Transport overview.Electrochemical Potential-driven Transporters.Porters.Proton-dependent Oligopeptide Transporter
							chr18	25024972	25027422	VIT_18s0041g00560	JGVv41.157.t01	Proton-dependent oligopeptide transport (POT) family protein	POT	vv50122Porters_cat_7_to_17	Transport overview.Electrochemical Potential-driven Transporters.Porters.Proton-dependent Oligopeptide Transporter
chr18	26185736	26215048	29313	2.17	2.77	0.6	chr18	26187569	26190602	VIT_18s0041g01430	JGVv41.84.t01	TIR-NBS-LRR-TIR disease resistance protein			Diverse functions.Gene family with diverse functions.NBS-LRR superfamily
							chr18	26197203	26223822	VIT_18s0041g01440	JGVv41.83.t01	R protein L6	K13477	vv34627R_proteins_from_Plant-pathogen_interaction	Response to stimulus.Stress response.Biotic stress response.Plant-pathogen interaction.R proteins from Plant-pathogen interaction
chr18	26343029	26355073	12045	2.06	3.89	1.83	chr18	26354811	26361843	VIT_18s0041g01520	JGVv41.76.t01	TIR-NBS-LRR-TIR disease resistance protein			Diverse functions.Gene family with diverse functions.NBS-LRR superfamily
chr18	26355074	26366574	11501	4.97	8.38	3.41	chr18	26354811	26361843	VIT_18s0041g01520	JGVv41.76.t01	TIR-NBS-LRR-TIR disease resistance protein			Diverse functions.Gene family with diverse functions.NBS-LRR superfamily
							chr18	26365667	26366158	VIT_18s0041g01530	JGVv41.75.t01	CYP706A12			Metabolism.Cellular metabolism.Oxidation reduction.Cytochrome P450 oxidoreductase
chr18	26366575	26401501	34927	4.03	6.24	2.21	chr18	26391778	26396402	VIT_18s0041g01550	JGVv41.73.t01	Tubulin. Beta 2	K07375	vv44810Regulation_of_actin_cytoskeleton	Cellular process.Cellular component organization and biogenesis.Cytoskeleton organization and biogenesis.Microtubule organization and biogenesis
							chr18	26382749	26384321	VIT_18s0041g01540		No hit			No hit
							chr18	26399782	26401436	VIT_18s0041g01560	GSVIVT00025977001.t01	No hit			No hit
chr18	27745549	27746647	1099	1.33	15.13	13.8
chr18	27762526	27772019	9494	6.31	5.09	1.22	chr18	27762784	27764096	VIT_18s0089g00070	GSVIVT00037223001.t01	TIR-NBS-LRR-TIR disease resistance protein			Diverse functions.Gene family with diverse functions.NBS-LRR superfamily
							chr18	27764434	27770111	VIT_18s0089g00080	JGVv89.120.t01	TIR-NBS-TIR type disease resistance protein			Diverse functions.Gene family with diverse functions.NBS-LRR superfamily
chr18	28813900	28821451	7552	4.85	5.92	1.07	chr18	28815586	28819171	VIT_18s0089g00960		No hit			No hit
chr18_random	67106	131379	64274	27.2	28.03	0.83	chr18_random	88031	88775	VIT_18s0122g00060		Polyprotein			Transposable elements viral and plasmid proteins.Protein from transposable element
chr18_random	435561	467480	31920	11.94	13.76	1.82	chr18_random	458749	467269	VIT_18s0122g00570	JGVv111.11.t01	MBD9 (methyl-CPG-binding Domain 9)	MBD9_2	vv30009Flower_development vv60048PHD	Development.Reproductive development.Flower development
							chr18_random	443553	443657	VIT_18s0122g00540	GSVIVT00012338001.t01	No hit			No hit
							chr18_random	458749	467269	VIT_18s0122g00580	JGVv111.12.t01	Zinc finger (C3HC4-type ring finger)	ZFC3HC4_61	vv60078Other_zf-C3HC4	Regulation overview.Regulation of gene expression.Regulation of transcription.Transcription factor.Zinc finger C3HC4 family transcription factor
chr18_random	467481	489370	21890	0.8	2.09	1.29
chr18_random	1327089	1429390	102302	11.75	14.92	3.17	chr18_random	1386528	1386867	VIT_18s0001g00520		No hit			No hit
							chr18_random	1400473	1401760	VIT_18s0001g00540		No hit			No hit
							chr18_random	1329726	1329929	VIT_18s0001g00430	JGVv152.2.t01	Zf A20 and AN1 domain-containing stress-associated protein 5	SAP5_4	vv60077Other_zf-AN1	Regulation overview.Regulation of gene expression.Regulation of transcription.Transcription factor.Zinc finger AN1 family transcription factor
							chr18_random	1387845	1388386	VIT_18s0001g00530		Unknown protein			Unknown
chr18_random	1704967	1714767	9801	16.5	19.25	2.75
chr18_random	1714768	1720754	5987	9.21	17.68	8.47
chr18_random	1720755	1734746	13992	7.93	13.65	5.72	chr18_random	1720910	1721149	VIT_18s0001g01040	GSVIVT00001235001.t01	TOM3			Transposable elements viral and plasmid proteins.Viral protein
chr18_random	1734747	1779853	45107	3.47	3.99	0.52
chr18_random	1779854	1852482	72629	13.4	17.25	3.85	chr18_random	1790453	1791004	VIT_18s0001g01170	JGVv152.16.t01	MYB divaricata	DIVARICATA_9	vv30009Flower_development vv60044MYB	Development.Reproductive development.Flower development
							chr18_random	1851993	1852196	VIT_18s0001g01260	JGVv152.18.t01	Zf A20 and AN1 domain-containing stress-associated protein 5	SAP5_3	vv60077Other_zf-AN1	Regulation overview.Regulation of gene expression.Regulation of transcription.Transcription factor.Zinc finger AN1 family transcription factor
							chr18_random	1796689	1797620	VIT_18s0001g01190		Unknown protein			Unknown
chr18_random	1874660	1882513	7854	10.54	20.14	9.6
chr18_random	1882514	1900759	18246	15.78	20.08	4.3	chr18_random	1892780	1893494	VIT_18s0001g01340	JGVv152.19.t01	CDPK protein kinase			Signaling.Signaling pathway.Protein kinase
							chr18_random	1886024	1886263	VIT_18s0001g01330	GSVIVT00001243001.t01	TOM3			Transposable elements viral and plasmid proteins.Viral protein
chr18_random	1910778	1978351	67574	20.93	28.21	7.28	chr18_random	1977231	1983424	VIT_18s0001g01380	JGVv126.1.t01	Oxidoreductase N-terminal domain-containing			Unclear
chr18_random	3306933	3333583	26651	7.51	6.92	0.59	chr18_random	3322253	3336909	VIT_18s0001g03460		Disease resistance protein (TIR-NBS-LRR class)			Diverse functions.Gene family with diverse functions.NBS-LRR superfamily
							chr18_random	3306956	3307624	VIT_18s0001g03410	PDVv170.8.t01	R protein L6	K13477	vv34627R_proteins_from_Plant-pathogen_interaction	Response to stimulus.Stress response.Biotic stress response.Plant-pathogen interaction.R proteins from Plant-pathogen interaction
chr18_random	3840278	3869768	29491	9.65	16.16	6.51	chr18_random	3847565	3864332	VIT_18s0001g04430	JGVv82.41.t01	(-)-germacrene D synthase	E4_2_3_22	vv10900Terpenoid_biosynthesis	Metabolism.Secondary metabolism.Terpenoid metabolism.Terpenoid biosynthesis
							chr18_random	3865411	3865795	VIT_18s0001g04480	JGVv82.44.t01	Germacrene-D synthase	E4_2_3_22	vv10900Terpenoid_biosynthesis	Metabolism.Secondary metabolism.Terpenoid metabolism.Terpenoid biosynthesis
							chr18_random	3865834	3866388	VIT_18s0001g04490	GSVIVT00036328001.t01	Germacrene-D synthase	E4_2_3_22	vv10900Terpenoid_biosynthesis	Metabolism.Secondary metabolism.Terpenoid metabolism.Terpenoid biosynthesis
							chr18_random	3864341	3865343	VIT_18s0001g04510	JGVv82.45.t01	(+)-delta-cadinene synthase isozyme XC1	E4_2_3_13	vv10900Terpenoid_biosynthesis	Metabolism.Secondary metabolism.Terpenoid metabolism.Terpenoid biosynthesis
							chr18_random	3823271	3847421	VIT_18s0001g04410	JGVv82.40.t01	No hit			No hit
							chr18_random	3841557	3846805	VIT_18s0001g04390		No hit			No hit
							chr18_random	3861361	3863965	VIT_18s0001g04460		No hit			No hit
							chr18_random	3860279	3861225	VIT_18s0001g04450		Transposon			Transposable elements viral and plasmid proteins.Protein from transposable element
chr18_random	3869769	3877788	8020	0.52	2.02	1.5
chr18_random	3877789	3886673	8885	4.86	13.79	8.93	chr18_random	3880237	3881495	VIT_18s0001g04530	JGVv82.46.t01	(-)-germacrene D synthase	E4_2_3_22	vv10900Terpenoid_biosynthesis	Metabolism.Secondary metabolism.Terpenoid metabolism.Terpenoid biosynthesis
							chr18_random	3882142	3885955	VIT_18s0001g04550	JGVv82.47.t01	(-)-germacrene D synthase	E4_2_3_22	vv10900Terpenoid_biosynthesis	Metabolism.Secondary metabolism.Terpenoid metabolism.Terpenoid biosynthesis
chr18_random	3886674	3889308	2635	2.98	9.99	7.01	chr18_random	3887653	3888101	VIT_18s0001g04560	JGVv82.48.t01	Germacrene-D synthase	E4_2_3_22	vv10900Terpenoid_biosynthesis	Metabolism.Secondary metabolism.Terpenoid metabolism.Terpenoid biosynthesis
chr18_random	3889309	3917488	28180	1.47	2.99	1.52	chr18_random	3899005	3913706	VIT_18s0001g04570	JGVv82.49.t01	No hit			No hit
chr18_random	3917489	3924089	6601	0.77	3.24	2.47	chr18_random	3922995	3924217	VIT_18s0001g04620	GSVIVT00036337001.t01	Casein kinase II subunit beta-2	K03115	vv23008Ribosome_biogenesis_in_Eukaryotes vv34710Circadian_rhythm	Signaling.Signaling pathway.Circadian clock Signaling
chr18_random	3924090	3927227	3138	1.36	6.35	4.99	chr18_random	3922995	3924217	VIT_18s0001g04620	GSVIVT00036337001.t01	Casein kinase II subunit beta-2	K03115	vv23008Ribosome_biogenesis_in_Eukaryotes vv34710Circadian_rhythm	Signaling.Signaling pathway.Circadian clock Signaling
chr18_random	3927228	3938912	11685	2.12	6.59	4.47	chr18_random	3932232	3934232	VIT_18s0001g04650		Transposon			Transposable elements viral and plasmid proteins.Protein from transposable element
							chr18_random	3935496	3937407	VIT_18s0001g04670		Transposon			Transposable elements viral and plasmid proteins.Protein from transposable element
chr18_random	3938913	3957225	18313	4.76	10.09	5.33	chr18_random	3944684	3959725	VIT_18s0001g04690	JGVv82.50.t01	Sesquiterpene cyclase	E4_2_3_9	vv10900Terpenoid_biosynthesis	Metabolism.Secondary metabolism.Terpenoid metabolism.Terpenoid biosynthesis
chr18_random	3957226	3968157	10932	6.93	23.65	16.72	chr18_random	3944684	3959725	VIT_18s0001g04690	JGVv82.50.t01	Sesquiterpene cyclase	E4_2_3_9	vv10900Terpenoid_biosynthesis	Metabolism.Secondary metabolism.Terpenoid metabolism.Terpenoid biosynthesis
							chr18_random	3961864	3962186	VIT_18s0001g04720	JGVv82.52.t01	(-)-germacrene D synthase	E4_2_3_22	vv10900Terpenoid_biosynthesis	Metabolism.Secondary metabolism.Terpenoid metabolism.Terpenoid biosynthesis
							chr18_random	3961864	3963611	VIT_18s0001g04780	JGVv82.54.t01	(-)-germacrene D synthase	E4_2_3_22	vv10900Terpenoid_biosynthesis	Metabolism.Secondary metabolism.Terpenoid metabolism.Terpenoid biosynthesis
							chr18_random	3963736	3982165	VIT_18s0001g04740		Germacrene-D synthase	E4_2_3_22	vv10900Terpenoid_biosynthesis	Metabolism.Secondary metabolism.Terpenoid metabolism.Terpenoid biosynthesis
							chr18_random	3959835	3960533	VIT_18s0001g04710	JGVv82.51.t01	(+)-delta-cadinene synthase	E4_2_3_13	vv10900Terpenoid_biosynthesis	Metabolism.Secondary metabolism.Terpenoid metabolism.Terpenoid biosynthesis
chr18_random	3968158	3976536	8379	2.44	7.5	5.06	chr18_random	3963736	3982165	VIT_18s0001g04740		Germacrene-D synthase	E4_2_3_22	vv10900Terpenoid_biosynthesis	Metabolism.Secondary metabolism.Terpenoid metabolism.Terpenoid biosynthesis
chr18_random	3976537	4013807	37271	2.74	8.3	5.56	chr18_random	3963736	3982165	VIT_18s0001g04740		Germacrene-D synthase	E4_2_3_22	vv10900Terpenoid_biosynthesis	Metabolism.Secondary metabolism.Terpenoid metabolism.Terpenoid biosynthesis
chr18_random	4219956	4234558	14603	1.82	3.09	1.27	chr18_random	4225053	4229977	VIT_18s0001g05260	JGVv82.74.t01	Actin-related protein 3	ARP3	vv44810Regulation_of_actin_cytoskeleton	Cellular process.Cellular component organization and biogenesis.Cytoskeleton organization and biogenesis.Actin organization and biogenesis
							chr18_random	4217610	4220002	VIT_18s0001g05240	JGVv82.73.t01	(-)-germacrene D synthase	E4_2_3_22	vv10900Terpenoid_biosynthesis	Metabolism.Secondary metabolism.Terpenoid metabolism.Terpenoid biosynthesis
chr18_random	4247273	4260451	13179	2.8	4.83	2.03	chr18_random	4247413	4277003	VIT_18s0001g05290	JGVv82.76.t01	(-)-germacrene D synthase	E4_2_3_22	vv10900Terpenoid_biosynthesis	Metabolism.Secondary metabolism.Terpenoid metabolism.Terpenoid biosynthesis
chr18_random	4627001	4643152	16152	7.9	1.74	6.16	chr18_random	4628792	4629164	VIT_18s0001g06110	JGVv82.106.t01	R protein L6	K13477	vv34627R_proteins_from_Plant-pathogen_interaction	Response to stimulus.Stress response.Biotic stress response.Plant-pathogen interaction.R proteins from Plant-pathogen interaction
chr18_random	4643153	4692086	48934	10.12	3.14	6.98	chr18_random	4656814	4659502	VIT_18s0001g06160	JGVv82.107.t01	TIR-NBS-LRR-TIR disease resistance protein			Diverse functions.Gene family with diverse functions.NBS-LRR superfamily
							chr18_random	4680955	4684917	VIT_18s0001g06210	GSVIVT00036402001.t01	No hit			No hit
							chr18_random	4685586	4686974	VIT_18s0001g06230	JGVv82.108.t01	No hit			No hit
chr18_random	4692087	4696750	4664	3.68	1.71	1.97	chr18_random	4693690	4695556	VIT_18s0001g06240	JGVv82.109.t01	R protein L6	K13477	vv34627R_proteins_from_Plant-pathogen_interaction	Response to stimulus.Stress response.Biotic stress response.Plant-pathogen interaction.R proteins from Plant-pathogen interaction
chr18_random	4702724	4715763	13040	4.71	2.6	2.11	chr18_random	4711164	4725714	VIT_18s0001g06280	JGVv82.111.t01	TIR-NBS-LRR disease resistance			Diverse functions.Gene family with diverse functions.NBS-LRR superfamily
							chr18_random	4696768	4705486	VIT_18s0001g06260		No hit			No hit
							chr18_random	4705439	4706017	VIT_18s0001g06260	JGVv82.110.t01	R protein L6	K13477	vv34627R_proteins_from_Plant-pathogen_interaction	Response to stimulus.Stress response.Biotic stress response.Plant-pathogen interaction.R proteins from Plant-pathogen interaction
chr18_random	4715764	4723242	7479	12.18	4.38	7.8	chr18_random	4711164	4725714	VIT_18s0001g06280	JGVv82.111.t01	TIR-NBS-LRR disease resistance			Diverse functions.Gene family with diverse functions.NBS-LRR superfamily
chr18_random	4725486	4748908	23423	5.89	4.9	0.99	chr18_random	4711164	4725714	VIT_18s0001g06280	JGVv82.111.t01	TIR-NBS-LRR disease resistance			Diverse functions.Gene family with diverse functions.NBS-LRR superfamily
chr18_random	4725486	4748908	23423	5.89	4.9	0.99	chr18_random	4744917	4756346	VIT_18s0001g06340	JGVv82.112.t01	RPS4 (resistant to p. syringae 4)	RPS4	vv34627R_proteins_from_Plant-pathogen_interaction	Response to stimulus.Stress response.Biotic stress response.Plant-pathogen interaction.R proteins from Plant-pathogen interaction
chr18_random	4748909	4757468	8560	7.41	5.13	2.28	chr18_random	4744917	4756346	VIT_18s0001g06340	JGVv82.112.t01	RPS4 (resistant to p. syringae 4)	RPS4	vv34627R_proteins_from_Plant-pathogen_interaction	Response to stimulus.Stress response.Biotic stress response.Plant-pathogen interaction.R proteins from Plant-pathogen interaction
chr19	479334	482608	3275	6.97	4.51	2.46	chr19	479812	491484	VIT_19s0014g00470	JGVv14.43.t01	RKF1 (receptor-like kinase in flowers 1)			Signaling.Signaling pathway.Protein kinase
chr19	482609	490210	7602	4.31	3.14	1.17	chr19	479812	491484	VIT_19s0014g00470	JGVv14.43.t01	RKF1 (receptor-like kinase in flowers 1)			Signaling.Signaling pathway.Protein kinase
chr19	492826	508344	15519	5.54	3.75	1.79	chr19	494404	496943	VIT_19s0014g00480	JGVv14.44.t01	LRR receptor-like serine/threonine-protein kinase			Signaling.Signaling pathway.Protein kinase
							chr19	497996	499726	VIT_19s0014g00490	JGVv14.45.t01	Receptor kinase 2			Signaling.Signaling pathway.Protein kinase
							chr19	501504	518217	VIT_19s0014g00500	JGVv14.46.t01	Receptor kinase 2			Signaling.Signaling pathway.Protein kinase
chr19	508345	517916	9572	2.89	1.9	0.99	chr19	501504	518217	VIT_19s0014g00500	JGVv14.46.t01	Receptor kinase 2			Signaling.Signaling pathway.Protein kinase
chr19	533678	545216	11539	5.53	3.77	1.76	chr19	535077	547165	VIT_19s0014g00520	JGVv14.48.t01	RKF1 (receptor-like kinase in flowers 1)			Signaling.Signaling pathway.Protein kinase
chr19	547141	551518	4378	5.84	3.78	2.06	chr19	535077	547165	VIT_19s0014g00520	JGVv14.48.t01	RKF1 (receptor-like kinase in flowers 1)			Signaling.Signaling pathway.Protein kinase
chr19	547141	551518	4378	5.84	3.78		chr19	548335	556394	VIT_19s0014g00530	JGVv14.49.t01	Receptor kinase 2			Signaling.Signaling pathway.Protein kinase
chr19	658291	667203	8913	3.87	3.19	0.68	chr19	661689	663430	VIT_19s0014g00670	GSVIVT00014133001.t01	LRR receptor-like serine/threonine-protein kinase			Signaling.Signaling pathway.Protein kinase
chr19	667204	674443	7240	3.66	2.64	1.02	chr19	669185	677944	VIT_19s0014g00680	JGVv14.58.t01	RKF1 (receptor-like kinase in flowers 1)			Signaling.Signaling pathway.Protein kinase
chr19	674444	675443	1000	3.86	3.1	0.76	chr19	669185	677944	VIT_19s0014g00680	JGVv14.58.t01	RKF1 (receptor-like kinase in flowers 1)			Signaling.Signaling pathway.Protein kinase
chr19	4383524	4401843	18320	5.83	4.46	1.37	chr19	4395202	4396398	VIT_19s0014g04120		No hit			No hit
							chr19	4401694	4408406	VIT_19s0014g04130	JGVv14.365.t01	Serine/threonine-protein kinase receptor ARK3			Signaling.Signaling pathway.Protein kinase
chr19	5240261	5274649	34389	6.28	5.23	1.05	chr19	5243786	5244802	VIT_19s0014g04920	JGVv14.436.t01	(-)-germacrene D synthase	E4_2_3_22	vv10900Terpenoid_biosynthesis	Metabolism.Secondary metabolism.Terpenoid metabolism.Terpenoid biosynthesis
							chr19	5254957	5257671	VIT_19s0014g04930	JGVv14.437.t01	Germacrene-D synthase	E4_2_3_22	vv10900Terpenoid_biosynthesis	Metabolism.Secondary metabolism.Terpenoid metabolism.Terpenoid biosynthesis
							chr19	5234306	5242632	VIT_19s0014g04910	PDVv14.438.t01	No hit			No hit
chr19	5446585	5455816	9232	1.02	2.08	1.06	chr19	5449028	5449430	VIT_19s0014g05170		Polyprotein			Transposable elements viral and plasmid proteins.Protein from transposable element
chr19	5455817	5481436	25620	1.33	2.25	0.92	chr19	5477937	5480948	VIT_19s0014g05180	JGVv14.460.t01	RPS2 (resistant to p. syringae 2)	K13459	vv34626Plant-pathogen_interaction	Response to stimulus.Stress response.Biotic stress response.Plant-pathogen interaction
chr19	5455817	5481436	25620	1.33	2.25		chr19	5459288	5477423	GSVIVT01014598001		Unknown			Unknown
chr19	8736829	8748841	12013	4.66	5.31	0.65	chr19	8744183	8753166	VIT_19s0015g00680	JGVv15.64.t01	E3 ubiquitin-protein ligase HUWE1	K10592	vv24120Ubiquitin_mediated_proteolysis vv50110Protein_coat	Metabolism.Primary metabolism.Protein metabolism and modification.Proteolysis.cytoplasmic and nuclear protein degradation.Ubiquitin-mediated proteolysis
							chr19	8734441	8744182	VIT_19s0015g00670	JGVv15.63.t01	E3 ubiquitin-protein ligase HUWE1	K10592	vv24120Ubiquitin_mediated_proteolysis	Metabolism.Primary metabolism.Protein metabolism and modification.Proteolysis.cytoplasmic and nuclear protein degradation.Ubiquitin-mediated proteolysis
chr19	8748842	8751198	2357	3.29	4.46	1.17	chr19	8744183	8753166	VIT_19s0015g00680	JGVv15.64.t01	E3 ubiquitin-protein ligase HUWE1	K10592	vv24120Ubiquitin_mediated_proteolysis vv50110Protein_coat	Metabolism.Primary metabolism.Protein metabolism and modification.Proteolysis.cytoplasmic and nuclear protein degradation.Ubiquitin-mediated proteolysis
chr19	9832767	9843713	10947	3.84	2.3	1.54
chr19	9843714	9857744	14031	4.23	3.47	0.76
chr19	9857745	9874348	16604	29.06	32.23	3.17
chr19	9874349	9881086	6738	3.81	3.22	0.59	chr19	9879170	9882786	VIT_19s0015g01480	GSVIVT00014795001.t01	Heavy-metal-associated domain-containing protein			Unclear
chr19	11550740	11564609	13870	5.32	6.48	1.16	chr19	11543710	11552933	VIT_19s0015g02160	JGVv15.182.t01	CYP72A58	K13400	vv10902Monoterpenoid_biosynthesis	Metabolism.Secondary metabolism.Terpenoid metabolism.Monoterpenoid metabolism.Monoterpenoid biosynthesis
							chr19	11561651	11570318	VIT_19s0015g02170		No hit			No hit
chr19	11567517	11574135	6619	2.6	3.4	0.8	chr19	11561651	11570318	VIT_19s0015g02170		No hit			No hit
chr19	11574136	11637717	63582	7.85	9.82	1.97
chr19	11637718	11649248	11531	25.08	32.25	7.17
chr19	11649249	11658465	9217	5.89	4.38	1.51
chr19	11658466	11681897	23432	13.8	17.35	3.55	chr19	11678277	11689888	VIT_19s0015g02200	PDVv15.183.t01	No hit			No hit
							chr19	11667757	11670959	VIT_19s0015g02180	PDVv15.180.t01	Unknown			Unknown
							chr19	11673061	11675662	VIT_19s0015g02190	JGVv15.183.t01	WD-40 repeat family protein / beige-related			Unknown
chr19	11681898	11684176	2279	3.06	5.63	2.57	chr19	11678277	11689888	VIT_19s0015g02200	PDVv15.183.t01	No hit			No hit
chr19	11684177	11692955	8779	10.47	12.36	1.89	chr19	11678277	11689888	VIT_19s0015g02200	PDVv15.183.t01	No hit			No hit
chr19	11807841	11814488	6648	2.17	2.96	0.79
chr19	12183015	12210640	27626	10.14	12.39	2.25	chr19	12182099	12193528	VIT_19s0015g02390	JGVv15.193.t01	No hit			No hit
							chr19	12194169	12198325	VIT_19s0015g02400	PDVv15.200.t01	No hit			No hit
chr19	12210641	12223683	13043	2.32	3.07	0.75
chr19	12650246	12683115	32870	4.3	3.23	1.07	chr19	12661179	12662582	VIT_19s0015g02540	JGVv15.203.t01	CYP72A59	K13400	vv10902Monoterpenoid_biosynthesis	Metabolism.Secondary metabolism.Terpenoid metabolism.Monoterpenoid metabolism.Monoterpenoid biosynthesis
							chr19	12666292	12672197	VIT_19s0015g02550		Retrovirus Pol polyprotein			Transposable elements viral and plasmid proteins.Protein from transposable element
chr19	12683116	12690050	6935	3.54	2.31	1.23	chr19	12684099	12684593	VIT_19s0015g02560	JGVv15.204.t01	Glutathione S-transferase GSTU25	E2_5_1_18_GSTU25	vv10480Glutathione_metabolism	Metabolism.Primary metabolism.Coenzyme and prosthetic group metabolism.Peptide derived compounds biosynthesis.Glutathione metabolism
chr19	13263577	13265028	1452	5.45	2.99	2.46
chr19	13265029	13271816	6788	7.22	5.31	1.91
chr19	13271817	13301527	29711	26.77	30.78	4.01	chr19	13276259	13278908	VIT_19s0015g02840	PDVv15.240.t01	PI-3-kinase-related kinase SMG-1	K08873	vv23015mRNA_surveillance_pathway	Metabolism.Primary metabolism.Nucleobase. nucleoside. nucleotide. nucleic acid metabolism.Nucleic acid metabolism.RNA metabolism
							chr19	13279228	13284590	VIT_19s0015g02850	JGVv15.218.t01	No hit			No hit
							chr19	13299384	13307247	VIT_19s0015g02860	PDVv15.242.t01	No hit			No hit
chr19	13301528	13323584	22057	13.12	15.81	2.69	chr19	13299384	13307247	VIT_19s0015g02860	PDVv15.242.t01	No hit			No hit
chr19	13323585	13332603	9019	4.8	4.1	0.7
chr19	13762052	13845986	83935	7.63	4.64	2.99	chr19	13766259	13769047	VIT_19s0138g00030		Retrovirus Pol polyprotein			Transposable elements viral and plasmid proteins.Protein from transposable element
							chr19	13803441	13804828	VIT_19s0138g00040		Retrovirus Pol polyprotein			Transposable elements viral and plasmid proteins.Protein from transposable element
chr19	13900260	13924823	24564	7.14	5.91	1.23	chr19	13910625	13911167	VIT_19s0138g00060		Transposon MAGGY gag and po			Transposable elements viral and plasmid proteins.Protein from transposable element
chr19	13924824	13950038	25215	18.62	15.6	3.02	chr19	13930574	13930879	VIT_19s0138g00070	JGVv138.3.t01	Unknown			Unknown
							chr19	13942551	13944495	VIT_19s0138g00080	PDVv138.8.t01	Armadillo/beta-catenin repeat			Unknown
chr19	14762788	14766250	3463	5.95	3.73	2.22
chr19	14766251	14772819	6569	4.03	2.85	1.18
chr19	14772820	14805582	32763	5.57	4.04	1.53
chr19	14805583	14823109	17527	11.21	6.79	4.42
chr19	18457377	18485805	28429	3.1	3.66	0.56
chr19	18485806	18505237	19432	0.74	1.6	0.86
chr19	18531127	18548559	17433	3.61	5.11	1.5	chr19	18546013	18546283	VIT_19s0027g00140	JGVv27.112.t01	No hit			No hit
chr19	18548560	18550031	1472	1.16	3.45	2.29
chr19	18550032	18560018	9987	1.62	2.68	1.06	chr19	18550102	18552220	VIT_19s0027g00150	GSVIVT00020489001.t01	ADP-ribosylation factor related protein 1	K07952		Cellular process.Cellular transport.Protein trafficking.Vesicle-mediated trafficking
chr19	18560019	18587966	27948	2.54	3.26	0.72	chr19	18583209	18595449	VIT_19s0027g00160	JGVv27.111.t01	GTP-binding protein 1			Signaling.Signaling pathway.G-protein signaling pathway
chr19	19440112	19462733	22622	3.3	4.08	0.78	chr19	19441425	19452797	VIT_19s0027g00490	JGVv27.93.t01	DNA topoisomerase 2-associated protein PAT1	K12617	vv23018RNA_degradation	Metabolism.Primary metabolism.Nucleobase. nucleoside. nucleotide. nucleic acid metabolism.Nucleic acid metabolism.RNA metabolism.RNA catabolism
chr19	20433069	20465264	32196	0.91	2.68	1.77	chr19	20437195	20446936	VIT_19s0027g00940		Disease resistance protein RGA4			Diverse functions.Gene family with diverse functions.NBS-LRR superfamily
chr19	20661053	20682589	21537	1	1.95	0.95	chr19	20668967	20671507	VIT_19s0027g01080	PDVv27.54.t01	No hit			No hit
chr19	20986836	21017124	30289	5.22	4.61	0.61	chr19	20987714	21002611	VIT_19s0027g01150	JGVv27.55.t01	Phenylalanine-tRNA synthetase	E6_1_1_20	vv10400Phenylalanine_tyrosine_and_tryptophan_biosynthesis vv20970Aminoacyl-tRNA_biosynthesis	Metabolism.Primary metabolism.Amino acid metabolism.Aromatic amino acid metabolism.Aromatic amino acid biosynthesis
chr19	21063778	21081163	17386	4.69	4.03	0.66	chr19	21080849	21081472	VIT_19s0027g01180	GSVIVT00020340001.t01	No hit			No hit
							chr19	21058508	21068569	VIT_19s0027g01170	JGVv27.54.t01	R protein MLA10	K13475	vv34627R_proteins_from_Plant-pathogen_interaction	Response to stimulus.Stress response.Biotic stress response.Plant-pathogen interaction.R proteins from Plant-pathogen interaction
chr19	21085303	21101425	16123	5.34	4.49	0.85	chr19	21087508	21095958	VIT_19s0027g01190	JGVv27.53.t01	Phenylalanyl-tRNA synthetase class IIc	E6_1_1_20	vv10400Phenylalanine_tyrosine_and_tryptophan_biosynthesis vv20970Aminoacyl-tRNA_biosynthesis	Metabolism.Primary metabolism.Amino acid metabolism.Aromatic amino acid metabolism.Aromatic amino acid biosynthesis
							chr19	21097311	21109027	VIT_19s0027g01200	JGVv27.52.t01	Phenylalanyl-tRNA synthetase class IIc	E6_1_1_20	vv10400Phenylalanine_tyrosine_and_tryptophan_biosynthesis vv20970Aminoacyl-tRNA_biosynthesis	Metabolism.Primary metabolism.Amino acid metabolism.Aromatic amino acid metabolism.Aromatic amino acid biosynthesis
chr19	21101426	21110713	9288	5.14	4.38	0.76	chr19	21097311	21109027	VIT_19s0027g01200	JGVv27.52.t01	Phenylalanyl-tRNA synthetase class IIc	E6_1_1_20	vv10400Phenylalanine_tyrosine_and_tryptophan_biosynthesis vv20970Aminoacyl-tRNA_biosynthesis	Metabolism.Primary metabolism.Amino acid metabolism.Aromatic amino acid metabolism.Aromatic amino acid biosynthesis
chr19	21133969	21136315	2347	5.47	4.59	0.88
chr19	21137843	21141972	4130	8.22	8.79	0.57
chr19	21141973	21152627	10655	7.02	5.89	1.13	chr19	21142903	21145741	VIT_19s0027g01210	JGVv27.51.t01	Abhydrolase domain-containing protein			Metabolism.Primary metabolism.Protein metabolism and modification.Proteolysis.Peptidase proteins
chr19	21152628	21171802	19175	4.35	3.45	0.9	chr19	21167516	21173705	VIT_19s0027g01220	JGVv27.50.t01	Phenylalanine-tRNA synthetase	E6_1_1_20	vv10400Phenylalanine_tyrosine_and_tryptophan_biosynthesis vv20970Aminoacyl-tRNA_biosynthesis	Metabolism.Primary metabolism.Amino acid metabolism.Aromatic amino acid metabolism.Aromatic amino acid biosynthesis
chr19	21171803	21176548	4746	6.18	5.47	0.71	chr19	21167516	21173705	VIT_19s0027g01220	JGVv27.50.t01	Phenylalanine-tRNA synthetase	E6_1_1_20	vv10400Phenylalanine_tyrosine_and_tryptophan_biosynthesis vv20970Aminoacyl-tRNA_biosynthesis	Metabolism.Primary metabolism.Amino acid metabolism.Aromatic amino acid metabolism.Aromatic amino acid biosynthesis
chr19	21379358	21391247	11890	6.58	5.66	0.92	chr19	21381109	21382737	VIT_19s0027g01360	GSVIVT00020321001.t01	No hit			No hit
							chr19	21375905	21379426	VIT_19s0027g01350	JGVv27.44.t01	R protein MLA10	K13475	vv34627R_proteins_from_Plant-pathogen_interaction	Response to stimulus.Stress response.Biotic stress response.Plant-pathogen interaction.R proteins from Plant-pathogen interaction
chr19	21391248	21402757	11510	4.01	3.39	0.62	chr19	21399795	21402369	VIT_19s0027g01370	JGVv27.43.t01	Glutathione transferase microsomal	E2_5_1_18	vv10480Glutathione_metabolism	Metabolism.Primary metabolism.Coenzyme and prosthetic group metabolism.Peptide derived compounds biosynthesis.Glutathione metabolism
chr19	21404565	21414663	10099	3.51	2.76	0.75	chr19	21410608	21416300	VIT_19s0027g01380	JGVv27.42.t01	Phenylalanine-tRNA synthetase	E6_1_1_20	vv10400Phenylalanine_tyrosine_and_tryptophan_biosynthesis vv20970Aminoacyl-tRNA_biosynthesis	Metabolism.Primary metabolism.Amino acid metabolism.Aromatic amino acid metabolism.Aromatic amino acid biosynthesis
chr19	21414664	21422289	7626	6.94	5.66	1.28	chr19	21410608	21416300	VIT_19s0027g01380	JGVv27.42.t01	Phenylalanine-tRNA synthetase	E6_1_1_20	vv10400Phenylalanine_tyrosine_and_tryptophan_biosynthesis vv20970Aminoacyl-tRNA_biosynthesis	Metabolism.Primary metabolism.Amino acid metabolism.Aromatic amino acid metabolism.Aromatic amino acid biosynthesis
chr19	21567149	21582775	15627	3.32	2.61	0.71	chr19	21573358	21600084	VIT_19s0027g01470	JGVv27.35.t01	Phenylalanine-tRNA synthetase	E6_1_1_20	vv10400Phenylalanine_tyrosine_and_tryptophan_biosynthesis vv20970Aminoacyl-tRNA_biosynthesis	Metabolism.Primary metabolism.Amino acid metabolism.Aromatic amino acid metabolism.Aromatic amino acid biosynthesis
chr19	21585321	21591469	6149	6.17	5.11	1.06	chr19	21573358	21600084	VIT_19s0027g01470	JGVv27.35.t01	Phenylalanine-tRNA synthetase	E6_1_1_20	vv10400Phenylalanine_tyrosine_and_tryptophan_biosynthesis vv20970Aminoacyl-tRNA_biosynthesis	Metabolism.Primary metabolism.Amino acid metabolism.Aromatic amino acid metabolism.Aromatic amino acid biosynthesis
chr19	21660852	21667601	6750	2.29	1.78	0.51
chr19	22379317	22382388	3072	3.9	4.79	0.89	chr19	22379272	22383673	VIT_19s0085g00060	JGVv85.100.t01	ABC transporter B member 11	K05664	vv52010ABC_transporters	Transport overview.Macromolecule transport.Multidrug transport.Multidrug ABC transport
chrUn	3078695	3082260	3566	3.45	4.46	1.01	chrUn	3079496	3079759	VIT_00s0144g00020	GSVIVT00000875001.t01	No hit			No hit
							chrUn	3067253	3079408	VIT_00s0144g00010	JGVv144.1.t01	CCR4-NOT transcription complex. subunit 1	K12604	vv23018RNA_degradation	Regulation overview.Regulation of gene expression.Regulation of transcription
chrUn	3082261	3083612	1352	3	4.5	1.5
chrUn	3455720	3471224	15505	7.08	3.65	3.43	chrUn	3469076	3471540	VIT_00s0144g00230	JGVv144.20.t01	ABA-responsive element-binding protein 3 (AREB3)	AREB3_4	vv30001ABA_signaling vv60012BZIP	Signaling.Hormone Signaling.ABA Signaling.ABA-mediated Signaling pathway
chrUn	3471225	3475312	4088	3.45	1.86	1.59	chrUn	3471541	3473607	VIT_00s0144g00240	JGVv144.21.t01	No hit			No hit
							chrUn	3469076	3471540	VIT_00s0144g00230	JGVv144.20.t01	ABA-responsive element-binding protein 3 (AREB3)	AREB3_4	vv30001ABA_signaling vv60012BZIP	Signaling.Hormone Signaling.ABA Signaling.ABA-mediated Signaling pathway
chrUn	3655843	3670525	14683	3.91	3.37	0.54	chrUn	3668231	3672155	VIT_00s0144g00280		No hit			No hit
chrUn	8052699	8108644	55946	4.38	3.84	0.54	chrUn	8061503	8063229	VIT_00s0183g00060	JGVv183.3.t01	No hit			No hit
							chrUn	8078192	8079841	VIT_00s0183g00070	JGVv183.4.t01	No hit			No hit
							chrUn	8080942	8081386	VIT_00s0183g00080		No hit			No hit
							chrUn	8081622	8082078	VIT_00s0183g00090		Retroelement integrase			Transposable elements viral and plasmid proteins.Protein from transposable element
chrUn	8108645	8120501	11857	5.08	6.57	1.49	chrUn	8110192	8110486	VIT_00s0183g00100	GSVIVT00003239001.t01	No hit			No hit
							chrUn	8113686	8123141	VIT_00s0183g00130	PDVv183.8.t01	No hit			No hit
							chrUn	8112290	8112661	VIT_00s0183g00110		Gag-pol polyprotein			Transposable elements viral and plasmid proteins.Protein from transposable element
							chrUn	8112662	8113410	VIT_00s0183g00120		Retrovirus Pol polyprotein			Transposable elements viral and plasmid proteins.Protein from transposable element
chrUn	8121556	8125639	4084	8.09	12.07	3.98	chrUn	8113686	8123141	VIT_00s0183g00130	PDVv183.8.t01	No hit			No hit
chrUn	8125640	8145499	19860	15.58	12.94	2.64	chrUn	8129922	8130549	VIT_00s0183g00140	JGVv183.9.t01	NADP-dependent malic enzyme	E1_1_1_39	vv10620Pyruvate_metabolism vv10710Carbon_fixation	Metabolism.Primary metabolism.Carbohydrate metabolism.Monosaccharide metabolism.Pyruvate metabolism
							chrUn	8142708	8144111	VIT_00s0183g00160	JGVv183.11.t01	No hit			No hit
							chrUn	8131531	8131890	VIT_00s0183g00150	JGVv183.10.t01	Pleckstrin homology (PH) domain-containing			Signaling.Signaling pathway.Phosphatidylinositol Signaling
chrUn	8145500	8171866	26367	6.35	11.19	4.84
chrUn	8171867	8180796	8930	8.31	11.2	2.89	chrUn	8173492	8174213	VIT_00s0183g00170		Transposon			Transposable elements viral and plasmid proteins.Protein from transposable element
chrUn	8839649	8914446	74798	0.61	1.32	0.71	chrUn	8913647	8914420	VIT_00s0186g00100	JGVv186.9.t01	Cell cycle checkpoint protein	K02830		Metabolism.Primary metabolism.Nucleobase. nucleoside. nucleotide. nucleic acid metabolism.Nucleic acid metabolism.DNA metabolism.DNA recombination and repair.repair
							chrUn	8836018	8839763	VIT_00s0186g00080	JGVv186.7.t01	SUM2 (small ubiquitin-like modifier 2)	K12160	vv23013RNA_transport	Metabolism.Primary metabolism.Protein metabolism and modification.Proteolysis.cytoplasmic and nuclear protein degradation.Ubiquitin-mediated proteolysis
							chrUn	8876296	8878488	VIT_00s0186g00090	JGVv186.8.t01	Zinc finger (C3HC4-type ring finger)	ZFC3HC4_5	vv60078Other_zf-C3HC4	Regulation overview.Regulation of gene expression.Regulation of transcription.Transcription factor.Zinc finger C3HC4 family transcription factor
							chrUn	8911979	8912912	GSVIVT01003309001		Dehydration-responsive protein			Response to stimulus.Stress response.Abiotic stress response.Drought stress response
chrUn	8914447	8931719	17273	1.21	2.52	1.31
chrUn	9534336	9553359	19024	24.34	18.11	6.23	chrUn	9540731	9541179	VIT_00s0188g00180	JGVv188.14.t01	Pleckstrin homology (PH) domain-containing			Signaling.Signaling pathway.G-protein signaling pathway
chrUn	9573857	9597377	23521	40.79	40.01	0.78
chrUn	11544882	11578370	33489	4.06	4.96	0.9	chrUn	11572898	11574494	VIT_00s0201g00090	JGVv201.5.t01	Annexin ANN4	ANN4	vv50101Channels_and_pores	Transport overview.Channels and pores.a-Type channels.Annexin
chrUn	11663646	11682797	19152	3.84	4.51	0.67	chrUn	11681243	11683145	VIT_00s0202g00060	JGVv202.6.t01	Pentatricopeptide repeat-containing protein			Diverse functions.Gene family with diverse functions.Pentatricopeptide domain family
							chrUn	11664514	11678044	VIT_00s0202g00050	JGVv202.5.t01	Unknown			Unknown
chrUn	14407206	14427034	19829	4.04	6.35	2.31	chrUn	14415786	14417252	VIT_00s0222g00080	JGVv222.5.t01	CC-NBS-LRR class			Diverse functions.Gene family with diverse functions.NBS-LRR superfamily
							chrUn	14420531	14421550	VIT_00s0222g00090	GSVIVT00004036001.t01	No hit			No hit
chrUn	14458153	14488991	30839	3.78	6.31	2.53	chrUn	14436373	14476776	VIT_00s0222g00100	JGVv222.6.t01	CC-NBS-LRR class			Diverse functions.Gene family with diverse functions.NBS-LRR superfamily
chrUn	15198395	15200169	1775	5.58	3.48	2.1	chrUn	15198700	15200707	VIT_00s0228g00010	JGVv228.1.t01	Ankyrin	K10380		Diverse functions.Gene family with diverse functions.Ankyrin domain family
chrUn	15200170	15230270	30101	8.39	6.88	1.51	chrUn	15198700	15200707	VIT_00s0228g00010	JGVv228.1.t01	Ankyrin	K10380		Diverse functions.Gene family with diverse functions.Ankyrin domain family
							chrUn	15218675	15219358	VIT_00s0228g00030		No hit			No hit
							chrUn	15216612	15217999	VIT_00s0228g00020		Integrase			Transposable elements viral and plasmid proteins.Protein from transposable element
chrUn	15230271	15250464	20194	5.49	4.41	1.08	chrUn	15242918	15245698	VIT_00s0228g00040	JGVv228.3.t01	No hit			No hit
chrUn	16195855	16228384	32530	0.89	1.89	1	chrUn	16225520	16226197	VIT_00s0238g00070	JGVv238.7.t01	TIR-NBS-LRR disease resistance			Diverse functions.Gene family with diverse functions.NBS-LRR superfamily
							chrUn	16213588	16218226	VIT_00s0238g00060	JGVv238.6.t01	RPS4 (resistant to p. syringae 4)	RPS4	vv34627R_proteins_from_Plant-pathogen_interaction	Response to stimulus.Stress response.Biotic stress response.Plant-pathogen interaction.R proteins from Plant-pathogen interaction
							chrUn	16199041	16201400	VIT_00s0238g00040	JGVv238.4.t01	R protein disease resistance protein	RPROT	vv34627R_proteins_from_Plant-pathogen_interaction	Response to stimulus.Stress response.Biotic stress response.Plant-pathogen interaction.R proteins from Plant-pathogen interaction
							chrUn	16202662	16210316	VIT_00s0238g00050		Retrovirus Pol polyprotein			Transposable elements viral and plasmid proteins.Protein from transposable element
chrUn	16228385	16235583	7199	1.51	2.4	0.89
chrUn	16754660	16795193	40534	3.63	7.68	4.05
chrUn	16795194	16820754	25561	3.47	6.82	3.35
chrUn	16820755	16856340	35586	4.63	6.74	2.11
chrUn	17012273	17033664	21392	1.2	1.92	0.72
chrUn	17033665	17038215	4551	3.4	4.15	0.75
chrUn	17050608	17135063	84456	57.19	34.68	22.51	chrUn	17051161	17057531	VIT_00s0246g00010	JGVv246.1.t01	NADH dehydrogenase subunit 7	K03935	vv10190Oxidative_phosphorylation vv50134Primary_active_transporter_cat_D1	Metabolism.Primary metabolism.Generation of metabolite precursors and energy.Electron transport.Respiratory-chain phosphorylation
							chrUn	17104720	17108088	VIT_00s0246g00050	JGVv246.2.t01	NADH dehydrogenase I subunit 2	K03879	vv10190Oxidative_phosphorylation vv50134Primary_active_transporter_cat_D1	Metabolism.Primary metabolism.Generation of metabolite precursors and energy.Electron transport.Respiratory-chain phosphorylation
							chrUn	17121749	17122428	VIT_00s0246g00070	JGVv246.4.t01	NADH dehydrogenase subunit 7	K05579	vv10190Oxidative_phosphorylation vv50134Primary_active_transporter_cat_D1	Metabolism.Primary metabolism.Generation of metabolite precursors and energy.Electron transport.Respiratory-chain phosphorylation
							chrUn	17123309	17125762	VIT_00s0246g00080	JGVv246.5.t01	NADH dehydrogenase subunit 7	K05579	vv10190Oxidative_phosphorylation vv50134Primary_active_transporter_cat_D1	Metabolism.Primary metabolism.Generation of metabolite precursors and energy.Electron transport.Respiratory-chain phosphorylation
							chrUn	17125763	17126635	VIT_00s0246g00090	JGVv246.6.t01	NADH dehydrogenase (ubiquinone) Fe-S protein 2	K03935	vv10190Oxidative_phosphorylation vv50134Primary_active_transporter_cat_D1	Metabolism.Primary metabolism.Generation of metabolite precursors and energy.Electron transport.Respiratory-chain phosphorylation
							chrUn	17126636	17128620	VIT_00s0246g00100	JGVv246.7.t01	NADH dehydrogenase subunit 7	K05579	vv10190Oxidative_phosphorylation vv50134Primary_active_transporter_cat_D1	Metabolism.Primary metabolism.Generation of metabolite precursors and energy.Electron transport.Respiratory-chain phosphorylation
							chrUn	17058160	17069261	VIT_00s0246g00020	GSVIVT00004959001.t01	No hit			No hit
							chrUn	17069277	17087406	VIT_00s0246g00030	GSVIVT00004960001.t01	No hit			No hit
							chrUn	17097582	17102253	VIT_00s0246g00040	PDVv246.2.t01	No hit			No hit
							chrUn	17128621	17129125	VIT_00s0246g00110	JGVv246.8.t01	No hit			No hit
							chrUn	17118760	17121216	VIT_00s0246g00060	JGVv246.3.t01	Cytochrome c-type biogenesis protein CcmF	K02198	vv50109Incompletely_characterized_transport_systems	Transport overview.Incompletely characterized transport systems.Putative transport protein.Putative Heme Handling Prot
chrUn	17135064	17136356	1293	18.41	10.07	8.34
chrUn	17136357	17196200	59844	87.11	56.87	30.24	chrUn	17191554	17194876	VIT_00s0246g00140	JGVv246.11.t01	NADH-plastoquinone oxidoreductase subunit 5	K00332	vv10190Oxidative_phosphorylation vv50134Primary_active_transporter_cat_D1	Metabolism.Primary metabolism.Generation of metabolite precursors and energy.Electron transport.Respiratory-chain phosphorylation
							chrUn	17194877	17196381	VIT_00s0246g00150	JGVv246.12.t01	Ribosomal protein L32	K02911	vv23010Ribosome	Metabolism.Primary metabolism.Protein metabolism and modification.Protein synthesis.Ribosome
							chrUn	17174504	17179435	VIT_00s0246g00120	JGVv246.9.t01	No hit			No hit
							chrUn	17179629	17181186	VIT_00s0246g00130	JGVv246.10.t01	No hit			No hit
chrUn	17995496	18030889	35394	29.52	34.17	4.65	chrUn	18000270	18001211	VIT_00s0254g00030	JGVv254.1.t01	Heat shock cognate 70 kDa protein 3 (HSC70-3) (HSP70-3)	HSC703	vv23040Spliceosome vv24141Protein_processing_in_endoplasmic_reticulum vv50101Channels_and_pores	Metabolism.Primary metabolism.Protein metabolism and modification.Protein folding.Chaperone-mediated protein folding.HSP-mediated protein folding
							chrUn	18001212	18001429	VIT_00s0254g00040	JGVv254.2.t01	Heat shock cognate 70 kDa protein 3 (HSC70-3) (HSP70-3)	HSC703	vv23040Spliceosome vv24141Protein_processing_in_endoplasmic_reticulum vv50101Channels_and_pores	Metabolism.Primary metabolism.Protein metabolism and modification.Protein folding.Chaperone-mediated protein folding.HSP-mediated protein folding
							chrUn	18003485	18004136	GSVIVT01005075001		Octicosapeptide/Phox/Bem1p (PB1) domain-containing protein			Unknown
chrUn	18030890	18039638	8749	5.93	5.14	0.79
chrUn	18053114	18066929	13816	1.75	2.92	1.17
chrUn	18066930	18071927	4998	2.48	3.14	0.66	chrUn	18071500	18072879	VIT_00s0256g00010	JGVv256.1.t01	Unknown			Unknown
chrUn	18206854	18287084	80231	2.21	3.36	1.15	chrUn	18212851	18212987	VIT_00s0258g00030	JGVv258.3.t01	No hit			No hit
							chrUn	18267704	18268681	VIT_00s0258g00080	PDVv258.8.t01	Brassinosteroid insensitive 1-associated receptor kinase 1	BAK1	vv30005Brassinosteroids_signaling vv34626Plant-pathogen_interaction	Signaling.Hormone Signaling.Brassinosteroid Signaling.Brassinosteroid-mediated Signaling pathway
							chrUn	18207010	18209840	VIT_00s0258g00010	JGVv258.1.t01	Receptor serine/threonine kinase			Signaling.Signaling pathway.Protein kinase
							chrUn	18211859	18212850	VIT_00s0258g00020	JGVv258.2.t01	Receptor serine/threonine kinase			Signaling.Signaling pathway.Protein kinase
							chrUn	18248102	18251818	VIT_00s0258g00040	JGVv258.4.t01	Ser/Thr receptor-like kinase1			Signaling.Signaling pathway.Protein kinase
							chrUn	18253267	18256851	VIT_00s0258g00050	JGVv258.5.t01	Receptor serine/threonine kinase			Signaling.Signaling pathway.Protein kinase
							chrUn	18264089	18264773	VIT_00s0258g00060	JGVv258.6.t01	Receptor-like kinase ARK1AS			Signaling.Signaling pathway.Protein kinase
							chrUn	18266940	18267625	VIT_00s0258g00070	JGVv258.7.t01	Receptor-like kinase ARK1AS			Signaling.Signaling pathway.Protein kinase
chrUn	18287085	18321459	34375	5.84	7.38	1.54	chrUn	18310813	18312060	VIT_00s0258g00090	JGVv258.8.t01	Brassinosteroid insensitive 1-associated receptor kinase 1	BAK1	vv30005Brassinosteroids_signaling vv34626Plant-pathogen_interaction	Signaling.Hormone Signaling.Brassinosteroid Signaling.Brassinosteroid-mediated Signaling pathway
							chrUn	18315283	18318622	VIT_00s0258g00100	JGVv258.9.t01	Receptor serine/threonine kinase			Signaling.Signaling pathway.Protein kinase
chrUn	18322610	18362751	40142	3.15	5.59	2.44	chrUn	18336833	18337700	VIT_00s0258g00120	JGVv258.10.t01	Pentatricopeptide repeat-containing protein			Diverse functions.Gene family with diverse functions.Pentatricopeptide domain family
							chrUn	18352991	18355943	VIT_00s0258g00140	JGVv258.12.t01	Brassinosteroid insensitive 1-associated receptor kinase 1	BAK1	vv30005Brassinosteroids_signaling vv34626Plant-pathogen_interaction	Signaling.Hormone Signaling.Brassinosteroid Signaling.Brassinosteroid-mediated Signaling pathway
							chrUn	18333864	18334366	VIT_00s0258g00110	PDVv258.11.t01	Receptor serine/threonine kinase			Signaling.Signaling pathway.Protein kinase
							chrUn	18347049	18350546	VIT_00s0258g00130	JGVv258.11.t01	Receptor kinase homolog LRK10			Signaling.Signaling pathway.Protein kinase
chrUn	18923354	18955641	32288	1.7	3.15	1.45	chrUn	18917320	18931672	VIT_00s0262g00130	JGVv262.9.t01	Receptor-like protein kinase homolog RK20-1			Signaling.Signaling pathway.Protein kinase
							chrUn	18935578	18936185	VIT_00s0262g00140		Retrovirus Pol polyprotein			Transposable elements viral and plasmid proteins.Protein from transposable element
							chrUn	18954849	18955894	VIT_00s0262g00150	PDVv262.13.t01	Glycine-rich protein			Unknown
chrUn	18955642	18961002	5361	2.4	4.09	1.69	chrUn	18956210	18958369	VIT_00s0262g00160	JGVv262.11.t01	E3 ubiquitin-protein ligase HUWE1	K10592	vv24120Ubiquitin_mediated_proteolysis	Metabolism.Primary metabolism.Protein metabolism and modification.Proteolysis.cytoplasmic and nuclear protein degradation.Ubiquitin-mediated proteolysis
							chrUn	18958370	18959289	VIT_00s0262g00170	JGVv262.12.t01	E3 ubiquitin-protein ligase HUWE1	K10592	vv24120Ubiquitin_mediated_proteolysis	Metabolism.Primary metabolism.Protein metabolism and modification.Proteolysis.cytoplasmic and nuclear protein degradation.Ubiquitin-mediated proteolysis
							chrUn	18954849	18955894	VIT_00s0262g00150	PDVv262.13.t01	Glycine-rich protein			Unknown
chrUn	19302917	19383157	80241	3.29	4.2	0.91	chrUn	19308967	19311073	VIT_00s0266g00020	JGVv266.2.t01	1.8-cineole synthase. chloroplast	K07385	vv10902Monoterpenoid_biosynthesis	Metabolism.Secondary metabolism.Terpenoid metabolism.Monoterpenoid metabolism.Monoterpenoid biosynthesis
							chrUn	19382075	19382597	VIT_00s0266g00040	JGVv266.3.t01	1.8-cineole synthase. chloroplast	K07385	vv10902Monoterpenoid_biosynthesis	Metabolism.Secondary metabolism.Terpenoid metabolism.Monoterpenoid metabolism.Monoterpenoid biosynthesis
							chrUn	19334050	19373321	VIT_00s0266g00035		No hit			No hit
							chrUn	19321974	19323928	VIT_00s0266g00030	PDVv266.3.t01	Receptor kinase 2			Signaling.Signaling pathway.Protein kinase
chrUn	20667775	20672285	4511	0.68	1.5	0.82
chrUn	20672286	20696076	23791	3.91	6.5	2.59	chrUn	20686001	20688753	VIT_00s0276g00060	JGVv276.5.t01	CC-NBS-LRR class			Diverse functions.Gene family with diverse functions.NBS-LRR superfamily
							chrUn	20681209	20684250	VIT_00s0276g00050	JGVv276.4.t01	R protein MLA10	K13475	vv34627R_proteins_from_Plant-pathogen_interaction	Response to stimulus.Stress response.Biotic stress response.Plant-pathogen interaction.R proteins from Plant-pathogen interaction
chrUn	20815065	20868313	53249	29.27	27.39	1.88	chrUn	20814296	20815126	VIT_00s0279g00100	JGVv279.9.t01	No hit			No hit
							chrUn	20826318	20826686	VIT_00s0279g00110	JGVv279.10.t01	No hit			No hit
							chrUn	20832863	20866178	VIT_00s0279g00120	PDVv279.10.t01	No hit			No hit
chrUn	20981634	20996825	15192	2.06	2.65	0.59
chrUn	21656882	21660722	3841	8.19	8.96	0.77
chrUn	21943241	21972292	29052	2.92	3.98	1.06	chrUn	21954913	21956138	VIT_00s0294g00070	JGVv294.5.t01	Ser/Thr receptor-like kinase1			Signaling.Signaling pathway.Protein kinase
chrUn	21978012	22006821	28810	3.12	3.94	0.82	chrUn	22004685	22005447	VIT_00s0294g00100	PDVv294.9.t01	Brassinosteroid insensitive 1-associated receptor kinase 1	BAK1	vv30005Brassinosteroids_signaling	Signaling.Hormone Signaling.Brassinosteroid Signaling.Brassinosteroid-mediated Signaling pathway
							chrUn	21980318	21981638	VIT_00s0294g00090	JGVv294.7.t01	Ser/Thr receptor-like kinase1			Signaling.Signaling pathway.Protein kinase
chrUn	22607850	22635558	27709	6.08	7.24	1.16	chrUn	22607407	22608902	VIT_00s0309g00040	JGVv309.3.t01	ATP-dependent Clp protease proteolytic subunit (ClpP4)	E3_4_21_92		Metabolism.Primary metabolism.Protein metabolism and modification.Proteolysis.Clp complex-mediated proteolysis
							chrUn	22623716	22632092	VIT_00s0309g00080	JGVv309.6.t01	ATP-dependent Clp protease proteolytic subunit (ClpP4)	E3_4_21_92		Metabolism.Primary metabolism.Protein metabolism and modification.Proteolysis.Clp complex-mediated proteolysis
							chrUn	22613261	22614876	VIT_00s0309g00050	JGVv309.4.t01	EXPANSIN-like B1	EXPB1	vv30003Auxin_signaling	Signaling.Hormone Signaling.Auxin Signaling.Auxin-mediated Signaling pathway
							chrUn	22619233	22619457	VIT_00s0309g00060		Integrase			Transposable elements viral and plasmid proteins.Protein from transposable element
							chrUn	22620938	22622148	VIT_00s0309g00070		Unknown			Unknown
chrUn	22635559	22644227	8669	7.48	8.62	1.14	chrUn	22639623	22641177	VIT_00s0309g00090	JGVv309.7.t01	EXPANSIN-like B1	EXPB1	vv30003Auxin_signaling	Signaling.Hormone Signaling.Auxin Signaling.Auxin-mediated Signaling pathway
chrUn	22947502	22982258	34757	5.42	4.35	1.07	chrUn	22962149	22965178	VIT_00s0316g00040	PDVv316.4.t01	Disease resistance protein	K13466	vv34626Plant-pathogen_interaction	Response to stimulus.Stress response.Biotic stress response
							chrUn	22978633	22978989	VIT_00s0316g00050	PDVv316.5.t01	Chloride channel protein B	K05393_CLCB	vv50124Porters_cat_30_to_64	Transport overview.Electrochemical Potential-driven Transporters.Porters.Chloride Carrier/Channel
chrUn	23086608	23111575	24968	18.47	16.12	2.35	chrUn	23095849	23097293	VIT_00s0319g00010	PDVv319.1.t01	No hit			No hit
chrUn	23111576	23140145	28570	24.47	18.76	5.71	chrUn	23112476	23112679	VIT_00s0319g00020		Serine/threonine-protein kinase			Signaling.Signaling pathway.Protein kinase
							chrUn	23132307	23134261	VIT_00s0319g00030		Integrase			Transposable elements viral and plasmid proteins.Protein from transposable element
chrUn	23571435	23593287	21853	10.47	9.2	1.27
chrUn	23593288	23617421	24134	15.45	13.55	1.9	chrUn	23597329	23603549	VIT_00s0327g00020	JGVv327.2.t01	Glutamate carboxypeptidase (AMP1)	E3_4_17_21		Metabolism.Primary metabolism.Protein metabolism and modification.Proteolysis.Peptidase-mediated proteolysis
							chrUn	23594674	23595037	VIT_00s0327g00010	JGVv327.1.t01	No hit			No hit
							chrUn	23615463	23617006	VIT_00s0327g00030	JGVv327.3.t01	Small G protein / RhoGAP	RHOGAP	vv50109Incompletely_characterized_transport_systems	Transport overview.Incompletely characterized transport systems.Recognized transporters of unknown biochemical mechanism.Non ABC Multidrug Exporter
chrUn	23618623	23646862	28240	7.51	6.95	0.56	chrUn	23637433	23638027	VIT_00s0327g00040		No hit			No hit
							chrUn	23641454	23642149	VIT_00s0327g00050		Retrovirus Pol polyprotein			Transposable elements viral and plasmid proteins.Protein from transposable element
							chrUn	23642478	23643973	VIT_00s0327g00060		Integrase			Transposable elements viral and plasmid proteins.Protein from transposable element
chrUn	23646863	23661352	14490	25.03	19.42	5.61	chrUn	23652082	23652267	VIT_00s0327g00070	GSVIVT00006059001.t01	Acyl-[acyl-carrier-protein] desaturase	E1_14_19_2	vv11040Biosynthesis_of_unsaturated_fatty_acids	Metabolism.Primary metabolism.Lipid metabolism.Fatty acid metabolism.Fatty acid biosynthesis.Unsaturated fatty acid biosynthesis
chrUn	23661353	23662684	1332	6.05	3.62	2.43
chrUn	23925022	23935183	10162	2.3	4.92	2.62	chrUn	23931272	23931454	VIT_00s0335g00070	GSVIVT00006242001.t01	No hit			No hit
							chrUn	23929322	23929557	VIT_00s0335g00060		Retrovirus Pol polyprotein			Transposable elements viral and plasmid proteins.Protein from transposable element
chrUn	23935184	23974585	39402	13.55	11.05	2.5	chrUn	23935322	23936947	VIT_00s0335g00080	JGVv335.4.t01	R protein MLA10	K13475	vv34627R_proteins_from_Plant-pathogen_interaction	Response to stimulus.Stress response.Biotic stress response.Plant-pathogen interaction.R proteins from Plant-pathogen interaction
							chrUn	23937379	23938604	VIT_00s0335g00090	JGVv335.5.t01	R protein MLA10	K13475	vv34627R_proteins_from_Plant-pathogen_interaction	Response to stimulus.Stress response.Biotic stress response.Plant-pathogen interaction.R proteins from Plant-pathogen interaction
chrUn	24532169	24534328	2160	33.32	28.5	4.82
chrUn	24550646	24569073	18428	2.46	3.28	0.82
chrUn	24569074	24612796	43723	2.03	2.67	0.64	chrUn	24611602	24611859	VIT_00s0344g00010	JGVv344.1.t01	No hit			No hit
chrUn	24617891	24619668	1778	12.94	21.49	8.55	chrUn	24617722	24618468	VIT_00s0344g00020	JGVv344.2.t01	Ankyrin repeat protein			Diverse functions.Gene family with diverse functions.Ankyrin domain family
chrUn	24619669	24632536	12868	3.74	5.79	2.05
[truncated: 51 more rows]
