# Supplementary material for: Transcriptomic and genomic structural variation analyses on grape cultivars reveal new insights into the genotype-dependent responses to water stress
Source: Sci Rep. 2019 Feb 26;9:2809. doi: 10.1038/s41598-019-39010-x (PMC6391451; doi:10.1038/s41598-019-39010-x)
Supplement: Supplementary file 7 — Dataset 6 [file 41598_2019_39010_MOESM7_ESM.xlsx]

## Sheet: Sheet1
Supplementary Data 6. Genes showing copy number differences and/or single nucleotide variants and selected for being involved in relevant functional pathways
CNVs							Gene content
	#chr	start	end	size	AR CN	It CN	Gene chr mapping	start	end	Unique ID	12Xv1 ID	Functional annotation	briefname. EC or Kegg ID	Network	Functionnal category
	chr1	21958440	21985181	26742	2.6	3.22	chr1	21966424	21967514	VIT_01s0146g00180	JGVv146.17.t01	Auxin responsive SAUR protein	SAUR	vv30003Auxin_signaling	Signaling.Hormone Signaling.Auxin Signaling.Auxin-mediated Signaling pathway
	chr3	11399490	11403342	3853	16.91	22.89	chr3	11397436	11402211	VIT_03s0132g00070	JGVv132.7.t01	ATHVA22A (Arabidopsis thaliana HVA22 homologue A)	HVA22A	vv30001ABA_signaling	Signaling.Hormone Signaling.ABA Signaling.ABA-mediated Signaling pathway
	chr3	11420246	11432034	11789	11.41	15.3	chr3	11420552	11421355	VIT_03s0132g00080	JGVv132.8.t01	ATHVA22A (Arabidopsis thaliana HVA22 homologue A)	HVA22A	vv30001ABA_signaling	Signaling.Hormone Signaling.ABA Signaling.ABA-mediated Signaling pathway
							chr3	11421788	11424852	VIT_03s0132g00090	JGVv132.9.t01	ATHVA22A (Arabidopsis thaliana HVA22 homologue A)	HVA22A	vv30001ABA_signaling	Signaling.Hormone Signaling.ABA Signaling.ABA-mediated Signaling pathway
	chr4	3367195	3368411	1217	1.94	4.93	chr4	3367583	3369097	VIT_04s0008g04020	JGVv8.379.t01	RD22 [Vitis vinifera]			Response to stimulus.Stress response.Abiotic stress response.Drought stress response
	chr4	3388402	3392350	3949	1.43	2.18	chr4	3391758	3393275	VIT_04s0008g04060	JGVv8.383.t01	RD22			Response to stimulus.Stress response.Abiotic stress response.Drought stress response
	chr4	3451624	3467089	15466	2.93	2.22	chr4	3451691	3463259	VIT_04s0008g04120	JGVv8.385.t01	RD22			Response to stimulus.Stress response.Abiotic stress response.Drought stress response
							chr4	3465417	3465608	VIT_04s0008g04130	JGVv8.386.t01	RD22 [Vitis vinifera]			Response to stimulus.Stress response.Abiotic stress response.Drought stress response
	chr4	3467090	3471369	4280	1.68	2.31	chr4	3466051	3471214	VIT_04s0008g04140	GSVIVT00035704001.t01	RD22 [Vitis vinifera]			Response to stimulus.Stress response.Abiotic stress response.Drought stress response
	chr4	3472676	3478402	5727	1.18	2.81	chr4	3478365	3480234	VIT_04s0008g04150	JGVv8.387.t01	RD22			Response to stimulus.Stress response.Abiotic stress response.Drought stress response
	chr7	10902767	10915265	12499	9.61	13.82	chr7	10909894	10910475	VIT_07s0005g06120	JGVv5.542.t01	GPCR-type G protein 2 GTG2	GTG2	vv30001ABA_signaling	Signaling.Hormone Signaling.ABA Signaling.ABA-mediated Signaling pathway
	chr9	3196579	3220626	24048	2.39	4.2	chr9	3205112	3219645	VIT_09s0002g03530	JGVv2.321.t01	ABI1 (ABA insensitive 1)	ABI1	vv30001ABA_signaling vv34020Calcium_signaling_pathway	Signaling.Hormone Signaling.ABA Signaling.ABA-mediated Signaling pathway
	chr9	3259859	3268615	8757	2.62	4.5	chr9	3262202	3276089	VIT_09s0002g03600	JGVv2.328.t01	ABI1 (ABA insensitive 1)	ABI1	vv30001ABA_signaling vv34020Calcium_signaling_pathway	Signaling.Hormone Signaling.ABA Signaling.ABA-mediated Signaling pathway
	chr9	3268616	3277186	8571	2.2	3.53	chr9	3262202	3276089	VIT_09s0002g03600	JGVv2.328.t01	ABI1 (ABA insensitive 1)	ABI1	vv30001ABA_signaling vv34020Calcium_signaling_pathway	Signaling.Hormone Signaling.ABA Signaling.ABA-mediated Signaling pathway
	chr12	8782710	8783936	1227	3.1	3.88	chr12	8782408	8784403	VIT_12s0057g00100	JGVv57.9.t01	Wound-responsive			Response to stimulus.Stress response.Abiotic stress response.wounding
	chr14	7036283	7044105	7823	3	2.22	chr14	7031749	7048373	VIT_14s0030g02010	JGVv30.30.t01	Auxin-induced protein PCNT115	AUXREG	vv30003Auxin_signaling	Signaling.Hormone Signaling.Auxin Signaling.Auxin-mediated Signaling pathway
	chr14	18806905	18813192	6288	4.05	5	chr14	18806378	18809469	VIT_14s0006g01970	JGVv6.114.t01	Auxin efflux carrier family	AUXEFF	vv50004Auxin_transport vv50125Porters_cat_66_to_94	Signaling.Hormone Signaling.Auxin Signaling.Auxin transport
	chr14	23165712	23177853	12142	3.96	4.48	chr14	23160685	23194222	VIT_14s0083g00960	JGVv83.84.t01	Auxin transport protein (BIG)	BIG	vv50004Auxin_transport	Signaling.Hormone Signaling.Auxin Signaling.Auxin transport
	chr16	6973834	6975184	1351	3.51	4.15	chr16	6973919	6975043	VIT_16s0013g01080	JGVv13.81.t01	Ethylene-responsive transcription factor ERF105	ERF105_9	vv30008Ethylene_signaling vv60003AP2_EREBP	Signaling.Hormone Signaling.Ethylene Signaling.Ethylene-mediated Signaling pathway
	chr16	20021813	20034371	12559	6.12	10.27	chr16	20023875	20024809	VIT_16s0148g00090	GSVIVT00001014001.t01	GASA4	GASA4	vv30010Gibberellin_signaling	Signaling.Hormone Signaling.Gibberellic acid Signaling.Gibberellic acid-mediated Signaling pathway
	chr16	20034372	20052973	18602	4.68	5.9	chr16	20034504	20035092	VIT_16s0148g00100	PDVv148.9.t01	Brassinosteroid insensitive 1-associated receptor kinase 1	BAK1	vv30005Brassinosteroids_signaling	Signaling.Hormone Signaling.Brassinosteroid Signaling.Brassinosteroid-mediated Signaling pathway
	chr16_random	631916	678013	46098	2.94	4.27	chr16_random	638480	639013	VIT_16s0039g01150	JGVv307.1.t01	Brassinosteroid insensitive 1-associated receptor kinase 1	BAK1	vv30005Brassinosteroids_signaling vv34626Plant-pathogen_interaction	Signaling.Hormone Signaling.Brassinosteroid Signaling.Brassinosteroid-mediated Signaling pathway
	chr18	11916650	11922849	6200	6.96	5.56	chr18	11920505	11928962	VIT_18s0001g13930	JGVv1.1034.t01	Auxin response factor 5 (Transcription factor MONOPTEROS)	ARF5	vv30003Auxin_signaling vv60004ARF	Signaling.Hormone Signaling.Auxin Signaling.Auxin-mediated Signaling pathway.Regulation overview.Regulation of gene expression.Regulation of transcription.Transcription factor.ARF family transcription factor
	chrUn	3455720	3471224	15505	7.08	3.65	chrUn	3469076	3471540	VIT_00s0144g00230	JGVv144.20.t01	ABA-responsive element-binding protein 3 (AREB3)	AREB3_4	vv30001ABA_signaling vv60012BZIP	Signaling.Hormone Signaling.ABA Signaling.ABA-mediated Signaling pathway
	chrUn	18287085	18321459	34375	5.84	7.38	chrUn	18310813	18312060	VIT_00s0258g00090	JGVv258.8.t01	Brassinosteroid insensitive 1-associated receptor kinase 1	BAK1	vv30005Brassinosteroids_signaling vv34626Plant-pathogen_interaction	Signaling.Hormone Signaling.Brassinosteroid Signaling.Brassinosteroid-mediated Signaling pathway
	chrUn	21978012	22006821	28810	3.12	3.94	chrUn	22004685	22005447	VIT_00s0294g00100	PDVv294.9.t01	Brassinosteroid insensitive 1-associated receptor kinase 1	BAK1	vv30005Brassinosteroids_signaling	Signaling.Hormone Signaling.Brassinosteroid Signaling.Brassinosteroid-mediated Signaling pathway
	chrUn	22635559	22644227	8669	7.48	8.62	chrUn	22639623	22641177	VIT_00s0309g00090	JGVv309.7.t01	EXPANSIN-like B1	EXPB1	vv30003Auxin_signaling	Signaling.Hormone Signaling.Auxin Signaling.Auxin-mediated Signaling pathway
	chrUn	28620254	28637802	17549	4.24	2.77	chrUn	28630071	28630685	VIT_00s0425g00020	JGVv425.1.t01	Brassinosteroid insensitive 1-associated receptor kinase 1	BAK1	vv30005Brassinosteroids_signaling vv34626Plant-pathogen_interaction	Signaling.Hormone Signaling.Brassinosteroid Signaling.Brassinosteroid-mediated Signaling pathway
SNVs	#chr	Position	Reference	Alternative	AR genotype		It genotype		Info	Unique ID	SystematicName	Functional annotation	briefname. EC or Kegg ID	Network	Functionnal category
	chr11	1425014	G	A	1/1		0/0		AC=2;AF=0.25;AN=8;BaseQRankSum=0.324;Dels=0.00;HRun=0;HaplotypeScore=0.7813;MQ=58.01;MQ0=0;MQRankSum=0.265;QD=34.61;ReadPosRankSum=-1.306;SB=-119.23;EFF=DOWNSTREAM(MODIFIER||646||354|VIT_11s0016g01770|protein_coding|CODING|VIT_11s0016g01770.t01||1).STOP_GAINED(HIGH|NONSENSE|Cag/Tag|Q523*|523|VIT_11s0016g01780|protein_coding|CODING|VIT_11s0016g01780.t01|4|1)	VIT_11s0016g01780	GSVIVT01015156001	HAB1 (homology toABI1)	HAB1_HAB2	vv30001ABA_signaling	Signaling.Hormone Signaling.ABA Signaling.ABA-mediated Signaling pathway
	chr7	6042401	T	G	1/1		0/1		AB=0.49;AC=6;AF=0.75;AN=8;BaseQRankSum=-1.160;Dels=0.00;HRun=0;HaplotypeScore=2.1088;MQ=48.73;MQ0=0;MQRankSum=-1.872;QD=16.36;ReadPosRankSum=-0.232;SB=-202.84;EFF=STOP_LOST(HIGH|MISSENSE|Tag/Gag|*224E|223|VIT_07s0005g03230|protein_coding|CODING|VIT_07s0005g03230.t01|1|1)	VIT_07s0005g03230	GSVIVT01028315001	Transcription factor TSRF1	ERF1	vv30008Ethylene_signaling vv30011Jasmonate_signaling vv60003AP2_EREBP	Signaling.Hormone Signaling.Ethylene Signaling.Ethylene-mediated Signaling pathway
	chrUn	11979232	C	T	1/1		0/1		AB=0.63;AC=7;AF=0.88;AN=8;BaseQRankSum=0.213;Dels=0.00;HRun=2;HaplotypeScore=0.2167;MQ=59.03;MQ0=0;MQRankSum=-1.137;QD=27.33;ReadPosRankSum=0.569;SB=-228.36;EFF=SYNONYMOUS_STOP(LOW|SILENT|tGa/tAa|*1064|1063|VIT_00s0203g00130|protein_coding|CODING|VIT_00s0203g00130.t01|20|1)	VIT_00s0203g00130	GSVIVT01003672001	Equilibrative nucleoside transporter ENT3	FUR1	vv10908Zeatin_biosynthesis vv50124Porters_cat_30_to_64	Signaling.Hormone Signaling.Cytokinin Signaling.Cytokinin metabolism.Cytokinin biosynthesis
	chr6	19775661	C	A	1/1		0/1		AB=0.54;AC=6;AF=0.75;AN=8;BaseQRankSum=-0.581;Dels=0.00;HRun=1;HaplotypeScore=1.4906;MQ=55.84;MQ0=0;MQRankSum=2.458;QD=21.72;ReadPosRankSum=1.832;SB=-408.46;EFF=STOP_GAINED(HIGH|NONSENSE|taC/taA|Y169*|408|VIT_06s0080g00080|protein_coding|CODING|VIT_06s0080g00080.t01|2|1)	VIT_06s0080g00080	GSVIVT01036177001	Late embryonic abundant protein EMB7		0	Response to stimulus.Stress response.Abiotic stress response.Desiccation stress response
	chr7	10085515	C	A	1/1		0/1		AB=0.40;AC=7;AF=0.88;AN=8;BaseQRankSum=1.667;Dels=0.00;HRun=1;HaplotypeScore=0.4525;MQ=41.83;MQ0=0;MQRankSum=-1.032;QD=22.21;ReadPosRankSum=-0.238;SB=-103.23;EFF=DOWNSTREAM(MODIFIER||2598||28|VIT_07s0005g05750|protein_coding|CODING|VIT_07s0005g05750.t01||1).STOP_GAINED(HIGH|NONSENSE|Gga/Tga|G62*|82|VIT_07s0005g05760|protein_coding|CODING|VIT_07s0005g05760.t01|2|1).UPSTREAM(MODIFIER||2918||296|VIT…	VIT_07s0005g05760	GSVIVT01028575001	Sulphur deficiency-induced 1		0	Response to stimulus.Stress response.Abiotic stress response
	chr7	19459252	C	A	1/1		0/1		AB=0.56;AC=5;AF=0.63;AN=8;BaseQRankSum=0.945;Dels=0.00;HRun=0;HaplotypeScore=0.4916;MQ=55.00;MQ0=0;MQRankSum=-0.593;QD=14.40;ReadPosRankSum=0.857;SB=-251.10;EFF=STOP_GAINED(HIGH|NONSENSE|Gaa/Taa|E419*|420|VIT_07s0031g02850|protein_coding|CODING|VIT_07s0031g02850.t01|15|1)	VIT_07s0031g02850	GSVIVT01022385001	UVB-resistance protein UVR8		0	Response to stimulus.Stress response.Abiotic stress response.UV stress response
	chr1	2542935	G	T	0/0		0/1		AB=0.69;AC=1;AF=0.13;AN=8;BaseQRankSum=0.529;Dels=0.00;HRun=1;HaplotypeScore=6.6975;MQ=44.88;MQ0=6;MQRankSum=-2.307;QD=4.34;ReadPosRankSum=-0.570;SB=-63.32;EFF=DOWNSTREAM(MODIFIER||1580||1003|VIT_01s0011g02860|protein_coding|CODING|VIT_01s0011g02860.t01||1).STOP_GAINED(HIGH|NONSENSE|tCa/tAa|S356*|416|VIT_01s0011g02870|protein_coding|CODING|VIT_01s0011g02870.t01|5|1).UPSTREAM(MODIFIER||3072||571|V…	VIT_01s0011g02870	GSVIVT01011964001	Related to Ubiquitin 1 (RUB1)		vv30003Auxin_signaling	Signaling.Hormone Signaling.Auxin Signaling.Auxin-mediated Signaling pathway
	chr1	2543209	G	A	0/0		0/1		AB=0.68;AC=3;AF=0.38;AN=8;BaseQRankSum=-0.913;Dels=0.00;HRun=0;HaplotypeScore=5.0420;MQ=44.54;MQ0=3;MQRankSum=-4.475;QD=3.50;ReadPosRankSum=0.735;SB=-115.15;EFF=DOWNSTREAM(MODIFIER||1854||1003|VIT_01s0011g02860|protein_coding|CODING|VIT_01s0011g02860.t01||1).STOP_GAINED(HIGH|NONSENSE|Cga/Tga|R265*|416|VIT_01s0011g02870|protein_coding|CODING|VIT_01s0011g02870.t01|5|1).UPSTREAM(MODIFIER||2798||571|…	VIT_01s0011g02870	GSVIVT01011964001	Related to Ubiquitin 1 (RUB1)		vv30003Auxin_signaling	Signaling.Hormone Signaling.Auxin Signaling.Auxin-mediated Signaling pathway
	chr12	1749501	G	A	0/0		0/1		AB=0.71;AC=1;AF=0.13;AN=8;BaseQRankSum=0.104;Dels=0.00;HRun=0;HaplotypeScore=0.6254;MQ=55.09;MQ0=0;MQRankSum=-3.097;QD=2.45;ReadPosRankSum=0.785;SB=9.08;EFF=STOP_GAINED(HIGH|NONSENSE|Cga/Tga|R403*|927|VIT_12s0028g01170|protein_coding|CODING|VIT_12s0028g01170.t01|12|1)	VIT_12s0028g01170	GSVIVT01020805001	Auxin response factor ARF6	ARF6	vv30003Auxin_signaling vv60004ARF	Signaling.Hormone Signaling.Auxin Signaling.Auxin-mediated Signaling pathway
	chr13	4116761	C	T	0/0		0/1		AB=0.67;AC=1;AF=0.13;AN=8;BaseQRankSum=1.321;Dels=0.00;HRun=0;HaplotypeScore=0.7357;MQ=56.99;MQ0=0;MQRankSum=1.554;QD=8.75;ReadPosRankSum=0.854;SB=-24.23;EFF=STOP_GAINED(HIGH|NONSENSE|Cag/Tag|Q525*|549|VIT_13s0019g02940|protein_coding|CODING|VIT_13s0019g02940.t01|4|1).UPSTREAM(MODIFIER||3331||160|VIT_13s0019g02930|protein_coding|CODING|VIT_13s0019g02930.t01||1)	VIT_13s0019g02940	GSVIVT01016417001	Cis-zeatin O-beta-D-glucosyltransferase	UGT85A1	vv10908Zeatin_biosynthesis	Signaling.Hormone Signaling.Cytokinin Signaling.Cytokinin metabolism.Cytokinin inactivation by glycosylation
	chr14	21835712	G	A	0/0		0/1		AB=0.63;AC=3;AF=0.38;AN=8;BaseQRankSum=1.556;Dels=0.00;HRun=0;HaplotypeScore=7.5235;MQ=49.70;MQ0=0;MQRankSum=-3.916;QD=6.83;ReadPosRankSum=1.453;SB=-62.21;EFF=DOWNSTREAM(MODIFIER||1873||405|VIT_14s0006g03260|protein_coding|CODING|VIT_14s0006g03260.t01||1).DOWNSTREAM(MODIFIER||412||395|VIT_14s0006g03240|protein_coding|CODING|VIT_14s0006g03240.t01||1).STOP_GAINED(HIGH|NONSENSE|Caa/Taa|Q168*|201|VIT…	VIT_14s0006g03250	GSVIVT01031072001	AWPM-19		vv30001ABA_signaling	Signaling.Hormone Signaling.ABA Signaling.ABA-mediated Signaling pathway
	chr15	12235187	C	T	0/0		0/1		AB=0.40;AC=3;AF=0.38;AN=8;BaseQRankSum=-0.072;Dels=0.00;HRun=1;HaplotypeScore=0.4992;MQ=47.34;MQ0=0;MQRankSum=-3.045;QD=9.72;ReadPosRankSum=-0.983;SB=-70.71;EFF=STOP_GAINED(HIGH|NONSENSE|tgG/tgA|W183*|207|VIT_15s0021g01610|protein_coding|CODING|VIT_15s0021g01610.t01|1|1).UPSTREAM(MODIFIER||4138||205|VIT_15s0021g01600|protein_coding|CODING|VIT_15s0021g01600.t01||1)	VIT_15s0021g01610	GSVIVT01018270001	Ethylene responsive element binding factor 2	ERF2	vv30008Ethylene_signaling	Signaling.Hormone Signaling.Ethylene Signaling.Ethylene-mediated Signaling pathway
	chr17	109563	C	T	0/0		0/1		AB=0.53;AC=1;AF=0.13;AN=8;BaseQRankSum=-1.478;Dels=0.00;HRun=0;HaplotypeScore=1.6707;MQ=53.45;MQ0=0;MQRankSum=-4.305;QD=11.80;ReadPosRankSum=-0.398;SB=-136.01;EFF=STOP_GAINED(HIGH|NONSENSE|tGg/tAg|W68*|246|VIT_17s0000g00200|protein_coding|CODING|VIT_17s0000g00200.t01|2|1)	VIT_17s0000g00200	GSVIVT01008649001	Ethylene-responsive transcription factor ERF114		vv30008Ethylene_signaling vv60003AP2_EREBP	Signaling.Hormone Signaling.Ethylene Signaling.Ethylene-mediated Signaling pathway
	chr17	8334525	A	G	0/0		0/1		AB=0.00;AC=5;AF=0.63;AN=8;BaseQRankSum=-0.357;Dels=0.00;HRun=2;HaplotypeScore=0.0000;MQ=29.58;MQ0=4;MQRankSum=-1.214;QD=15.70;ReadPosRankSum=0.214;SB=-63.57;EFF=STOP_LOST(HIGH|MISSENSE|tAg/tGg|*671W|670|VIT_17s0000g07400|protein_coding|CODING|VIT_17s0000g07400.t01|5|1)	VIT_17s0000g07400	GSVIVT01007855001	EDS1 (Enhanced disease susceptibility 1)	EDS1	vv30011Jasmonate_signaling	Signaling.Hormone Signaling.Jasmonate salicylate signaling.Jasmonate Signaling.Jasmonate-mediated Signaling pathway
	chr2	3929158	G	T	0/0		0/1		AB=0.49;AC=2;AF=0.25;AN=8;BaseQRankSum=0.285;Dels=0.00;HRun=0;HaplotypeScore=0.1835;MQ=55.66;MQ0=0;MQRankSum=-2.185;QD=12.38;ReadPosRankSum=0.158;SB=-132.73;EFF=DOWNSTREAM(MODIFIER||2685||137|VIT_02s0025g04450|protein_coding|CODING|VIT_02s0025g04450.t01||1).DOWNSTREAM(MODIFIER||498||74|VIT_02s0025g04470|protein_coding|CODING|VIT_02s0025g04470.t01||1).STOP_GAINED(HIGH|NONSENSE|Gag/Tag|E204*|235|VI…	VIT_02s0025g04460	GSVIVT01019860001	DWARF and delayed flowering 2	ddf2	vv30008Ethylene_signaling vv60003AP2_EREBP	Signaling.Hormone Signaling.Ethylene Signaling.Ethylene-mediated Signaling pathway
	chr3	2896292	A	C	0/0		0/1		AB=0.38;AC=1;AF=0.13;AN=8;BaseQRankSum=-0.584;Dels=0.00;HRun=0;HaplotypeScore=0.7641;MQ=55.85;MQ0=0;MQRankSum=1.459;QD=17.42;ReadPosRankSum=0.729;SB=-64.19;EFF=DOWNSTREAM(MODIFIER||195||375|VIT_03s0038g03970|protein_coding|CODING|VIT_03s0038g03970.t01||1).DOWNSTREAM(MODIFIER||3426||212|VIT_03s0038g03980|protein_coding|CODING|VIT_03s0038g03980.t01||1).STOP_LOST(HIGH|MISSENSE|tAa/tCa|*605S|604|VIT_…	VIT_03s0038g03960	GSVIVT01023866001	Calcium-dependent protein kinase 6 CPK6	CPK6	vv30001ABA_signaling vv34626Plant-pathogen_interaction	Signaling.Hormone Signaling.ABA Signaling.ABA-mediated Signaling pathway
	chr3	10715509	C	A	0/0		0/1		AB=0.77;AC=1;AF=0.13;AN=8;BaseQRankSum=0.918;Dels=0.00;HRun=1;HaplotypeScore=0.8828;MQ=53.33;MQ0=1;MQRankSum=-1.270;QD=4.75;ReadPosRankSum=0.706;SB=-44.05;EFF=STOP_GAINED(HIGH|NONSENSE|Gga/Tga|G141*|340|VIT_03s0097g00470|protein_coding|CODING|VIT_03s0097g00470.t01|4|1)	VIT_03s0097g00470	GSVIVT01038510001	ATHVA22A (Arabidopsis thaliana HVA22 homologue A)	HVA22A	vv30001ABA_signaling	Signaling.Hormone Signaling.ABA Signaling.ABA-mediated Signaling pathway
	chr4	4353206	G	A	0/0		0/1		AB=0.69;AC=1;AF=0.13;AN=8;BaseQRankSum=-1.378;Dels=0.00;HRun=0;HaplotypeScore=2.4899;MQ=52.17;MQ0=0;MQRankSum=-2.067;QD=3.14;ReadPosRankSum=0.066;SB=-18.86;EFF=STOP_GAINED(HIGH|NONSENSE|tGg/tAg|W69*|154|VIT_04s0008g04880|protein_coding|CODING|VIT_04s0008g04880.t01|3|1)	VIT_04s0008g04880	GSVIVT01035789001	Indole-3-acetic acid-amido synthetase GH3.1		vv11002Auxin_biosynthesis	Signaling.Hormone Signaling.Auxin Signaling.Auxin metabolism.Auxin inactivation by conjugation
	chr5	1185647	G	A	0/0		0/1		AB=0.69;AC=2;AF=0.25;AN=8;BaseQRankSum=-0.182;Dels=0.00;HRun=0;HaplotypeScore=1.7010;MQ=50.87;MQ0=0;MQRankSum=-4.193;QD=3.62;ReadPosRankSum=-1.541;SB=-53.68;EFF=DOWNSTREAM(MODIFIER||3090||651|VIT_05s0077g01470|protein_coding|CODING|VIT_05s0077g01470.t01||1).STOP_GAINED(HIGH|NONSENSE|Caa/Taa|Q371*|644|RRB6|protein_coding|CODING|VIT_05s0077g01480.t01|5|1)	VIT_05s0077g01480	GSVIVT01035051001	ARR1 typeB	RR1	vv30007Cytokinin_signaling vv60006ARR-B	Signaling.Hormone Signaling.Cytokinin Signaling.Cytokinin-mediated Signaling pathway
	chr7	6042399	C	G	0/0		0/1		AB=0.62;AC=1;AF=0.13;AN=8;BaseQRankSum=0.370;Dels=0.00;HRun=0;HaplotypeScore=2.1088;MQ=49.31;MQ0=0;MQRankSum=-1.343;QD=7.14;ReadPosRankSum=-1.810;SB=-24.58;EFF=STOP_GAINED(HIGH|NONSENSE|tCa/tGa|S223*|223|VIT_07s0005g03230|protein_coding|CODING|VIT_07s0005g03230.t01|1|1)	VIT_07s0005g03230	GSVIVT01028315001	Transcription factor TSRF1	ERF1	vv30008Ethylene_signaling vv30011Jasmonate_signaling vv60003AP2_EREBP	Signaling.Hormone Signaling.Ethylene Signaling.Ethylene-mediated Signaling pathway
	chr9	457444	G	A	0/0		0/1		AB=0.61;AC=2;AF=0.25;AN=8;BaseQRankSum=-1.448;Dels=0.00;HRun=1;HaplotypeScore=0.2499;MQ=58.90;MQ0=0;MQRankSum=0.426;QD=7.66;ReadPosRankSum=0.298;SB=-98.43;EFF=SYNONYMOUS_STOP(LOW|SILENT|taG/taA|*226|225|VIT_09s0002g00680|protein_coding|CODING|VIT_09s0002g00680.t01|7|1).UPSTREAM(MODIFIER||3037||243|VIT_09s0002g00690|protein_coding|CODING|VIT_09s0002g00690.t01||1)	VIT_09s0002g00680	GSVIVT01016699001	Auxin-induced protein		vv30003Auxin_signaling	Signaling.Hormone Signaling.Auxin Signaling.Auxin-mediated Signaling pathway
	chr9	1663113	G	A	0/0		0/1		AB=0.08;AC=1;AF=0.13;AN=8;BaseQRankSum=-1.578;Dels=0.00;HRun=0;HaplotypeScore=1.1218;MQ=58.99;MQ0=0;MQRankSum=-0.295;QD=28.05;ReadPosRankSum=1.399;SB=-58.34;EFF=DOWNSTREAM(MODIFIER||3286||568|VIT_09s0002g01890|protein_coding|CODING|VIT_09s0002g01890.t01||1).STOP_GAINED(HIGH|NONSENSE|Cga/Tga|R399*|885|VIT_09s0002g01900|protein_coding|CODING|VIT_09s0002g01900.t01|10|1)	VIT_09s0002g01900	GSVIVT01016821001	APM1 (Aminopeptidase M1)	APM1	vv50004Auxin_transport	Signaling.Hormone Signaling.Auxin Signaling.Auxin transport
	chr3_random	1137157	C	T	0/0		0/1		AB=0.53;AC=1;AF=0.13;AN=8;BaseQRankSum=-1.831;Dels=0.01;HRun=0;HaplotypeScore=0.7184;MQ=19.36;MQ0=35;MQRankSum=1.022;QD=7.45;ReadPosRankSum=-0.596;SB=-41.74;EFF=STOP_GAINED(HIGH|NONSENSE|Caa/Taa|Q335*|569|VIT_03s0038g01650|protein_coding|CODING|VIT_03s0038g01650.t01|8|1)	VIT_03s0038g01650	GSVIVT01012547001	ABA-responsive protein (HVA22a)	HVA22A	vv30001ABA_signaling	Signaling.Hormone Signaling.ABA Signaling.ABA-mediated Signaling pathway
	chr2	2725004	A	C	0/0		0/1		AB=0.51;AC=2;AF=0.25;AN=8;BaseQRankSum=1.201;Dels=0.00;HRun=1;HaplotypeScore=2.2807;MQ=54.77;MQ0=0;MQRankSum=1.457;QD=9.15;ReadPosRankSum=1.201;SB=-42.07;EFF=STOP_LOST(HIGH|MISSENSE|taA/taC|*633Y|632|VIT_02s0025g03200|protein_coding|CODING|VIT_02s0025g03200.t01|5|1).UPSTREAM(MODIFIER||2654||361|VIT_02s0025g03210|protein_coding|CODING|VIT_02s0025g03210.t01||1).UPSTREAM(MODIFIER||4254||158|VIT_02s0…	VIT_02s0025g03200	GSVIVT01019719001	Dehydration-responsive protein		0	Response to stimulus.Stress response.Abiotic stress response.Drought stress response
	chr5	21651	G	A	0/0		0/1		AB=0.63;AC=1;AF=0.13;AN=8;BaseQRankSum=-0.901;Dels=0.00;HRun=0;HaplotypeScore=0.9955;MQ=45.21;MQ0=0;MQRankSum=-1.056;QD=7.79;ReadPosRankSum=-0.999;SB=-155.24;EFF=DOWNSTREAM(MODIFIER||3194||112|VIT_05s0077g00040|protein_coding|CODING|VIT_05s0077g00040.t01||1).STOP_GAINED(HIGH|NONSENSE|Cag/Tag|Q148*|191|VIT_05s0077g00050|protein_coding|CODING|VIT_05s0077g00050.t01|4|1)	VIT_05s0077g00050	GSVIVT01034909001	Peroxiredoxin	PER1	0	Response to stimulus.Stress response.Abiotic stress response.Oxidative stress response
	chr7	2887890	C	T	0/0		0/1		AB=0.39;AC=2;AF=0.25;AN=8;BaseQRankSum=-1.371;Dels=0.00;HRun=1;HaplotypeScore=2.9744;MQ=39.71;MQ0=0;MQRankSum=-0.457;QD=12.50;ReadPosRankSum=-0.326;SB=-42.89;EFF=STOP_GAINED(HIGH|NONSENSE|Caa/Taa|Q124*|305|VIT_07s0005g00080|protein_coding|CODING|VIT_07s0005g00080.t01|2|1)	VIT_07s0005g00080	GSVIVT01027969001	Desiccation protein PCC13-62		0	Response to stimulus.Stress response.Abiotic stress response.Desiccation stress response
	chr18_random	3017020	G	T	0/0		0/1		AB=0.67;AC=3;AF=0.38;AN=8;BaseQRankSum=-0.551;Dels=0.00;HRun=0;HaplotypeScore=0.8680;MQ=30.39;MQ0=4;MQRankSum=-0.184;QD=4.35;ReadPosRankSum=-0.357;SB=-102.17;EFF=DOWNSTREAM(MODIFIER||4841||72|VIT_18s0001g02910|protein_coding|CODING|VIT_18s0001g02910.t01||1).STOP_GAINED(HIGH|NONSENSE|Gaa/Taa|E18*|106|VIT_18s0001g02920|protein_coding|CODING|VIT_18s0001g02920.t01|1|1)	--	GSVIVT01001776001	Late embryogenesis abundant proteins	--	0	Response to stimulus.Stress response.Abiotic stress response.Desiccation stress response
	chr16	6692596	C	T	0/0		1/1		AC=4;AF=0.50;AN=8;BaseQRankSum=0.066;Dels=0.00;HRun=0;HaplotypeScore=1.4360;MQ=31.86;MQ0=1;MQRankSum=-2.635;QD=14.16;ReadPosRankSum=-2.280;SB=-122.49;EFF=STOP_GAINED(HIGH|NONSENSE|Caa/Taa|Q42*|316|VIT_16s0013g00970|protein_coding|CODING|VIT_16s0013g00970.t01|1|1)	VIT_16s0013g00970	GSVIVT01013914001	Ethylene responsive element binding factor 5	ERF5	vv30008Ethylene_signaling vv60003AP2_EREBP	Signaling.Hormone Signaling.Ethylene Signaling.Ethylene-mediated Signaling pathway
	chr10	9870419	T	A	0/1		0/0		AB=0.75;AC=5;AF=0.63;AN=8;BaseQRankSum=0.952;Dels=0.00;HRun=0;HaplotypeScore=0.0000;MQ=58.55;MQ0=0;MQRankSum=0.797;QD=28.31;ReadPosRankSum=-1.414;SB=-231.45;EFF=STOP_GAINED(HIGH|NONSENSE|tTg/tAg|L443*|444|VIT_10s0003g05330|protein_coding|CODING|VIT_10s0003g05330.t01|1|1)	VIT_10s0003g05330	GSVIVT01021709001	Ethylene-regulated nuclear protein ERN1		vv30008Ethylene_signaling	Signaling.Hormone Signaling.Ethylene Signaling.Ethylene-mediated Signaling pathway
	chr11	13989712	C	T	0/1		0/0		AB=0.73;AC=2;AF=0.25;AN=8;BaseQRankSum=-0.510;Dels=0.00;HRun=0;HaplotypeScore=4.7184;MQ=52.46;MQ0=0;MQRankSum=-4.305;QD=3.64;ReadPosRankSum=-3.111;SB=-113.36;EFF=STOP_GAINED(HIGH|NONSENSE|Cag/Tag|Q483*|1115|VIT_11s0065g00310|protein_coding|CODING|VIT_11s0065g00310.t01|12|1)	VIT_11s0065g00310	GSVIVT01032251001	Auxin response factor 2	ARF19	vv30003Auxin_signaling vv60004ARF	Signaling.Hormone Signaling.Auxin Signaling.Auxin-mediated Signaling pathway
	chr15	4936632	G	A	0/1		0/0		AB=0.73;AC=3;AF=0.38;AN=8;BaseQRankSum=1.009;Dels=0.00;HRun=0;HaplotypeScore=4.1328;MQ=43.75;MQ0=4;MQRankSum=-0.142;QD=2.72;ReadPosRankSum=1.231;SB=-122.82;EFF=STOP_GAINED(HIGH|NONSENSE|Cag/Tag|Q299*|379|VIT_15s0045g00270|protein_coding|CODING|VIT_15s0045g00270.t01|2|1)	VIT_15s0045g00270	GSVIVT01026695001	Serine/threonine-protein phosphatase BSL3	BSL3	vv30005Brassinosteroids_signaling	Signaling.Hormone Signaling.Brassinosteroid Signaling.Brassinosteroid-mediated Signaling pathway
	chr15	4937617	C	T	0/1		0/0		AB=0.81;AC=2;AF=0.33;AN=6;BaseQRankSum=1.299;Dels=0.00;HRun=0;HaplotypeScore=3.8176;MQ=45.42;MQ0=4;MQRankSum=-2.977;QD=2.01;ReadPosRankSum=1.596;SB=18.23;EFF=STOP_GAINED(HIGH|NONSENSE|tGg/tAg|W19*|379|VIT_15s0045g00270|protein_coding|CODING|VIT_15s0045g00270.t01|1|1)	VIT_15s0045g00270	GSVIVT01026695001	Serine/threonine-protein phosphatase BSL3	BSL3	vv30005Brassinosteroids_signaling	Signaling.Hormone Signaling.Brassinosteroid Signaling.Brassinosteroid-mediated Signaling pathway
	chr18	27491614	G	A	0/1		0/0		AB=0.25;AC=1;AF=0.13;AN=8;BaseQRankSum=0.873;Dels=0.00;HRun=0;HaplotypeScore=0.2290;MQ=54.37;MQ0=0;MQRankSum=0.513;QD=18.51;ReadPosRankSum=-0.257;SB=-34.47;EFF=STOP_GAINED(HIGH|NONSENSE|Cga/Tga|R748*|793|VIT_18s0041g02390|protein_coding|CODING|VIT_18s0041g02390.t01|9|1)	VIT_18s0041g02390	GSVIVT01025883001	Aldehyde oxidase 1	AAO3	vv11002Auxin_biosynthesis	Signaling.Hormone Signaling.Auxin Signaling.Auxin metabolism
	chr3	8220525	T	C	0/1		0/0		AB=0.72;AC=1;AF=0.17;AN=6;BaseQRankSum=-0.079;Dels=0.00;HRun=1;HaplotypeScore=1.2224;MQ=57.70;MQ0=0;MQRankSum=-0.174;QD=5.64;ReadPosRankSum=0.618;SB=-24.39;EFF=STOP_LOST(HIGH|MISSENSE|tgA/tgG|*216W|215|VIT_03s0088g00190|protein_coding|CODING|VIT_03s0088g00190.t01|2|1)	VIT_03s0088g00190	GSVIVT01037066001	Brassinosteroid insensitive 1-associated receptor kinase 1	RLK1	vv30005Brassinosteroids_signaling	Signaling.Hormone Signaling.Brassinosteroid Signaling.Brassinosteroid-mediated Signaling pathway
	chr3	8220540	A	C	0/1		0/0		AB=0.78;AC=1;AF=0.17;AN=6;BaseQRankSum=0.677;Dels=0.00;HRun=1;HaplotypeScore=1.6242;MQ=57.94;MQ0=0;MQRankSum=0.314;QD=3.89;ReadPosRankSum=-1.668;SB=9.02;EFF=STOP_GAINED(HIGH|NONSENSE|taT/taG|Y211*|215|VIT_03s0088g00190|protein_coding|CODING|VIT_03s0088g00190.t01|2|1)	VIT_03s0088g00190	GSVIVT01037066001	Brassinosteroid insensitive 1-associated receptor kinase 1	RLK1	vv30005Brassinosteroids_signaling	Signaling.Hormone Signaling.Brassinosteroid Signaling.Brassinosteroid-mediated Signaling pathway
	chr3	8895478	C	T	0/1		0/0		AB=0.78;AC=2;AF=0.25;AN=8;BaseQRankSum=-1.999;Dels=0.00;HRun=0;HaplotypeScore=3.2675;MQ=50.24;MQ0=0;MQRankSum=-2.628;QD=0.86;ReadPosRankSum=0.510;SB=-25.87;EFF=STOP_GAINED(HIGH|NONSENSE|tgG/tgA|W118*|181|VIT_03s0088g00690|protein_coding|CODING|VIT_03s0088g00690.t01|2|1)	VIT_03s0088g00690	GSVIVT01037015001	Pathogenesis related protein 1 precursor (pr1 gene)	PRB1	vv30011Jasmonate_signaling vv34626Plant-pathogen_interaction	Signaling.Hormone Signaling.Jasmonate salicylate signaling.Jasmonate Signaling.Jasmonate-mediated Signaling pathway
	chr3	9101157	A	T	0/1		0/0		AB=0.50;AC=2;AF=0.25;AN=8;BaseQRankSum=-0.090;Dels=0.00;HRun=0;HaplotypeScore=1.2185;MQ=57.83;MQ0=0;MQRankSum=0.600;QD=12.61;ReadPosRankSum=0.725;SB=-96.82;EFF=STOP_GAINED(HIGH|NONSENSE|tgT/tgA|C112*|161|VIT_03s0088g00890|protein_coding|CODING|VIT_03s0088g00890.t01|1|1)	VIT_03s0088g00890	GSVIVT01037000001	Pathogenesis related protein 1 precursor [Vitis vinifera]	PR1	vv30011Jasmonate_signaling vv34626Plant-pathogen_interaction	Signaling.Hormone Signaling.Jasmonate salicylate signaling.Jasmonate Signaling.Jasmonate-mediated Signaling pathway
	chr3	10713269	G	A	0/1		0/0		AB=0.64;AC=1;AF=0.13;AN=8;BaseQRankSum=0.762;Dels=0.00;HRun=0;HaplotypeScore=0.9716;MQ=57.38;MQ0=0;MQRankSum=1.046;QD=7.46;ReadPosRankSum=-0.561;SB=12.03;EFF=STOP_GAINED(HIGH|NONSENSE|Cag/Tag|Q330*|340|VIT_03s0097g00470|protein_coding|CODING|VIT_03s0097g00470.t01|8|1)	VIT_03s0097g00470	GSVIVT01038510001	ATHVA22A (Arabidopsis thaliana HVA22 homologue A)	HVA22A	vv30001ABA_signaling	Signaling.Hormone Signaling.ABA Signaling.ABA-mediated Signaling pathway
	chr4	16767620	A	G	0/1		0/0		AB=0.48;AC=2;AF=0.25;AN=8;BaseQRankSum=1.519;Dels=0.00;HRun=0;HaplotypeScore=0.9722;MQ=53.37;MQ0=0;MQRankSum=-2.839;QD=11.01;ReadPosRankSum=0.409;SB=-120.11;EFF=DOWNSTREAM(MODIFIER||2135||103|VIT_04s0023g00550|protein_coding|CODING|VIT_04s0023g00550.t01||1).STOP_LOST(HIGH|MISSENSE|Tga/Cga|*99R|98|VIT_04s0023g00540|protein_coding|CODING|VIT_04s0023g00540.t01|1|1).UPSTREAM(MODIFIER||1526||103|VIT_0…	VIT_04s0023g00540	GSVIVT01019095001	Auxin-induced protein 6B		vv30003Auxin_signaling	Signaling.Hormone Signaling.Auxin Signaling.Auxin-mediated Signaling pathway
	chr5	128139	T	C	0/1		0/0		AB=0.67;AC=2;AF=0.25;AN=8;BaseQRankSum=1.126;Dels=0.00;HRun=1;HaplotypeScore=2.6877;MQ=56.32;MQ0=0;MQRankSum=-1.118;QD=3.98;ReadPosRankSum=0.451;SB=-225.70;EFF=DOWNSTREAM(MODIFIER||2919||70|VIT_05s0077g00210|protein_coding|CODING|VIT_05s0077g00210.t01||1).DOWNSTREAM(MODIFIER||3800|||VIT_05s0077g00240|nontranslating_CDS|NON_CODING|VIT_05s0077g00240.t01||1).DOWNSTREAM(MODIFIER||4051||412|VIT_05s007…	VIT_05s0077g00220	GSVIVT01034920001	Expansin A4	EXPA1	vv30003Auxin_signaling	Signaling.Hormone Signaling.Auxin Signaling.Auxin-mediated Signaling pathway
	chr9	6449071	C	A	0/1		0/0		AB=0.63;AC=1;AF=0.13;AN=8;BaseQRankSum=-1.660;Dels=0.00;HRun=2;HaplotypeScore=0.3829;MQ=53.33;MQ0=0;MQRankSum=-0.975;QD=6.75;ReadPosRankSum=-0.501;SB=-27.64;EFF=STOP_GAINED(HIGH|NONSENSE|tCa/tAa|S182*|436|VIT_09s0002g06510|protein_coding|CODING|VIT_09s0002g06510.t01|5|1).UPSTREAM(MODIFIER||2558||130|VIT_09s0002g06520|protein_coding|CODING|VIT_09s0002g06520.t01||1)	VIT_09s0002g06510	GSVIVT01017295001	Auxin-independent growth promoter axi1		vv30003Auxin_signaling	Signaling.Hormone Signaling.Auxin Signaling.Auxin-mediated Signaling pathway
	chr13_random	3134150	G	A	0/1		0/0		AB=0.46;AC=2;AF=0.25;AN=8;BaseQRankSum=-0.621;Dels=0.00;HRun=1;HaplotypeScore=2.2494;MQ=58.64;MQ0=0;MQRankSum=-0.251;QD=13.89;ReadPosRankSum=-0.013;SB=-154.05;EFF=SYNONYMOUS_STOP(LOW|SILENT|tGa/tAa|*173|172|VIT_13s0019g01660|protein_coding|CODING|VIT_13s0019g01660.t01|3|1).UPSTREAM(MODIFIER||3592||397|VIT_13s0019g01680|protein_coding|CODING|VIT_13s0019g01680.t01||1)	--	GSVIVT01000857001	Dehydration-induced protein (ERD15)	--	vv30001ABA_signaling	Signaling.Hormone Signaling.ABA Signaling.ABA-mediated Signaling pathway
	chrUn	12494276	T	A	0/1		0/0		AB=0.74;AC=2;AF=0.25;AN=8;BaseQRankSum=-0.027;Dels=0.00;HRun=0;HaplotypeScore=1.2847;MQ=39.27;MQ0=0;MQRankSum=-0.718;QD=2.49;ReadPosRankSum=-2.573;SB=-28.14;EFF=STOP_GAINED(HIGH|NONSENSE|Aag/Tag|K195*|256|VIT_00s0207g00170|protein_coding|CODING|VIT_00s0207g00170.t01|2|1).UPSTREAM(MODIFIER||189||75|VIT_00s0207g00160|protein_coding|CODING|VIT_00s0207g00160.t01||1)	VIT_00s0207g00160	GSVIVT01003765001	Pathogenesis-related protein 1 precursor (PRP 1)		vv30011Jasmonate_signaling vv34626Plant-pathogen_interaction	Signaling.Hormone Signaling.Jasmonate salicylate signaling.Jasmonate Signaling.Jasmonate-mediated Signaling pathway
	chr4	3459977	A	T	0/1		0/0		AB=0.58;AC=1;AF=0.13;AN=8;BaseQRankSum=1.370;Dels=0.00;HRun=0;HaplotypeScore=0.2499;MQ=48.69;MQ0=10;MQRankSum=0.502;QD=11.65;ReadPosRankSum=0.710;SB=-132.49;EFF=STOP_GAINED(HIGH|NONSENSE|Aaa/Taa|K192*|583|VIT_04s0008g04120|protein_coding|CODING|VIT_04s0008g04120.t01|3|1)	VIT_04s0008g04120	GSVIVT01035702001	RD22	RD22	0	Response to stimulus.Stress response.Abiotic stress response.Drought stress response
	chr5	21639	G	A	0/1		0/0		AB=0.48;AC=2;AF=0.25;AN=8;BaseQRankSum=1.023;Dels=0.00;HRun=1;HaplotypeScore=0.4468;MQ=43.89;MQ0=0;MQRankSum=-0.354;QD=2.05;ReadPosRankSum=0.421;SB=7.79;EFF=DOWNSTREAM(MODIFIER||3182||112|VIT_05s0077g00040|protein_coding|CODING|VIT_05s0077g00040.t01||1).STOP_GAINED(HIGH|NONSENSE|Cag/Tag|Q152*|191|VIT_05s0077g00050|protein_coding|CODING|VIT_05s0077g00050.t01|4|1)	VIT_05s0077g00050	GSVIVT01034909001	Peroxiredoxin	PER1	0	Response to stimulus.Stress response.Abiotic stress response.Oxidative stress response
	chr9	6816902	G	A	0/1		0/0		AB=0.54;AC=3;AF=0.38;AN=8;BaseQRankSum=1.689;Dels=0.00;HRun=0;HaplotypeScore=0.6335;MQ=55.76;MQ0=0;MQRankSum=1.603;QD=11.76;ReadPosRankSum=-1.026;SB=-365.54;EFF=DOWNSTREAM(MODIFIER||1839||361|VIT_09s0002g06890|protein_coding|CODING|VIT_09s0002g06890.t01||1).STOP_GAINED(HIGH|NONSENSE|tGg/tAg|W50*|319|VIT_09s0002g06900|protein_coding|CODING|VIT_09s0002g06900.t01|1|1).UPSTREAM(MODIFIER||4920||115|VI…	VIT_09s0002g06900	GSVIVT01017332001	Dicyanin blue copper protein	BCB	0	Response to stimulus.Stress response.Abiotic stress response.Oxidative stress response
	chr13_random	2673716	A	C	0/1		0/0		AB=0.28;AC=2;AF=0.25;AN=8;BaseQRankSum=0.612;Dels=0.00;HRun=0;HaplotypeScore=0.0000;MQ=53.27;MQ0=0;MQRankSum=0.857;QD=17.83;ReadPosRankSum=-1.102;SB=-89.59;EFF=STOP_GAINED(HIGH|NONSENSE|tTa/tGa|L111*|111|VIT_13s0019g00820|protein_coding|CODING|VIT_13s0019g00820.t01|1|1).UPSTREAM(MODIFIER||3371||882|VIT_13s0019g00830|protein_coding|CODING|VIT_13s0019g00830.t01||1)	VIT_13s0019g00790	GSVIVT01000831001	Early-responsive to dehydration		0	Response to stimulus.Stress response.Abiotic stress response.Drought stress response
	chr17	8563599	T	C	0/1		1/1		AB=0.15;AC=6;AF=0.75;AN=8;BaseQRankSum=-0.379;Dels=0.00;HRun=0;HaplotypeScore=0.2433;MQ=55.24;MQ0=0;MQRankSum=0.595;QD=30.79;ReadPosRankSum=-1.570;SB=-392.25;EFF=SYNONYMOUS_STOP(LOW|SILENT|tAa/tGa|*259|258|RRA2|protein_coding|CODING|VIT_17s0000g07580.t01|5|1).UPSTREAM(MODIFIER||1865||849|VIT_17s0000g07570|protein_coding|CODING|VIT_17s0000g07570.t01||1)	VIT_17s0000g07580	GSVIVT01007835001	ARR6 typeA	ARR6	vv30007Cytokinin_signaling vv60072Orphans_Response_reg	Signaling.Hormone Signaling.Cytokinin Signaling.Cytokinin-mediated Signaling pathway
	chr3	673199	C	T	0/1		1/1		AB=0.68;AC=6;AF=0.75;AN=8;BaseQRankSum=-0.127;Dels=0.00;HRun=1;HaplotypeScore=0.0000;MQ=57.06;MQ0=0;MQRankSum=1.144;QD=23.40;ReadPosRankSum=0.381;SB=-223.70;EFF=DOWNSTREAM(MODIFIER||2425||309|VIT_03s0038g00800|protein_coding|CODING|VIT_03s0038g00800.t01||1).SYNONYMOUS_STOP(LOW|SILENT|taG/taA|*339|338|VIT_03s0038g00820|protein_coding|CODING|VIT_03s0038g00820.t01|6|1)	VIT_03s0038g00820	GSVIVT01024163001	3-oxo-5-alpha-steroid 4-dehydrogenase. C-terminal		vv10905Brassinosteroid_biosynthesis	Signaling.Hormone Signaling.Brassinosteroid Signaling.Brassinosteroid metabolism.Brassinosteroid biosynthesis
