# Supplementary material for: Transcriptomic and genomic structural variation analyses on grape cultivars reveal new insights into the genotype-dependent responses to water stress
Source: Sci Rep. 2019 Feb 26;9:2809. doi: 10.1038/s41598-019-39010-x (PMC6391451; doi:10.1038/s41598-019-39010-x)
Supplement: Supplementary file 8 — Dataset 7 [file 41598_2019_39010_MOESM8_ESM.xlsx]

## Sheet: Sheet1
Supplementary Data 7. SNVs between Autumn royal and Italia causing gain or loss of function
Flag	Chromosome	Position	Reference	Alternative	Info	AR genotype	It genotype	ID=gene	Description	GONames	InterProID	GeneName V2	SystematicName	Functional annotation	Network	Functionnal category
chr1_118293	chr1	118293	G	T	AB=0.59;AC=2;AF=0.25;AN=8;BaseQRankSum=1.459;Dels=0.00;HRun=1;HaplotypeScore=2.8385;MQ=52.40;MQ0=0;MQRankSum=-2.853;QD=9.58;ReadPosRankSum=-0.710;SB=-40.00;EFF=STOP_GAINED(HIGH|NONSENSE|Gag/Tag|E100*|167|VIT_01s0011g00090|protein_coding|CODING|VIT_01s0011g00090.t01|2|1)	0/1	0/0	VIT_01s0011g00090	ring u-box domain-containing protein	C:ribosome; F:zinc ion binding; P:response to salt stress; P:heat acclimation; P:response to carbohydrate; P:response to auxin; P:response to chitin; P:N-terminal protein myristoylation; P:ribosome biogenesis; P:response to abscisic acid; P:response to superoxide; P:autophagy; P:ethylene-activated signaling pathway; F:protein binding	IPR001841 (PFAM); IPR013083 (G3DSA:3.30.40.GENE3D); PTHR22766 (PANTHER), PTHR22766:SF29 (PANTHER), SSF57850 (SUPERFAMILY)	VIT_201s0011g00090	GSVIVT01012252001	Zinc finger (C3HC4-type ring finger)	vv60078Other_zf-C3HC4	Regulation overview.Regulation of gene expression.Regulation of transcription.Transcription factor.Zinc finger C3HC4 family transcription factor
chr1_307217	chr1	307217	T	G	AB=0.36;AC=7;AF=0.88;AN=8;BaseQRankSum=-1.165;Dels=0.00;HRun=0;HaplotypeScore=2.6831;MQ=54.75;MQ0=0;MQRankSum=-1.670;QD=28.31;ReadPosRankSum=-2.563;SB=-556.29;EFF=STOP_GAINED(HIGH|NONSENSE|tTa/tGa|L19*|565|VIT_01s0011g00240|protein_coding|CODING|VIT_01s0011g00240.t01|2|1),UPSTREAM(MODIFIER||2483||511|VIT_01s0011g00230|protein_coding|CODING|VIT_01s0011g00230.t01||1)	1/1	0/1	VIT_01s0011g00240	probable fructokinase-1-like	P:tRNA metabolic process; P:protein targeting to chloroplast; P:etioplast organization; P:pyrimidine ribonucleotide biosynthetic process; P:phosphorylation; F:fructokinase activity; P:chloroplast organization; C:chloroplast nucleoid; P:positive regulation of transcription, DNA-templated; P:transcription from plastid promoter; P:rRNA processing; P:starch metabolic process; P:sucrose metabolic proc…	IPR011611 (PFAM); coil (COIL), G3DSA:3.40.1190.20 (GENE3D), PTHR10584 (PANTHER), PTHR10584:SF34 (PANTHER), seg (SEG), SSF53613 (SUPERFAMILY)	FLN2	GSVIVT01012237001	Fructokinase-2	vv10051Fructose_and_mannose_metabolism vv10500Starch_and_sucrose_metabolism	Metabolism.Primary metabolism.Carbohydrate metabolism.Monosaccharide metabolism.Fructose and mannose metabolism
chr1_530055	chr1	530055	C	T	AB=0.66;AC=3;AF=0.38;AN=8;BaseQRankSum=-1.457;Dels=0.00;HRun=0;HaplotypeScore=1.2177;MQ=32.21;MQ0=8;MQRankSum=-0.018;QD=2.56;ReadPosRankSum=-1.568;SB=-25.74;EFF=STOP_GAINED(HIGH|NONSENSE|Cag/Tag|Q76*|616|VIT_01s0011g00580|protein_coding|CODING|VIT_01s0011g00580.t01|1|1),UPSTREAM(MODIFIER||4112||193|VIT_01s0011g00570|protein_coding|CODING|VIT_01s0011g00570.t01||1)	0/1	0/0	VIT_01s0011g00580	pentatricopeptide repeat-containing protein	P:pyrimidine ribonucleotide biosynthetic process; C:mitochondrion	IPR002885 (PFAM); PTHR24015 (PANTHER), PTHR24015:SF0 (PANTHER), seg (SEG)	VIT_201s0011g00580	GSVIVT01012211001	Pentatricopeptide (PPR) repeat-containing protein	0	Diverse functions.Gene family with diverse functions.Pentatricopeptide domain family
chr1_530167	chr1	530167	G	A	AB=0.58;AC=2;AF=0.25;AN=8;BaseQRankSum=1.746;Dels=0.00;HRun=0;HaplotypeScore=1.3286;MQ=41.99;MQ0=3;MQRankSum=-2.261;QD=10.49;ReadPosRankSum=-1.317;SB=-184.64;EFF=STOP_GAINED(HIGH|NONSENSE|tGg/tAg|W113*|616|VIT_01s0011g00580|protein_coding|CODING|VIT_01s0011g00580.t01|1|1),UPSTREAM(MODIFIER||4224||193|VIT_01s0011g00570|protein_coding|CODING|VIT_01s0011g00570.t01||1)	0/1	0/0	VIT_01s0011g00580	pentatricopeptide repeat-containing protein	P:pyrimidine ribonucleotide biosynthetic process; C:mitochondrion	IPR002885 (PFAM); PTHR24015 (PANTHER), PTHR24015:SF0 (PANTHER), seg (SEG)	VIT_201s0011g00580	GSVIVT01012211001	Pentatricopeptide (PPR) repeat-containing protein	0	Diverse functions.Gene family with diverse functions.Pentatricopeptide domain family
chr1_874922	chr1	874922	C	T	AB=0.73;AC=2;AF=0.25;AN=8;BaseQRankSum=-0.076;Dels=0.00;HRun=0;HaplotypeScore=0.3634;MQ=39.36;MQ0=8;MQRankSum=-1.351;QD=0.80;ReadPosRankSum=-2.411;SB=36.67;EFF=STOP_GAINED(HIGH|NONSENSE|Cag/Tag|Q780*|1576|VIT_01s0011g01000|protein_coding|CODING|VIT_01s0011g01000.t01|1|1)	0/0	0/1	VIT_01s0011g01000	disease resistance protein rpm1-like	F:phosphoprotein phosphatase activity; P:defense response; F:ADP binding; F:protein binding; P:protein dephosphorylation	IPR000767 (PRINTS); IPR001611 (PFAM); IPR002182 (PFAM); IPR003591 (SMART); coil (COIL), G3DSA:3.40.50.300 (GENE3D), G3DSA:3.80.10.10 (GENE3D), PTHR23155 (PANTHER), PTHR23155:SF94 (PANTHER), PF13855 (PFAM), seg (SEG), SSF52058 (SUPERFAMILY), SSF52540 (SUPERFAMILY)	RPM1	GSVIVT01012167001	RPM1 (resistance to p. syringae pv maculicola 1)	vv34626Plant-pathogen_interaction	Response to stimulus.Stress response.Biotic stress response.Plant-pathogen interaction
chr1_925020	chr1	925020	A	T	AB=0.75;AC=3;AF=0.38;AN=8;BaseQRankSum=0.400;Dels=0.00;HRun=0;HaplotypeScore=0.6827;MQ=53.57;MQ0=3;MQRankSum=-4.716;QD=1.54;ReadPosRankSum=-0.120;SB=-30.45;EFF=DOWNSTREAM(MODIFIER||4471||220|VIT_01s0011g01040|protein_coding|CODING|VIT_01s0011g01040.t01||1),STOP_GAINED(HIGH|NONSENSE|Aag/Tag|K82*|630|VIT_01s0011g01050|protein_coding|CODING|VIT_01s0011g01050.t01|1|1)	0/1	0/0	VIT_01s0011g01050	vacuolar-sorting receptor 7	P:response to glucose; P:response to sucrose; P:nitrate transport; P:response to endoplasmic reticulum stress; P:response to fructose; F:calcium ion binding; P:protein targeting to vacuole; P:systemic acquired resistance; C:endosome; C:cytoplasmic membrane-bounded vesicle; C:Golgi transport complex; C:trans-Golgi network; P:response to nitrate; C:integral component of plasma membrane; P:salicylic…	IPR001881 (SMART); IPR003137 (PFAM); IPR018097 (PROSITE); G3DSA:2.10.25.10 (GENE3D), G3DSA:3.50.30.30 (GENE3D), PTHR22765 (PANTHER), PTHR22765:SF17 (PANTHER), seg (SEG), tmhmm (TMHMM), SSF52025 (SUPERFAMILY), SSF57196 (SUPERFAMILY)	VSR6	GSVIVT01012164001	H(+)-ATPase 6 AHA6	vv10190Oxidative_phosphorylation vv50131Primary_active_transporter_cat_A2_to_A4	Metabolism.Primary metabolism.Generation of metabolite precursors and energy.Electron transport.Respiratory-chain phosphorylation
chr1_1353344	chr1	1353344	C	T	AB=0.82;AC=3;AF=0.38;AN=8;BaseQRankSum=1.879;Dels=0.00;HRun=0;HaplotypeScore=2.9654;MQ=49.20;MQ0=0;MQRankSum=-3.278;QD=1.65;ReadPosRankSum=-0.799;SB=-9.67;EFF=STOP_GAINED(HIGH|NONSENSE|Cga/Tga|R25*|224|VIT_01s0011g01560|protein_coding|CODING|VIT_01s0011g01560.t01|1|1)	0/0	0/1	VIT_01s0011g01560	mads dna domain binding transcription factor	P:vernalization response; P:regulation of cell shape; P:regulation of transcription, DNA-templated; P:regulation of double fertilization forming a zygote and endosperm; F:2-alkenal reductase [NAD(P)] activity; P:anthocyanin accumulation in tissues in response to UV light; F:protein dimerization activity; F:DNA binding; F:transcription factor activity, sequence-specific DNA binding; P:oxidation-re…	IPR002100 (PRINTS); IPR002487 (PFAM); coil (COIL), PTHR11945 (PANTHER), PTHR11945:SF19 (PANTHER)	TT16	GSVIVT01012110001	Transparent testa16	vv60042MADS	Regulation overview.Regulation of gene expression.Regulation of transcription.Transcription factor.MADS-box family transcription factor
chr1_1429834	chr1	1429834	G	A	AB=0.77;AC=2;AF=0.25;AN=8;BaseQRankSum=0.738;Dels=0.00;HRun=0;HaplotypeScore=3.9687;MQ=52.61;MQ0=0;MQRankSum=-2.471;QD=3.08;ReadPosRankSum=-0.770;SB=-59.25;EFF=DOWNSTREAM(MODIFIER||3400||122|VIT_01s0011g01620|protein_coding|CODING|VIT_01s0011g01620.t01||1),STOP_GAINED(HIGH|NONSENSE|Cag/Tag|Q1195*|1392|VIT_01s0011g01630|protein_coding|CODING|VIT_01s0011g01630.t01|22|1),UPSTREAM(MODIFIER||4619||178…	0/0	0/1	VIT_01s0011g01630	protein nap1	P:developmental growth; F:protein binding; P:cell adhesion; P:multidimensional cell growth; P:actin nucleation; C:SCAR complex; P:floral organ formation; P:regionalization; P:trichome morphogenesis; P:cell cycle process; P:root hair cell differentiation; P:regulation of cell differentiation; P:meristem initiation; P:positive regulation of transcription, DNA-templated; C:plasma membrane; P:cell wa…	IPR019137 (PFAM); coil (COIL), PTHR12093 (PANTHER), PTHR12093:SF1 (PANTHER), seg (SEG)	GRL	GSVIVT01012103001	Protein NAP1 (Nck-associated protein 1)	vv44810Regulation_of_actin_cytoskeleton	Cellular process.Cellular component organization and biogenesis.Cytoskeleton organization and biogenesis.Actin organization and biogenesis
chr1_1639138	chr1	1639138	G	A	AB=0.50;AC=7;AF=0.88;AN=8;BaseQRankSum=1.508;Dels=0.00;HRun=2;HaplotypeScore=0.0000;MQ=57.39;MQ0=0;MQRankSum=-1.032;QD=21.86;ReadPosRankSum=0.556;SB=-208.49;EFF=STOP_GAINED(HIGH|NONSENSE|Cag/Tag|Q4*|360|VIT_01s0011g01890|protein_coding|CODING|VIT_01s0011g01890.t01|2|1),UPSTREAM(MODIFIER||1339||395|VIT_01s0011g01900|protein_coding|CODING|VIT_01s0011g01900.t01||1),UPSTREAM(MODIFIER||4944||103|VIT_0…	1/1	0/1	VIT_01s0011g01890	intracellular chloride channel-like protein	P:response to cadmium ion; P:xylan biosynthetic process; F:transferase activity; P:glucuronoxylan metabolic process; C:nucleus; C:cytosol	IPR010987 (G3DSA:1.20.1050.GENE3D); IPR012336 (G3DSA:3.40.30.GENE3D); IPR016639 (PANTHER); IPR017933 (PROFILE); PTHR32419:SF4 (PANTHER), PF13409 (PFAM), PF13410 (PFAM)	VIT_201s0011g01890	GSVIVT01012072001	Glutathione S-transferase, C-terminal	vv10480Glutathione_metabolism	Metabolism.Primary metabolism.Coenzyme and prosthetic group metabolism.Peptide derived compounds biosynthesis.Glutathione metabolism
chr1_1844965	chr1	1844965	C	A	AB=0.74;AC=2;AF=0.25;AN=8;BaseQRankSum=0.520;Dels=0.00;HRun=0;HaplotypeScore=2.2279;MQ=50.28;MQ0=0;MQRankSum=-3.028;QD=1.18;ReadPosRankSum=0.673;SB=-9.36;EFF=STOP_GAINED(HIGH|NONSENSE|Gaa/Taa|E4428*|4650|VIT_01s0011g02160|protein_coding|CODING|VIT_01s0011g02160.t01|12|1)	0/0	0/1	VIT_01s0011g02160	protein binding	F:heat shock protein binding; F:oligosaccharyl transferase activity; F:zinc ion binding; C:integral component of membrane; C:plasmodesma; F:ATP binding; P:protein glycosylation; C:plasma membrane; C:oligosaccharyltransferase complex	IPR001841 (SMART); IPR003594 (G3DSA:3.30.565.GENE3D); IPR013083 (G3DSA:3.30.40.GENE3D); PTHR15600 (PANTHER), PTHR15600:SF1 (PANTHER), PF13920 (PFAM), seg (SEG), SSF57850 (SUPERFAMILY)	VIT_201s0011g02160	GSVIVT01012044001	Zinc finger (C3HC4-type ring finger)	vv60078Other_zf-C3HC4	Regulation overview.Regulation of gene expression.Regulation of transcription.Transcription factor.Zinc finger C3HC4 family transcription factor
chr1_1845418	chr1	1845418	G	A	AB=0.72;AC=2;AF=0.25;AN=8;BaseQRankSum=-0.526;Dels=0.00;HRun=0;HaplotypeScore=0.6082;MQ=56.51;MQ0=0;MQRankSum=-1.544;QD=4.36;ReadPosRankSum=-0.858;SB=-105.49;EFF=STOP_GAINED(HIGH|NONSENSE|Cag/Tag|Q4277*|4650|VIT_01s0011g02160|protein_coding|CODING|VIT_01s0011g02160.t01|12|1)	0/1	0/0	VIT_01s0011g02160	protein binding	F:heat shock protein binding; F:oligosaccharyl transferase activity; F:zinc ion binding; C:integral component of membrane; C:plasmodesma; F:ATP binding; P:protein glycosylation; C:plasma membrane; C:oligosaccharyltransferase complex	IPR001841 (SMART); IPR003594 (G3DSA:3.30.565.GENE3D); IPR013083 (G3DSA:3.30.40.GENE3D); PTHR15600 (PANTHER), PTHR15600:SF1 (PANTHER), PF13920 (PFAM), seg (SEG), SSF57850 (SUPERFAMILY)	VIT_201s0011g02160	GSVIVT01012044001	Zinc finger (C3HC4-type ring finger)	vv60078Other_zf-C3HC4	Regulation overview.Regulation of gene expression.Regulation of transcription.Transcription factor.Zinc finger C3HC4 family transcription factor
chr1_1845565	chr1	1845565	G	A	AB=0.80;AC=2;AF=0.25;AN=8;BaseQRankSum=2.624;Dels=0.00;HRun=0;HaplotypeScore=1.6743;MQ=54.16;MQ0=0;MQRankSum=-4.130;QD=1.07;ReadPosRankSum=0.129;SB=17.61;EFF=STOP_GAINED(HIGH|NONSENSE|Cag/Tag|Q4228*|4650|VIT_01s0011g02160|protein_coding|CODING|VIT_01s0011g02160.t01|12|1)	0/1	0/0	VIT_01s0011g02160	protein binding	F:heat shock protein binding; F:oligosaccharyl transferase activity; F:zinc ion binding; C:integral component of membrane; C:plasmodesma; F:ATP binding; P:protein glycosylation; C:plasma membrane; C:oligosaccharyltransferase complex	IPR001841 (SMART); IPR003594 (G3DSA:3.30.565.GENE3D); IPR013083 (G3DSA:3.30.40.GENE3D); PTHR15600 (PANTHER), PTHR15600:SF1 (PANTHER), PF13920 (PFAM), seg (SEG), SSF57850 (SUPERFAMILY)	VIT_201s0011g02160	GSVIVT01012044001	Zinc finger (C3HC4-type ring finger)	vv60078Other_zf-C3HC4	Regulation overview.Regulation of gene expression.Regulation of transcription.Transcription factor.Zinc finger C3HC4 family transcription factor
chr1_2142972	chr1	2142972	C	T	AB=0.61;AC=6;AF=0.75;AN=8;BaseQRankSum=1.083;Dels=0.00;HRun=0;HaplotypeScore=0.7834;MQ=40.59;MQ0=0;MQRankSum=-4.028;QD=17.42;ReadPosRankSum=-0.417;SB=-127.25;EFF=DOWNSTREAM(MODIFIER||2588||104|VIT_01s0011g02380|protein_coding|CODING|VIT_01s0011g02380.t01||1),DOWNSTREAM(MODIFIER||4429||172|VIT_01s0011g02390|protein_coding|CODING|VIT_01s0011g02390.t01||1),STOP_GAINED(HIGH|NONSENSE|Cag/Tag|Q34*|47|V…	1/1	0/1	VIT_01s0011g02370						Glyceraldehyde-3-phosphate dehydrogenase GAPC1,cytosolic	vv10010Glycolysis	Metabolism.Primary metabolism.Carbohydrate metabolism.Glycolysis Gluconeogenesis
chr1_2235673	chr1	2235673	T	C	AB=0.11;AC=6;AF=0.75;AN=8;BaseQRankSum=0.849;DS;Dels=0.00;HRun=2;HaplotypeScore=13.3391;MQ=20.58;MQ0=49;MQRankSum=-2.257;QD=8.05;ReadPosRankSum=1.118;SB=-68.41;EFF=DOWNSTREAM(MODIFIER||1254||392|VIT_01s0011g02440|protein_coding|CODING|VIT_01s0011g02440.t01||1),STOP_LOST(HIGH|MISSENSE|tgA/tgG|*435W|434|VIT_01s0011g02450|protein_coding|CODING|VIT_01s0011g02450.t01|1|1)	1/1	0/1	VIT_01s0011g02450	--	-	seg (SEG)	VIT_201s0011g02450	GSVIVT01012009001	No hit	0	No hit
chr1_2542935	chr1	2542935	G	T	AB=0.69;AC=1;AF=0.13;AN=8;BaseQRankSum=0.529;Dels=0.00;HRun=1;HaplotypeScore=6.6975;MQ=44.88;MQ0=6;MQRankSum=-2.307;QD=4.34;ReadPosRankSum=-0.570;SB=-63.32;EFF=DOWNSTREAM(MODIFIER||1580||1003|VIT_01s0011g02860|protein_coding|CODING|VIT_01s0011g02860.t01||1),STOP_GAINED(HIGH|NONSENSE|tCa/tAa|S356*|416|VIT_01s0011g02870|protein_coding|CODING|VIT_01s0011g02870.t01|5|1),UPSTREAM(MODIFIER||3072||571|V…	0/0	0/1	VIT_01s0011g02870	uncharacterized protein chloroplastic-like	P:obsolete ATP catabolic process; F:ATP binding; F:ATPase activity; C:plastoglobule; P:detoxification of arsenic-containing substance	seg (SEG)	VIT_201s0011g02870	GSVIVT01011964001	Related to Ubiquitin 1 (RUB1)	vv30003Auxin_signaling	Signaling.Hormone Signaling.Auxin Signaling.Auxin-mediated Signaling pathway
chr1_2543209	chr1	2543209	G	A	AB=0.68;AC=3;AF=0.38;AN=8;BaseQRankSum=-0.913;Dels=0.00;HRun=0;HaplotypeScore=5.0420;MQ=44.54;MQ0=3;MQRankSum=-4.475;QD=3.50;ReadPosRankSum=0.735;SB=-115.15;EFF=DOWNSTREAM(MODIFIER||1854||1003|VIT_01s0011g02860|protein_coding|CODING|VIT_01s0011g02860.t01||1),STOP_GAINED(HIGH|NONSENSE|Cga/Tga|R265*|416|VIT_01s0011g02870|protein_coding|CODING|VIT_01s0011g02870.t01|5|1),UPSTREAM(MODIFIER||2798||571|…	0/0	0/1	VIT_01s0011g02870	uncharacterized protein chloroplastic-like	P:obsolete ATP catabolic process; F:ATP binding; F:ATPase activity; C:plastoglobule; P:detoxification of arsenic-containing substance	seg (SEG)	VIT_201s0011g02870	GSVIVT01011964001	Related to Ubiquitin 1 (RUB1)	vv30003Auxin_signaling	Signaling.Hormone Signaling.Auxin Signaling.Auxin-mediated Signaling pathway
chr1_3007104	chr1	3007104	T	G	AB=0.29;AC=4;AF=0.50;AN=8;BaseQRankSum=-0.935;Dels=0.00;HRun=0;HaplotypeScore=1.1875;MQ=54.58;MQ0=0;MQRankSum=0.801;QD=25.86;ReadPosRankSum=0.134;SB=-72.82;EFF=DOWNSTREAM(MODIFIER||1049||325|VIT_01s0011g03310|protein_coding|CODING|VIT_01s0011g03310.t01||1),STOP_GAINED(HIGH|NONSENSE|tTa/tGa|L19*|120|VIT_01s0011g03300|protein_coding|CODING|VIT_01s0011g03300.t01|1|1),UPSTREAM(MODIFIER||4517||226|VIT…	0/0	0/1	VIT_01s0011g03300	plastid-specific 30s ribosomal protein 3	P:plastid translation; C:ribosome; P:stomatal complex morphogenesis; F:rRNA binding; P:isopentenyl diphosphate biosynthetic process, methylerythritol 4-phosphate pathway; F:structural constituent of ribosome; C:chloroplast thylakoid membrane; C:chloroplast stroma; P:ribosome biogenesis	IPR006924 (PRODOM)	VIT_201s0011g03300	GSVIVT01011921001	Plastid-specific 30S ribosomal protein 3	vv23010Ribosome	Metabolism.Primary metabolism.Protein metabolism and modification.Protein synthesis.Ribosome
chr1_3557930	chr1	3557930	G	A	AB=0.56;AC=1;AF=0.13;AN=8;BaseQRankSum=-0.509;Dels=0.00;HRun=0;HaplotypeScore=1.6947;MQ=59.01;MQ0=0;MQRankSum=1.610;QD=10.00;ReadPosRankSum=0.674;SB=9.02;EFF=STOP_GAINED(HIGH|NONSENSE|Cga/Tga|R120*|308|VIT_01s0011g03900|protein_coding|CODING|VIT_01s0011g03900.t01|1|1)	0/0	0/1	VIT_01s0011g03900						Glyceraldehyde-3-phosphate dehydrogenase GAPC1,cytosolic	vv10010Glycolysis	Metabolism.Primary metabolism.Carbohydrate metabolism.Glycolysis Gluconeogenesis
chr1_3776618	chr1	3776618	C	A	AB=0.53;AC=4;AF=0.50;AN=8;BaseQRankSum=1.140;Dels=0.00;HRun=0;HaplotypeScore=1.4875;MQ=51.40;MQ0=1;MQRankSum=-0.704;QD=17.43;ReadPosRankSum=-0.121;SB=-98.27;EFF=STOP_GAINED(HIGH|NONSENSE|tCg/tAg|S22*|529|VIT_01s0011g04160|protein_coding|CODING|VIT_01s0011g04160.t01|1|1)	1/1	0/1	VIT_01s0011g04160	lipid phosphate phosphatase	C:cytoplasm; F:phosphatidate phosphatase activity; C:integral component of plasma membrane; P:response to stress; F:2-alkenal reductase [NAD(P)] activity; P:oxidation-reduction process; P:glycosphingolipid metabolic process; P:phospholipid catabolic process; P:glycerolipid metabolic process	IPR000326 (PFAM); IPR016118 (G3DSA:1.20.144.GENE3D); PTHR10165 (PANTHER), PTHR10165:SF45 (PANTHER), seg (SEG), tmhmm (TMHMM)	LPP3	GSVIVT01011831001	#N/A	#N/A	#N/A
chr1_3891328	chr1	3891328	T	A	AB=1.00;AC=7;AF=0.88;AN=8;BaseQRankSum=-0.091;Dels=0.00;HRun=0;HaplotypeScore=0.2493;MQ=53.85;MQ0=0;MQRankSum=-1.187;QD=29.37;ReadPosRankSum=-0.822;SB=-310.27;EFF=STOP_GAINED(HIGH|NONSENSE|Aag/Tag|K183*|196|VIT_01s0011g04310|protein_coding|CODING|VIT_01s0011g04310.t01|4|1),UPSTREAM(MODIFIER||2281||92|VIT_01s0011g04300|protein_coding|CODING|VIT_01s0011g04300.t01||1),UPSTREAM(MODIFIER||2888||334|VI…	1/1	0/1	VIT_01s0011g04310						Glyceraldehyde-3-phosphate dehydrogenase GAPC1,cytosolic	vv10010Glycolysis	Metabolism.Primary metabolism.Carbohydrate metabolism.Glycolysis Gluconeogenesis
chr1_4028760	chr1	4028760	A	G	AB=0.57;AC=1;AF=0.13;AN=8;BaseQRankSum=2.011;Dels=0.00;HRun=0;HaplotypeScore=1.3513;MQ=56.55;MQ0=0;MQRankSum=-1.158;QD=7.25;ReadPosRankSum=-0.131;SB=-54.14;EFF=DOWNSTREAM(MODIFIER||3049||481|VIT_01s0011g04450|protein_coding|CODING|VIT_01s0011g04450.t01||1),STOP_LOST(HIGH|MISSENSE|Tag/Cag|*98Q|97|VIT_01s0011g04440|protein_coding|CODING|VIT_01s0011g04440.t01|3|1),UPSTREAM(MODIFIER||4244||481|VIT_01…	0/0	0/1	VIT_01s0011g04440						Glyceraldehyde-3-phosphate dehydrogenase GAPC1,cytosolic	vv10010Glycolysis	Metabolism.Primary metabolism.Carbohydrate metabolism.Glycolysis Gluconeogenesis
chr1_4028798	chr1	4028798	C	T	AB=0.39;AC=1;AF=0.13;AN=8;BaseQRankSum=1.266;Dels=0.00;HRun=0;HaplotypeScore=6.3095;MQ=55.84;MQ0=0;MQRankSum=-1.454;QD=15.70;ReadPosRankSum=1.285;SB=-120.01;EFF=DOWNSTREAM(MODIFIER||3011||481|VIT_01s0011g04450|protein_coding|CODING|VIT_01s0011g04450.t01||1),STOP_GAINED(HIGH|NONSENSE|tGg/tAg|W85*|97|VIT_01s0011g04440|protein_coding|CODING|VIT_01s0011g04440.t01|3|1),UPSTREAM(MODIFIER||4282||481|VIT…	0/0	0/1	VIT_01s0011g04440						Glyceraldehyde-3-phosphate dehydrogenase GAPC1,cytosolic	vv10010Glycolysis	Metabolism.Primary metabolism.Carbohydrate metabolism.Glycolysis Gluconeogenesis
chr1_4121917	chr1	4121917	C	T	AB=0.51;AC=4;AF=0.50;AN=8;BaseQRankSum=-0.524;Dels=0.00;HRun=0;HaplotypeScore=0.2290;MQ=60.00;MQ0=0;MQRankSum=0.597;QD=18.79;ReadPosRankSum=-0.307;SB=-218.49;EFF=DOWNSTREAM(MODIFIER||3959||181|VIT_01s0011g04550|protein_coding|CODING|VIT_01s0011g04550.t01||1),STOP_GAINED(HIGH|NONSENSE|Caa/Taa|Q155*|340|VIT_01s0011g04560|protein_coding|CODING|VIT_01s0011g04560.t01|3|1),UPSTREAM(MODIFIER||3570||75|V…	1/1	0/1	VIT_01s0011g04560	methyltransferase-like protein	C:cytosol; P:methylation; C:nucleus; F:methyltransferase activity	IPR025714 (PFAM); IPR026635 (PANTHER); G3DSA:3.40.50.150 (GENE3D), PTHR12843:SF0 (PANTHER), seg (SEG), SSF53335 (SUPERFAMILY)	AR401	GSVIVT01011790001	S locus-linked protein SLL2	0	Metabolism.Cellular metabolism.Amino acid derivative metabolism.S-adenosylmethionine metabolism
chr1_4156694	chr1	4156694	C	T	AB=0.46;AC=4;AF=0.50;AN=8;BaseQRankSum=-0.163;Dels=0.00;HRun=1;HaplotypeScore=0.2433;MQ=57.99;MQ0=0;MQRankSum=0.064;QD=21.90;ReadPosRankSum=-0.233;SB=-371.23;EFF=DOWNSTREAM(MODIFIER||1994||265|VIT_01s0011g04610|protein_coding|CODING|VIT_01s0011g04610.t01||1),SYNONYMOUS_STOP(LOW|SILENT|taG/taA|*659|658|VIT_01s0011g04620|protein_coding|CODING|VIT_01s0011g04620.t01|9|1)	1/1	0/1	VIT_01s0011g04620	uncharacterized protein	C:extracellular region; C:cytoplasmic membrane-bounded vesicle; C:plasma membrane	coil (COIL), PTHR31414 (PANTHER), seg (SEG), tmhmm (TMHMM)	VIT_201s0011g04620	GSVIVT01011785001	Unknown protein	0	Unknown
chr1_4393388	chr1	4393388	T	A	AB=0.58;AC=2;AF=0.25;AN=8;BaseQRankSum=-2.272;Dels=0.00;HRun=0;HaplotypeScore=0.3945;MQ=57.05;MQ0=0;MQRankSum=-0.548;QD=7.30;ReadPosRankSum=-0.783;SB=-36.18;EFF=STOP_GAINED(HIGH|NONSENSE|Aaa/Taa|K208*|329|VIT_01s0011g04800|protein_coding|CODING|VIT_01s0011g04800.t01|7|1)	0/0	0/1	VIT_01s0011g04800	quinolinate phoshoribosyltransferase	F:nicotinate-nucleotide diphosphorylase (carboxylating) activity; C:chloroplast; P:NAD biosynthetic process; P:nicotinate nucleotide metabolic process	IPR002638 (PFAM); IPR004393 (TIGRFAMs); IPR013785 (G3DSA:3.20.20.GENE3D); IPR022412 (G3DSA:3.90.1170.GENE3D); coil (COIL), PTHR32496 (PANTHER), PTHR32496:SF0 (PANTHER), SSF54675 (SUPERFAMILY)	QPT	GSVIVT01011763001	Quinolinate phosphoribosyl transferase	vv10760Nicotinate_and_nicotinamide_metabolism	Metabolism.Primary metabolism.Coenzyme and prosthetic group metabolism.Nicotinate and nicotinamide metabolism.NAD biosynthesis
chr1_4927737	chr1	4927737	G	A	AB=0.68;AC=1;AF=0.13;AN=8;BaseQRankSum=0.604;Dels=0.00;HRun=1;HaplotypeScore=1.7016;MQ=53.04;MQ0=0;MQRankSum=-3.327;QD=6.82;ReadPosRankSum=-0.884;SB=-70.95;EFF=STOP_GAINED(HIGH|NONSENSE|tgG/tgA|W868*|880|VIT_01s0011g05300|protein_coding|CODING|VIT_01s0011g05300.t01|9|1),UPSTREAM(MODIFIER||2257||68|VIT_01s0011g05320|protein_coding|CODING|VIT_01s0011g05320.t01||1),UPSTREAM(MODIFIER||552||191|VIT_01…	0/0	0/1	VIT_01s0011g05300	armadillo beta-catenin-like repeat-containing protein	P:protein folding; F:hydrolase activity; C:chloroplast stroma; F:protein binding involved in protein folding	IPR000225 (PFAM); IPR011989 (G3DSA:1.25.10.GENE3D); IPR016024 (SUPERFAMILY); IPR021133 (PROFILE); PTHR23315 (PANTHER), PTHR23315:SF7 (PANTHER), seg (SEG)	VIT_201s0011g05300	GSVIVT01011706001	Armadillo/beta-catenin repeat	0	Unknown
chr1_4928298	chr1	4928298	G	T	AB=0.57;AC=1;AF=0.13;AN=8;BaseQRankSum=1.240;Dels=0.00;HRun=1;HaplotypeScore=0.5996;MQ=57.26;MQ0=0;MQRankSum=-1.024;QD=12.22;ReadPosRankSum=1.492;SB=-35.74;EFF=DOWNSTREAM(MODIFIER||332||880|VIT_01s0011g05300|protein_coding|CODING|VIT_01s0011g05300.t01||1),STOP_GAINED(HIGH|NONSENSE|Gaa/Taa|E4*|191|VIT_01s0011g05310|protein_coding|CODING|VIT_01s0011g05310.t01|1|1),UPSTREAM(MODIFIER||1696||68|VIT_01…	0/0	0/1	VIT_01s0011g05310	chlororespiratory reduction 3	C:membrane; C:plastid	seg (SEG), tmhmm (TMHMM)	CRR3	GSVIVT01011705001	CRR3 (chlororespiratory reduction 3)	0	Metabolism.Primary metabolism.Nucleobase, nucleoside, nucleotide, nucleic acid metabolism.Nucleic acid metabolism.RNA metabolism.RNA processing
chr1_5295411	chr1	5295411	C	T	AB=0.23;AC=4;AF=0.50;AN=8;BaseQRankSum=-0.725;Dels=0.00;HRun=1;HaplotypeScore=0.4614;MQ=58.55;MQ0=0;MQRankSum=0.619;QD=26.54;ReadPosRankSum=0.382;SB=-469.89;EFF=SYNONYMOUS_STOP(LOW|SILENT|tGa/tAa|*475|474|VIT_01s0011g05570|protein_coding|CODING|VIT_01s0011g05570.t01|3|1)	0/0	0/1	VIT_01s0011g05570	ubx domain-containing protein 6-like	C:extrinsic component of membrane; F:nucleic acid binding; P:N-terminal protein myristoylation; C:nucleus; F:zinc ion binding; F:protein binding	IPR001012 (PFAM); IPR006567 (SMART); IPR007087 (PROFILE); IPR018997 (PFAM); G3DSA:3.10.20.90 (GENE3D), PTHR23153 (PANTHER), PTHR23153:SF2 (PANTHER), seg (SEG), SSF143503 (SUPERFAMILY), SSF54236 (SUPERFAMILY)	PUX2	GSVIVT01011678001	Zinc finger (C2H2 type) protein pux2	vv24141Protein_processing_in_endoplasmic_reticulum vv60017C2H2	Regulation overview.Regulation of gene expression.Regulation of transcription.Transcription factor.C2H2 family transcription factor
chr1_5608308	chr1	5608308	A	C	AB=0.47;AC=1;AF=0.13;AN=8;BaseQRankSum=-0.708;Dels=0.00;HRun=0;HaplotypeScore=2.4176;MQ=56.84;MQ0=0;MQRankSum=0.645;QD=10.12;ReadPosRankSum=-0.824;SB=-104.76;EFF=DOWNSTREAM(MODIFIER||2429||699|VIT_01s0011g05830|protein_coding|CODING|VIT_01s0011g05830.t01||1),STOP_LOST(HIGH|MISSENSE|tgA/tgC|*59C|58|VIT_01s0011g05840|protein_coding|CODING|VIT_01s0011g05840.t01|1|1),UPSTREAM(MODIFIER||1131||243|VIT_…	0/0	0/1	VIT_01s0011g05840						Glyceraldehyde-3-phosphate dehydrogenase GAPC1,cytosolic	vv10010Glycolysis	Metabolism.Primary metabolism.Carbohydrate metabolism.Glycolysis Gluconeogenesis
chr1_5862836	chr1	5862836	G	A	AB=0.46;AC=2;AF=0.25;AN=8;BaseQRankSum=-1.399;Dels=0.00;HRun=0;HaplotypeScore=1.1313;MQ=51.10;MQ0=0;MQRankSum=-3.080;QD=14.59;ReadPosRankSum=1.720;SB=-317.60;EFF=STOP_GAINED(HIGH|NONSENSE|Cga/Tga|R732*|1209|VIT_01s0011g06090|protein_coding|CODING|VIT_01s0011g06090.t01|11|1)	0/0	0/1	VIT_01s0011g06090	tho complex subunit 2	F:phosphorelay sensor kinase activity; P:signal transduction by protein phosphorylation; P:phosphorelay signal transduction system; C:membrane; C:protein histidine kinase complex	IPR021418 (PFAM); coil (COIL), PTHR21597 (PANTHER), PTHR21597:SF0 (PANTHER), seg (SEG)	THO2	GSVIVT01011619001	THO complex subunit 2	vv23013RNA_transport vv23040Spliceosome	Metabolism.Primary metabolism.Nucleobase, nucleoside, nucleotide, nucleic acid metabolism.Nucleic acid metabolism.RNA metabolism.RNA processing.mRNA processing.mRNA splicing
chr1_6244825	chr1	6244825	T	A	AB=0.67;AC=1;AF=0.13;AN=8;BaseQRankSum=-1.129;Dels=0.00;HRun=1;HaplotypeScore=0.0000;MQ=56.42;MQ0=0;MQRankSum=1.296;QD=7.01;ReadPosRankSum=0.293;SB=0.08;EFF=DOWNSTREAM(MODIFIER||4207||318|VIT_01s0011g06440|protein_coding|CODING|VIT_01s0011g06440.t01||1),STOP_GAINED(HIGH|NONSENSE|Aga/Tga|R20*|343|VIT_01s0011g06430|protein_coding|CODING|VIT_01s0011g06430.t01|2|1)	0/0	0/1	VIT_01s0011g06430	probable nad h-dependent oxidoreductase 1	F:6'-deoxychalcone synthase activity; F:codeinone reductase (NADPH) activity; C:chloroplast; P:iron ion transport; C:cytosol; P:response to salt stress; P:oxidation-reduction process; P:alkaloid biosynthetic process	IPR001395 (PANTHER); IPR018170 (PROSITE); IPR020471 (PRINTS); IPR023210 (G3DSA:3.20.20.GENE3D); PTHR11732:SF34 (PANTHER)	VIT_201s0011g06430	GSVIVT01011585001	NADPH-dependent codeinone reductase	vv10950Alkaloid_biosynthesis_I	Metabolism.Secondary metabolism.Primary amino acids derivated metabolism.Alkaloid metabolism.Alkaloid biosynthesis
chr1_6289365	chr1	6289365	G	A	AB=0.53;AC=6;AF=0.75;AN=8;BaseQRankSum=0.208;Dels=0.00;HRun=0;HaplotypeScore=1.1055;MQ=51.81;MQ0=0;MQRankSum=0.390;QD=20.48;ReadPosRankSum=0.843;SB=-426.85;EFF=STOP_GAINED(HIGH|NONSENSE|tGg/tAg|W26*|316|VIT_01s0011g06500|protein_coding|CODING|VIT_01s0011g06500.t01|1|1),UPSTREAM(MODIFIER||2214||175|VIT_01s0011g06490|protein_coding|CODING|VIT_01s0011g06490.t01||1),UPSTREAM(MODIFIER||3599||27|VIT_01…	1/1	0/1	VIT_01s0011g06500	probable nad h-dependent oxidoreductase 1	P:iron ion transport; P:response to salt stress; F:uronate dehydrogenase activity; F:6'-deoxychalcone synthase activity; P:oxidation-reduction process; F:L-glucuronate reductase activity; P:L-ascorbic acid metabolic process	IPR001395 (PANTHER); IPR018170 (PROSITE); IPR020471 (PRINTS); IPR023210 (G3DSA:3.20.20.GENE3D); PTHR11732:SF34 (PANTHER)	VIT_201s0011g06500	GSVIVT01011579001	NADPH-dependent codeinone reductase	vv10950Alkaloid_biosynthesis_I	Metabolism.Secondary metabolism.Primary amino acids derivated metabolism.Alkaloid metabolism.Alkaloid biosynthesis
chr1_7123545	chr1	7123545	G	A	AB=0.80;AC=2;AF=0.25;AN=8;BaseQRankSum=0.375;Dels=0.00;HRun=0;HaplotypeScore=0.3325;MQ=55.25;MQ0=0;MQRankSum=-3.213;QD=3.31;ReadPosRankSum=-0.114;SB=-9.38;EFF=STOP_GAINED(HIGH|NONSENSE|tgG/tgA|W123*|552|VIT_01s0137g00620|protein_coding|CODING|VIT_01s0137g00620.t01|3|1)	0/0	0/1	VIT_01s0137g00620	duf246 domain-containing protein at1g04910-like	P:brassinosteroid biosynthetic process; C:endosome; F:transferase activity, transferring glycosyl groups; C:Golgi apparatus; P:acetyl-CoA metabolic process; C:trans-Golgi network; P:sterol biosynthetic process; C:plastid	IPR019378 (PFAM); PTHR31933 (PANTHER), PTHR31933:SF0 (PANTHER), seg (SEG), tmhmm (TMHMM)	VIT_201s0137g00620	GSVIVT01000555001	Auxin-independent growth promoter	0	Unknown
chr1_7730162	chr1	7730162	C	A	AB=0.53;AC=1;AF=0.13;AN=8;BaseQRankSum=1.011;Dels=0.00;HRun=2;HaplotypeScore=0.0000;MQ=56.35;MQ0=0;MQRankSum=-3.925;QD=7.63;ReadPosRankSum=0.468;SB=-24.72;EFF=STOP_GAINED(HIGH|NONSENSE|tgC/tgA|C1063*|1111|VIT_01s0127g00390|protein_coding|CODING|VIT_01s0127g00390.t01|10|1),UPSTREAM(MODIFIER||4457||518|VIT_01s0127g00400|protein_coding|CODING|VIT_01s0127g00400.t01||1)	0/0	0/1	VIT_01s0127g00390	protein	P:glucuronoxylan metabolic process; P:tissue development; F:galacturan 1,4-alpha-galacturonidase activity; P:regulation of chromosome organization; C:mitochondrion; P:organ morphogenesis; P:proteolysis; P:xylan biosynthetic process; F:polygalacturonase activity; P:abscisic acid biosynthetic process; C:extracellular region; P:positive regulation of organelle organization; F:protein binding; P:star…	IPR000743 (PFAM); IPR002885 (PFAM); IPR011050 (SUPERFAMILY); IPR011990 (G3DSA:1.25.40.GENE3D); IPR012334 (G3DSA:2.160.20.GENE3D); PTHR31375 (PANTHER), PTHR31375:SF0 (PANTHER), seg (SEG)	VIT_201s0127g00390	GSVIVT01013772001	Pentatricopeptide (PPR) repeat	0	Diverse functions.Gene family with diverse functions.Pentatricopeptide domain family
chr1_8873452	chr1	8873452	C	T	AB=0.61;AC=2;AF=0.25;AN=8;BaseQRankSum=0.727;Dels=0.00;HRun=0;HaplotypeScore=0.8699;MQ=55.28;MQ0=0;MQRankSum=-1.802;QD=4.84;ReadPosRankSum=-0.221;SB=-36.91;EFF=STOP_GAINED(HIGH|NONSENSE|tGg/tAg|W337*|509|VIT_01s0026g00230|protein_coding|CODING|VIT_01s0026g00230.t01|4|1)	0/1	0/0	VIT_01s0026g00230	u4 u6 small nuclear ribonucleoprotein prp31-like	F:nucleic acid binding; P:embryo development ending in seed dormancy; C:nucleus; P:spliceosomal tri-snRNP complex assembly; C:U4/U6 x U5 tri-snRNP complex	IPR002687 (PFAM); IPR012976 (PFAM); IPR019175 (PFAM); IPR027105 (PANTHER); seg (SEG), SSF89124 (SUPERFAMILY)	emb1220	GSVIVT01020223001	U4/U6 small nuclear ribonucleoprotein PRP31	vv23040Spliceosome	Metabolism.Primary metabolism.Nucleobase, nucleoside, nucleotide, nucleic acid metabolism.Nucleic acid metabolism.RNA metabolism.RNA processing.mRNA processing.mRNA splicing
chr1_9187548	chr1	9187548	G	A	AB=0.64;AC=4;AF=0.50;AN=8;BaseQRankSum=-0.970;Dels=0.00;HRun=0;HaplotypeScore=10.0798;MQ=55.39;MQ0=0;MQRankSum=1.031;QD=11.78;ReadPosRankSum=0.061;SB=-487.59;EFF=DOWNSTREAM(MODIFIER||3887||32|VIT_01s0026g00430|protein_coding|CODING|VIT_01s0026g00430.t01||1),STOP_GAINED(HIGH|NONSENSE|Cag/Tag|Q65*|81|VIT_01s0026g00450|protein_coding|CODING|VIT_01s0026g00450.t01|1|1),UPSTREAM(MODIFIER||858||158|VIT_…	0/0	1/1	VIT_01s0026g00450						Glyceraldehyde-3-phosphate dehydrogenase GAPC1,cytosolic	vv10010Glycolysis	Metabolism.Primary metabolism.Carbohydrate metabolism.Glycolysis Gluconeogenesis
chr1_10226564	chr1	10226564	T	G	AB=0.50;AC=7;AF=0.88;AN=8;BaseQRankSum=0.000;Dels=0.00;HRun=0;HaplotypeScore=0.0000;MQ=40.11;MQ0=0;MQRankSum=-0.436;QD=24.84;ReadPosRankSum=0.873;SB=-100.21;EFF=STOP_GAINED(HIGH|NONSENSE|tTa/tGa|L21*|88|VIT_01s0026g01220|protein_coding|CODING|VIT_01s0026g01220.t01|1|1)	1/1	0/1	VIT_01s0026g01220	--	P:endosperm development; P:polar nucleus fusion; C:nucleus; P:embryo sac development; F:nucleotide binding; C:cytoplasm; P:embryo development ending in seed dormancy; C:Cul4-RING E3 ubiquitin ligase complex; C:heterotrimeric G-protein complex; P:pyrimidine ribonucleotide biosynthetic process; P:determination of bilateral symmetry	seg (SEG)	VIT_201s0026g01220	GSVIVT01020113001	No hit	0	No hit
chr1_10322198	chr1	10322198	C	T	AB=0.67;AC=1;AF=0.13;AN=8;BaseQRankSum=-0.764;Dels=0.00;HRun=1;HaplotypeScore=0.8406;MQ=37.87;MQ0=4;MQRankSum=0.857;QD=4.73;ReadPosRankSum=0.047;SB=-65.10;EFF=DOWNSTREAM(MODIFIER||832||54|VIT_01s0026g01360|protein_coding|CODING|VIT_01s0026g01360.t01||1),STOP_GAINED(HIGH|NONSENSE|Cag/Tag|Q18*|43|VIT_01s0026g01350|protein_coding|CODING|VIT_01s0026g01350.t01|1|1),UPSTREAM(MODIFIER||3803||72|VIT_01s0…	0/1	0/0	VIT_01s0026g01350						Glyceraldehyde-3-phosphate dehydrogenase GAPC1,cytosolic	vv10010Glycolysis	Metabolism.Primary metabolism.Carbohydrate metabolism.Glycolysis Gluconeogenesis
chr1_10323154	chr1	10323154	T	A	AB=0.33;AC=1;AF=0.13;AN=8;BaseQRankSum=1.368;Dels=0.00;HRun=1;HaplotypeScore=2.8188;MQ=40.52;MQ0=3;MQRankSum=-0.888;QD=9.32;ReadPosRankSum=-1.701;SB=-65.16;EFF=DOWNSTREAM(MODIFIER||761||43|VIT_01s0026g01350|protein_coding|CODING|VIT_01s0026g01350.t01||1),STOP_GAINED(HIGH|NONSENSE|Aaa/Taa|K50*|54|VIT_01s0026g01360|protein_coding|CODING|VIT_01s0026g01360.t01|1|1),UPSTREAM(MODIFIER||2847||72|VIT_01s…	0/0	0/1	VIT_01s0026g01360						Glyceraldehyde-3-phosphate dehydrogenase GAPC1,cytosolic	vv10010Glycolysis	Metabolism.Primary metabolism.Carbohydrate metabolism.Glycolysis Gluconeogenesis
chr1_10383192	chr1	10383192	C	G	AB=0.59;AC=4;AF=0.50;AN=8;BaseQRankSum=1.195;Dels=0.00;HRun=0;HaplotypeScore=1.9988;MQ=50.90;MQ0=0;MQRankSum=-4.675;QD=13.42;ReadPosRankSum=0.439;SB=-151.65;EFF=STOP_GAINED(HIGH|NONSENSE|taC/taG|Y407*|468|VIT_01s0026g01400|protein_coding|CODING|VIT_01s0026g01400.t01|12|1),UPSTREAM(MODIFIER||2958||164|VIT_01s0026g01410|protein_coding|CODING|VIT_01s0026g01410.t01||1)	1/1	0/1	VIT_01s0026g01400	x-like protein domain-containing protein	C:nucleus; F:protein binding	IPR011990 (G3DSA:1.25.40.GENE3D); coil (COIL), PTHR32526 (PANTHER), PTHR32526:SF2 (PANTHER), seg (SEG), SSF48452 (SUPERFAMILY)	VIT_201s0026g01400	GSVIVT01020097001	Unknown protein	0	Unknown
chr1_11013081	chr1	11013081	G	A	AB=0.61;AC=2;AF=0.25;AN=8;BaseQRankSum=0.183;Dels=0.00;HRun=1;HaplotypeScore=0.1446;MQ=56.88;MQ0=0;MQRankSum=1.583;QD=7.77;ReadPosRankSum=-0.917;SB=-144.21;EFF=DOWNSTREAM(MODIFIER||857||734|VIT_01s0026g01780|protein_coding|CODING|VIT_01s0026g01780.t01||1),SYNONYMOUS_STOP(LOW|SILENT|tGa/tAa|*192|191|VIT_01s0026g01770|protein_coding|CODING|VIT_01s0026g01770.t01|7|1)	0/0	0/1	VIT_01s0026g01770	ubiquitin-conjugating enzyme	P:negative regulation of flower development; P:histone H2B ubiquitination; P:UV protection; P:leaf morphogenesis; P:vegetative to reproductive phase transition of meristem; F:ubiquitin-protein transferase activity; F:ATP binding	IPR000608 (PFAM); IPR016135 (G3DSA:3.10.110.GENE3D); IPR023313 (PROSITE); PTHR24067 (PANTHER), PTHR24067:SF26 (PANTHER), SM00212 (SMART)	UBC2	GSVIVT01020056001	Ubiquitin-conjugating enzyme E2 A	vv24120Ubiquitin_mediated_proteolysis	Metabolism.Primary metabolism.Protein metabolism and modification.Proteolysis.cytoplasmic and nuclear protein degradation.Ubiquitin-mediated proteolysis
chr1_11082733	chr1	11082733	G	A	AB=0.88;AC=2;AF=0.25;AN=8;BaseQRankSum=1.090;Dels=0.00;HRun=3;HaplotypeScore=14.6152;MQ=34.48;MQ0=0;MQRankSum=0.334;QD=0.74;ReadPosRankSum=1.406;SB=-67.05;EFF=STOP_GAINED(HIGH|NONSENSE|Cag/Tag|Q37*|80|VIT_01s0026g01810|protein_coding|CODING|VIT_01s0026g01810.t01|1|1)	0/0	0/1	VIT_01s0026g01810						Glyceraldehyde-3-phosphate dehydrogenase GAPC1,cytosolic	vv10010Glycolysis	Metabolism.Primary metabolism.Carbohydrate metabolism.Glycolysis Gluconeogenesis
chr1_13666725	chr1	13666725	C	A	AC=2;AF=0.25;AN=8;BaseQRankSum=0.371;Dels=0.00;HRun=1;HaplotypeScore=0.9974;MQ=49.16;MQ0=0;MQRankSum=-2.681;QD=21.66;ReadPosRankSum=-1.196;SB=-62.85;EFF=STOP_GAINED(HIGH|NONSENSE|tCa/tAa|S96*|172|VIT_01s0113g00410|protein_coding|CODING|VIT_01s0113g00410.t01|3|1)	1/1	0/0	VIT_01s0113g00410	uncharacterized protein	P:regulation of plant-type hypersensitive response; P:positive regulation of flavonoid biosynthetic process; P:protein targeting to membrane; C:nucleus	seg (SEG)	VIT_201s0113g00410	GSVIVT01012477001	Unknown	0	Unknown
chr1_14461566	chr1	14461566	G	A	AB=0.76;AC=3;AF=0.38;AN=8;BaseQRankSum=0.280;Dels=0.00;HRun=0;HaplotypeScore=0.2493;MQ=48.44;MQ0=0;MQRankSum=-4.094;QD=3.87;ReadPosRankSum=-1.246;SB=-8.59;EFF=STOP_GAINED(HIGH|NONSENSE|Caa/Taa|Q3*|212|VIT_01s0010g00090|protein_coding|CODING|VIT_01s0010g00090.t01|1|1)	0/0	0/1	VIT_01s0010g00090						Glyceraldehyde-3-phosphate dehydrogenase GAPC1,cytosolic	vv10010Glycolysis	Metabolism.Primary metabolism.Carbohydrate metabolism.Glycolysis Gluconeogenesis
chr1_14754062	chr1	14754062	C	T	AB=0.55;AC=4;AF=0.50;AN=8;BaseQRankSum=0.747;Dels=0.00;HRun=1;HaplotypeScore=0.0000;MQ=54.55;MQ0=0;MQRankSum=0.346;QD=20.79;ReadPosRankSum=0.164;SB=-223.10;EFF=STOP_GAINED(HIGH|NONSENSE|Cga/Tga|R153*|283|VIT_01s0010g00260|protein_coding|CODING|VIT_01s0010g00260.t01|3|1)	0/0	1/1	VIT_01s0010g00260						Glyceraldehyde-3-phosphate dehydrogenase GAPC1,cytosolic	vv10010Glycolysis	Metabolism.Primary metabolism.Carbohydrate metabolism.Glycolysis Gluconeogenesis
chr1_14795402	chr1	14795402	G	A	AB=0.49;AC=4;AF=0.50;AN=8;BaseQRankSum=1.615;Dels=0.00;HRun=2;HaplotypeScore=0.9145;MQ=53.75;MQ0=0;MQRankSum=-1.505;QD=16.74;ReadPosRankSum=-1.122;SB=-90.20;EFF=SYNONYMOUS_STOP(LOW|SILENT|tGa/tAa|*75|74|VIT_01s0010g00320|protein_coding|CODING|VIT_01s0010g00320.t01|4|1)	0/0	1/1	VIT_01s0010g00320	--	-	tmhmm (TMHMM)	VIT_201s0010g00320	GSVIVT01010071001	ATPase	0	Unclear
chr1_14917547	chr1	14917547	G	A	AB=0.79;AC=3;AF=0.38;AN=8;BaseQRankSum=-0.906;Dels=0.00;HRun=1;HaplotypeScore=2.4794;MQ=38.88;MQ0=34;MQRankSum=-3.616;QD=1.12;ReadPosRankSum=-0.501;SB=-114.75;EFF=SYNONYMOUS_STOP(LOW|SILENT|tGa/tAa|*54|53|VIT_01s0010g00370|protein_coding|CODING|VIT_01s0010g00370.t01|2|1)	0/0	0/1	VIT_01s0010g00370						Glyceraldehyde-3-phosphate dehydrogenase GAPC1,cytosolic	vv10010Glycolysis	Metabolism.Primary metabolism.Carbohydrate metabolism.Glycolysis Gluconeogenesis
chr1_16796342	chr1	16796342	T	G	AB=0.34;AC=5;AF=0.63;AN=8;BaseQRankSum=1.958;Dels=0.00;HRun=0;HaplotypeScore=0.3913;MQ=57.48;MQ0=0;MQRankSum=-0.941;QD=23.32;ReadPosRankSum=1.348;SB=-136.78;EFF=DOWNSTREAM(MODIFIER||4852||16|VIT_01s0010g01150|protein_coding|CODING|VIT_01s0010g01150.t01||1),STOP_LOST(HIGH|MISSENSE|Taa/Gaa|*242E|241|VIT_01s0010g01140|protein_coding|CODING|VIT_01s0010g01140.t01|2|1)	1/1	0/1	VIT_01s0010g01140						Glyceraldehyde-3-phosphate dehydrogenase GAPC1,cytosolic	vv10010Glycolysis	Metabolism.Primary metabolism.Carbohydrate metabolism.Glycolysis Gluconeogenesis
chr1_17234650	chr1	17234650	A	G	AB=0.35;AC=5;AF=0.63;AN=8;BaseQRankSum=1.947;Dels=0.00;HRun=4;HaplotypeScore=5.3956;MQ=42.23;MQ0=2;MQRankSum=-4.824;QD=9.88;ReadPosRankSum=-0.762;SB=-137.04;EFF=STOP_LOST(HIGH|MISSENSE|tAg/tGg|*188W|187|VIT_01s0010g01320|protein_coding|CODING|VIT_01s0010g01320.t01|2|1)	1/1	0/1	VIT_01s0010g01320						Glyceraldehyde-3-phosphate dehydrogenase GAPC1,cytosolic	vv10010Glycolysis	Metabolism.Primary metabolism.Carbohydrate metabolism.Glycolysis Gluconeogenesis
chr1_18052740	chr1	18052740	G	A	AB=0.57;AC=2;AF=0.25;AN=8;BaseQRankSum=-1.603;Dels=0.00;HRun=2;HaplotypeScore=5.3891;MQ=49.64;MQ0=1;MQRankSum=2.916;QD=6.97;ReadPosRankSum=-0.272;SB=-128.75;EFF=STOP_GAINED(HIGH|NONSENSE|tgG/tgA|W33*|53|VIT_01s0010g01690|protein_coding|CODING|VIT_01s0010g01690.t01|2|1)	0/1	0/0	VIT_01s0010g01690						Glyceraldehyde-3-phosphate dehydrogenase GAPC1,cytosolic	vv10010Glycolysis	Metabolism.Primary metabolism.Carbohydrate metabolism.Glycolysis Gluconeogenesis
chr1_18182320	chr1	18182320	G	T	AB=0.50;AC=3;AF=0.38;AN=8;BaseQRankSum=0.966;Dels=0.00;HRun=0;HaplotypeScore=3.9071;MQ=52.61;MQ0=0;MQRankSum=-6.066;QD=5.78;ReadPosRankSum=-2.743;SB=-319.64;EFF=STOP_GAINED(HIGH|NONSENSE|Gag/Tag|E313*|770|VIT_01s0010g01770|protein_coding|CODING|VIT_01s0010g01770.t01|3|1)	0/0	0/1	VIT_01s0010g01770	zinc finger c-x8-c-x5-c-x3-h type family protein	F:zinc ion binding; F:nucleic acid binding; P:cellular protein modification process	IPR000571 (PFAM); IPR026290 (PANTHER); G3DSA:4.10.1000.10 (GENE3D), PTHR11224:SF23 (PANTHER), seg (SEG), SSF90229 (SUPERFAMILY)	VIT_201s0010g01770	GSVIVT01010243001	Zinc finger (CCCH-type) family protein	vv60018C3H	Regulation overview.Regulation of gene expression.Regulation of transcription.Transcription factor.C3H family transcription factor
chr1_19020246	chr1	19020246	C	G	AB=0.43;AC=2;AF=0.25;AN=8;BaseQRankSum=0.206;Dels=0.00;HRun=0;HaplotypeScore=3.2282;MQ=49.43;MQ0=0;MQRankSum=-2.644;QD=13.53;ReadPosRankSum=1.683;SB=-135.19;EFF=STOP_GAINED(HIGH|NONSENSE|tCa/tGa|S658*|661|VIT_01s0010g02090|protein_coding|CODING|VIT_01s0010g02090.t01|5|1)	0/0	0/1	VIT_01s0010g02090	zinc finger	F:zinc ion binding; F:nucleic acid binding; C:intracellular	IPR007087 (PROSITE); IPR013087 (G3DSA:3.30.160.GENE3D); IPR015880 (SMART); PTHR10593 (PANTHER), PTHR10593:SF17 (PANTHER), seg (SEG), SSF57667 (SUPERFAMILY)	IDD4	GSVIVT01010283001	Indeterminate(ID)-domain 5	vv60017C2H2	Regulation overview.Regulation of gene expression.Regulation of transcription.Transcription factor.C2H2 family transcription factor
chr1_19076212	chr1	19076212	G	A	AC=2;AF=0.25;AN=8;BaseQRankSum=-0.446;Dels=0.00;HRun=2;HaplotypeScore=1.7363;MQ=53.77;MQ0=0;MQRankSum=0.203;QD=33.29;ReadPosRankSum=1.014;SB=-145.57;EFF=DOWNSTREAM(MODIFIER||521||85|VIT_01s0010g02120|protein_coding|CODING|VIT_01s0010g02120.t01||1),STOP_GAINED(HIGH|NONSENSE|Caa/Taa|Q52*|114|VIT_01s0010g02110|protein_coding|CODING|VIT_01s0010g02110.t01|1|1)	1/1	0/0	VIT_01s0010g02110						Glyceraldehyde-3-phosphate dehydrogenase GAPC1,cytosolic	vv10010Glycolysis	Metabolism.Primary metabolism.Carbohydrate metabolism.Glycolysis Gluconeogenesis
chr1_19077122	chr1	19077122	T	C	AB=0.39;AC=4;AF=0.50;AN=8;BaseQRankSum=1.224;Dels=0.00;HRun=1;HaplotypeScore=1.7004;MQ=44.11;MQ0=1;MQRankSum=-5.181;QD=9.80;ReadPosRankSum=-0.461;SB=-159.57;EFF=STOP_LOST(HIGH|MISSENSE|tAg/tGg|*86W|85|VIT_01s0010g02120|protein_coding|CODING|VIT_01s0010g02120.t01|1|1),UPSTREAM(MODIFIER||683||114|VIT_01s0010g02110|protein_coding|CODING|VIT_01s0010g02110.t01||1)	1/1	0/1	VIT_01s0010g02120						Glyceraldehyde-3-phosphate dehydrogenase GAPC1,cytosolic	vv10010Glycolysis	Metabolism.Primary metabolism.Carbohydrate metabolism.Glycolysis Gluconeogenesis
chr1_19077165	chr1	19077165	G	A	AB=0.67;AC=2;AF=0.25;AN=8;BaseQRankSum=-1.551;Dels=0.00;HRun=0;HaplotypeScore=0.9205;MQ=45.46;MQ0=1;MQRankSum=-0.203;QD=6.44;ReadPosRankSum=-0.771;SB=-69.07;EFF=STOP_GAINED(HIGH|NONSENSE|Cag/Tag|Q72*|85|VIT_01s0010g02120|protein_coding|CODING|VIT_01s0010g02120.t01|1|1),UPSTREAM(MODIFIER||726||114|VIT_01s0010g02110|protein_coding|CODING|VIT_01s0010g02110.t01||1)	0/0	0/1	VIT_01s0010g02120						Glyceraldehyde-3-phosphate dehydrogenase GAPC1,cytosolic	vv10010Glycolysis	Metabolism.Primary metabolism.Carbohydrate metabolism.Glycolysis Gluconeogenesis
chr1_19632342	chr1	19632342	T	A	AB=0.50;AC=2;AF=0.25;AN=8;BaseQRankSum=-0.815;Dels=0.00;HRun=0;HaplotypeScore=0.1663;MQ=55.14;MQ0=0;MQRankSum=-2.041;QD=15.03;ReadPosRankSum=0.728;SB=-90.75;EFF=DOWNSTREAM(MODIFIER||464||172|VIT_01s0010g02580|protein_coding|CODING|VIT_01s0010g02580.t01||1),STOP_GAINED(HIGH|NONSENSE|tgT/tgA|C695*|708|VIT_01s0010g02570|protein_coding|CODING|VIT_01s0010g02570.t01|11|1)	0/0	0/1	VIT_01s0010g02570	protein	C:cytoplasm; F:metal ion binding; P:embryo development ending in seed dormancy; F:monooxygenase activity; P:nodule morphogenesis; P:oxidation-reduction process	IPR002938 (PFAM); IPR003042 (PRINTS); G3DSA:3.50.50.60 (GENE3D), PTHR13789 (PANTHER), PTHR13789:SF80 (PANTHER), SSF51905 (SUPERFAMILY)	EMB2421	GSVIVT01010340001	EMB2421 (embryo defective 2421) monooxygenase	0	Development.Reproductive development.Embryo development
chr1_19889416	chr1	19889416	A	G	AB=0.67;AC=2;AF=0.25;AN=8;BaseQRankSum=-0.563;Dels=0.00;HRun=0;HaplotypeScore=0.0000;MQ=53.47;MQ0=0;MQRankSum=-2.264;QD=7.50;ReadPosRankSum=-2.456;SB=-94.49;EFF=SYNONYMOUS_STOP(LOW|SILENT|taA/taG|*34|33|VIT_01s0010g02850|protein_coding|CODING|VIT_01s0010g02850.t01|2|1),UPSTREAM(MODIFIER||3691||553|VIT_01s0010g02860|protein_coding|CODING|VIT_01s0010g02860.t01||1)	0/0	0/1	VIT_01s0010g02850	--	-	-	VIT_201s0010g02850	GSVIVT01010370001	#N/A	#N/A	#N/A
chr1_20712382	chr1	20712382	G	T	AB=0.53;AC=2;AF=0.25;AN=8;BaseQRankSum=-1.577;Dels=0.00;HRun=0;HaplotypeScore=2.8761;MQ=53.84;MQ0=0;MQRankSum=-3.764;QD=8.40;ReadPosRankSum=-0.953;SB=-37.72;EFF=DOWNSTREAM(MODIFIER||2220||873|VIT_01s0010g03390|protein_coding|CODING|VIT_01s0010g03390.t01||1),STOP_GAINED(HIGH|NONSENSE|tCg/tAg|S3*|215|VIT_01s0010g03380|protein_coding|CODING|VIT_01s0010g03380.t01|1|1),UPSTREAM(MODIFIER||3916||204|VIT…	0/0	0/1	VIT_01s0010g03380						Glyceraldehyde-3-phosphate dehydrogenase GAPC1,cytosolic	vv10010Glycolysis	Metabolism.Primary metabolism.Carbohydrate metabolism.Glycolysis Gluconeogenesis
chr1_20717015	chr1	20717015	C	T	AB=0.73;AC=3;AF=0.38;AN=8;BaseQRankSum=0.876;Dels=0.00;HRun=0;HaplotypeScore=0.9298;MQ=50.54;MQ0=2;MQRankSum=-4.201;QD=1.45;ReadPosRankSum=0.647;SB=-34.27;EFF=STOP_GAINED(HIGH|NONSENSE|tGg/tAg|W714*|873|VIT_01s0010g03390|protein_coding|CODING|VIT_01s0010g03390.t01|17|1),UPSTREAM(MODIFIER||4626||215|VIT_01s0010g03380|protein_coding|CODING|VIT_01s0010g03380.t01||1)	0/1	0/0	VIT_01s0010g03390	zn-dependent exopeptidase-like protein	F:peptidase activity; P:telomere maintenance in response to DNA damage; P:response to gamma radiation; P:translation; P:multicellular organism reproduction; P:tissue development; P:meiotic chromosome segregation; C:mitochondrion; F:structural constituent of ribosome; P:organ morphogenesis; P:proteolysis; P:meiotic DNA double-strand break formation; C:large ribosomal subunit; P:sister chromatid co…	G3DSA:3.40.630.10 (GENE3D), PTHR12147 (PANTHER), PTHR12147:SF6 (PANTHER), seg (SEG), tmhmm (TMHMM), SSF53187 (SUPERFAMILY)	VIT_201s0010g03390	GSVIVT01010452001	Gag-pol polyprotein	0	Transposable elements viral and plasmid proteins.Protein from transposable element
chr1_20934931	chr1	20934931	T	A	AB=0.33;AC=1;AF=0.13;AN=8;BaseQRankSum=-0.419;Dels=0.00;HRun=0;HaplotypeScore=0.0000;MQ=57.20;MQ0=0;MQRankSum=1.378;QD=11.96;ReadPosRankSum=0.060;SB=0.03;EFF=DOWNSTREAM(MODIFIER||2160||503|VIT_01s0010g03570|protein_coding|CODING|VIT_01s0010g03570.t01||1),STOP_LOST(HIGH|MISSENSE|Tga/Aga|*94R|93|VIT_01s0010g03580|protein_coding|CODING|VIT_01s0010g03580.t01|4|1),UPSTREAM(MODIFIER||61||527|VIT_01s001…	0/1	0/0	VIT_01s0010g03580	dna-binding horma-like protein	P:telomere maintenance in response to DNA damage; P:response to gamma radiation; P:multicellular organism reproduction; P:megasporogenesis; P:meiotic chromosome segregation; P:chiasma assembly; C:condensed nuclear chromosome; P:double-strand break repair; P:microsporogenesis; P:leptotene; F:DNA binding; P:meiotic DNA double-strand break formation; P:sister chromatid cohesion; C:chromatin; P:recip…	IPR003511 (PFAM); PTHR21518 (PANTHER)	ASY1	GSVIVT01010478001	Asynaptic 1 ASY1	vv44110Cell_cycle	Cellular process.Cell growth and death
chr1_21647602	chr1	21647602	T	C	AB=0.57;AC=1;AF=0.13;AN=8;BaseQRankSum=-0.595;Dels=0.00;HRun=0;HaplotypeScore=0.6645;MQ=57.82;MQ0=0;MQRankSum=-0.379;QD=9.64;ReadPosRankSum=-1.245;SB=-35.44;EFF=STOP_LOST(HIGH|MISSENSE|Tag/Cag|*554Q|553|VIT_01s0244g00070|protein_coding|CODING|VIT_01s0244g00070.t01|17|1)	0/1	0/0	VIT_01s0244g00070	protein	C:plastid; C:plasma membrane	coil (COIL), PTHR31762 (PANTHER), seg (SEG)	VIT_201s0244g00070	GSVIVT01004935001	Unknown protein	0	Unknown
chr1_21655839	chr1	21655839	C	T	AB=0.50;AC=1;AF=0.13;AN=8;BaseQRankSum=1.026;Dels=0.00;HRun=0;HaplotypeScore=1.6771;MQ=50.91;MQ0=0;MQRankSum=2.746;QD=15.58;ReadPosRankSum=-0.089;SB=-137.68;EFF=STOP_GAINED(HIGH|NONSENSE|tGg/tAg|W367*|563|VIT_01s0244g00090|protein_coding|CODING|VIT_01s0244g00090.t01|1|1)	0/1	0/0	VIT_01s0244g00090						Glyceraldehyde-3-phosphate dehydrogenase GAPC1,cytosolic	vv10010Glycolysis	Metabolism.Primary metabolism.Carbohydrate metabolism.Glycolysis Gluconeogenesis
chr1_21656005	chr1	21656005	C	A	AB=0.76;AC=3;AF=0.38;AN=8;BaseQRankSum=-0.280;Dels=0.00;HRun=0;HaplotypeScore=0.7419;MQ=53.86;MQ0=0;MQRankSum=-3.186;QD=0.75;ReadPosRankSum=-0.068;SB=33.50;EFF=STOP_GAINED(HIGH|NONSENSE|Gaa/Taa|E312*|563|VIT_01s0244g00090|protein_coding|CODING|VIT_01s0244g00090.t01|1|1)	0/0	0/1	VIT_01s0244g00090						Glyceraldehyde-3-phosphate dehydrogenase GAPC1,cytosolic	vv10010Glycolysis	Metabolism.Primary metabolism.Carbohydrate metabolism.Glycolysis Gluconeogenesis
chr1_21938140	chr1	21938140	A	C	AB=0.62;AC=7;AF=0.88;AN=8;BaseQRankSum=1.100;Dels=0.00;HRun=1;HaplotypeScore=4.4073;MQ=47.51;MQ0=0;MQRankSum=-1.699;QD=26.72;ReadPosRankSum=1.207;SB=-684.99;EFF=DOWNSTREAM(MODIFIER||3107||654|VIT_01s0146g00160|protein_coding|CODING|VIT_01s0146g00160.t01||1),STOP_GAINED(HIGH|NONSENSE|taT/taG|Y353*|471|VIT_01s0146g00150|protein_coding|CODING|VIT_01s0146g00150.t01|1|1)	0/1	1/1	VIT_01s0146g00150	bcl-2-associated athanogene 5	F:chaperone binding	IPR000048 (PFAM); IPR003103 (PFAM); coil (COIL), G3DSA:1.20.58.120 (GENE3D), seg (SEG), SSF63491 (SUPERFAMILY)	BAG5	GSVIVT01000923001	BCL-2-associated athanogene 5	0	Cellular process.Cell growth and death.Inhibitor of cell death
chr1_21993581	chr1	21993581	G	T	AB=0.53;AC=2;AF=0.25;AN=8;BaseQRankSum=-0.862;Dels=0.00;HRun=1;HaplotypeScore=3.7445;MQ=48.55;MQ0=0;MQRankSum=0.916;QD=8.92;ReadPosRankSum=-0.431;SB=-106.67;EFF=SPLICE_SITE_REGION(LOW||||116|VIT_01s0146g00190|protein_coding|CODING|VIT_01s0146g00190.t01|1|1),STOP_GAINED(HIGH|NONSENSE|Gga/Tga|G10*|116|VIT_01s0146g00190|protein_coding|CODING|VIT_01s0146g00190.t01|1|1)	0/0	0/1	VIT_01s0146g00190	--	-	seg (SEG)	VIT_201s0146g00190	GSVIVT01000927001	TPD1 (tapetum determinant 1)	0	Development.Reproductive development.Flower development.Anther development
chr1_21994996	chr1	21994996	A	T	AB=0.65;AC=2;AF=0.25;AN=8;BaseQRankSum=0.203;Dels=0.00;HRun=0;HaplotypeScore=1.4025;MQ=54.91;MQ0=0;MQRankSum=-4.017;QD=1.65;ReadPosRankSum=-0.415;SB=-10.26;EFF=STOP_GAINED(HIGH|NONSENSE|Aga/Tga|R31*|116|VIT_01s0146g00190|protein_coding|CODING|VIT_01s0146g00190.t01|2|1)	0/1	0/0	VIT_01s0146g00190	--	-	seg (SEG)	VIT_201s0146g00190	GSVIVT01000927001	TPD1 (tapetum determinant 1)	0	Development.Reproductive development.Flower development.Anther development
chr1_22123866	chr1	22123866	G	A	AB=0.69;AC=2;AF=0.25;AN=8;BaseQRankSum=-0.687;Dels=0.00;HRun=0;HaplotypeScore=10.5251;MQ=44.42;MQ0=3;MQRankSum=-1.414;QD=3.20;ReadPosRankSum=0.814;SB=-113.49;EFF=STOP_GAINED(HIGH|NONSENSE|tgG/tgA|W22*|367|VIT_01s0146g00310|protein_coding|CODING|VIT_01s0146g00310.t01|3|1)	0/0	0/1	VIT_01s0146g00310	pyruvate dehydrogenase e1 component subunit beta	F:pyruvate dehydrogenase (acetyl-transferring) activity; C:peroxisome; C:mitochondrion; C:nucleolus; P:response to salt stress; P:pentose-phosphate shunt; P:defense response to bacterium; F:phosphogluconate dehydrogenase (decarboxylating) activity; F:NADP binding; C:plasma membrane; P:acetyl-CoA biosynthetic process from pyruvate; P:gluconeogenesis; P:glycolytic process; P:isoleucine biosynthetic…	IPR005475 (PFAM); IPR005476 (PFAM); IPR009014 (SUPERFAMILY); IPR015941 (G3DSA:3.40.50.GENE3D); IPR027110 (PTHR11624:PANTHER); G3DSA:3.40.50.970 (GENE3D), PTHR11624 (PANTHER), SSF52518 (SUPERFAMILY)	MAB1	GSVIVT01000944001	Pyruvate dehydrogenase E1 component subunit beta	vv10010Glycolysis vv10252Alanine_and_aspartate_metabolism vv10290Valine_leucine_and_isoleucine_biosynthesis vv10620Pyruvate_metabolism vv10650Butanoate_metabolism	Metabolism.Primary metabolism.Carbohydrate metabolism.Glycolysis Gluconeogenesis.Pyruvate decarboxylation
chr1_22225549	chr1	22225549	C	T	AB=0.43;AC=1;AF=0.13;AN=8;BaseQRankSum=1.678;Dels=0.00;HRun=1;HaplotypeScore=0.0000;MQ=58.55;MQ0=0;MQRankSum=2.044;QD=11.04;ReadPosRankSum=0.214;SB=-38.40;EFF=SYNONYMOUS_STOP(LOW|SILENT|tGa/tAa|*550|549|VIT_01s0146g00370|protein_coding|CODING|VIT_01s0146g00370.t01|1|1)	0/1	0/0	VIT_01s0146g00370						Glyceraldehyde-3-phosphate dehydrogenase GAPC1,cytosolic	vv10010Glycolysis	Metabolism.Primary metabolism.Carbohydrate metabolism.Glycolysis Gluconeogenesis
chr1_22356407	chr1	22356407	A	G	AB=0.23;AC=2;AF=0.25;AN=8;BaseQRankSum=0.122;Dels=0.00;HRun=0;HaplotypeScore=0.6159;MQ=41.96;MQ0=0;MQRankSum=-0.367;QD=11.67;ReadPosRankSum=-0.612;SB=1.25;EFF=SYNONYMOUS_STOP(LOW|SILENT|tAa/tGa|*21|20|VIT_01s0146g00500|protein_coding|CODING|VIT_01s0146g00500.t01|1|1),UPSTREAM(MODIFIER||584||349|VIT_01s0146g00510|protein_coding|CODING|VIT_01s0146g00510.t01||1)	0/1	0/0	VIT_01s0146g00500						Glyceraldehyde-3-phosphate dehydrogenase GAPC1,cytosolic	vv10010Glycolysis	Metabolism.Primary metabolism.Carbohydrate metabolism.Glycolysis Gluconeogenesis
chr1_22647054	chr1	22647054	T	A	AB=0.55;AC=3;AF=0.38;AN=8;BaseQRankSum=-0.387;Dels=0.00;HRun=0;HaplotypeScore=1.4358;MQ=57.14;MQ0=0;MQRankSum=1.028;QD=9.47;ReadPosRankSum=-0.044;SB=-254.13;EFF=STOP_LOST(HIGH|MISSENSE|taA/taT|*242Y|241|VIT_01s0150g00220|protein_coding|CODING|VIT_01s0150g00220.t01|6|1),UPSTREAM(MODIFIER||2625||486|VIT_01s0150g00210|protein_coding|CODING|VIT_01s0150g00210.t01||1)	0/0	0/1	VIT_01s0150g00220						Glyceraldehyde-3-phosphate dehydrogenase GAPC1,cytosolic	vv10010Glycolysis	Metabolism.Primary metabolism.Carbohydrate metabolism.Glycolysis Gluconeogenesis
chr1_22647161	chr1	22647161	G	A	AB=0.63;AC=3;AF=0.38;AN=8;BaseQRankSum=-0.804;Dels=0.00;HRun=0;HaplotypeScore=2.4730;MQ=56.28;MQ0=0;MQRankSum=0.411;QD=7.91;ReadPosRankSum=0.170;SB=-424.62;EFF=STOP_GAINED(HIGH|NONSENSE|Cag/Tag|Q207*|241|VIT_01s0150g00220|protein_coding|CODING|VIT_01s0150g00220.t01|6|1),UPSTREAM(MODIFIER||2732||486|VIT_01s0150g00210|protein_coding|CODING|VIT_01s0150g00210.t01||1)	0/0	0/1	VIT_01s0150g00220						Glyceraldehyde-3-phosphate dehydrogenase GAPC1,cytosolic	vv10010Glycolysis	Metabolism.Primary metabolism.Carbohydrate metabolism.Glycolysis Gluconeogenesis
chr10_744879	chr10	744879	T	TTCTGAGTC	AB=0.84;AC=3;AF=0.38;AN=8;Dels=0.00;HRun=0;HaplotypeScore=0.9983;MQ=25.78;MQ0=14;QD=25.43;SB=-24.23;EFF=DOWNSTREAM(MODIFIER||3226||462|VIT_10s0116g01440|protein_coding|CODING|VIT_10s0116g01440.t01||1),FRAME_SHIFT(HIGH||ttc/tTCTGAGTCtc|F407F*V?|407|VIT_10s0116g01450|protein_coding|CODING|VIT_10s0116g01450.t01|1|1),STOP_GAINED(HIGH||ttc/tTCTGAGTCtc|F407F*V?|407|VIT_10s0116g01450|protein_coding|CODI…	0/0	0/1	VIT_10s0116g01450						Glyceraldehyde-3-phosphate dehydrogenase GAPC1,cytosolic	vv10010Glycolysis	Metabolism.Primary metabolism.Carbohydrate metabolism.Glycolysis Gluconeogenesis
chr10_1018520	chr10	1018520	T	A	AB=0.67;AC=3;AF=0.38;AN=8;BaseQRankSum=-0.321;Dels=0.00;HRun=0;HaplotypeScore=1.2354;MQ=51.25;MQ0=0;MQRankSum=-3.874;QD=2.96;ReadPosRankSum=-0.170;SB=40.55;EFF=STOP_GAINED(HIGH|NONSENSE|Aag/Tag|K1121*|1896|VIT_10s0116g01740|protein_coding|CODING|VIT_10s0116g01740.t01|7|1)	0/1	0/0	VIT_10s0116g01740						Glyceraldehyde-3-phosphate dehydrogenase GAPC1,cytosolic	vv10010Glycolysis	Metabolism.Primary metabolism.Carbohydrate metabolism.Glycolysis Gluconeogenesis
chr10_1167502	chr10	1167502	G	A	AB=0.41;AC=4;AF=0.50;AN=8;BaseQRankSum=-1.117;Dels=0.00;HRun=0;HaplotypeScore=1.0176;MQ=55.72;MQ0=0;MQRankSum=0.050;QD=16.95;ReadPosRankSum=0.683;SB=-234.72;EFF=STOP_GAINED(HIGH|NONSENSE|Cga/Tga|R5*|86|VIT_10s0116g01910|protein_coding|CODING|VIT_10s0116g01910.t01|1|1)	1/1	0/1	VIT_10s0116g01910	at4g04770 t4b21_16	P:tRNA metabolic process; P:pentose-phosphate shunt; P:response to far red light; C:mitochondrial respiratory chain; P:carotenoid biosynthetic process; F:DNA-directed RNA polymerase activity; F:protein binding; P:cellular iron ion homeostasis; P:response to red light; F:plastid sigma factor activity; P:isopentenyl diphosphate biosynthetic process, methylerythritol 4-phosphate pathway; P:DNA-templ…	IPR000825 (PFAM); IPR010231 (TIGRFAMs); PTHR30508 (PANTHER), PTHR30508:SF1 (PANTHER), SSF101960 (SUPERFAMILY)	ABC1	GSVIVT01012742001	ABC transporter I member 15	vv52010ABC_transporters	Transport overview.Macromolecule transport.Multidrug transport.Multidrug ABC transport
chr10_1719195	chr10	1719195	C	A	AB=0.67;AC=2;AF=0.25;AN=8;BaseQRankSum=1.605;Dels=0.00;HRun=6;HaplotypeScore=1.4186;MQ=53.94;MQ0=0;MQRankSum=-2.478;QD=3.09;ReadPosRankSum=-0.670;SB=-44.91;EFF=DOWNSTREAM(MODIFIER||2611||329|VIT_10s0003g00440|protein_coding|CODING|VIT_10s0003g00440.t01||1),STOP_GAINED(HIGH|NONSENSE|Gag/Tag|E10*|378|VIT_10s0003g00430|protein_coding|CODING|VIT_10s0003g00430.t01|1|1)	0/1	0/0	VIT_10s0003g00430	nb-lrr type disease resistance protein	C:membrane; P:defense response; F:protein dimerization activity; F:ADP binding; P:methylation; F:O-methyltransferase activity	IPR001077 (PFAM); IPR006747 (PFAM); G3DSA:3.40.50.150 (GENE3D), PTHR31168 (PANTHER), seg (SEG), tmhmm (TMHMM), SSF53335 (SUPERFAMILY)	VIT_210s0003g00430	GSVIVT01021129001	Unknown protein	0	Unknown
chr10_1959027	chr10	1959027	G	A	AB=0.50;AC=7;AF=0.88;AN=8;BaseQRankSum=0.090;Dels=0.00;HRun=0;HaplotypeScore=0.1835;MQ=42.32;MQ0=1;MQRankSum=-4.451;QD=12.53;ReadPosRankSum=0.054;SB=-122.12;EFF=DOWNSTREAM(MODIFIER||4942||72|VIT_10s0003g00720|protein_coding|CODING|VIT_10s0003g00720.t01||1),STOP_GAINED(HIGH|NONSENSE|Cag/Tag|Q99*|113|VIT_10s0003g00710|protein_coding|CODING|VIT_10s0003g00710.t01|3|1)	1/1	0/1	VIT_10s0003g00710						Glyceraldehyde-3-phosphate dehydrogenase GAPC1,cytosolic	vv10010Glycolysis	Metabolism.Primary metabolism.Carbohydrate metabolism.Glycolysis Gluconeogenesis
chr10_1959361	chr10	1959361	G	A	AB=0.55;AC=1;AF=0.13;AN=8;BaseQRankSum=-0.699;Dels=0.00;HRun=2;HaplotypeScore=0.0000;MQ=53.12;MQ0=0;MQRankSum=2.676;QD=10.41;ReadPosRankSum=-1.876;SB=-144.25;EFF=DOWNSTREAM(MODIFIER||4608||72|VIT_10s0003g00720|protein_coding|CODING|VIT_10s0003g00720.t01||1),STOP_GAINED(HIGH|NONSENSE|Cga/Tga|R56*|113|VIT_10s0003g00710|protein_coding|CODING|VIT_10s0003g00710.t01|2|1)	0/0	0/1	VIT_10s0003g00710						Glyceraldehyde-3-phosphate dehydrogenase GAPC1,cytosolic	vv10010Glycolysis	Metabolism.Primary metabolism.Carbohydrate metabolism.Glycolysis Gluconeogenesis
chr10_2039564	chr10	2039564	C	A	AB=0.64;AC=1;AF=0.13;AN=8;BaseQRankSum=-1.722;Dels=0.00;HRun=1;HaplotypeScore=0.1446;MQ=55.00;MQ0=0;MQRankSum=0.478;QD=3.95;ReadPosRankSum=-1.148;SB=-25.28;EFF=DOWNSTREAM(MODIFIER||3905||627|VIT_10s0003g00800|protein_coding|CODING|VIT_10s0003g00800.t01||1),STOP_GAINED(HIGH|NONSENSE|Gga/Tga|G421*|916|VIT_10s0003g00790|protein_coding|CODING|VIT_10s0003g00790.t01|2|1)	0/0	0/1	VIT_10s0003g00790	glutamate receptor -like	F:extracellular-glutamate-gated ion channel activity; C:outer membrane-bounded periplasmic space; F:ionotropic glutamate receptor activity; F:zinc ion binding; F:nucleic acid binding; C:integral component of membrane; P:ion transport; P:ionotropic glutamate receptor signaling pathway; P:DNA integration; P:synaptic transmission	IPR001320 (PFAM); IPR001638 (PFAM); IPR001828 (PFAM); G3DSA:1.10.287.70 (GENE3D), G3DSA:3.40.190.10 (GENE3D), G3DSA:3.40.50.2300 (GENE3D), PTHR18966 (PANTHER), PTHR18966:SF6 (PANTHER), seg (SEG), tmhmm (TMHMM), SSF53822 (SUPERFAMILY), SSF53850 (SUPERFAMILY)	GLR2	GSVIVT01021161001	Glutamate receptor protein	vv50101Channels_and_pores	Transport overview.Channels and pores.a-Type channels.Glutamate-gated Ion Channel of Neurotransmitter Receptors
chr10_2093751	chr10	2093751	G	T	AB=0.50;AC=3;AF=0.38;AN=8;BaseQRankSum=-0.582;Dels=0.00;HRun=0;HaplotypeScore=6.7427;MQ=54.70;MQ0=0;MQRankSum=-0.795;QD=11.48;ReadPosRankSum=1.884;SB=-272.90;EFF=DOWNSTREAM(MODIFIER||2671||424|VIT_10s0003g00830|protein_coding|CODING|VIT_10s0003g00830.t01||1),STOP_GAINED(HIGH|NONSENSE|tCg/tAg|S111*|382|VIT_10s0003g00840|protein_coding|CODING|VIT_10s0003g00840.t01|1|1)	0/1	0/0	VIT_10s0003g00840	--	-	seg (SEG)	VIT_210s0003g00840	GSVIVT01021165001	No hit	0	No hit
chr10_2150960	chr10	2150960	C	CACAT	AB=0.83;AC=4;AF=0.50;AN=8;Dels=0.00;HRun=0;HaplotypeScore=9.7027;MQ=46.47;MQ0=0;QD=37.83;SB=-628.32;EFF=FRAME_SHIFT(HIGH||agc/ACATagc|S451T*?|458|VIT_10s0003g00910|protein_coding|CODING|VIT_10s0003g00910.t01|11|1),STOP_GAINED(HIGH||agc/ACATagc|S451T*?|458|VIT_10s0003g00910|protein_coding|CODING|VIT_10s0003g00910.t01|11|1)	0/1	0/0	VIT_10s0003g00910	uncharacterized protein	C:nucleus; C:mitochondrion	seg (SEG)	VIT_210s0003g00910	GSVIVT01021171001	Unknown protein	0	Unknown
chr10_2337706	chr10	2337706	T	C	AB=0.63;AC=5;AF=0.63;AN=8;BaseQRankSum=1.061;Dels=0.00;HRun=0;HaplotypeScore=0.2167;MQ=56.89;MQ0=0;MQRankSum=-0.152;QD=12.23;ReadPosRankSum=-1.734;SB=-184.56;EFF=SYNONYMOUS_STOP(LOW|SILENT|taA/taG|*238|237|VIT_10s0003g00960|protein_coding|CODING|VIT_10s0003g00960.t01|6|1)	0/1	1/1	VIT_10s0003g00960	gdsl esterase lipase	C:extracellular region; P:lipid metabolic process; F:carboxylic ester hydrolase activity	IPR001087 (PFAM); IPR013831 (G3DSA:3.40.50.GENE3D); PTHR32130 (PANTHER), PTHR32130:SF0 (PANTHER), seg (SEG), SSF52266 (SUPERFAMILY)	VIT_210s0003g00960	GSVIVT01021182001	Carboxylic ester hydrolase	0	Metabolism.Cellular metabolism.Esterase activity
chr10_2714524	chr10	2714524	C	T	AB=0.21;AC=6;AF=0.75;AN=8;BaseQRankSum=1.508;Dels=0.00;HRun=0;HaplotypeScore=0.0000;MQ=57.12;MQ0=0;MQRankSum=0.873;QD=28.28;ReadPosRankSum=-1.667;SB=-110.60;EFF=STOP_GAINED(HIGH|NONSENSE|Cag/Tag|Q28*|543|VIT_10s0003g01360|protein_coding|CODING|VIT_10s0003g01360.t01|2|1)	1/1	0/1	VIT_10s0003g01360	cysteine protease	C:vacuole; F:2-alkenal reductase [NAD(P)] activity; C:chloroplast; P:proteolysis; C:apoplast; C:endoplasmic reticulum; P:response to salt stress; F:cysteine-type peptidase activity; P:oxidation-reduction process	IPR000118 (PFAM); IPR000169 (PROSITE); IPR000668 (PRINTS); IPR013128 (PANTHER); IPR013201 (PFAM); IPR025660 (PROSITE); IPR025661 (PROSITE); G3DSA:3.90.70.10 (GENE3D), PTHR12411:SF44 (PANTHER), PS51257 (PROFILE), seg (SEG), SignalP-NN (SIGNALP), SSF54001 (SUPERFAMILY), SSF57277 (SUPERFAMILY)	XBCP3	GSVIVT01021223001	Cysteine protease	0	Metabolism.Primary metabolism.Protein metabolism and modification.Proteolysis.Peptidase-mediated proteolysis
chr10_3107075	chr10	3107075	C	T	AB=0.73;AC=1;AF=0.13;AN=8;BaseQRankSum=1.225;Dels=0.00;HRun=0;HaplotypeScore=1.9666;MQ=53.78;MQ0=0;MQRankSum=-3.364;QD=4.57;ReadPosRankSum=0.702;SB=-42.69;EFF=STOP_GAINED(HIGH|NONSENSE|Cag/Tag|Q361*|853|VIT_10s0003g01680|protein_coding|CODING|VIT_10s0003g01680.t01|2|1),UPSTREAM(MODIFIER||3452||198|VIT_10s0003g01670|protein_coding|CODING|VIT_10s0003g01670.t01||1)	0/0	0/1	VIT_10s0003g01680	probable -trehalose-phosphate synthase	F:alpha,alpha-trehalose-phosphate synthase (UDP-forming) activity; C:nucleus; C:cytosol; F:trehalose-phosphatase activity; P:trehalose biosynthetic process; P:glucose catabolic process; P:starch metabolic process; P:sucrose metabolic process	IPR001830 (PFAM); IPR003337 (PFAM); IPR006379 (TIGRFAMs); IPR023214 (G3DSA:3.40.50.GENE3D); G3DSA:3.40.50.2000 (GENE3D), PTHR10788 (PANTHER), PTHR10788:SF6 (PANTHER), seg (SEG), SSF53756 (SUPERFAMILY)	TPS7	GSVIVT01021260001	Trehalose synthase	vv10500Starch_and_sucrose_metabolism	Metabolism.Primary metabolism.Carbohydrate metabolism.Polysaccharide metabolism.Starch and sucrose metabolism
chr10_3322561	chr10	3322561	G	T	AB=0.38;AC=1;AF=0.13;AN=8;BaseQRankSum=-1.896;Dels=0.00;HRun=0;HaplotypeScore=0.3829;MQ=59.01;MQ0=0;MQRankSum=-1.523;QD=16.85;ReadPosRankSum=0.029;SB=6.01;EFF=DOWNSTREAM(MODIFIER||2759||111|VIT_10s0003g01870|protein_coding|CODING|VIT_10s0003g01870.t01||1),STOP_GAINED(HIGH|NONSENSE|Gaa/Taa|E656*|687|VIT_10s0003g01860|protein_coding|CODING|VIT_10s0003g01860.t01|9|1)	0/0	0/1	VIT_10s0003g01860	protein	F:non-membrane spanning protein tyrosine kinase activity; P:protein phosphorylation; F:ATP binding; F:2-alkenal reductase [NAD(P)] activity; F:protein serine/threonine kinase activity; P:oxidation-reduction process; P:serine family amino acid metabolic process	IPR000719 (PROFILE); IPR001245 (PFAM); IPR002290 (SMART); IPR008271 (PROSITE); IPR011009 (SUPERFAMILY); IPR013320 (G3DSA:2.60.120.GENE3D); IPR020635 (SMART); IPR021720 (PFAM); G3DSA:1.10.510.10 (GENE3D), G3DSA:3.30.200.20 (GENE3D), PTHR24420 (PANTHER), PTHR24420:SF84 (PANTHER), tmhmm (TMHMM)	RKF1	GSVIVT01021278001	RKF1 (receptor-like kinase in flowers 1)	0	Signaling.Signaling pathway.Protein kinase
chr10_3447062	chr10	3447062	C	T	AB=0.75;AC=2;AF=0.25;AN=8;BaseQRankSum=-1.342;Dels=0.00;HRun=0;HaplotypeScore=1.7473;MQ=51.54;MQ0=0;MQRankSum=0.336;QD=1.65;ReadPosRankSum=-1.510;SB=-5.45;EFF=STOP_GAINED(HIGH|NONSENSE|Cga/Tga|R550*|948|VIT_10s0003g01920|protein_coding|CODING|VIT_10s0003g01920.t01|17|1)	0/0	0/1	VIT_10s0003g01920	atp binding	P:oxidation-reduction process; F:ATP binding; P:activation of MAPKK activity; F:MAP kinase kinase kinase activity; F:2-alkenal reductase [NAD(P)] activity; F:non-membrane spanning protein tyrosine kinase activity; F:protein binding; P:transmembrane receptor protein serine/threonine kinase signaling pathway; P:serine family amino acid metabolic process	IPR000719 (PROFILE); IPR001245 (PFAM); IPR001611 (PROFILE); IPR011009 (SUPERFAMILY); IPR013320 (G3DSA:2.60.120.GENE3D); IPR021720 (PFAM); G3DSA:3.30.200.20 (GENE3D), G3DSA:3.80.10.10 (GENE3D), PTHR24420 (PANTHER), PTHR24420:SF84 (PANTHER), PF13516 (PFAM), seg (SEG), SignalP-NN (SIGNALP), tmhmm (TMHMM), SSF52058 (SUPERFAMILY)	VIT_210s0003g01920	GSVIVT01021285001	RKF1 (receptor-like kinase in flowers 1)	0	Signaling.Signaling pathway.Protein kinase
chr10_3447072	chr10	3447072	G	A	AB=0.57;AC=1;AF=0.13;AN=8;BaseQRankSum=0.809;Dels=0.00;HRun=0;HaplotypeScore=1.2498;MQ=50.84;MQ0=0;MQRankSum=1.235;QD=9.60;ReadPosRankSum=-0.341;SB=3.01;EFF=STOP_GAINED(HIGH|NONSENSE|tGg/tAg|W553*|948|VIT_10s0003g01920|protein_coding|CODING|VIT_10s0003g01920.t01|17|1)	0/1	0/0	VIT_10s0003g01920	atp binding	P:oxidation-reduction process; F:ATP binding; P:activation of MAPKK activity; F:MAP kinase kinase kinase activity; F:2-alkenal reductase [NAD(P)] activity; F:non-membrane spanning protein tyrosine kinase activity; F:protein binding; P:transmembrane receptor protein serine/threonine kinase signaling pathway; P:serine family amino acid metabolic process	IPR000719 (PROFILE); IPR001245 (PFAM); IPR001611 (PROFILE); IPR011009 (SUPERFAMILY); IPR013320 (G3DSA:2.60.120.GENE3D); IPR021720 (PFAM); G3DSA:3.30.200.20 (GENE3D), G3DSA:3.80.10.10 (GENE3D), PTHR24420 (PANTHER), PTHR24420:SF84 (PANTHER), PF13516 (PFAM), seg (SEG), SignalP-NN (SIGNALP), tmhmm (TMHMM), SSF52058 (SUPERFAMILY)	VIT_210s0003g01920	GSVIVT01021285001	RKF1 (receptor-like kinase in flowers 1)	0	Signaling.Signaling pathway.Protein kinase
chr10_3489720	chr10	3489720	T	A	AB=0.49;AC=3;AF=0.38;AN=8;BaseQRankSum=0.343;Dels=0.00;HRun=0;HaplotypeScore=1.2389;MQ=45.86;MQ0=1;MQRankSum=0.520;QD=6.41;ReadPosRankSum=-0.144;SB=-155.62;EFF=STOP_GAINED(HIGH|NONSENSE|tTg/tAg|L397*|783|VIT_10s0003g01940|protein_coding|CODING|VIT_10s0003g01940.t01|14|1)	0/1	0/0	VIT_10s0003g01940	atp binding	P:oxidation-reduction process; F:ATP binding; P:activation of MAPKK activity; F:MAP kinase kinase kinase activity; F:2-alkenal reductase [NAD(P)] activity; F:protein binding; F:protein tyrosine kinase activity; P:transmembrane receptor protein serine/threonine kinase signaling pathway; P:serine family amino acid metabolic process	IPR000719 (PFAM); IPR001611 (PFAM); IPR002290 (SMART); IPR008271 (PROSITE); IPR011009 (SUPERFAMILY); IPR013320 (G3DSA:2.60.120.GENE3D); IPR020635 (SMART); IPR021720 (PFAM); G3DSA:1.10.510.10 (GENE3D), G3DSA:3.80.10.10 (GENE3D), PTHR24420 (PANTHER), PTHR24420:SF86 (PANTHER), seg (SEG), tmhmm (TMHMM), SSF52058 (SUPERFAMILY)	VIT_210s0003g01940	GSVIVT01021286001	No hit	0	No hit
chr10_3493434	chr10	3493434	A	G	AB=0.62;AC=2;AF=0.25;AN=8;BaseQRankSum=-1.618;Dels=0.00;HRun=0;HaplotypeScore=0.0000;MQ=52.86;MQ0=0;MQRankSum=-3.530;QD=6.69;ReadPosRankSum=-2.256;SB=3.07;EFF=SYNONYMOUS_STOP(LOW|SILENT|taA/taG|*784|783|VIT_10s0003g01940|protein_coding|CODING|VIT_10s0003g01940.t01|19|1),UPSTREAM(MODIFIER||1644||47|VIT_10s0003g01950|protein_coding|CODING|VIT_10s0003g01950.t01||1)	0/0	0/1	VIT_10s0003g01940	atp binding	P:oxidation-reduction process; F:ATP binding; P:activation of MAPKK activity; F:MAP kinase kinase kinase activity; F:2-alkenal reductase [NAD(P)] activity; F:protein binding; F:protein tyrosine kinase activity; P:transmembrane receptor protein serine/threonine kinase signaling pathway; P:serine family amino acid metabolic process	IPR000719 (PFAM); IPR001611 (PFAM); IPR002290 (SMART); IPR008271 (PROSITE); IPR011009 (SUPERFAMILY); IPR013320 (G3DSA:2.60.120.GENE3D); IPR020635 (SMART); IPR021720 (PFAM); G3DSA:1.10.510.10 (GENE3D), G3DSA:3.80.10.10 (GENE3D), PTHR24420 (PANTHER), PTHR24420:SF86 (PANTHER), seg (SEG), tmhmm (TMHMM), SSF52058 (SUPERFAMILY)	VIT_210s0003g01940	GSVIVT01021286001	No hit	0	No hit
chr10_3909767	chr10	3909767	G	T	AB=0.62;AC=3;AF=0.38;AN=8;BaseQRankSum=0.494;Dels=0.00;HRun=5;HaplotypeScore=0.2499;MQ=53.53;MQ0=0;MQRankSum=-4.166;QD=4.25;ReadPosRankSum=-0.232;SB=-29.52;EFF=STOP_GAINED(HIGH|NONSENSE|Gag/Tag|E303*|535|VIT_10s0003g02160|protein_coding|CODING|VIT_10s0003g02160.t01|9|1)	0/0	0/1	VIT_10s0003g02160	x-trehalose-phosphate synthase	F:alpha,alpha-trehalose-phosphate synthase (UDP-forming) activity; F:trehalose-phosphatase activity; P:cell division; P:trehalose biosynthetic process; P:plant-type cell wall organization; P:plant-type cell wall biogenesis; C:cytoplasm; P:sugar mediated signaling pathway; P:embryo development ending in seed dormancy; P:starch metabolic process; P:sucrose metabolic process	IPR001830 (PFAM); IPR003337 (PFAM); IPR023214 (G3DSA:3.40.50.GENE3D); G3DSA:3.40.50.2000 (GENE3D), PTHR10788 (PANTHER), seg (SEG), SSF53756 (SUPERFAMILY)	TPS1	GSVIVT01021313001	Trehalose-phosphatase	vv10500Starch_and_sucrose_metabolism	Metabolism.Primary metabolism.Carbohydrate metabolism.Polysaccharide metabolism.Starch and sucrose metabolism
chr10_4144770	chr10	4144770	G	A	AB=0.66;AC=6;AF=0.75;AN=8;BaseQRankSum=-0.423;Dels=0.00;HRun=0;HaplotypeScore=0.2483;MQ=29.72;MQ0=11;MQRankSum=-1.198;QD=9.62;ReadPosRankSum=-1.057;SB=-187.31;EFF=STOP_GAINED(HIGH|NONSENSE|Caa/Taa|Q255*|446|VIT_10s0003g02320|protein_coding|CODING|VIT_10s0003g02320.t01|7|1)	0/1	1/1	VIT_10s0003g02320	protein srg1	P:oxidation-reduction process; F:oxidoreductase activity, acting on paired donors, with incorporation or reduction of molecular oxygen, 2-oxoglutarate as one donor, and incorporation of one atom each of oxygen into both donors	IPR005123 (PFAM); IPR026992 (PFAM); G3DSA:2.60.120.330 (GENE3D), PTHR10209 (PANTHER), PTHR10209:SF55 (PANTHER), seg (SEG), tmhmm (TMHMM), SSF51197 (SUPERFAMILY)	SRG1	GSVIVT01021333001	SRG1 (senescence-related gene 1) oxidoreductase	0	Unclear
chr10_4422473	chr10	4422473	G	T	AB=0.68;AC=3;AF=0.38;AN=8;BaseQRankSum=0.346;Dels=0.00;HRun=0;HaplotypeScore=4.2456;MQ=56.20;MQ0=0;MQRankSum=-0.418;QD=7.24;ReadPosRankSum=0.704;SB=-184.77;EFF=DOWNSTREAM(MODIFIER||544||69|VIT_10s0003g02460|protein_coding|CODING|VIT_10s0003g02460.t01||1),STOP_GAINED(HIGH|NONSENSE|Gaa/Taa|E50*|214|VIT_10s0003g02470|protein_coding|CODING|VIT_10s0003g02470.t01|2|1)	0/0	0/1	VIT_10s0003g02470	protein srg1	P:organ senescence; F:flavonol synthase activity; F:oxidoreductase activity, acting on single donors with incorporation of molecular oxygen, incorporation of two atoms of oxygen; P:flavonol biosynthetic process; P:oxidation-reduction process	IPR005123 (PFAM); G3DSA:2.60.120.330 (GENE3D), PTHR10209 (PANTHER), PTHR10209:SF55 (PANTHER), seg (SEG), SSF51197 (SUPERFAMILY)	SRG1	GSVIVT01021358001	SRG1 (senescence-related gene 1) oxidoreductase	0	Unclear
chr10_4917914	chr10	4917914	G	T	AB=0.69;AC=2;AF=0.25;AN=8;BaseQRankSum=-0.228;Dels=0.03;HRun=0;HaplotypeScore=1.1140;MQ=49.46;MQ0=1;MQRankSum=-3.009;QD=3.69;ReadPosRankSum=1.550;SB=21.20;EFF=STOP_GAINED(HIGH|NONSENSE|Gga/Tga|G67*|187|VIT_10s0003g02820|protein_coding|CODING|VIT_10s0003g02820.t01|3|1),UPSTREAM(MODIFIER||1726||367|VIT_10s0003g02830|protein_coding|CODING|VIT_10s0003g02830.t01||1)	0/0	0/1	VIT_10s0003g02820	o-acetyltransferase-like protein	P:glucuronoxylan metabolic process; C:mitochondrion; C:integral component of membrane; P:plant-type secondary cell wall biogenesis; C:cytoplasmic membrane-bounded vesicle; P:xylan biosynthetic process; F:O-acetyltransferase activity; C:chloroplast; C:Golgi apparatus; P:acyl-carrier-protein biosynthetic process	IPR012419 (PFAM); PTHR13533 (PANTHER), PTHR13533:SF1 (PANTHER), seg (SEG), tmhmm (TMHMM)	VIT_210s0003g02820	GSVIVT01021398001	O-acetyltransferase	0	Unknown
chr10_5051598	chr10	5051598	C	T	AB=0.49;AC=3;AF=0.38;AN=8;BaseQRankSum=2.625;Dels=0.00;HRun=2;HaplotypeScore=0.5779;MQ=57.77;MQ0=0;MQRankSum=-0.806;QD=13.25;ReadPosRankSum=1.988;SB=-206.80;EFF=DOWNSTREAM(MODIFIER||1030||48|VIT_10s0003g02950|protein_coding|CODING|VIT_10s0003g02950.t01||1),SYNONYMOUS_STOP(LOW|SILENT|tGa/tAa|*245|244|VIT_10s0003g02940|protein_coding|CODING|VIT_10s0003g02940.t01|1|1)	0/1	0/0	VIT_10s0003g02940	transcription factor bhlh144	F:protein dimerization activity; C:intracellular membrane-bounded organelle; C:cytoplasmic part	IPR011598 (G3DSA:4.10.280.GENE3D); seg (SEG)	VIT_210s0003g02940	GSVIVT01021410001	Basic helix-loop-helix (bHLH) family	vv60011BHLH	Regulation overview.Regulation of gene expression.Regulation of transcription.Transcription factor.bHLH family transcription factor
chr10_5163558	chr10	5163558	G	A	AB=0.44;AC=4;AF=0.50;AN=8;BaseQRankSum=-2.569;Dels=0.00;HRun=0;HaplotypeScore=0.7008;MQ=45.45;MQ0=0;MQRankSum=-0.375;QD=12.49;ReadPosRankSum=0.953;SB=-82.03;EFF=STOP_GAINED(HIGH|NONSENSE|Cga/Tga|R846*|913|VIT_10s0003g03030|protein_coding|CODING|VIT_10s0003g03030.t01|4|1)	0/1	0/0	VIT_10s0003g03030	cation proton exchanger	P:transmembrane transport; F:monovalent cation:proton antiporter activity; C:integral component of membrane; P:pollen tube growth; P:regulation of pH; P:plant-type cell wall modification; P:proton transport	IPR006153 (PFAM); PTHR32468 (PANTHER), PTHR32468:SF0 (PANTHER), seg (SEG), tmhmm (TMHMM)	CHX15	GSVIVT01021420001	Cation/hydrogen exchanger (CHX15)	vv50124Porters_cat_30_to_64	Transport overview.Electrochemical Potential-driven Transporters.Porters.Monovalent Cation:Proton Antiporter-2
chr10_5810055	chr10	5810055	C	T	AB=0.83;AC=4;AF=0.50;AN=8;BaseQRankSum=0.821;Dels=0.00;HRun=1;HaplotypeScore=1.4386;MQ=42.01;MQ0=13;MQRankSum=-0.801;QD=4.91;ReadPosRankSum=0.255;SB=-53.12;EFF=STOP_GAINED(HIGH|NONSENSE|Caa/Taa|Q114*|161|VIT_10s0003g03470|protein_coding|CODING|VIT_10s0003g03470.t01|1|1),UPSTREAM(MODIFIER||487||170|VIT_10s0003g03480|protein_coding|CODING|VIT_10s0003g03480.t01||1)	0/0	1/1	VIT_10s0003g03470						Glyceraldehyde-3-phosphate dehydrogenase GAPC1,cytosolic	vv10010Glycolysis	Metabolism.Primary metabolism.Carbohydrate metabolism.Glycolysis Gluconeogenesis
chr10_5942140	chr10	5942140	G	T	AB=0.25;AC=1;AF=0.13;AN=8;BaseQRankSum=0.234;Dels=0.00;HRun=1;HaplotypeScore=0.7214;MQ=53.99;MQ0=0;MQRankSum=1.837;QD=9.71;ReadPosRankSum=-0.167;SB=0.03;EFF=STOP_GAINED(HIGH|NONSENSE|taC/taA|Y310*|753|VIT_10s0003g03520|protein_coding|CODING|VIT_10s0003g03520.t01|7|1)	0/1	0/0	VIT_10s0003g03520	beta-amyrin synthase	F:beta-amyrin synthase activity; F:cycloartenol synthase activity; P:pentacyclic triterpenoid biosynthetic process; P:steroid biosynthetic process	IPR001330 (PFAM); IPR008930 (SUPERFAMILY); IPR018333 (TIGRFAMs); G3DSA:1.50.10.20 (GENE3D), PTHR32548 (PANTHER), PTHR32548:SF6 (PANTHER)	VIT_210s0003g03520	GSVIVT01021473001	Beta-amyrin synthase	vv10900Terpenoid_biosynthesis	Metabolism.Secondary metabolism.Terpenoid metabolism.Terpenoid biosynthesis
chr10_5946582	chr10	5946582	G	A	AB=0.54;AC=4;AF=0.50;AN=8;BaseQRankSum=-2.901;Dels=0.00;HRun=0;HaplotypeScore=0.9718;MQ=45.93;MQ0=0;MQRankSum=1.555;QD=8.52;ReadPosRankSum=-0.023;SB=-121.38;EFF=STOP_GAINED(HIGH|NONSENSE|Cag/Tag|Q24*|753|VIT_10s0003g03520|protein_coding|CODING|VIT_10s0003g03520.t01|1|1)	0/1	0/0	VIT_10s0003g03520	beta-amyrin synthase	F:beta-amyrin synthase activity; F:cycloartenol synthase activity; P:pentacyclic triterpenoid biosynthetic process; P:steroid biosynthetic process	IPR001330 (PFAM); IPR008930 (SUPERFAMILY); IPR018333 (TIGRFAMs); G3DSA:1.50.10.20 (GENE3D), PTHR32548 (PANTHER), PTHR32548:SF6 (PANTHER)	VIT_210s0003g03520	GSVIVT01021473001	Beta-amyrin synthase	vv10900Terpenoid_biosynthesis	Metabolism.Secondary metabolism.Terpenoid metabolism.Terpenoid biosynthesis
chr10_6146234	chr10	6146234	C	G	AB=0.73;AC=2;AF=0.25;AN=8;BaseQRankSum=0.020;Dels=0.00;HRun=0;HaplotypeScore=1.4557;MQ=24.64;MQ0=42;MQRankSum=2.226;QD=3.11;ReadPosRankSum=0.486;SB=-97.13;EFF=STOP_GAINED(HIGH|NONSENSE|taC/taG|Y181*|759|VIT_10s0003g03650|protein_coding|CODING|VIT_10s0003g03650.t01|4|1)	0/0	0/1	VIT_10s0003g03650	beta-amyrin synthase	F:beta-amyrin synthase activity; P:pentacyclic triterpenoid biosynthetic process	IPR001330 (PFAM); IPR002365 (PROSITE); IPR008930 (SUPERFAMILY); IPR018333 (TIGRFAMs); G3DSA:1.50.10.20 (GENE3D), PTHR32548 (PANTHER), PTHR32548:SF6 (PANTHER), PF13249 (PFAM)	CAMS1	GSVIVT01021494001	Beta-amyrin synthase	vv10900Terpenoid_biosynthesis	Metabolism.Secondary metabolism.Terpenoid metabolism.Terpenoid biosynthesis
chr10_6398128	chr10	6398128	G	A	AB=0.60;AC=2;AF=0.25;AN=8;BaseQRankSum=-0.891;Dels=0.04;HRun=0;HaplotypeScore=0.2416;MQ=58.20;MQ0=0;MQRankSum=-0.503;QD=5.58;ReadPosRankSum=-0.426;SB=-34.13;EFF=STOP_GAINED(HIGH|NONSENSE|Caa/Taa|Q16*|77|VIT_10s0003g03760|protein_coding|CODING|VIT_10s0003g03760.t01|1|1)	0/1	0/0	VIT_10s0003g03760	--	-	-	VIT_210s0003g03760	GSVIVT01021508001	No hit	0	No hit
chr10_6428367	chr10	6428367	C	A	AB=0.50;AC=1;AF=0.13;AN=8;BaseQRankSum=0.912;Dels=0.00;HRun=1;HaplotypeScore=1.3689;MQ=35.40;MQ0=13;MQRankSum=1.673;QD=12.79;ReadPosRankSum=0.485;SB=-218.88;EFF=STOP_GAINED(HIGH|NONSENSE|Gag/Tag|E345*|391|VIT_10s0003g03770|protein_coding|CODING|VIT_10s0003g03770.t01|5|1)	0/0	0/1	VIT_10s0003g03770	pyruvate dehydrogenase e1 beta subunit	P:pollen tube development; P:brassinosteroid biosynthetic process; P:polyamine catabolic process; P:coumarin biosynthetic process; F:pyruvate dehydrogenase (acetyl-transferring) activity; P:fatty acid biosynthetic process; F:zinc ion binding; F:transketolase activity; P:response to wounding; P:acetyl-CoA metabolic process; C:chloroplast envelope; P:cellular modified amino acid biosynthetic proces…	IPR005475 (PFAM); IPR005476 (PFAM); IPR009014 (SUPERFAMILY); IPR015941 (G3DSA:3.40.50.GENE3D); G3DSA:3.40.50.970 (GENE3D), PTHR11624 (PANTHER), PTHR11624:SF34 (PANTHER), seg (SEG), SSF52518 (SUPERFAMILY)	VIT_210s0003g03770	GSVIVT01021510001	#N/A	#N/A	#N/A
chr10_6441395	chr10	6441395	G	A	AB=0.65;AC=3;AF=0.38;AN=8;BaseQRankSum=-0.327;Dels=0.00;HRun=1;HaplotypeScore=4.3721;MQ=53.67;MQ0=0;MQRankSum=-2.275;QD=8.00;ReadPosRankSum=-1.477;SB=-68.31;EFF=STOP_GAINED(HIGH|NONSENSE|tgG/tgA|W237*|318|VIT_10s0003g03780|protein_coding|CODING|VIT_10s0003g03780.t01|4|1)	0/1	0/0	VIT_10s0003g03780	uncharacterized protein	C:extracellular region	IPR010775 (PFAM); tmhmm (TMHMM)	VIT_210s0003g03780	GSVIVT01021513001	Unknown protein	0	Unknown
chr10_6605271	chr10	6605271	C	T	AB=0.84;AC=2;AF=0.25;AN=8;BaseQRankSum=0.004;Dels=0.00;HRun=2;HaplotypeScore=7.3791;MQ=51.65;MQ0=0;MQRankSum=-3.252;QD=1.14;ReadPosRankSum=-0.567;SB=27.14;EFF=STOP_GAINED(HIGH|NONSENSE|Cag/Tag|Q454*|623|VIT_10s0003g03860|protein_coding|CODING|VIT_10s0003g03860.t01|5|1)	0/0	0/1	VIT_10s0003g03860	kh domain-containing protein	F:RNA binding; C:ribonucleoprotein complex	IPR004087 (SMART); IPR004088 (PFAM); G3DSA:3.30.1370.10 (GENE3D), PTHR24585 (PANTHER), PTHR24585:SF6 (PANTHER), seg (SEG), SSF54791 (SUPERFAMILY)	VIT_210s0003g03860	GSVIVT01021523001	KH domain-containing protein	0	Unknown
chr10_6747938	chr10	6747938	A	G	AB=0.50;AC=6;AF=0.75;AN=8;BaseQRankSum=1.339;Dels=0.00;HRun=0;HaplotypeScore=0.4962;MQ=57.87;MQ0=0;MQRankSum=-0.423;QD=23.12;ReadPosRankSum=-0.070;SB=-99.56;EFF=SYNONYMOUS_STOP(LOW|SILENT|tAa/tGa|*332|331|VIT_10s0003g03980|protein_coding|CODING|VIT_10s0003g03980.t01|8|1)	1/1	0/1	VIT_10s0003g03980	ala-interacting subunit 2	C:Golgi apparatus; C:plasma membrane; P:cell division; P:phospholipid transport	IPR005045 (PANTHER); PTHR10926:SF0 (PANTHER), seg (SEG), tmhmm (TMHMM)	VIT_210s0003g03980	GSVIVT01021535001	LEM3 (ligand-effect modulator 3) family protein	vv50108Accessory_factors_involved_in_transport	Transport overview.Accessory factors involved in transport.Auxiliary transport proteins.Phospholipid Importer beta-subunit
chr10_7060005	chr10	7060005	G	A	AB=0.00;AC=1;AF=0.13;AN=8;BaseQRankSum=-0.063;Dels=0.00;HRun=0;HaplotypeScore=0.7030;MQ=52.19;MQ0=0;MQRankSum=-2.205;QD=21.98;ReadPosRankSum=0.063;SB=0.45;EFF=STOP_GAINED(HIGH|NONSENSE|tgG/tgA|W10*|46|VIT_10s0003g04130|protein_coding|CODING|VIT_10s0003g04130.t01|1|1)	0/0	0/1	VIT_10s0003g04130						Glyceraldehyde-3-phosphate dehydrogenase GAPC1,cytosolic	vv10010Glycolysis	Metabolism.Primary metabolism.Carbohydrate metabolism.Glycolysis Gluconeogenesis
chr10_7077902	chr10	7077902	C	T	AB=0.54;AC=4;AF=0.50;AN=8;BaseQRankSum=1.523;Dels=0.00;HRun=1;HaplotypeScore=1.8730;MQ=52.99;MQ0=0;MQRankSum=0.478;QD=17.05;ReadPosRankSum=-1.374;SB=-148.59;EFF=DOWNSTREAM(MODIFIER||403||116|VIT_10s0003g04150|protein_coding|CODING|VIT_10s0003g04150.t01||1),STOP_GAINED(HIGH|NONSENSE|Caa/Taa|Q36*|39|VIT_10s0003g04140|protein_coding|CODING|VIT_10s0003g04140.t01|2|1),UPSTREAM(MODIFIER||2311||358|VIT_…	1/1	0/0	VIT_10s0003g04140	1-acyl-sn-glycerol-3-phosphate acyltransferase	C:endoplasmic reticulum; P:metabolic process; C:nucleus; F:transferase activity, transferring acyl groups	-	VIT_210s0003g04140	GSVIVT01021559001	No hit	0	No hit
chr10_7156008	chr10	7156008	T	C	AB=0.26;AC=2;AF=0.25;AN=8;BaseQRankSum=-1.487;Dels=0.00;HRun=0;HaplotypeScore=3.8510;MQ=50.78;MQ0=3;MQRankSum=-6.199;QD=12.37;ReadPosRankSum=1.551;SB=-312.16;EFF=SYNONYMOUS_STOP(LOW|SILENT|tAa/tGa|*196|195|VIT_10s0003g04220|protein_coding|CODING|VIT_10s0003g04220.t01|2|1)	0/0	0/1	VIT_10s0003g04220	low quality protein: phospholipase a1- chloroplastic-like	F:phosphatidylcholine 1-acylhydrolase activity; P:seed coat development; C:chloroplast; F:galactolipase activity; F:triglyceride lipase activity; C:mitochondrion; P:phospholipid catabolic process; P:glycerolipid metabolic process	G3DSA:3.40.50.1820 (GENE3D), PTHR31403 (PANTHER), seg (SEG)	VIT_210s0003g04220	GSVIVT01021567001	Lipase class 3	0	Unclear
chr10_7866464	chr10	7866464	T	A	AB=0.37;AC=3;AF=0.38;AN=8;BaseQRankSum=0.606;Dels=0.00;HRun=1;HaplotypeScore=10.3448;MQ=45.68;MQ0=0;MQRankSum=-4.370;QD=14.07;ReadPosRankSum=0.103;SB=-332.80;EFF=STOP_GAINED(HIGH|NONSENSE|tTa/tAa|L4*|139|VIT_10s0003g04500|protein_coding|CODING|VIT_10s0003g04500.t01|1|1)	0/1	0/0	VIT_10s0003g04500	--	-	seg (SEG), tmhmm (TMHMM)	VIT_210s0003g04500	GSVIVT01021600001	Ankyrin	0	Diverse functions.Gene family with diverse functions.Ankyrin domain family
chr10_7866668	chr10	7866668	C	A	AB=0.83;AC=2;AF=0.25;AN=8;BaseQRankSum=-0.290;Dels=0.00;HRun=1;HaplotypeScore=1.6013;MQ=45.30;MQ0=0;MQRankSum=-2.069;QD=1.25;ReadPosRankSum=-0.442;SB=18.73;EFF=STOP_GAINED(HIGH|NONSENSE|tCa/tAa|S72*|139|VIT_10s0003g04500|protein_coding|CODING|VIT_10s0003g04500.t01|1|1)	0/1	0/0	VIT_10s0003g04500	--	-	seg (SEG), tmhmm (TMHMM)	VIT_210s0003g04500	GSVIVT01021600001	Ankyrin	0	Diverse functions.Gene family with diverse functions.Ankyrin domain family
chr10_7866709	chr10	7866709	C	T	AB=0.45;AC=7;AF=0.88;AN=8;BaseQRankSum=0.718;Dels=0.00;HRun=0;HaplotypeScore=6.5693;MQ=45.64;MQ0=1;MQRankSum=-1.812;QD=26.88;ReadPosRankSum=-0.228;SB=-979.46;EFF=STOP_GAINED(HIGH|NONSENSE|Caa/Taa|Q86*|139|VIT_10s0003g04500|protein_coding|CODING|VIT_10s0003g04500.t01|1|1)	1/1	0/1	VIT_10s0003g04500	--	-	seg (SEG), tmhmm (TMHMM)	VIT_210s0003g04500	GSVIVT01021600001	Ankyrin	0	Diverse functions.Gene family with diverse functions.Ankyrin domain family
chr10_7992735	chr10	7992735	C	G	AB=0.39;AC=4;AF=0.67;AN=6;BaseQRankSum=-0.425;Dels=0.00;HRun=0;HaplotypeScore=0.0000;MQ=52.61;MQ0=0;MQRankSum=-1.444;QD=20.18;ReadPosRankSum=0.255;SB=-103.82;EFF=STOP_GAINED(HIGH|NONSENSE|tCa/tGa|S18*|630|VIT_10s0003g04540|protein_coding|CODING|VIT_10s0003g04540.t01|2|1)	1/1	0/1	VIT_10s0003g04540	cationic amino acid transporter	P:regulation of plant-type hypersensitive response; P:lysine transport; C:integral component of membrane; F:L-lysine transmembrane transporter activity; P:ammonium transport; P:L-glutamate import; P:amino acid transmembrane transport; P:nucleotide transport; F:basic amino acid transmembrane transporter activity; P:protein targeting to membrane; P:membrane fusion; P:negative regulation of programm…	IPR002293 (PANTHER); IPR015606 (PTHR11785:PANTHER); PF13520 (PFAM), PF13906 (PFAM), seg (SEG), tmhmm (TMHMM)	AAT1	GSVIVT01021609001	Cationic amino acid transporter 1	vv50121Porters_cat_1_to_6	Transport overview.Electrochemical Potential-driven Transporters.Porters.Amino Acid-Polyamine-Organocation.Cationic Amino Acid Transporter
chr10_8639634	chr10	8639634	C	T	AB=0.59;AC=2;AF=0.25;AN=8;BaseQRankSum=1.770;Dels=0.00;HRun=0;HaplotypeScore=2.4053;MQ=18.63;MQ0=63;MQRankSum=1.321;QD=2.37;ReadPosRankSum=-0.951;SB=-17.79;EFF=STOP_GAINED(HIGH|NONSENSE|Cag/Tag|Q91*|146|VIT_10s0003g04820|protein_coding|CODING|VIT_10s0003g04820.t01|3|1),UPSTREAM(MODIFIER||1946||1209|VIT_10s0003g04830|protein_coding|CODING|VIT_10s0003g04830.t01||1)	0/1	0/0	VIT_10s0003g04820	glutamine amidotransferase cyclase	F:oxo-acid-lyase activity; P:cellulose microfibril organization; P:pyrimidine ribonucleotide biosynthetic process; F:isomerase activity; C:microtubule; F:microtubule motor activity; C:chloroplast stroma; P:histidine biosynthetic process; C:microtubule associated complex; P:microtubule-based movement; F:ATP binding; F:imidazoleglycerol-phosphate synthase activity; C:imidazoleglycerol-phosphate syn…	G3DSA:3.40.50.880 (GENE3D)	AT-HF	GSVIVT01021644001	No hit	0	No hit
chr10_8650485	chr10	8650485	C	T	AB=0.58;AC=2;AF=0.25;AN=8;BaseQRankSum=0.012;Dels=0.00;HRun=0;HaplotypeScore=1.3741;MQ=27.77;MQ0=15;MQRankSum=-0.249;QD=4.34;ReadPosRankSum=-1.815;SB=-33.99;EFF=STOP_GAINED(HIGH|NONSENSE|Cag/Tag|Q848*|1209|VIT_10s0003g04830|protein_coding|CODING|VIT_10s0003g04830.t01|5|1)	0/1	0/0	VIT_10s0003g04830						Glyceraldehyde-3-phosphate dehydrogenase GAPC1,cytosolic	vv10010Glycolysis	Metabolism.Primary metabolism.Carbohydrate metabolism.Glycolysis Gluconeogenesis
chr10_8656799	chr10	8656799	G	A	AB=0.51;AC=3;AF=0.38;AN=8;BaseQRankSum=0.665;Dels=0.00;HRun=0;HaplotypeScore=18.0867;MQ=36.73;MQ0=15;MQRankSum=-2.098;QD=7.84;ReadPosRankSum=-0.192;SB=-791.44;EFF=STOP_GAINED(HIGH|NONSENSE|tgG/tgA|W1206*|1209|VIT_10s0003g04830|protein_coding|CODING|VIT_10s0003g04830.t01|7|1)	0/1	0/0	VIT_10s0003g04830						Glyceraldehyde-3-phosphate dehydrogenase GAPC1,cytosolic	vv10010Glycolysis	Metabolism.Primary metabolism.Carbohydrate metabolism.Glycolysis Gluconeogenesis
chr10_8702852	chr10	8702852	G	T	AB=0.85;AC=2;AF=0.25;AN=8;BaseQRankSum=2.251;Dels=0.00;HRun=0;HaplotypeScore=18.2864;MQ=33.69;MQ0=2;MQRankSum=0.137;QD=1.25;ReadPosRankSum=0.137;SB=18.77;EFF=STOP_GAINED(HIGH|NONSENSE|Gag/Tag|E528*|1686|VIT_10s0003g04870|protein_coding|CODING|VIT_10s0003g04870.t01|5|1)	0/1	0/0	VIT_10s0003g04870	lrr receptor-like serine threonine-protein kinase gso2-like	F:oxidoreductase activity; F:DNA binding; P:protein phosphorylation; F:ATP binding; C:integral component of membrane; F:protein serine/threonine kinase activity; P:oxidation-reduction process; F:protein binding; F:protein tyrosine kinase activity; P:serine family amino acid metabolic process	IPR000719 (PROFILE); IPR001245 (PFAM); IPR001611 (PFAM); IPR002290 (SMART); IPR003591 (SMART); IPR008271 (PROSITE); IPR011009 (SUPERFAMILY); IPR013210 (PFAM); IPR020635 (SMART); G3DSA:1.10.510.10 (GENE3D), G3DSA:3.30.200.20 (GENE3D), G3DSA:3.80.10.10 (GENE3D), PTHR24420 (PANTHER), PTHR24420:SF44 (PANTHER), PF13516 (PFAM), PF13855 (PFAM), SM00365 (SMART), seg (SEG), SSF52047 (SUPERFAMILY)	EFR	GSVIVT01021648001	Receptor kinase TRKe	0	Signaling.Signaling pathway.Protein kinase
chr10_8702866	chr10	8702866	T	G	AB=0.77;AC=3;AF=0.38;AN=8;BaseQRankSum=0.808;Dels=0.00;HRun=0;HaplotypeScore=20.5843;MQ=37.70;MQ0=1;MQRankSum=-1.995;QD=1.90;ReadPosRankSum=0.788;SB=35.47;EFF=STOP_GAINED(HIGH|NONSENSE|taT/taG|Y532*|1686|VIT_10s0003g04870|protein_coding|CODING|VIT_10s0003g04870.t01|5|1)	0/1	0/0	VIT_10s0003g04870	lrr receptor-like serine threonine-protein kinase gso2-like	F:oxidoreductase activity; F:DNA binding; P:protein phosphorylation; F:ATP binding; C:integral component of membrane; F:protein serine/threonine kinase activity; P:oxidation-reduction process; F:protein binding; F:protein tyrosine kinase activity; P:serine family amino acid metabolic process	IPR000719 (PROFILE); IPR001245 (PFAM); IPR001611 (PFAM); IPR002290 (SMART); IPR003591 (SMART); IPR008271 (PROSITE); IPR011009 (SUPERFAMILY); IPR013210 (PFAM); IPR020635 (SMART); G3DSA:1.10.510.10 (GENE3D), G3DSA:3.30.200.20 (GENE3D), G3DSA:3.80.10.10 (GENE3D), PTHR24420 (PANTHER), PTHR24420:SF44 (PANTHER), PF13516 (PFAM), PF13855 (PFAM), SM00365 (SMART), seg (SEG), SSF52047 (SUPERFAMILY)	EFR	GSVIVT01021648001	Receptor kinase TRKe	0	Signaling.Signaling pathway.Protein kinase
chr10_8714411	chr10	8714411	C	T	AB=0.78;AC=3;AF=0.38;AN=8;BaseQRankSum=0.294;Dels=0.00;HRun=0;HaplotypeScore=5.1400;MQ=40.96;MQ0=11;MQRankSum=-2.432;QD=1.35;ReadPosRankSum=-3.207;SB=-83.01;EFF=STOP_GAINED(HIGH|NONSENSE|Caa/Taa|Q1516*|1686|VIT_10s0003g04870|protein_coding|CODING|VIT_10s0003g04870.t01|16|1)	0/1	0/0	VIT_10s0003g04870	lrr receptor-like serine threonine-protein kinase gso2-like	F:oxidoreductase activity; F:DNA binding; P:protein phosphorylation; F:ATP binding; C:integral component of membrane; F:protein serine/threonine kinase activity; P:oxidation-reduction process; F:protein binding; F:protein tyrosine kinase activity; P:serine family amino acid metabolic process	IPR000719 (PROFILE); IPR001245 (PFAM); IPR001611 (PFAM); IPR002290 (SMART); IPR003591 (SMART); IPR008271 (PROSITE); IPR011009 (SUPERFAMILY); IPR013210 (PFAM); IPR020635 (SMART); G3DSA:1.10.510.10 (GENE3D), G3DSA:3.30.200.20 (GENE3D), G3DSA:3.80.10.10 (GENE3D), PTHR24420 (PANTHER), PTHR24420:SF44 (PANTHER), PF13516 (PFAM), PF13855 (PFAM), SM00365 (SMART), seg (SEG), SSF52047 (SUPERFAMILY)	EFR	GSVIVT01021648001	Receptor kinase TRKe	0	Signaling.Signaling pathway.Protein kinase
chr10_8772200	chr10	8772200	G	A	AB=0.49;AC=4;AF=0.50;AN=8;BaseQRankSum=2.294;Dels=0.00;HRun=0;HaplotypeScore=2.7085;MQ=55.56;MQ0=0;MQRankSum=0.591;QD=19.19;ReadPosRankSum=-2.274;SB=-353.36;EFF=STOP_GAINED(HIGH|NONSENSE|tGg/tAg|W50*|178|VIT_10s0003g04890|protein_coding|CODING|VIT_10s0003g04890.t01|1|1)	1/1	0/0	VIT_10s0003g04890	adipocyte plasma membrane-associated protein	C:endoplasmic reticulum; F:strictosidine synthase activity; P:terpenoid biosynthetic process; P:indole biosynthetic process	IPR011042 (G3DSA:2.120.10.GENE3D); PTHR10426 (PANTHER), PTHR10426:SF16 (PANTHER), SSF63829 (SUPERFAMILY)	SSL4	GSVIVT01021651001	Mucin	0	Cellular process
chr10_8816257	chr10	8816257	A	G	AB=0.60;AC=2;AF=0.25;AN=8;BaseQRankSum=1.936;Dels=0.00;HRun=0;HaplotypeScore=0.9536;MQ=53.04;MQ0=0;MQRankSum=-3.771;QD=9.49;ReadPosRankSum=-2.853;SB=-154.54;EFF=SYNONYMOUS_STOP(LOW|SILENT|tAa/tGa|*74|73|VIT_10s0003g04920|protein_coding|CODING|VIT_10s0003g04920.t01|1|1)	0/0	0/1	VIT_10s0003g04920	jasmonate o-methyltransferase	P:methylation; F:jasmonate O-methyltransferase activity	IPR005299 (PFAM)	JMT	GSVIVT01021656001	No hit	0	No hit
chr10_9189996	chr10	9189996	T	C	AB=0.52;AC=2;AF=0.25;AN=8;BaseQRankSum=1.110;Dels=0.00;HRun=1;HaplotypeScore=1.4595;MQ=53.04;MQ0=1;MQRankSum=-3.330;QD=9.01;ReadPosRankSum=0.134;SB=-56.31;EFF=STOP_LOST(HIGH|MISSENSE|Tga/Cga|*143R|142|VIT_10s0003g05110|protein_coding|CODING|VIT_10s0003g05110.t01|4|1),UPSTREAM(MODIFIER||60||96|VIT_10s0003g05120|protein_coding|CODING|VIT_10s0003g05120.t01||1)	0/1	0/0	VIT_10s0003g05110	low quality protein: uncharacterized protein chloroplastic-like	P:obsolete ATP catabolic process; F:ATP binding; F:ATPase activity; C:plastoglobule; P:detoxification of arsenic-containing substance	IPR025723 (PFAM); G3DSA:3.40.50.300 (GENE3D), seg (SEG)	VIT_210s0003g05110	GSVIVT01021676001	ATP binding	0	Unknown
chr10_9280420	chr10	9280420	A	T	AB=0.65;AC=3;AF=0.38;AN=8;BaseQRankSum=-0.043;Dels=0.00;HRun=0;HaplotypeScore=1.0796;MQ=56.65;MQ0=0;MQRankSum=1.049;QD=7.44;ReadPosRankSum=0.128;SB=-202.99;EFF=STOP_GAINED(HIGH|NONSENSE|Aaa/Taa|K341*|716|VIT_10s0003g05130|protein_coding|CODING|VIT_10s0003g05130.t01|2|1)	0/1	0/0	VIT_10s0003g05130	wall-associated receptor kinase 5-like	F:polysaccharide binding; P:protein phosphorylation; F:calcium ion binding; F:ATP binding; F:protein serine/threonine kinase activity; F:protein binding; F:protein tyrosine kinase activity; P:serine family amino acid metabolic process	IPR000152 (PROSITE); IPR000719 (PFAM); IPR000742 (SMART); IPR001881 (PFAM); IPR002290 (SMART); IPR008271 (PROSITE); IPR011009 (SUPERFAMILY); IPR017441 (PROSITE); IPR018097 (PROSITE); IPR020635 (SMART); IPR025287 (PFAM); coil (COIL), G3DSA:1.10.510.10 (GENE3D), G3DSA:2.10.25.10 (GENE3D), G3DSA:3.30.200.20 (GENE3D), PTHR24420 (PANTHER), PTHR24420:SF99 (PANTHER), seg (SEG), SignalP-NN (SIGNALP), tmh…	WAK5	GSVIVT01021682001	Wall-associated receptor kinase 5	0	Signaling.Signaling pathway.Protein kinase
chr10_9407893	chr10	9407893	C	G	AC=4;AF=0.50;AN=8;BaseQRankSum=0.452;Dels=0.00;HRun=0;HaplotypeScore=0.0000;MQ=51.50;MQ0=0;MQRankSum=-1.614;QD=28.92;ReadPosRankSum=-0.323;SB=-0.01;EFF=STOP_GAINED(HIGH|NONSENSE|tCa/tGa|S1231*|1253|VIT_10s0003g05150|protein_coding|CODING|VIT_10s0003g05150.t01|13|1)	1/1	0/0	VIT_10s0003g05150	wall-associated receptor kinase 5-like	F:polysaccharide binding; P:protein phosphorylation; F:calcium ion binding; F:ATP binding; F:protein serine/threonine kinase activity; F:protein binding; F:protein tyrosine kinase activity; P:serine family amino acid metabolic process	IPR000152 (PROSITE); IPR000719 (PFAM); IPR000742 (SMART); IPR001881 (PFAM); IPR002290 (SMART); IPR008271 (PROSITE); IPR011009 (SUPERFAMILY); IPR013320 (G3DSA:2.60.120.GENE3D); IPR018097 (PROSITE); IPR020635 (SMART); G3DSA:1.10.510.10 (GENE3D), G3DSA:2.10.25.10 (GENE3D), G3DSA:3.30.200.20 (GENE3D), PTHR24420 (PANTHER), PTHR24420:SF99 (PANTHER), PS51257 (PROFILE), seg (SEG), tmhmm (TMHMM), SSF57196…	VIT_210s0003g05150	GSVIVT01021685001	Peptidoglycan-binding LysM	0	Signaling.Signaling pathway.Protein kinase
chr10_9715614	chr10	9715614	T	A	AB=0.82;AC=3;AF=0.38;AN=8;BaseQRankSum=-0.544;Dels=0.00;HRun=0;HaplotypeScore=1.2344;MQ=51.46;MQ0=0;MQRankSum=-4.200;QD=7.49;ReadPosRankSum=1.719;SB=-30.57;EFF=DOWNSTREAM(MODIFIER||3521||517|VIT_10s0003g05210|protein_coding|CODING|VIT_10s0003g05210.t01||1),STOP_GAINED(HIGH|NONSENSE|Aaa/Taa|K17*|94|VIT_10s0003g05220|protein_coding|CODING|VIT_10s0003g05220.t01|1|1)	1/1	0/0	VIT_10s0003g05220	--	-	seg (SEG)	VIT_210s0003g05220	GSVIVT01021695001	No hit	0	No hit
chr10_9870419	chr10	9870419	T	A	AB=0.75;AC=5;AF=0.63;AN=8;BaseQRankSum=0.952;Dels=0.00;HRun=0;HaplotypeScore=0.0000;MQ=58.55;MQ0=0;MQRankSum=0.797;QD=28.31;ReadPosRankSum=-1.414;SB=-231.45;EFF=STOP_GAINED(HIGH|NONSENSE|tTg/tAg|L443*|444|VIT_10s0003g05330|protein_coding|CODING|VIT_10s0003g05330.t01|1|1)	0/1	0/0	VIT_10s0003g05330	ethylene-regulated transcript 2	C:nucleus	seg (SEG), tmhmm (TMHMM)	VIT_210s0003g05330	GSVIVT01021709001	Ethylene-regulated nuclear protein ERN1	vv30008Ethylene_signaling	Signaling.Hormone Signaling.Ethylene Signaling.Ethylene-mediated Signaling pathway
chr10_9990512	chr10	9990512	G	T	AB=1.00;AC=5;AF=0.83;AN=6;BaseQRankSum=0.586;Dels=0.00;HRun=0;HaplotypeScore=0.0000;MQ=51.53;MQ0=0;MQRankSum=-1.757;QD=23.83;ReadPosRankSum=1.171;SB=-0.01;EFF=DOWNSTREAM(MODIFIER||1143||37|VIT_10s0003g05400|protein_coding|CODING|VIT_10s0003g05400.t01||1),STOP_GAINED(HIGH|NONSENSE|tCg/tAg|S56*|65|VIT_10s0003g05410|protein_coding|CODING|VIT_10s0003g05410.t01|1|1)	0/1	1/1	VIT_10s0003g05410	--	-	-	VIT_210s0003g05410	GSVIVT01021719001	No hit	0	No hit
chr10_10089127	chr10	10089127	G	C	AB=0.79;AC=1;AF=0.13;AN=8;BaseQRankSum=0.335;Dels=0.00;HRun=0;HaplotypeScore=4.8108;MQ=41.22;MQ0=2;MQRankSum=1.080;QD=3.08;ReadPosRankSum=-1.244;SB=-0.60;EFF=DOWNSTREAM(MODIFIER||2024||80|VIT_10s0003g05440|protein_coding|CODING|VIT_10s0003g05440.t01||1),STOP_GAINED(HIGH|NONSENSE|tCa/tGa|S566*|574|VIT_10s0003g05450|protein_coding|CODING|VIT_10s0003g05450.t01|2|1)	0/0	0/1	VIT_10s0003g05450	reticuline oxidase-like	F:flavin adenine dinucleotide binding; C:plant-type cell wall; C:vacuole; P:response to oxidative stress; F:UDP-N-acetylmuramate dehydrogenase activity; C:plasma membrane; C:apoplast; C:mitochondrion; F:reticuline oxidase activity; P:oxidation-reduction process; P:amino sugar metabolic process; P:alkaloid biosynthetic process	IPR006094 (PFAM); IPR012951 (PFAM); IPR016166 (PROFILE); IPR016169 (G3DSA:3.30.465.GENE3D); PTHR32448 (PANTHER), PS51257 (PROFILE), seg (SEG), SignalP-NN (SIGNALP), tmhmm (TMHMM)	VIT_210s0003g05450	GSVIVT01021723001	#N/A	#N/A	#N/A
chr10_10215359	chr10	10215359	C	T	AB=0.86;AC=2;AF=0.25;AN=8;BaseQRankSum=1.219;Dels=0.00;HRun=0;HaplotypeScore=7.6171;MQ=55.83;MQ0=0;MQRankSum=-1.965;QD=1.38;ReadPosRankSum=1.307;SB=39.25;EFF=DOWNSTREAM(MODIFIER||199||86|VIT_10s0003g05530|protein_coding|CODING|VIT_10s0003g05530.t01||1),STOP_GAINED(HIGH|NONSENSE|Caa/Taa|Q67*|82|VIT_10s0003g05540|protein_coding|CODING|VIT_10s0003g05540.t01|1|1)	0/0	0/1	VIT_10s0003g05540	protein	F:flavin adenine dinucleotide binding; F:UDP-N-acetylmuramate dehydrogenase activity; P:oxidation-reduction process; P:amino sugar metabolic process	IPR012951 (PFAM); PTHR32448 (PANTHER)	VIT_210s0003g05540	GSVIVT01021733001	CPRD2	0	Unknown
chr10_10422058	chr10	10422058	G	A	AB=0.53;AC=2;AF=0.25;AN=8;BaseQRankSum=0.829;Dels=0.00;HRun=0;HaplotypeScore=0.2447;MQ=50.27;MQ0=0;MQRankSum=-4.128;QD=10.04;ReadPosRankSum=-0.343;SB=-179.22;EFF=STOP_GAINED(HIGH|NONSENSE|tGg/tAg|W7*|171|VIT_10s0003g05610|protein_coding|CODING|VIT_10s0003g05610.t01|1|1)	0/0	0/1	VIT_10s0003g05610						Glyceraldehyde-3-phosphate dehydrogenase GAPC1,cytosolic	vv10010Glycolysis	Metabolism.Primary metabolism.Carbohydrate metabolism.Glycolysis Gluconeogenesis
chr10_10422483	chr10	10422483	C	T	AB=0.50;AC=3;AF=0.38;AN=8;BaseQRankSum=0.000;Dels=0.00;HRun=0;HaplotypeScore=0.1972;MQ=52.97;MQ0=0;MQRankSum=-0.404;QD=14.25;ReadPosRankSum=0.253;SB=-278.88;EFF=STOP_GAINED(HIGH|NONSENSE|Cga/Tga|R149*|171|VIT_10s0003g05610|protein_coding|CODING|VIT_10s0003g05610.t01|1|1)	0/0	0/1	VIT_10s0003g05610						Glyceraldehyde-3-phosphate dehydrogenase GAPC1,cytosolic	vv10010Glycolysis	Metabolism.Primary metabolism.Carbohydrate metabolism.Glycolysis Gluconeogenesis
chr10_10422554	chr10	10422554	A	G	AB=0.58;AC=3;AF=0.38;AN=8;BaseQRankSum=-0.707;Dels=0.00;HRun=1;HaplotypeScore=7.6821;MQ=50.33;MQ0=0;MQRankSum=0.707;QD=10.75;ReadPosRankSum=-0.244;SB=-187.93;EFF=STOP_LOST(HIGH|MISSENSE|tgA/tgG|*172W|171|VIT_10s0003g05610|protein_coding|CODING|VIT_10s0003g05610.t01|1|1)	0/1	0/0	VIT_10s0003g05610						Glyceraldehyde-3-phosphate dehydrogenase GAPC1,cytosolic	vv10010Glycolysis	Metabolism.Primary metabolism.Carbohydrate metabolism.Glycolysis Gluconeogenesis
chr10_10437247	chr10	10437247	G	C	AB=0.78;AC=2;AF=0.25;AN=8;BaseQRankSum=0.389;Dels=0.00;HRun=0;HaplotypeScore=0.6342;MQ=38.78;MQ0=20;MQRankSum=-1.121;QD=3.65;ReadPosRankSum=0.017;SB=-77.16;EFF=STOP_GAINED(HIGH|NONSENSE|taC/taG|Y51*|531|VIT_10s0003g05620|protein_coding|CODING|VIT_10s0003g05620.t01|1|1)	0/1	0/0	VIT_10s0003g05620	reticuline oxidase-like	F:flavin adenine dinucleotide binding; F:reticuline oxidase activity; F:UDP-N-acetylmuramate dehydrogenase activity; P:oxidation-reduction process; P:alkaloid biosynthetic process; P:amino sugar metabolic process	IPR006094 (PFAM); IPR012951 (PFAM); IPR016166 (PROFILE); IPR016169 (G3DSA:3.30.465.GENE3D); PTHR32448 (PANTHER), seg (SEG), SignalP-NN (SIGNALP)	VIT_210s0003g05620	GSVIVT01021745001	Carbohydrate oxidase	0	Unclear
chr10_10653948	chr10	10653948	C	T	AB=0.00;AC=3;AF=0.50;AN=6;BaseQRankSum=-0.694;Dels=0.00;HRun=0;HaplotypeScore=0.0000;MQ=45.89;MQ0=0;MQRankSum=-0.231;QD=16.39;ReadPosRankSum=-1.620;SB=-24.55;EFF=STOP_GAINED(HIGH|NONSENSE|Cga/Tga|R28*|68|VIT_10s0003g05710|protein_coding|CODING|VIT_10s0003g05710.t01|1|1)	0/1	0/0	VIT_10s0003g05710	--	-	-	VIT_210s0003g05710	GSVIVT01021757001	No hit	0	No hit
chr10_10984439	chr10	10984439	C	T	AB=0.68;AC=3;AF=0.38;AN=8;BaseQRankSum=1.104;Dels=0.00;HRun=0;HaplotypeScore=1.1973;MQ=53.25;MQ0=0;MQRankSum=-3.742;QD=1.93;ReadPosRankSum=0.458;SB=13.21;EFF=STOP_GAINED(HIGH|NONSENSE|tGg/tAg|W20*|110|VIT_10s0092g00010|protein_coding|CODING|VIT_10s0092g00010.t01|1|1)	0/0	0/1	VIT_10s0092g00010						Glyceraldehyde-3-phosphate dehydrogenase GAPC1,cytosolic	vv10010Glycolysis	Metabolism.Primary metabolism.Carbohydrate metabolism.Glycolysis Gluconeogenesis
chr10_11507561	chr10	11507561	G	A	AB=0.53;AC=3;AF=0.38;AN=8;BaseQRankSum=0.761;Dels=0.00;HRun=0;HaplotypeScore=0.4990;MQ=54.88;MQ0=0;MQRankSum=-2.179;QD=6.40;ReadPosRankSum=1.401;SB=-138.64;EFF=STOP_GAINED(HIGH|NONSENSE|Cag/Tag|Q29*|389|VIT_10s0092g00200|protein_coding|CODING|VIT_10s0092g00200.t01|3|1)	0/1	0/0	VIT_10s0092g00200	gdp-mannose transporter gonst3-like	C:integral component of membrane; P:nucleotide-sugar transport; C:plasma membrane; P:transmembrane transport	IPR004853 (PFAM); PTHR11132 (PANTHER), PTHR11132:SF14 (PANTHER), seg (SEG), tmhmm (TMHMM), SSF103481 (SUPERFAMILY)	GONST3	GSVIVT01037954001	Drug/metabolite transporter DMT family transporter	vv50122Porters_cat_7_to_17	Transport overview.Electrochemical Potential-driven Transporters.Porters.Drug/Metabolite Transporter
chr10_11715577	chr10	11715577	T	C	AB=0.30;AC=3;AF=0.38;AN=8;BaseQRankSum=1.033;Dels=0.00;HRun=1;HaplotypeScore=0.9845;MQ=45.07;MQ0=5;MQRankSum=-3.837;QD=5.73;ReadPosRankSum=0.000;SB=0.87;EFF=STOP_LOST(HIGH|MISSENSE|tgA/tgG|*55W|54|VIT_10s0092g00280|protein_coding|CODING|VIT_10s0092g00280.t01|2|1)	0/1	0/0	VIT_10s0092g00280	atp synthase epsilon mitochondrial	F:proton-transporting ATPase activity, rotational mechanism; P:photorespiration; F:proton-transporting ATP synthase activity, rotational mechanism; C:mitochondrial proton-transporting ATP synthase, catalytic core; P:ATP synthesis coupled proton transport; P:oxidative phosphorylation	IPR006721 (G3DSA:1.10.1620.GENE3D); PTHR12448 (PANTHER)	VIT_210s0092g00280	GSVIVT01037962001	#N/A	#N/A	#N/A
chr10_12081801	chr10	12081801	G	A	AB=0.22;AC=7;AF=0.88;AN=8;BaseQRankSum=0.787;Dels=0.00;HRun=0;HaplotypeScore=0.4842;MQ=46.29;MQ0=1;MQRankSum=0.697;QD=26.69;ReadPosRankSum=-1.776;SB=-834.77;EFF=DOWNSTREAM(MODIFIER||1795||447|VIT_10s0092g00510|protein_coding|CODING|VIT_10s0092g00510.t01||1),STOP_GAINED(HIGH|NONSENSE|Cga/Tga|R206*|332|VIT_10s0092g00520|protein_coding|CODING|VIT_10s0092g00520.t01|4|1)	0/1	1/1	VIT_10s0092g00520	probable lrr receptor-like serine threonine-protein kinase at1g56130-like	C:plasma membrane; P:protein phosphorylation; F:ATP binding; F:protein serine/threonine kinase activity; F:protein tyrosine kinase activity; P:serine family amino acid metabolic process	IPR000719 (PROFILE); IPR001245 (PFAM); IPR002290 (SMART); IPR011009 (SUPERFAMILY); IPR013320 (G3DSA:2.60.120.GENE3D); IPR020635 (SMART); G3DSA:1.10.510.10 (GENE3D), G3DSA:3.30.200.20 (GENE3D), PTHR24420 (PANTHER), PTHR24420:SF91 (PANTHER)	VIT_210s0092g00520	GSVIVT01037988001	Leucine-rich repeat family	0	Diverse functions.Gene family with diverse functions.NBS-LRR superfamily
chr10_12120405	chr10	12120405	G	A	AB=0.67;AC=7;AF=0.88;AN=8;BaseQRankSum=-0.107;Dels=0.00;HRun=0;HaplotypeScore=0.7100;MQ=34.07;MQ0=0;MQRankSum=-1.826;QD=13.20;ReadPosRankSum=1.182;SB=-62.33;EFF=STOP_GAINED(HIGH|NONSENSE|Caa/Taa|Q353*|363|VIT_10s0092g00560|protein_coding|CODING|VIT_10s0092g00560.t01|3|1)	0/1	1/1	VIT_10s0092g00560						Glyceraldehyde-3-phosphate dehydrogenase GAPC1,cytosolic	vv10010Glycolysis	Metabolism.Primary metabolism.Carbohydrate metabolism.Glycolysis Gluconeogenesis
chr10_12120581	chr10	12120581	C	T	AB=0.33;AC=7;AF=0.88;AN=8;BaseQRankSum=-0.385;Dels=0.00;HRun=0;HaplotypeScore=0.0000;MQ=28.34;MQ0=0;MQRankSum=-1.542;QD=13.94;ReadPosRankSum=0.771;SB=-140.46;EFF=STOP_GAINED(HIGH|NONSENSE|tGg/tAg|W294*|363|VIT_10s0092g00560|protein_coding|CODING|VIT_10s0092g00560.t01|3|1)	0/1	1/1	VIT_10s0092g00560						Glyceraldehyde-3-phosphate dehydrogenase GAPC1,cytosolic	vv10010Glycolysis	Metabolism.Primary metabolism.Carbohydrate metabolism.Glycolysis Gluconeogenesis
chr10_12120999	chr10	12120999	G	A	AB=0.73;AC=7;AF=0.88;AN=8;BaseQRankSum=-0.768;Dels=0.00;HRun=0;HaplotypeScore=0.2290;MQ=43.84;MQ0=0;MQRankSum=-2.706;QD=16.38;ReadPosRankSum=0.768;SB=-178.55;EFF=STOP_GAINED(HIGH|NONSENSE|Caa/Taa|Q171*|363|VIT_10s0092g00560|protein_coding|CODING|VIT_10s0092g00560.t01|2|1)	0/1	1/1	VIT_10s0092g00560						Glyceraldehyde-3-phosphate dehydrogenase GAPC1,cytosolic	vv10010Glycolysis	Metabolism.Primary metabolism.Carbohydrate metabolism.Glycolysis Gluconeogenesis
chr10_12121188	chr10	12121188	G	A	AC=6;AF=0.75;AN=8;BaseQRankSum=-0.645;Dels=0.00;HRun=0;HaplotypeScore=0.0000;MQ=41.22;MQ0=0;MQRankSum=-2.453;QD=20.27;ReadPosRankSum=1.162;SB=-61.72;EFF=STOP_GAINED(HIGH|NONSENSE|Cag/Tag|Q108*|363|VIT_10s0092g00560|protein_coding|CODING|VIT_10s0092g00560.t01|2|1)	0/0	1/1	VIT_10s0092g00560						Glyceraldehyde-3-phosphate dehydrogenase GAPC1,cytosolic	vv10010Glycolysis	Metabolism.Primary metabolism.Carbohydrate metabolism.Glycolysis Gluconeogenesis
chr10_13042028	chr10	13042028	C	T	AB=0.73;AC=1;AF=0.13;AN=8;BaseQRankSum=0.610;Dels=0.00;HRun=1;HaplotypeScore=3.6955;MQ=48.15;MQ0=4;MQRankSum=-3.190;QD=2.94;ReadPosRankSum=-0.058;SB=12.12;EFF=STOP_GAINED(HIGH|NONSENSE|Cag/Tag|Q45*|176|VIT_10s0042g00200|protein_coding|CODING|VIT_10s0042g00200.t01|1|1)	0/1	0/0	VIT_10s0042g00200	thioredoxin x	P:glycerol ether metabolic process; P:electron transport chain; F:enzyme activator activity; P:response to fructose; P:response to salt stress; P:cell redox homeostasis; F:electron carrier activity; F:oxidoreductase activity, acting on a sulfur group of donors, disulfide as acceptor; P:water transport; C:chloroplast thylakoid; C:chloroplast stroma; P:positive regulation of catalytic activity; F:p…	IPR005746 (PRINTS); IPR012336 (G3DSA:3.40.30.GENE3D); IPR013766 (PFAM); PTHR10438:SF82 (PANTHER)	THX	GSVIVT01026149001	Thioredoxin X	0	Cellular process.Cellular homeostasis.Cell redox homeostasis
chr10_13140082	chr10	13140082	A	T	AB=0.72;AC=3;AF=0.38;AN=8;BaseQRankSum=0.252;Dels=0.00;HRun=1;HaplotypeScore=8.0088;MQ=41.92;MQ0=2;MQRankSum=-2.901;QD=4.85;ReadPosRankSum=3.066;SB=-271.67;EFF=DOWNSTREAM(MODIFIER||3229||237|VIT_10s0042g00320|protein_coding|CODING|VIT_10s0042g00320.t01||1),STOP_LOST(HIGH|MISSENSE|Tag/Aag|*59K|58|VIT_10s0042g00310|protein_coding|CODING|VIT_10s0042g00310.t01|1|1),UPSTREAM(MODIFIER||784||31|VIT_10s0…	0/1	0/0	VIT_10s0042g00310						Glyceraldehyde-3-phosphate dehydrogenase GAPC1,cytosolic	vv10010Glycolysis	Metabolism.Primary metabolism.Carbohydrate metabolism.Glycolysis Gluconeogenesis
chr10_13140201	chr10	13140201	A	T	AB=0.87;AC=3;AF=0.38;AN=8;BaseQRankSum=0.245;Dels=0.00;HRun=1;HaplotypeScore=7.8203;MQ=27.88;MQ0=7;MQRankSum=0.408;QD=0.91;ReadPosRankSum=2.691;SB=15.05;EFF=DOWNSTREAM(MODIFIER||3110||237|VIT_10s0042g00320|protein_coding|CODING|VIT_10s0042g00320.t01||1),STOP_GAINED(HIGH|NONSENSE|tTa/tAa|L19*|58|VIT_10s0042g00310|protein_coding|CODING|VIT_10s0042g00310.t01|1|1),UPSTREAM(MODIFIER||903||31|VIT_10s00…	0/0	0/1	VIT_10s0042g00310						Glyceraldehyde-3-phosphate dehydrogenase GAPC1,cytosolic	vv10010Glycolysis	Metabolism.Primary metabolism.Carbohydrate metabolism.Glycolysis Gluconeogenesis
chr10_13245333	chr10	13245333	G	T	AB=0.44;AC=4;AF=0.67;AN=6;BaseQRankSum=0.341;Dels=0.00;HRun=1;HaplotypeScore=6.7320;MQ=54.17;MQ0=0;MQRankSum=0.943;QD=26.47;ReadPosRankSum=0.166;SB=-803.90;EFF=STOP_GAINED(HIGH|NONSENSE|Gaa/Taa|E92*|206|VIT_10s0042g00380|protein_coding|CODING|VIT_10s0042g00380.t01|3|1)	0/1	1/1	VIT_10s0042g00380	atp binding protein	F:microtubule motor activity; C:microtubule associated complex; C:microtubule; P:trichome morphogenesis; C:Golgi stack; F:ATP binding; P:microtubule-based movement; F:inorganic diphosphatase activity; P:proton transport; F:hydrogen-translocating pyrophosphatase activity; C:plasma membrane; P:oxidative phosphorylation	IPR001752 (G3DSA:3.40.850.GENE3D); IPR004131 (PFAM); G3DSA:3.60.20.10 (GENE3D), PTHR24115 (PANTHER), PTHR24115:SF0 (PANTHER), SSF52540 (SUPERFAMILY)	KINESIN-13A	GSVIVT01026163001	Kinesin family member 2/24	vv44810Regulation_of_actin_cytoskeleton	Cellular process.Cellular component organization and biogenesis.Cytoskeleton organization and biogenesis.Microtubule organization and biogenesis.Microtubule-driven movement
chr10_13368353	chr10	13368353	T	A	AB=0.73;AC=1;AF=0.13;AN=8;BaseQRankSum=0.659;Dels=0.00;HRun=0;HaplotypeScore=0.2080;MQ=18.60;MQ0=38;MQRankSum=-1.239;QD=3.19;ReadPosRankSum=0.606;SB=10.92;EFF=STOP_GAINED(HIGH|NONSENSE|Aga/Tga|R527*|951|VIT_10s0042g00460|protein_coding|CODING|VIT_10s0042g00460.t01|1|1)	0/1	0/0	VIT_10s0042g00460	disease resistance protein at4g27190-like	F:nucleoside-triphosphatase activity; P:defense response; F:ADP binding; F:ATP binding; F:protein binding	IPR000767 (PRINTS); IPR001611 (PROFILE); IPR002182 (PFAM); IPR003593 (SMART); IPR025875 (PFAM); coil (COIL), G3DSA:3.40.50.300 (GENE3D), G3DSA:3.80.10.10 (GENE3D), PTHR23155 (PANTHER), PTHR23155:SF37 (PANTHER), seg (SEG), SSF52058 (SUPERFAMILY), SSF52540 (SUPERFAMILY)	RPS2_VIT_210s0042g00460	GSVIVT01026170001	RPS2 (resistant to p. syringae 2)	vv34626Plant-pathogen_interaction	Response to stimulus.Stress response.Biotic stress response.Plant-pathogen interaction
chr10_13745890	chr10	13745890	G	A	AB=0.13;AC=1;AF=0.13;AN=8;BaseQRankSum=-0.995;Dels=0.00;HRun=0;HaplotypeScore=2.6980;MQ=25.06;MQ0=13;MQRankSum=0.033;QD=6.08;ReadPosRankSum=-0.711;SB=-33.07;EFF=STOP_GAINED(HIGH|NONSENSE|Cag/Tag|Q351*|599|VIT_10s0042g00610|protein_coding|CODING|VIT_10s0042g00610.t01|5|1)	0/0	0/1	VIT_10s0042g00610	probable lrr receptor-like serine threonine-protein kinase at4g08850-like	F:nucleic acid binding; F:protein tyrosine kinase activity; P:protein phosphorylation; F:ATP binding; F:zinc ion binding; P:DNA integration	IPR000719 (PFAM); IPR001584 (PFAM); IPR002290 (SMART); IPR008266 (PROSITE); IPR011009 (SUPERFAMILY); IPR012337 (SUPERFAMILY); IPR013103 (PFAM); IPR025875 (PFAM); G3DSA:1.10.510.10 (GENE3D), G3DSA:3.30.420.10 (GENE3D), G3DSA:3.80.10.10 (GENE3D), PTHR24420 (PANTHER), PTHR24420:SF68 (PANTHER), seg (SEG), SignalP-NN (SIGNALP), SSF52058 (SUPERFAMILY)	VIT_210s0042g00610	GSVIVT01026191001	Leucine-rich repeat transmembrane protein kinase	0	Signaling.Signaling pathway.Protein kinase
chr10_13769156	chr10	13769156	C	T	AB=0.55;AC=3;AF=0.38;AN=8;BaseQRankSum=0.338;Dels=0.00;HRun=0;HaplotypeScore=3.9035;MQ=41.55;MQ0=4;MQRankSum=-6.011;QD=7.06;ReadPosRankSum=-4.019;SB=-244.55;EFF=DOWNSTREAM(MODIFIER||3520||24|VIT_10s0042g00620|protein_coding|CODING|VIT_10s0042g00620.t01||1),STOP_GAINED(HIGH|NONSENSE|Caa/Taa|Q41*|108|VIT_10s0042g00640|protein_coding|CODING|VIT_10s0042g00640.t01|1|1),UPSTREAM(MODIFIER||1665||45|VIT_…	0/1	0/0	VIT_10s0042g00640						Glyceraldehyde-3-phosphate dehydrogenase GAPC1,cytosolic	vv10010Glycolysis	Metabolism.Primary metabolism.Carbohydrate metabolism.Glycolysis Gluconeogenesis
chr10_13769291	chr10	13769291	G	T	AB=0.68;AC=6;AF=0.75;AN=8;BaseQRankSum=-0.638;Dels=0.00;HRun=0;HaplotypeScore=15.2918;MQ=44.10;MQ0=0;MQRankSum=-1.890;QD=12.21;ReadPosRankSum=-0.297;SB=-545.81;EFF=DOWNSTREAM(MODIFIER||3655||24|VIT_10s0042g00620|protein_coding|CODING|VIT_10s0042g00620.t01||1),STOP_GAINED(HIGH|NONSENSE|Gag/Tag|E86*|108|VIT_10s0042g00640|protein_coding|CODING|VIT_10s0042g00640.t01|1|1),UPSTREAM(MODIFIER||1800||45|V…	1/1	0/1	VIT_10s0042g00640						Glyceraldehyde-3-phosphate dehydrogenase GAPC1,cytosolic	vv10010Glycolysis	Metabolism.Primary metabolism.Carbohydrate metabolism.Glycolysis Gluconeogenesis
chr10_14087847	chr10	14087847	C	T	AB=0.74;AC=3;AF=0.38;AN=8;BaseQRankSum=-0.074;Dels=0.00;HRun=0;HaplotypeScore=10.7405;MQ=26.57;MQ0=9;MQRankSum=-0.641;QD=2.13;ReadPosRankSum=-1.575;SB=-181.41;EFF=STOP_GAINED(HIGH|NONSENSE|Cag/Tag|Q474*|482|VIT_10s0042g00780|protein_coding|CODING|VIT_10s0042g00780.t01|1|1),UPSTREAM(MODIFIER||458||220|VIT_10s0042g00790|protein_coding|CODING|VIT_10s0042g00790.t01||1)	0/1	0/0	VIT_10s0042g00780						Glyceraldehyde-3-phosphate dehydrogenase GAPC1,cytosolic	vv10010Glycolysis	Metabolism.Primary metabolism.Carbohydrate metabolism.Glycolysis Gluconeogenesis
chr10_14087865	chr10	14087865	C	T	AB=0.82;AC=2;AF=0.25;AN=8;BaseQRankSum=0.582;Dels=0.00;HRun=0;HaplotypeScore=12.4040;MQ=26.38;MQ0=8;MQRankSum=-0.408;QD=0.61;ReadPosRankSum=0.576;SB=15.03;EFF=STOP_GAINED(HIGH|NONSENSE|Cag/Tag|Q480*|482|VIT_10s0042g00780|protein_coding|CODING|VIT_10s0042g00780.t01|1|1),UPSTREAM(MODIFIER||440||220|VIT_10s0042g00790|protein_coding|CODING|VIT_10s0042g00790.t01||1)	0/1	0/0	VIT_10s0042g00780						Glyceraldehyde-3-phosphate dehydrogenase GAPC1,cytosolic	vv10010Glycolysis	Metabolism.Primary metabolism.Carbohydrate metabolism.Glycolysis Gluconeogenesis
chr10_15148718	chr10	15148718	C	T	AB=0.68;AC=1;AF=0.13;AN=8;BaseQRankSum=-0.726;Dels=0.00;HRun=0;HaplotypeScore=8.2386;MQ=51.31;MQ0=0;MQRankSum=-2.225;QD=4.60;ReadPosRankSum=1.427;SB=-9.15;EFF=STOP_GAINED(HIGH|NONSENSE|Caa/Taa|Q449*|948|VIT_10s0042g01180|protein_coding|CODING|VIT_10s0042g01180.t01|2|1)	0/0	0/1	VIT_10s0042g01180	protein argonaute 2-like	P:defense response to bacterium; P:defense response to virus; F:protein binding; F:siRNA binding; F:translation initiation factor activity; C:ribosome; P:regulation of translational initiation	IPR003100 (PFAM); IPR003165 (PFAM); IPR012337 (SUPERFAMILY); IPR014811 (PFAM); G3DSA:2.170.260.10 (GENE3D), G3DSA:3.30.420.10 (GENE3D), G3DSA:3.40.50.2300 (GENE3D), PTHR22891 (PANTHER), PTHR22891:SF0 (PANTHER), seg (SEG)	37469	GSVIVT01026264001	Elongation factor EF-2	0	Metabolism.Primary metabolism.Protein metabolism and modification.Protein synthesis.Translation.Translational elongation
chr10_15397908	chr10	15397908	G	A	AB=0.54;AC=2;AF=0.25;AN=8;BaseQRankSum=-1.766;Dels=0.00;HRun=0;HaplotypeScore=1.1114;MQ=52.75;MQ0=2;MQRankSum=0.118;QD=10.74;ReadPosRankSum=-0.141;SB=-203.96;EFF=STOP_GAINED(HIGH|NONSENSE|tGg/tAg|W146*|146|VIT_10s0042g01310|protein_coding|CODING|VIT_10s0042g01310.t01|1|1)	0/0	0/1	VIT_10s0042g01310	--	-	seg (SEG)	VIT_210s0042g01310	GSVIVT01026278001	No hit	0	No hit
chr10_16489733	chr10	16489733	C	T	AC=6;AF=0.75;AN=8;BaseQRankSum=1.958;Dels=0.00;HRun=1;HaplotypeScore=1.4346;MQ=55.06;MQ0=0;MQRankSum=2.110;QD=34.50;ReadPosRankSum=-0.127;SB=-355.91;EFF=STOP_GAINED(HIGH|NONSENSE|Cag/Tag|Q760*|861|VIT_10s0071g00230|protein_coding|CODING|VIT_10s0071g00230.t01|1|1)	1/1	0/0	VIT_10s0071g00230						Glyceraldehyde-3-phosphate dehydrogenase GAPC1,cytosolic	vv10010Glycolysis	Metabolism.Primary metabolism.Carbohydrate metabolism.Glycolysis Gluconeogenesis
chr10_16610319	chr10	16610319	A	G	AB=0.59;AC=1;AF=0.13;AN=8;BaseQRankSum=-1.433;Dels=0.00;HRun=0;HaplotypeScore=0.6678;MQ=55.52;MQ0=0;MQRankSum=-1.893;QD=9.40;ReadPosRankSum=-1.609;SB=-58.14;EFF=SYNONYMOUS_STOP(LOW|SILENT|tAa/tGa|*443|442|VIT_10s0071g00300|protein_coding|CODING|VIT_10s0071g00300.t01|7|1),UPSTREAM(MODIFIER||1273||413|VIT_10s0071g00310|protein_coding|CODING|VIT_10s0071g00310.t01||1)	0/0	0/1	VIT_10s0071g00300	transmembrane protein 53-like	P:regulation of plant-type hypersensitive response; P:defense response by callose deposition; P:response to fungus; P:response to water deprivation; P:jasmonic acid mediated signaling pathway; P:response to wounding; P:jasmonic acid biosynthetic process; P:hyperosmotic salinity response; P:response to chitin; P:protein targeting to membrane; P:salicylic acid mediated signaling pathway	IPR008547 (PANTHER); G3DSA:3.40.50.1820 (GENE3D), seg (SEG), SignalP-NN (SIGNALP), SSF53474 (SUPERFAMILY)	VIT_210s0071g00300	GSVIVT01034414001	Unknown protein	0	Unknown
chr10_17164589	chr10	17164589	G	A	AB=0.49;AC=4;AF=0.50;AN=8;BaseQRankSum=1.932;Dels=0.00;HRun=1;HaplotypeScore=2.2686;MQ=30.43;MQ0=8;MQRankSum=-0.401;QD=6.37;ReadPosRankSum=-0.936;SB=-31.74;EFF=STOP_GAINED(HIGH|NONSENSE|Cag/Tag|Q69*|298|VIT_10s0071g00680|protein_coding|CODING|VIT_10s0071g00680.t01|1|1)	1/1	0/0	VIT_10s0071g00680	cell division control protein	C:plasma membrane; F:ATP binding; P:embryo sac egg cell differentiation; F:microtubule-severing ATPase activity; P:cell division	G3DSA:1.10.8.60 (GENE3D), PTHR23077 (PANTHER), PTHR23077:SF38 (PANTHER), SSF52540 (SUPERFAMILY)	CDC48B	GSVIVT01034378001	Cell division cycle protein 48	vv24141Protein_processing_in_endoplasmic_reticulum vv44110Cell_cycle vv50133Primary_active_transporter_cat_A9_to_A18	Cellular process.Cell growth and death
chr10_17164655	chr10	17164655	G	A	AB=0.64;AC=4;AF=0.50;AN=8;BaseQRankSum=-0.032;Dels=0.00;HRun=1;HaplotypeScore=12.1456;MQ=36.00;MQ0=11;MQRankSum=0.604;QD=6.39;ReadPosRankSum=-1.049;SB=-246.03;EFF=STOP_GAINED(HIGH|NONSENSE|Cag/Tag|Q47*|298|VIT_10s0071g00680|protein_coding|CODING|VIT_10s0071g00680.t01|1|1)	1/1	0/0	VIT_10s0071g00680	cell division control protein	C:plasma membrane; F:ATP binding; P:embryo sac egg cell differentiation; F:microtubule-severing ATPase activity; P:cell division	G3DSA:1.10.8.60 (GENE3D), PTHR23077 (PANTHER), PTHR23077:SF38 (PANTHER), SSF52540 (SUPERFAMILY)	CDC48B	GSVIVT01034378001	Cell division cycle protein 48	vv24141Protein_processing_in_endoplasmic_reticulum vv44110Cell_cycle vv50133Primary_active_transporter_cat_A9_to_A18	Cellular process.Cell growth and death
chr10_17388959	chr10	17388959	G	A	AB=0.39;AC=1;AF=0.13;AN=8;BaseQRankSum=1.219;Dels=0.00;HRun=0;HaplotypeScore=0.4650;MQ=31.89;MQ0=7;MQRankSum=1.474;QD=13.04;ReadPosRankSum=0.801;SB=-32.23;EFF=STOP_GAINED(HIGH|NONSENSE|tGg/tAg|W53*|393|VIT_10s0071g00850|protein_coding|CODING|VIT_10s0071g00850.t01|1|1)	0/0	0/1	VIT_10s0071g00850	uncharacterized protein	C:cytosol; C:chloroplast stroma; F:protein binding	IPR011990 (G3DSA:1.25.40.GENE3D); seg (SEG), SSF48452 (SUPERFAMILY)	VIT_210s0071g00850	GSVIVT01034364001	#N/A	#N/A	#N/A
chr10_17389752	chr10	17389752	G	T	AB=0.69;AC=1;AF=0.13;AN=8;BaseQRankSum=1.600;Dels=0.00;HRun=1;HaplotypeScore=0.4514;MQ=28.07;MQ0=4;MQRankSum=1.536;QD=6.01;ReadPosRankSum=1.441;SB=-15.69;EFF=STOP_GAINED(HIGH|NONSENSE|Gaa/Taa|E284*|393|VIT_10s0071g00850|protein_coding|CODING|VIT_10s0071g00850.t01|2|1)	0/0	0/1	VIT_10s0071g00850	uncharacterized protein	C:cytosol; C:chloroplast stroma; F:protein binding	IPR011990 (G3DSA:1.25.40.GENE3D); seg (SEG), SSF48452 (SUPERFAMILY)	VIT_210s0071g00850	GSVIVT01034364001	#N/A	#N/A	#N/A
chr10_17438969	chr10	17438969	G	T	AB=0.72;AC=4;AF=0.50;AN=8;BaseQRankSum=2.314;Dels=0.00;HRun=0;HaplotypeScore=0.9636;MQ=50.76;MQ0=0;MQRankSum=-2.637;QD=14.19;ReadPosRankSum=-0.890;SB=-240.23;EFF=STOP_GAINED(HIGH|NONSENSE|Gga/Tga|G412*|419|VIT_10s0071g00890|protein_coding|CODING|VIT_10s0071g00890.t01|13|1)	1/1	0/0	VIT_10s0071g00890	endosomal targeting bro1-like domain-containing protein	C:nucleus	IPR004328 (G3DSA:1.25.40.GENE3D); seg (SEG)	VIT_210s0071g00890	GSVIVT01034360001	Unknown protein	0	Unknown
chr11_14096	chr11	14096	C	A	AB=0.54;AC=3;AF=0.38;AN=8;BaseQRankSum=0.260;Dels=0.00;HRun=0;HaplotypeScore=0.2483;MQ=45.78;MQ0=2;MQRankSum=0.260;QD=13.26;ReadPosRankSum=-0.433;SB=-159.72;EFF=STOP_GAINED(HIGH|NONSENSE|Gaa/Taa|E159*|300|VIT_11s0016g00030|protein_coding|CODING|VIT_11s0016g00030.t01|3|1)	0/0	0/1	VIT_11s0016g00030	digalactosyldiacylglycerol synthase	P:negative regulation of defense response; P:cellular response to phosphate starvation; P:galactolipid biosynthetic process; P:jasmonic acid mediated signaling pathway; P:salicylic acid biosynthetic process; P:systemic acquired resistance, salicylic acid mediated signaling pathway; P:regulation of plant-type hypersensitive response; P:cellular response to water deprivation; P:protein targeting to…	coil (COIL), PTHR12526 (PANTHER), PTHR12526:SF202 (PANTHER), SSF53756 (SUPERFAMILY)	DGD2	GSVIVT01014987001	#N/A	#N/A	#N/A
chr11_28176	chr11	28176	C	T	AB=0.57;AC=2;AF=0.25;AN=8;BaseQRankSum=2.601;Dels=0.00;HRun=0;HaplotypeScore=2.7483;MQ=56.77;MQ0=0;MQRankSum=-0.885;QD=9.57;ReadPosRankSum=1.175;SB=-132.81;EFF=STOP_GAINED(HIGH|NONSENSE|Cag/Tag|Q378*|646|VIT_11s0016g00050|protein_coding|CODING|VIT_11s0016g00050.t01|9|1)	0/1	0/0	VIT_11s0016g00050						Glyceraldehyde-3-phosphate dehydrogenase GAPC1,cytosolic	vv10010Glycolysis	Metabolism.Primary metabolism.Carbohydrate metabolism.Glycolysis Gluconeogenesis
chr11_418663	chr11	418663	G	A	AB=0.67;AC=1;AF=0.13;AN=8;BaseQRankSum=1.770;Dels=0.00;HRun=1;HaplotypeScore=1.1209;MQ=53.49;MQ0=2;MQRankSum=-3.957;QD=2.27;ReadPosRankSum=-1.522;SB=-15.34;EFF=STOP_GAINED(HIGH|NONSENSE|Cag/Tag|Q307*|566|VIT_11s0016g00420|protein_coding|CODING|VIT_11s0016g00420.t01|9|1)	0/1	0/0	VIT_11s0016g00420	splicing factor	C:nucleus; P:RNA splicing	IPR012492 (PFAM); IPR012916 (PFAM); PTHR12765 (PANTHER), PTHR12765:SF5 (PANTHER), seg (SEG)	SMU2	GSVIVT01015011001	RED	0	Metabolism.Primary metabolism.Nucleobase, nucleoside, nucleotide, nucleic acid metabolism.Nucleic acid metabolism.DNA metabolism
chr11_454714	chr11	454714	G	A	AB=0.59;AC=3;AF=0.38;AN=8;BaseQRankSum=0.902;Dels=0.00;HRun=1;HaplotypeScore=0.9667;MQ=46.51;MQ0=5;MQRankSum=-3.142;QD=2.74;ReadPosRankSum=0.100;SB=21.04;EFF=STOP_GAINED(HIGH|NONSENSE|Caa/Taa|Q354*|943|VIT_11s0016g00460|protein_coding|CODING|VIT_11s0016g00460.t01|9|1)	0/0	0/1	VIT_11s0016g00460	kinesin-like protein	F:microtubule motor activity; P:cytokinesis by cell plate formation; P:mitotic interphase; C:microtubule associated complex; P:anaphase; C:microtubule; P:histone phosphorylation; C:plasmodesma; P:male meiosis cytokinesis; P:radial microtubular system formation; F:ATP binding; P:microtubule-based movement; P:pollen development; F:protein binding; P:response to cyclopentenone; P:embryo sac cellular…	IPR001752 (PRINTS); IPR019821 (PROSITE); IPR021881 (PFAM); coil (COIL), PTHR24115 (PANTHER), PTHR24115:SF79 (PANTHER), SSF52540 (SUPERFAMILY)	TES	GSVIVT01015015001	Kinesin TETRASPORE (NACK1)	vv44110Cell_cycle vv44810Regulation_of_actin_cytoskeleton	Cellular process.Cell growth and death
chr11_773300	chr11	773300	C	A	AC=6;AF=0.75;AN=8;BaseQRankSum=-0.517;Dels=0.00;HRun=2;HaplotypeScore=0.2167;MQ=55.72;MQ0=0;MQRankSum=1.738;QD=36.76;ReadPosRankSum=1.018;SB=-710.28;EFF=DOWNSTREAM(MODIFIER||1884||721|VIT_11s0016g00850|protein_coding|CODING|VIT_11s0016g00850.t01||1),DOWNSTREAM(MODIFIER||2727||461|VIT_11s0016g00870|protein_coding|CODING|VIT_11s0016g00870.t01||1),STOP_GAINED(HIGH|NONSENSE|Gaa/Taa|E130*|365|VIT_11s0…	0/0	1/1	VIT_11s0016g00860	adipocyte plasma membrane-associated protein	F:strictosidine synthase activity; P:terpenoid biosynthetic process; P:indole biosynthetic process	IPR011042 (G3DSA:2.120.10.GENE3D); IPR018119 (PFAM); PTHR10426 (PANTHER), PTHR10426:SF16 (PANTHER), tmhmm (TMHMM), SSF63829 (SUPERFAMILY)	SSL4	GSVIVT01015058001	Strictosidine synthase; Quinoprotein amine dehydrogenase, beta chain	vv10900Terpenoid_biosynthesis vv10902Monoterpenoid_biosynthesis	Metabolism.Secondary metabolism.Terpenoid metabolism.Terpenoid biosynthesis
chr11_857598	chr11	857598	G	A	AB=0.61;AC=3;AF=0.38;AN=8;BaseQRankSum=1.304;Dels=0.00;HRun=0;HaplotypeScore=1.1298;MQ=49.06;MQ0=9;MQRankSum=-5.665;QD=0.86;ReadPosRankSum=-1.001;SB=65.40;EFF=STOP_GAINED(HIGH|NONSENSE|tGg/tAg|W411*|509|VIT_11s0016g01020|protein_coding|CODING|VIT_11s0016g01020.t01|2|1),UPSTREAM(MODIFIER||3431||211|VIT_11s0016g01030|protein_coding|CODING|VIT_11s0016g01030.t01||1),UPSTREAM(MODIFIER||4374||190|VIT_1…	0/0	0/1	VIT_11s0016g01020	cytochrome p450	F:heme binding; F:flavonoid 3',5'-hydroxylase activity; F:iron ion binding; F:oxidoreductase activity, acting on single donors with incorporation of molecular oxygen, incorporation of two atoms of oxygen; F:electron carrier activity; P:oxidation-reduction process; P:obsolete electron transport	IPR001128 (PRINTS); IPR002401 (PRINTS); IPR017972 (PROSITE); IPR020834 (PROSITE); PTHR24298 (PANTHER), PTHR24298:SF0 (PANTHER), seg (SEG), SignalP-NN (SIGNALP)	TT7	GSVIVT01015074001	flavonoid 3-monooxygenase	vv10941Flavonoid_biosynthesis	Metabolism.Secondary metabolism.Phenylpropanoid metabolism.Flavonoid metabolism.Flavonoid biosynthesis
chr11_862272	chr11	862272	G	T	AC=6;AF=0.75;AN=8;BaseQRankSum=-0.714;Dels=0.00;HRun=0;HaplotypeScore=0.4734;MQ=48.29;MQ0=0;MQRankSum=1.368;QD=35.17;ReadPosRankSum=1.368;SB=-727.80;EFF=DOWNSTREAM(MODIFIER||301||211|VIT_11s0016g01030|protein_coding|CODING|VIT_11s0016g01030.t01||1),DOWNSTREAM(MODIFIER||4024||509|VIT_11s0016g01020|protein_coding|CODING|VIT_11s0016g01020.t01||1),STOP_GAINED(HIGH|NONSENSE|Gag/Tag|E101*|190|VIT_11s00…	0/0	1/1	VIT_11s0016g01040						Glyceraldehyde-3-phosphate dehydrogenase GAPC1,cytosolic	vv10010Glycolysis	Metabolism.Primary metabolism.Carbohydrate metabolism.Glycolysis Gluconeogenesis
chr11_867065	chr11	867065	G	A	AB=0.64;AC=3;AF=0.38;AN=8;BaseQRankSum=0.068;Dels=0.00;HRun=0;HaplotypeScore=1.9296;MQ=48.36;MQ0=10;MQRankSum=-5.684;QD=3.31;ReadPosRankSum=-0.193;SB=37.94;EFF=DOWNSTREAM(MODIFIER||4521||190|VIT_11s0016g01040|protein_coding|CODING|VIT_11s0016g01040.t01||1),DOWNSTREAM(MODIFIER||680||442|VIT_11s0016g01060|protein_coding|CODING|VIT_11s0016g01060.t01||1),STOP_GAINED(HIGH|NONSENSE|tGg/tAg|W411*|509|VI…	0/0	0/1	VIT_11s0016g01050	cytochrome p450	F:heme binding; F:flavonoid 3',5'-hydroxylase activity; F:iron ion binding; F:oxidoreductase activity, acting on single donors with incorporation of molecular oxygen, incorporation of two atoms of oxygen; F:electron carrier activity; P:oxidation-reduction process; P:obsolete electron transport	IPR001128 (PRINTS); IPR002401 (PRINTS); IPR017972 (PROSITE); PTHR24298 (PANTHER), PTHR24298:SF0 (PANTHER), seg (SEG), SignalP-NN (SIGNALP), tmhmm (TMHMM)	TT7	GSVIVT01015076001	ferulate 5-hydroxylase	vv10940Phenylpropanoid_biosynthesis	Metabolism.Secondary metabolism.Phenylpropanoid metabolism.Phenylpropanoid biosynthesis
chr11_1213112	chr11	1213112	A	G	AB=0.68;AC=3;AF=0.38;AN=8;BaseQRankSum=0.537;Dels=0.00;HRun=0;HaplotypeScore=1.6325;MQ=40.66;MQ0=5;MQRankSum=-5.243;QD=1.69;ReadPosRankSum=-0.315;SB=6.00;EFF=DOWNSTREAM(MODIFIER||1974||116|VIT_11s0016g01530|protein_coding|CODING|VIT_11s0016g01530.t01||1),SYNONYMOUS_STOP(LOW|SILENT|tAa/tGa|*896|895|VIT_11s0016g01520|protein_coding|CODING|VIT_11s0016g01520.t01|2|1)	0/0	0/1	VIT_11s0016g01520	phenylalanine ammonia lyase	C:cytoplasm; F:phenylalanine ammonia-lyase activity; P:cinnamic acid biosynthetic process; P:L-phenylalanine catabolic process; P:tyrosine metabolic process; P:alkaloid biosynthetic process	IPR001106 (PFAM); IPR005922 (TIGRFAMs); IPR008948 (SUPERFAMILY); IPR022313 (PROSITE); IPR023144 (G3DSA:1.10.274.GENE3D); IPR024083 (G3DSA:1.10.275.GENE3D); G3DSA:1.20.200.10 (GENE3D), PTHR32364 (PANTHER), PTHR32364:SF2 (PANTHER), seg (SEG)	PAL2	GSVIVT01015124001	Phenylalanine ammonia-lyase	vv10350Tyrosine_metabolism vv10360Phenylalanine_metabolism vv10910Nitrogen_metabolism vv10940Phenylpropanoid_biosynthesis	Metabolism.Primary metabolism.Amino acid metabolism.Aromatic amino acid metabolism.Tyrosine metabolism
chr11_1425014	chr11	1425014	G	A	AC=2;AF=0.25;AN=8;BaseQRankSum=0.324;Dels=0.00;HRun=0;HaplotypeScore=0.7813;MQ=58.01;MQ0=0;MQRankSum=0.265;QD=34.61;ReadPosRankSum=-1.306;SB=-119.23;EFF=DOWNSTREAM(MODIFIER||646||354|VIT_11s0016g01770|protein_coding|CODING|VIT_11s0016g01770.t01||1),STOP_GAINED(HIGH|NONSENSE|Cag/Tag|Q523*|523|VIT_11s0016g01780|protein_coding|CODING|VIT_11s0016g01780.t01|4|1)	1/1	0/0	VIT_11s0016g01780	abscisic insensitive 1b	P:protein dephosphorylation; F:metal ion binding; F:protein serine/threonine phosphatase activity; C:protein serine/threonine phosphatase complex	IPR000222 (PROSITE); IPR001932 (G3DSA:3.60.40.GENE3D); IPR015655 (PANTHER); PTHR13832:SF152 (PANTHER), seg (SEG)	HAB1_HAB2	GSVIVT01015156001	HAB1 (homology toABI1)	vv30001ABA_signaling	Signaling.Hormone Signaling.ABA Signaling.ABA-mediated Signaling pathway
chr11_1694399	chr11	1694399	A	G	AC=2;AF=0.25;AN=8;BaseQRankSum=1.307;Dels=0.00;HRun=0;HaplotypeScore=0.4979;MQ=54.84;MQ0=0;MQRankSum=-0.170;QD=26.07;ReadPosRankSum=-1.117;SB=-65.55;EFF=DOWNSTREAM(MODIFIER||975||884|VIT_11s0016g02100|protein_coding|CODING|VIT_11s0016g02100.t01||1),SYNONYMOUS_STOP(LOW|SILENT|taA/taG|*274|273|VIT_11s0016g02090|protein_coding|CODING|VIT_11s0016g02090.t01|7|1)	1/1	0/0	VIT_11s0016g02090	protein	F:hydrolase activity	G3DSA:3.40.50.1820 (GENE3D), PTHR10992 (PANTHER), PTHR10992:SF234 (PANTHER), PF12697 (PFAM), SSF53474 (SUPERFAMILY)	VIT_211s0016g02090	GSVIVT01015191001	Esterase	0	Unclear
chr11_3057440	chr11	3057440	G	A	AB=0.58;AC=6;AF=0.75;AN=8;BaseQRankSum=0.320;Dels=0.00;HRun=0;HaplotypeScore=0.2467;MQ=51.72;MQ0=0;MQRankSum=-0.959;QD=19.53;ReadPosRankSum=2.389;SB=-314.10;EFF=DOWNSTREAM(MODIFIER||2335||411|VIT_11s0016g03720|protein_coding|CODING|VIT_11s0016g03720.t01||1),DOWNSTREAM(MODIFIER||3900||1050|VIT_11s0016g03750|protein_coding|CODING|VIT_11s0016g03750.t01||1),DOWNSTREAM(MODIFIER||86||555|VIT_11s0016g03…	1/1	0/1	VIT_11s0016g03730	--	-	-	VIT_211s0016g03730	GSVIVT01015368001	No hit	0	No hit
chr11_3057525	chr11	3057525	A	T	AB=0.57;AC=6;AF=0.75;AN=8;BaseQRankSum=-0.892;Dels=0.00;HRun=0;HaplotypeScore=0.7246;MQ=54.07;MQ0=0;MQRankSum=-0.243;QD=17.11;ReadPosRankSum=0.795;SB=-356.53;EFF=DOWNSTREAM(MODIFIER||1||555|VIT_11s0016g03740|protein_coding|CODING|VIT_11s0016g03740.t01||1),DOWNSTREAM(MODIFIER||2420||411|VIT_11s0016g03720|protein_coding|CODING|VIT_11s0016g03720.t01||1),DOWNSTREAM(MODIFIER||3815||1050|VIT_11s0016g03…	1/1	0/1	VIT_11s0016g03730	--	-	-	VIT_211s0016g03730	GSVIVT01015368001	No hit	0	No hit
chr11_3108121	chr11	3108121	T	C	AB=0.51;AC=5;AF=0.63;AN=8;BaseQRankSum=-0.226;Dels=0.00;HRun=0;HaplotypeScore=0.6605;MQ=47.65;MQ0=0;MQRankSum=-2.285;QD=18.90;ReadPosRankSum=1.180;SB=-244.57;EFF=DOWNSTREAM(MODIFIER||2342||266|VIT_11s0016g03780|protein_coding|CODING|VIT_11s0016g03780.t01||1),STOP_LOST(HIGH|MISSENSE|Tga/Cga|*94R|93|VIT_11s0016g03790|protein_coding|CODING|VIT_11s0016g03790.t01|1|1),UPSTREAM(MODIFIER||732||216|VIT_1…	1/1	0/1	VIT_11s0016g03790	--	-	seg (SEG)	VIT_211s0016g03790	GSVIVT01015374001	No hit	0	No hit
chr11_3164081	chr11	3164081	T	C	AB=0.54;AC=2;AF=0.25;AN=8;BaseQRankSum=0.334;Dels=0.00;HRun=0;HaplotypeScore=0.9337;MQ=57.59;MQ0=0;MQRankSum=-0.223;QD=13.56;ReadPosRankSum=-1.299;SB=18.05;EFF=DOWNSTREAM(MODIFIER||1916||1046|VIT_11s0016g03870|protein_coding|CODING|VIT_11s0016g03870.t01||1),SYNONYMOUS_STOP(LOW|SILENT|tAa/tGa|*651|650|VIT_11s0016g03880|protein_coding|CODING|VIT_11s0016g03880.t01|8|1)	0/0	0/1	VIT_11s0016g03880	receptor protein kinase perk1	P:protein autophosphorylation; P:regulation of unidimensional cell growth; F:protein serine/threonine kinase activity; P:response to fungus; P:response to wounding; C:plastid; F:ATP binding; P:cell wall pectin metabolic process; P:plant-type cell wall cellulose metabolic process; C:integral component of plasma membrane; F:protein tyrosine kinase activity; P:serine family amino acid metabolic proc…	IPR000719 (PROFILE); IPR001245 (PFAM); IPR002290 (SMART); IPR008271 (PROSITE); IPR011009 (SUPERFAMILY); IPR013320 (G3DSA:2.60.120.GENE3D); IPR017441 (PROSITE); IPR020635 (SMART); G3DSA:1.10.510.10 (GENE3D), G3DSA:3.30.200.20 (GENE3D), PTHR24420 (PANTHER), PTHR24420:SF66 (PANTHER), seg (SEG), tmhmm (TMHMM)	PERK1	GSVIVT01015383001	Receptor protein kinase PERK1	0	Signaling.Signaling pathway.Protein kinase
chr11_3298507	chr11	3298507	G	A	AB=0.52;AC=2;AF=0.25;AN=8;BaseQRankSum=-0.181;Dels=0.00;HRun=0;HaplotypeScore=0.0000;MQ=53.12;MQ0=0;MQRankSum=-0.091;QD=11.47;ReadPosRankSum=-0.815;SB=-58.27;EFF=DOWNSTREAM(MODIFIER||3933||241|VIT_11s0016g04040|protein_coding|CODING|VIT_11s0016g04040.t01||1),STOP_GAINED(HIGH|NONSENSE|tGg/tAg|W51*|86|VIT_11s0016g04050|protein_coding|CODING|VIT_11s0016g04050.t01|1|1)	0/0	0/1	VIT_11s0016g04050	--	-	-	VIT_211s0016g04050	GSVIVT01015402001	No hit	0	No hit
chr11_3486253	chr11	3486253	A	C	AB=0.63;AC=1;AF=0.13;AN=8;BaseQRankSum=0.259;Dels=0.00;HRun=0;HaplotypeScore=1.8665;MQ=57.50;MQ0=0;MQRankSum=0.194;QD=7.88;ReadPosRankSum=1.358;SB=10.23;EFF=DOWNSTREAM(MODIFIER||2263||397|VIT_11s0016g04200|protein_coding|CODING|VIT_11s0016g04200.t01||1),STOP_GAINED(HIGH|NONSENSE|tTa/tGa|L747*|759|VIT_11s0016g04210|protein_coding|CODING|VIT_11s0016g04210.t01|13|1)	0/0	0/1	VIT_11s0016g04210	arf-gap domain and fg repeats-containing protein	P:response to virus; F:zinc ion binding; P:nucleocytoplasmic transport; F:GTP binding; C:cytosol; P:regulation of GTPase activity; F:GTPase activity; F:GTPase activator activity	IPR001164 (PRINTS); PTHR23180 (PANTHER), PTHR23180:SF58 (PANTHER), seg (SEG), SSF57863 (SUPERFAMILY)	NIG	GSVIVT01015419001	Human Rev interacting protein (GTPase activating protein)	0	Signaling.Signaling pathway.G-protein signaling pathway
chr11_3637877	chr11	3637877	A	G	AB=0.27;AC=2;AF=0.25;AN=8;BaseQRankSum=-0.837;Dels=0.00;HRun=0;HaplotypeScore=0.0000;MQ=54.59;MQ0=0;MQRankSum=-2.512;QD=18.78;ReadPosRankSum=1.147;SB=-23.59;EFF=SYNONYMOUS_STOP(LOW|SILENT|tAa/tGa|*443|442|VIT_11s0016g04340|protein_coding|CODING|VIT_11s0016g04340.t01|16|1)	0/0	0/1	VIT_11s0016g04340	protein	F:oxidoreductase activity, acting on paired donors, with incorporation or reduction of molecular oxygen, 2-oxoglutarate as one donor, and incorporation of one atom each of oxygen into both donors; C:mitochondrion; P:oxidation-reduction process; C:chloroplast	IPR005123 (PFAM); IPR026992 (PFAM); G3DSA:2.60.120.330 (GENE3D), PTHR31597 (PANTHER), seg (SEG), SSF51197 (SUPERFAMILY)	VIT_211s0016g04340	GSVIVT01015433001	Unknown protein	0	Unknown
chr11_3772101	chr11	3772101	T	A	AB=0.66;AC=1;AF=0.13;AN=8;BaseQRankSum=0.081;Dels=0.00;HRun=0;HaplotypeScore=0.4568;MQ=43.71;MQ0=2;MQRankSum=0.597;QD=7.07;ReadPosRankSum=-1.364;SB=12.04;EFF=DOWNSTREAM(MODIFIER||1753||180|VIT_11s0016g04460|protein_coding|CODING|VIT_11s0016g04460.t01||1),STOP_GAINED(HIGH|NONSENSE|tTg/tAg|L51*|412|VIT_11s0016g04470|protein_coding|CODING|VIT_11s0016g04470.t01|1|1)	0/0	0/1	VIT_11s0016g04470	ornithine decarboxylase	F:ornithine decarboxylase activity; P:putrescine biosynthetic process from ornithine; F:ornithine decarboxylase activator activity; P:arginine metabolic process; P:proline metabolic process	IPR000183 (PRINTS); IPR002433 (PRINTS); IPR009006 (G3DSA:2.40.37.GENE3D); IPR022643 (PFAM); IPR022644 (PFAM); IPR022653 (PROSITE); IPR022657 (PROSITE); G3DSA:3.20.20.10 (GENE3D), PTHR11482 (PANTHER), PTHR11482:SF29 (PANTHER), SSF51419 (SUPERFAMILY)	VIT_211s0016g04470	GSVIVT01015447001	Ornithine decarboxylase	vv10220Urea_cycle_and_metabolism_of_amino_groups	Metabolism.Primary metabolism.Amino acid metabolism.Arginine and proline metabolism.Urea cycle
chr11_3891474	chr11	3891474	T	A	AB=0.56;AC=4;AF=0.50;AN=8;BaseQRankSum=0.945;Dels=0.00;HRun=0;HaplotypeScore=0.4456;MQ=57.87;MQ0=0;MQRankSum=-0.265;QD=16.19;ReadPosRankSum=1.625;SB=-145.69;EFF=STOP_GAINED(HIGH|NONSENSE|Aga/Tga|R1477*|1477|VIT_11s0016g04590|protein_coding|CODING|VIT_11s0016g04590.t01|23|1),UPSTREAM(MODIFIER||463||789|VIT_11s0016g04580|protein_coding|CODING|VIT_11s0016g04580.t01||1)	1/1	0/0	VIT_11s0016g04590	pleiotropic drug resistance protein 1-like	P:lead ion transport; F:polyamine-transporting ATPase activity; C:integral component of membrane; F:organic phosphonate transmembrane-transporting ATPase activity; P:response to ozone; P:obsolete ATP catabolic process; C:plasma membrane; F:ATP binding; P:abscisic acid transport; P:polyamine transport; P:organic phosphonate transport; P:organophosphate ester transport	IPR003439 (PFAM); IPR003593 (SMART); IPR013525 (PFAM); IPR013581 (PFAM); IPR017871 (PROSITE); G3DSA:3.40.50.300 (GENE3D), PTHR19241 (PANTHER), PTHR19241:SF10 (PANTHER), seg (SEG), tmhmm (TMHMM), SSF52540 (SUPERFAMILY)	PDR12	GSVIVT01015461001	ABC transporter g family pleiotropic drug resistance 12 PDR12	vv52010ABC_transporters	Transport overview.Macromolecule transport.Multidrug transport.Multidrug ABC transport
chr11_3975902	chr11	3975902	A	T	AB=0.55;AC=4;AF=0.50;AN=8;BaseQRankSum=-1.129;Dels=0.00;HRun=0;HaplotypeScore=0.6569;MQ=56.35;MQ0=0;MQRankSum=-1.528;QD=15.26;ReadPosRankSum=0.908;SB=-57.86;EFF=DOWNSTREAM(MODIFIER||1355||662|VIT_11s0016g04660|protein_coding|CODING|VIT_11s0016g04660.t01||1),STOP_GAINED(HIGH|NONSENSE|tTg/tAg|L103*|153|VIT_11s0016g04670|protein_coding|CODING|VIT_11s0016g04670.t01|1|1),UPSTREAM(MODIFIER||4141||375|V…	1/1	0/0	VIT_11s0016g04670	--	-	seg (SEG)	VIT_211s0016g04670	GSVIVT01015469001	No hit	0	No hit
chr11_3976151	chr11	3976151	G	T	AB=0.61;AC=4;AF=0.50;AN=8;BaseQRankSum=-0.007;Dels=0.00;HRun=1;HaplotypeScore=0.6169;MQ=56.98;MQ0=0;MQRankSum=0.841;QD=13.96;ReadPosRankSum=-0.647;SB=-355.62;EFF=DOWNSTREAM(MODIFIER||1604||662|VIT_11s0016g04660|protein_coding|CODING|VIT_11s0016g04660.t01||1),STOP_GAINED(HIGH|NONSENSE|tCa/tAa|S20*|153|VIT_11s0016g04670|protein_coding|CODING|VIT_11s0016g04670.t01|1|1),UPSTREAM(MODIFIER||4390||375|V…	1/1	0/0	VIT_11s0016g04670	--	-	seg (SEG)	VIT_211s0016g04670	GSVIVT01015469001	No hit	0	No hit
chr11_3983902	chr11	3983902	A	T	AB=0.42;AC=4;AF=0.50;AN=8;BaseQRankSum=-0.512;Dels=0.00;HRun=1;HaplotypeScore=2.9318;MQ=54.75;MQ0=0;MQRankSum=0.223;QD=17.89;ReadPosRankSum=0.696;SB=-221.13;EFF=STOP_LOST(HIGH|MISSENSE|tAg/tTg|*58L|57|VIT_11s0016g04680|protein_coding|CODING|VIT_11s0016g04680.t01|1|1),UPSTREAM(MODIFIER||4833||617|VIT_11s0016g04700|protein_coding|CODING|VIT_11s0016g04700.t01||1),UPSTREAM(MODIFIER||82||317|VIT_11s00…	1/1	0/0	VIT_11s0016g04680						Glyceraldehyde-3-phosphate dehydrogenase GAPC1,cytosolic	vv10010Glycolysis	Metabolism.Primary metabolism.Carbohydrate metabolism.Glycolysis Gluconeogenesis
chr11_4072160	chr11	4072160	C	A	AB=0.36;AC=1;AF=0.13;AN=8;BaseQRankSum=2.150;Dels=0.00;HRun=0;HaplotypeScore=3.9664;MQ=52.37;MQ0=0;MQRankSum=1.769;QD=16.77;ReadPosRankSum=1.579;SB=-69.75;EFF=STOP_GAINED(HIGH|NONSENSE|tgC/tgA|C22*|121|VIT_11s0016g04760|protein_coding|CODING|VIT_11s0016g04760.t01|1|1)	0/0	0/1	VIT_11s0016g04760						Glyceraldehyde-3-phosphate dehydrogenase GAPC1,cytosolic	vv10010Glycolysis	Metabolism.Primary metabolism.Carbohydrate metabolism.Glycolysis Gluconeogenesis
chr11_4637375	chr11	4637375	G	A	AB=0.54;AC=2;AF=0.25;AN=8;BaseQRankSum=1.588;Dels=0.00;HRun=0;HaplotypeScore=0.0000;MQ=33.30;MQ0=9;MQRankSum=0.741;QD=5.77;ReadPosRankSum=1.482;SB=-36.93;EFF=STOP_GAINED(HIGH|NONSENSE|Caa/Taa|Q122*|219|VIT_11s0016g05310|protein_coding|CODING|VIT_11s0016g05310.t01|5|1),UPSTREAM(MODIFIER||2159||197|VIT_11s0016g05300|protein_coding|CODING|VIT_11s0016g05300.t01||1)	0/1	0/0	VIT_11s0016g05310	peroxidase 25-like	F:metal ion binding; P:response to oxidative stress; C:cytoplasmic membrane-bounded vesicle; F:heme binding; F:peroxidase activity; P:oxidation-reduction process; P:obsolete peroxidase reaction	IPR002016 (PRINTS); IPR010255 (SUPERFAMILY); IPR019793 (PROSITE); G3DSA:1.10.420.10 (GENE3D), PTHR31235 (PANTHER), seg (SEG)	VIT_211s0016g05310	GSVIVT01015536001	Peroxidase	vv10360Phenylalanine_metabolism vv10680Methane_metabolism	Metabolism.Primary metabolism.Amino acid metabolism.Aromatic amino acid metabolism.Phenylalanine metabolism.Phenylalanine biosynthesis
chr11_4647013	chr11	4647013	T	A	AB=0.58;AC=2;AF=0.33;AN=6;BaseQRankSum=-0.065;Dels=0.00;HRun=0;HaplotypeScore=2.2329;MQ=25.89;MQ0=3;MQRankSum=2.517;QD=7.53;ReadPosRankSum=-0.968;SB=-44.19;EFF=STOP_GAINED(HIGH|NONSENSE|Aag/Tag|K53*|219|VIT_11s0016g05310|protein_coding|CODING|VIT_11s0016g05310.t01|3|1)	0/0	0/1	VIT_11s0016g05310	peroxidase 25-like	F:metal ion binding; P:response to oxidative stress; C:cytoplasmic membrane-bounded vesicle; F:heme binding; F:peroxidase activity; P:oxidation-reduction process; P:obsolete peroxidase reaction	IPR002016 (PRINTS); IPR010255 (SUPERFAMILY); IPR019793 (PROSITE); G3DSA:1.10.420.10 (GENE3D), PTHR31235 (PANTHER), seg (SEG)	VIT_211s0016g05310	GSVIVT01015536001	Peroxidase	vv10360Phenylalanine_metabolism vv10680Methane_metabolism	Metabolism.Primary metabolism.Amino acid metabolism.Aromatic amino acid metabolism.Phenylalanine metabolism.Phenylalanine biosynthesis
chr11_5375957	chr11	5375957	C	T	AB=0.39;AC=4;AF=0.50;AN=8;BaseQRankSum=0.653;Dels=0.00;HRun=0;HaplotypeScore=2.5772;MQ=49.89;MQ0=2;MQRankSum=3.376;QD=22.44;ReadPosRankSum=1.539;SB=-366.82;EFF=STOP_GAINED(HIGH|NONSENSE|Caa/Taa|Q5*|108|VIT_11s0016g05850|protein_coding|CODING|VIT_11s0016g05850.t01|1|1)	0/0	0/1	VIT_11s0016g05850	vesicle-associated membrane	C:vacuolar membrane; P:membrane fusion; P:regulation of plant-type hypersensitive response; P:intermembrane transport; P:calcium ion transport; P:response to salt stress; P:stomatal movement; P:protein targeting to membrane; C:integral component of membrane; C:Golgi apparatus; P:Golgi organization; P:Golgi vesicle transport; P:polyamine catabolic process; P:cellular modified amino acid biosynthet…	IPR010908 (G3DSA:3.30.450.GENE3D); IPR011012 (SUPERFAMILY); PTHR21136 (PANTHER), PTHR21136:SF8 (PANTHER)	VAMP711	GSVIVT01015598001	Vesicle-associated membrane protein 7C	vv24130SNARE_interactions_in_vesicular_transport vv50101Channels_and_pores	Cellular process.Cellular transport.Protein trafficking.Vesicle-mediated trafficking.SNARE interactions in vesicular transport
chr11_5375967	chr11	5375967	C	G	AB=0.67;AC=7;AF=0.88;AN=8;BaseQRankSum=-0.590;Dels=0.00;HRun=0;HaplotypeScore=1.6806;MQ=47.87;MQ0=2;MQRankSum=-1.770;QD=26.74;ReadPosRankSum=0.197;SB=-561.82;EFF=STOP_GAINED(HIGH|NONSENSE|tCa/tGa|S8*|108|VIT_11s0016g05850|protein_coding|CODING|VIT_11s0016g05850.t01|1|1)	0/1	1/1	VIT_11s0016g05850	vesicle-associated membrane	C:vacuolar membrane; P:membrane fusion; P:regulation of plant-type hypersensitive response; P:intermembrane transport; P:calcium ion transport; P:response to salt stress; P:stomatal movement; P:protein targeting to membrane; C:integral component of membrane; C:Golgi apparatus; P:Golgi organization; P:Golgi vesicle transport; P:polyamine catabolic process; P:cellular modified amino acid biosynthet…	IPR010908 (G3DSA:3.30.450.GENE3D); IPR011012 (SUPERFAMILY); PTHR21136 (PANTHER), PTHR21136:SF8 (PANTHER)	VAMP711	GSVIVT01015598001	Vesicle-associated membrane protein 7C	vv24130SNARE_interactions_in_vesicular_transport vv50101Channels_and_pores	Cellular process.Cellular transport.Protein trafficking.Vesicle-mediated trafficking.SNARE interactions in vesicular transport
chr11_5621352	chr11	5621352	T	C	AB=0.62;AC=2;AF=0.25;AN=8;BaseQRankSum=-0.769;Dels=0.00;HRun=0;HaplotypeScore=3.6602;MQ=45.63;MQ0=0;MQRankSum=-1.604;QD=2.49;ReadPosRankSum=0.066;SB=-11.44;EFF=SYNONYMOUS_STOP(LOW|SILENT|tAa/tGa|*156|155|VIT_11s0118g00090|protein_coding|CODING|VIT_11s0118g00090.t01|2|1),UPSTREAM(MODIFIER||2709||762|VIT_11s0118g00080|protein_coding|CODING|VIT_11s0118g00080.t01||1)	0/1	0/0	VIT_11s0118g00090						Glyceraldehyde-3-phosphate dehydrogenase GAPC1,cytosolic	vv10010Glycolysis	Metabolism.Primary metabolism.Carbohydrate metabolism.Glycolysis Gluconeogenesis
chr11_5689798	chr11	5689798	A	T	AB=0.71;AC=5;AF=0.63;AN=8;BaseQRankSum=-1.870;Dels=0.00;HRun=0;HaplotypeScore=0.1835;MQ=22.50;MQ0=7;MQRankSum=0.668;QD=4.29;ReadPosRankSum=0.601;SB=-52.35;EFF=DOWNSTREAM(MODIFIER||4486||44|VIT_11s0118g00130|protein_coding|CODING|VIT_11s0118g00130.t01||1),STOP_GAINED(HIGH|NONSENSE|Aga/Tga|R61*|89|VIT_11s0118g00140|protein_coding|CODING|VIT_11s0118g00140.t01|1|1)	0/0	1/1	VIT_11s0118g00140	disease resistance protein rga3-like	P:defense response; F:ADP binding	SSF52058 (SUPERFAMILY)	VIT_211s0118g00140	GSVIVT01012817001	No hit	0	No hit
chr11_6018471	chr11	6018471	A	T	AB=0.45;AC=3;AF=0.38;AN=8;BaseQRankSum=-1.480;Dels=0.00;HRun=0;HaplotypeScore=0.4568;MQ=54.27;MQ0=0;MQRankSum=-0.655;QD=13.78;ReadPosRankSum=0.510;SB=-90.51;EFF=DOWNSTREAM(MODIFIER||1692||764|VPP2|protein_coding|CODING|VIT_11s0118g00350.t01||1),STOP_GAINED(HIGH|NONSENSE|tTg/tAg|L207*|398|VIT_11s0118g00360|protein_coding|CODING|VIT_11s0118g00360.t01|3|1)	0/0	0/1	VIT_11s0118g00360	protein srg1	P:nucleotide biosynthetic process; P:nitrate transport; F:oxidoreductase activity, acting on paired donors, with incorporation or reduction of molecular oxygen, 2-oxoglutarate as one donor, and incorporation of one atom each of oxygen into both donors; F:oxidoreductase activity, acting on single donors with incorporation of molecular oxygen, incorporation of two atoms of oxygen; P:response to nit…	IPR005123 (PFAM); IPR026992 (PFAM); G3DSA:2.60.120.330 (GENE3D), PTHR10209 (PANTHER), PTHR10209:SF55 (PANTHER), SSF51197 (SUPERFAMILY)	VIT_211s0118g00360	GSVIVT01012842001	Leucoanthocyanidin dioxygenase	vv10941Flavonoid_biosynthesis	Metabolism.Secondary metabolism.Phenylpropanoid metabolism.Flavonoid metabolism.Flavonoid biosynthesis.Anthocyanin biosynthesis
chr11_6039594	chr11	6039594	G	A	AB=0.56;AC=2;AF=0.25;AN=8;BaseQRankSum=1.295;Dels=0.00;HRun=1;HaplotypeScore=0.2489;MQ=47.19;MQ0=0;MQRankSum=-1.505;QD=10.16;ReadPosRankSum=0.945;SB=-67.29;EFF=STOP_GAINED(HIGH|NONSENSE|Cag/Tag|Q278*|322|VIT_11s0118g00370|protein_coding|CODING|VIT_11s0118g00370.t01|3|1)	0/0	0/1	VIT_11s0118g00370	protein srg1	F:flavonol synthase activity; P:flavonol biosynthetic process; P:oxidation-reduction process	IPR005123 (PFAM); IPR026992 (PFAM); G3DSA:2.60.120.330 (GENE3D), PTHR10209 (PANTHER), PTHR10209:SF55 (PANTHER), seg (SEG), SSF51197 (SUPERFAMILY)	VIT_211s0118g00370	GSVIVT01012845001	Oxidoreductase, 2OG-Fe(II) oxygenase	0	Metabolism.Cellular metabolism.Oxidation reduction.2OG-Fe(II) oxygenase superfamily
chr11_6040515	chr11	6040515	G	A	AB=0.54;AC=5;AF=0.63;AN=8;BaseQRankSum=0.000;Dels=0.00;HRun=0;HaplotypeScore=0.4682;MQ=60.00;MQ0=0;MQRankSum=-0.230;QD=13.27;ReadPosRankSum=-2.165;SB=-186.67;EFF=STOP_GAINED(HIGH|NONSENSE|Cag/Tag|Q75*|322|VIT_11s0118g00370|protein_coding|CODING|VIT_11s0118g00370.t01|1|1)	1/1	0/1	VIT_11s0118g00370	protein srg1	F:flavonol synthase activity; P:flavonol biosynthetic process; P:oxidation-reduction process	IPR005123 (PFAM); IPR026992 (PFAM); G3DSA:2.60.120.330 (GENE3D), PTHR10209 (PANTHER), PTHR10209:SF55 (PANTHER), seg (SEG), SSF51197 (SUPERFAMILY)	VIT_211s0118g00370	GSVIVT01012845001	Oxidoreductase, 2OG-Fe(II) oxygenase	0	Metabolism.Cellular metabolism.Oxidation reduction.2OG-Fe(II) oxygenase superfamily
chr11_6173932	chr11	6173932	G	A	AC=2;AF=0.25;AN=8;BaseQRankSum=0.713;Dels=0.00;HRun=0;HaplotypeScore=0.0000;MQ=43.45;MQ0=0;MQRankSum=-0.917;QD=25.96;ReadPosRankSum=-0.917;SB=-63.26;EFF=STOP_GAINED(HIGH|NONSENSE|Cag/Tag|Q2*|33|VIT_11s0118g00430|protein_coding|CODING|VIT_11s0118g00430.t01|1|1),UPSTREAM(MODIFIER||105||225|VIT_11s0118g00440|protein_coding|CODING|VIT_11s0118g00440.t01||1)	1/1	0/0	VIT_11s0118g00430						Glyceraldehyde-3-phosphate dehydrogenase GAPC1,cytosolic	vv10010Glycolysis	Metabolism.Primary metabolism.Carbohydrate metabolism.Glycolysis Gluconeogenesis
chr11_6174637	chr11	6174637	C	T	AB=0.33;AC=3;AF=0.38;AN=8;BaseQRankSum=-1.694;Dels=0.00;HRun=0;HaplotypeScore=0.9078;MQ=57.11;MQ0=0;MQRankSum=1.787;QD=26.12;ReadPosRankSum=1.787;SB=-106.67;EFF=SPLICE_SITE_REGION(LOW||||225|VIT_11s0118g00440|protein_coding|CODING|VIT_11s0118g00440.t01|1|1),STOP_GAINED(HIGH|NONSENSE|Caa/Taa|Q201*|225|VIT_11s0118g00440|protein_coding|CODING|VIT_11s0118g00440.t01|1|1),UPSTREAM(MODIFIER||601||33|VIT…	0/0	0/1	VIT_11s0118g00440	protein	P:phosphate-containing compound metabolic process	IPR023577 (G3DSA:2.40.320.GENE3D); seg (SEG)	VIT_211s0118g00440	GSVIVT01012853001	Adenylate cyclase	vv10230Purine_metabolism	Metabolism.Primary metabolism.Nucleobase, nucleoside, nucleotide, nucleic acid metabolism.Nucleotide metabolism.Purine metabolism
chr11_6491349	chr11	6491349	G	A	AB=0.62;AC=2;AF=0.25;AN=8;BaseQRankSum=1.711;Dels=0.00;HRun=0;HaplotypeScore=0.4339;MQ=51.45;MQ0=2;MQRankSum=-2.922;QD=3.81;ReadPosRankSum=1.286;SB=-15.37;EFF=STOP_GAINED(HIGH|NONSENSE|Cga/Tga|R841*|988|VIT_11s0118g00720|protein_coding|CODING|VIT_11s0118g00720.t01|7|1),UPSTREAM(MODIFIER||3989||490|VIT_11s0118g00710|protein_coding|CODING|VIT_11s0118g00710.t01||1)	0/1	0/0	VIT_11s0118g00720	u5 small nuclear ribonucleoprotein component	P:embryo development ending in seed dormancy; C:nuclear speck; F:translation elongation factor activity; P:regulation of embryo sac egg cell differentiation; F:GTP binding; C:cell wall; P:obsolete GTP catabolic process; C:nucleolus; C:cytosol; C:plasmodesma; F:GTPase activity; C:plasma membrane; C:ribosome; P:regulation of translational elongation	IPR000640 (G3DSA:3.30.70.GENE3D); IPR000795 (PRINTS); IPR004161 (PFAM); IPR005225 (TIGRFAMs); IPR005517 (PFAM); IPR009000 (SUPERFAMILY); IPR009022 (SUPERFAMILY); IPR014721 (G3DSA:3.30.230.GENE3D); IPR020568 (SUPERFAMILY); G3DSA:2.40.30.10 (GENE3D), G3DSA:3.30.70.870 (GENE3D), G3DSA:3.40.50.300 (GENE3D), G3DSA:3.90.1430.10 (GENE3D), PTHR23115 (PANTHER), PTHR23115:SF5 (PANTHER), seg (SEG), SSF52540…	MEE5	GSVIVT01012881001	U5 small nuclear ribonucleoprotein component	vv23040Spliceosome	Metabolism.Primary metabolism.Nucleobase, nucleoside, nucleotide, nucleic acid metabolism.Nucleic acid metabolism.RNA metabolism.RNA processing.mRNA processing.mRNA splicing
chr11_6492483	chr11	6492483	A	T	AB=0.48;AC=3;AF=0.38;AN=8;BaseQRankSum=-0.160;Dels=0.00;HRun=1;HaplotypeScore=0.4723;MQ=47.94;MQ0=0;MQRankSum=-3.185;QD=11.93;ReadPosRankSum=-0.443;SB=-251.14;EFF=STOP_GAINED(HIGH|NONSENSE|taT/taA|Y651*|988|VIT_11s0118g00720|protein_coding|CODING|VIT_11s0118g00720.t01|3|1)	0/1	0/0	VIT_11s0118g00720	u5 small nuclear ribonucleoprotein component	P:embryo development ending in seed dormancy; C:nuclear speck; F:translation elongation factor activity; P:regulation of embryo sac egg cell differentiation; F:GTP binding; C:cell wall; P:obsolete GTP catabolic process; C:nucleolus; C:cytosol; C:plasmodesma; F:GTPase activity; C:plasma membrane; C:ribosome; P:regulation of translational elongation	IPR000640 (G3DSA:3.30.70.GENE3D); IPR000795 (PRINTS); IPR004161 (PFAM); IPR005225 (TIGRFAMs); IPR005517 (PFAM); IPR009000 (SUPERFAMILY); IPR009022 (SUPERFAMILY); IPR014721 (G3DSA:3.30.230.GENE3D); IPR020568 (SUPERFAMILY); G3DSA:2.40.30.10 (GENE3D), G3DSA:3.30.70.870 (GENE3D), G3DSA:3.40.50.300 (GENE3D), G3DSA:3.90.1430.10 (GENE3D), PTHR23115 (PANTHER), PTHR23115:SF5 (PANTHER), seg (SEG), SSF52540…	MEE5	GSVIVT01012881001	U5 small nuclear ribonucleoprotein component	vv23040Spliceosome	Metabolism.Primary metabolism.Nucleobase, nucleoside, nucleotide, nucleic acid metabolism.Nucleic acid metabolism.RNA metabolism.RNA processing.mRNA processing.mRNA splicing
chr11_6492857	chr11	6492857	C	A	AB=0.77;AC=3;AF=0.38;AN=8;BaseQRankSum=0.802;Dels=0.00;HRun=0;HaplotypeScore=0.2447;MQ=51.63;MQ0=0;MQRankSum=-4.043;QD=1.44;ReadPosRankSum=0.225;SB=33.22;EFF=STOP_GAINED(HIGH|NONSENSE|Gaa/Taa|E527*|988|VIT_11s0118g00720|protein_coding|CODING|VIT_11s0118g00720.t01|3|1)	0/1	0/0	VIT_11s0118g00720	u5 small nuclear ribonucleoprotein component	P:embryo development ending in seed dormancy; C:nuclear speck; F:translation elongation factor activity; P:regulation of embryo sac egg cell differentiation; F:GTP binding; C:cell wall; P:obsolete GTP catabolic process; C:nucleolus; C:cytosol; C:plasmodesma; F:GTPase activity; C:plasma membrane; C:ribosome; P:regulation of translational elongation	IPR000640 (G3DSA:3.30.70.GENE3D); IPR000795 (PRINTS); IPR004161 (PFAM); IPR005225 (TIGRFAMs); IPR005517 (PFAM); IPR009000 (SUPERFAMILY); IPR009022 (SUPERFAMILY); IPR014721 (G3DSA:3.30.230.GENE3D); IPR020568 (SUPERFAMILY); G3DSA:2.40.30.10 (GENE3D), G3DSA:3.30.70.870 (GENE3D), G3DSA:3.40.50.300 (GENE3D), G3DSA:3.90.1430.10 (GENE3D), PTHR23115 (PANTHER), PTHR23115:SF5 (PANTHER), seg (SEG), SSF52540…	MEE5	GSVIVT01012881001	U5 small nuclear ribonucleoprotein component	vv23040Spliceosome	Metabolism.Primary metabolism.Nucleobase, nucleoside, nucleotide, nucleic acid metabolism.Nucleic acid metabolism.RNA metabolism.RNA processing.mRNA processing.mRNA splicing
chr11_6504072	chr11	6504072	G	A	AB=0.67;AC=2;AF=0.25;AN=8;BaseQRankSum=-1.874;Dels=0.00;HRun=0;HaplotypeScore=1.4960;MQ=46.68;MQ0=0;MQRankSum=-2.551;QD=5.06;ReadPosRankSum=-0.655;SB=-79.95;EFF=DOWNSTREAM(MODIFIER||1541||84|VIT_11s0118g00730|protein_coding|CODING|VIT_11s0118g00730.t01||1),STOP_GAINED(HIGH|NONSENSE|tGg/tAg|W106*|121|VIT_11s0118g00740|protein_coding|CODING|VIT_11s0118g00740.t01|1|1)	0/1	0/0	VIT_11s0118g00740	probable lrr receptor-like serine threonine-protein kinase at1g53430-like	C:plasma membrane; P:protein phosphorylation; F:ATP binding; F:protein serine/threonine kinase activity; P:serine family amino acid metabolic process	seg (SEG)	VIT_211s0118g00740	GSVIVT01012883001	Leucine-rich repeat family protein	0	Diverse functions.Gene family with diverse functions.NBS-LRR superfamily
chr11_7256647	chr11	7256647	C	T	AB=0.00;AC=3;AF=0.38;AN=8;BaseQRankSum=1.661;Dels=0.00;HRun=0;HaplotypeScore=0.0000;MQ=50.13;MQ0=0;MQRankSum=-2.387;QD=23.47;ReadPosRankSum=-3.218;SB=-57.94;EFF=STOP_GAINED(HIGH|NONSENSE|Cga/Tga|R15*|65|VIT_11s0149g00360|protein_coding|CODING|VIT_11s0149g00360.t01|1|1)	0/1	0/0	VIT_11s0149g00360	uncharacterized protein	P:pentose-phosphate shunt; P:photosystem II assembly; P:isopentenyl diphosphate biosynthetic process, methylerythritol 4-phosphate pathway; C:chloroplast inner membrane; P:chlorophyll biosynthetic process; C:chloroplast thylakoid; P:rRNA processing; P:thylakoid membrane organization; C:mitochondrion	IPR025067 (PFAM)	VIT_211s0149g00360	GSVIVT01001070001	No hit	0	No hit
chr11_7656976	chr11	7656976	G	A	AB=0.72;AC=3;AF=0.38;AN=8;BaseQRankSum=0.896;Dels=0.00;HRun=2;HaplotypeScore=1.1834;MQ=52.04;MQ0=0;MQRankSum=-3.502;QD=3.22;ReadPosRankSum=1.485;SB=-83.09;EFF=STOP_GAINED(HIGH|NONSENSE|Caa/Taa|Q416*|504|VIT_11s0037g00040|protein_coding|CODING|VIT_11s0037g00040.t01|7|1)	0/0	0/1	VIT_11s0037g00040	transcription factor bhlh66	P:regulation of transcription, DNA-templated; P:root hair cell development; F:protein dimerization activity	IPR011598 (G3DSA:4.10.280.GENE3D); PTHR16223 (PANTHER), PTHR16223:SF1 (PANTHER), seg (SEG)	LRL1_VIT_211s0037g00040	GSVIVT01023585001	Basic helix-loop-helix (bHLH) family	vv60011BHLH	Regulation overview.Regulation of gene expression.Regulation of transcription.Transcription factor.bHLH family transcription factor
chr11_7737978	chr11	7737978	G	A	AB=0.70;AC=1;AF=0.13;AN=8;BaseQRankSum=1.214;Dels=0.00;HRun=0;HaplotypeScore=5.7098;MQ=50.70;MQ0=1;MQRankSum=-4.506;QD=6.02;ReadPosRankSum=-0.182;SB=-79.06;EFF=STOP_GAINED(HIGH|NONSENSE|Cga/Tga|R41*|139|VIT_11s0037g00080|protein_coding|CODING|VIT_11s0037g00080.t01|2|1),UPSTREAM(MODIFIER||4979||378|VIT_11s0037g00090|protein_coding|CODING|VIT_11s0037g00090.t01||1)	0/0	0/1	VIT_11s0037g00080	protein	P:response to cadmium ion; F:structural constituent of ribosome; C:cytosolic small ribosomal subunit; C:nucleus; P:translation; P:response to salt stress; P:ribosome biogenesis	IPR000530 (PRINTS); IPR004038 (PFAM); G3DSA:3.30.1330.30 (GENE3D), SSF55315 (SUPERFAMILY)	VIT_211s0037g00080	GSVIVT01023591001	Ribosomal protein S12 (RPS12C) 40S	vv23010Ribosome	Metabolism.Primary metabolism.Protein metabolism and modification.Protein synthesis.Ribosome
chr11_8482649	chr11	8482649	C	A	AB=0.64;AC=4;AF=0.50;AN=8;BaseQRankSum=1.467;Dels=0.00;HRun=0;HaplotypeScore=10.1222;MQ=48.05;MQ0=0;MQRankSum=-3.672;QD=4.58;ReadPosRankSum=-1.113;SB=-94.87;EFF=STOP_GAINED(HIGH|NONSENSE|tCg/tAg|S165*|457|VIT_11s0037g00580|protein_coding|CODING|VIT_11s0037g00580.t01|2|1)	0/1	0/0	VIT_11s0037g00580	hydroxycinnamoyl-coenzyme a shikimate quinate hydroxycinnamoyltransferase-like	F:spermidine:sinapoyl CoA N-acyltransferase activity; F:spermidine:caffeoyl CoA N-acyltransferase activity; F:spermidine:coumaroyl CoA N-acyltransferase activity; F:spermidine:feruloyl CoA N-acyltransferase activity; P:spermidine hydroxycinnamate conjugate biosynthetic process; P:pollen exine formation; F:anthranilate N-benzoyltransferase activity	IPR003480 (PFAM); IPR023213 (G3DSA:3.30.559.GENE3D); coil (COIL), PTHR31642 (PANTHER), PTHR31642:SF0 (PANTHER)	SHT	GSVIVT01023651001	Anthranilate N-hydroxycinnamoyl/benzoyltransferase	vv10400Phenylalanine_tyrosine_and_tryptophan_biosynthesis	Metabolism.Primary metabolism.Amino acid metabolism.Aromatic amino acid metabolism.Aromatic amino acid biosynthesis
chr11_8483035	chr11	8483035	G	T	AB=0.81;AC=3;AF=0.38;AN=8;BaseQRankSum=0.946;Dels=0.00;HRun=0;HaplotypeScore=5.2150;MQ=24.47;MQ0=54;MQRankSum=0.530;QD=0.78;ReadPosRankSum=1.173;SB=23.16;EFF=STOP_GAINED(HIGH|NONSENSE|Gag/Tag|E294*|457|VIT_11s0037g00580|protein_coding|CODING|VIT_11s0037g00580.t01|2|1)	0/1	0/0	VIT_11s0037g00580	hydroxycinnamoyl-coenzyme a shikimate quinate hydroxycinnamoyltransferase-like	F:spermidine:sinapoyl CoA N-acyltransferase activity; F:spermidine:caffeoyl CoA N-acyltransferase activity; F:spermidine:coumaroyl CoA N-acyltransferase activity; F:spermidine:feruloyl CoA N-acyltransferase activity; P:spermidine hydroxycinnamate conjugate biosynthetic process; P:pollen exine formation; F:anthranilate N-benzoyltransferase activity	IPR003480 (PFAM); IPR023213 (G3DSA:3.30.559.GENE3D); coil (COIL), PTHR31642 (PANTHER), PTHR31642:SF0 (PANTHER)	SHT	GSVIVT01023651001	Anthranilate N-hydroxycinnamoyl/benzoyltransferase	vv10400Phenylalanine_tyrosine_and_tryptophan_biosynthesis	Metabolism.Primary metabolism.Amino acid metabolism.Aromatic amino acid metabolism.Aromatic amino acid biosynthesis
chr11_9389704	chr11	9389704	C	T	AB=0.65;AC=2;AF=0.25;AN=8;BaseQRankSum=1.220;Dels=0.00;HRun=1;HaplotypeScore=0.6477;MQ=58.69;MQ0=0;MQRankSum=-0.597;QD=9.48;ReadPosRankSum=0.846;SB=-181.00;EFF=SYNONYMOUS_STOP(LOW|SILENT|taG/taA|*358|357|VIT_11s0037g00820|protein_coding|CODING|VIT_11s0037g00820.t01|5|1)	0/0	0/1	VIT_11s0037g00820	nucleoporin nup43	P:DNA-dependent DNA replication; F:protein binding; C:nuclear envelope; C:chloroplast	IPR015943 (G3DSA:2.130.10.GENE3D); IPR017986 (SUPERFAMILY); PTHR22652 (PANTHER), PTHR22652:SF0 (PANTHER), seg (SEG)	VIT_211s0037g00820	GSVIVT01023690001	WD-40 repeat protein family	0	Unknown
chr11_9393672	chr11	9393672	T	A	AB=0.53;AC=2;AF=0.25;AN=8;BaseQRankSum=-0.859;Dels=0.00;HRun=1;HaplotypeScore=0.6240;MQ=53.09;MQ0=0;MQRankSum=0.439;QD=9.36;ReadPosRankSum=0.401;SB=-136.95;EFF=STOP_GAINED(HIGH|NONSENSE|Aga/Tga|R163*|357|VIT_11s0037g00820|protein_coding|CODING|VIT_11s0037g00820.t01|1|1)	0/0	0/1	VIT_11s0037g00820	nucleoporin nup43	P:DNA-dependent DNA replication; F:protein binding; C:nuclear envelope; C:chloroplast	IPR015943 (G3DSA:2.130.10.GENE3D); IPR017986 (SUPERFAMILY); PTHR22652 (PANTHER), PTHR22652:SF0 (PANTHER), seg (SEG)	VIT_211s0037g00820	GSVIVT01023690001	WD-40 repeat protein family	0	Unknown
chr11_10231890	chr11	10231890	A	T	AB=0.69;AC=1;AF=0.13;AN=8;BaseQRankSum=0.478;Dels=0.00;HRun=0;HaplotypeScore=0.9244;MQ=50.83;MQ0=2;MQRankSum=-3.945;QD=2.73;ReadPosRankSum=0.642;SB=21.11;EFF=STOP_GAINED(HIGH|NONSENSE|Aaa/Taa|K94*|98|VIT_11s0037g01140|protein_coding|CODING|VIT_11s0037g01140.t01|1|1)	0/0	0/1	VIT_11s0037g01140	--	-	tmhmm (TMHMM)	VIT_211s0037g01140	GSVIVT01023730001	No hit	0	No hit
chr11_10239275	chr11	10239275	C	A	AB=0.80;AC=3;AF=0.38;AN=8;BaseQRankSum=-0.658;Dels=0.00;HRun=0;HaplotypeScore=0.3526;MQ=57.28;MQ0=0;MQRankSum=0.282;QD=25.59;ReadPosRankSum=-2.021;SB=-225.78;EFF=DOWNSTREAM(MODIFIER||1541||77|VIT_11s0037g01160|protein_coding|CODING|VIT_11s0037g01160.t01||1),STOP_GAINED(HIGH|NONSENSE|Gaa/Taa|E260*|268|VIT_11s0037g01150|protein_coding|CODING|VIT_11s0037g01150.t01|5|1)	0/1	0/0	VIT_11s0037g01150	protein	C:membrane; C:cytoplasmic membrane-bounded vesicle	IPR000620 (PFAM); PTHR31218 (PANTHER), tmhmm (TMHMM), SSF103481 (SUPERFAMILY)	VIT_211s0037g01150	GSVIVT01023731001	Nodulin MtN21 family	vv50122Porters_cat_7_to_17	Transport overview.Electrochemical Potential-driven Transporters.Porters.Drug/Metabolite Transporter.Plant Drug/Metabolite Exporter
chr11_10437392	chr11	10437392	G	A	AB=0.70;AC=1;AF=0.13;AN=8;BaseQRankSum=-0.157;Dels=0.00;HRun=1;HaplotypeScore=0.2367;MQ=58.41;MQ0=0;MQRankSum=1.256;QD=5.09;ReadPosRankSum=0.000;SB=-0.00;EFF=STOP_GAINED(HIGH|NONSENSE|tgG/tgA|W116*|130|VIT_11s0037g01220|protein_coding|CODING|VIT_11s0037g01220.t01|3|1)	0/0	0/1	VIT_11s0037g01220						Glyceraldehyde-3-phosphate dehydrogenase GAPC1,cytosolic	vv10010Glycolysis	Metabolism.Primary metabolism.Carbohydrate metabolism.Glycolysis Gluconeogenesis
chr11_10653722	chr11	10653722	T	A	AB=0.69;AC=2;AF=0.25;AN=8;BaseQRankSum=0.383;Dels=0.00;HRun=0;HaplotypeScore=0.2493;MQ=55.66;MQ0=0;MQRankSum=-2.092;QD=3.49;ReadPosRankSum=-0.737;SB=-4.10;EFF=STOP_GAINED(HIGH|NONSENSE|tgT/tgA|C45*|117|VIT_11s0037g01310|protein_coding|CODING|VIT_11s0037g01310.t01|2|1),UPSTREAM(MODIFIER||464||53|VIT_11s0037g01300|protein_coding|CODING|VIT_11s0037g01300.t01||1)	0/1	0/0	VIT_11s0037g01310	transcription factor bhlh93-like	F:protein dimerization activity	-	bHLH093	GSVIVT01023755001	Basic helix-loop-helix (bHLH) family	vv60011BHLH	Regulation overview.Regulation of gene expression.Regulation of transcription.Transcription factor.bHLH family transcription factor
chr11_10805976	chr11	10805976	C	T	AB=0.33;AC=3;AF=0.38;AN=8;BaseQRankSum=-2.393;Dels=0.00;HRun=0;HaplotypeScore=0.2395;MQ=54.92;MQ0=0;MQRankSum=-1.546;QD=19.98;ReadPosRankSum=1.583;SB=-114.12;EFF=STOP_GAINED(HIGH|NONSENSE|tGg/tAg|W28*|351|VIT_11s0037g01350|protein_coding|CODING|VIT_11s0037g01350.t01|1|1)	0/1	0/0	VIT_11s0037g01350	PREDICTED: uncharacterized protein LOC100854873	-	IPR020683 (PROFILE); IPR026961 (PFAM); tmhmm (TMHMM)	VIT_211s0037g01350	GSVIVT01023767001	Ankyrin	0	Diverse functions.Gene family with diverse functions.Ankyrin domain family
chr11_10879651	chr11	10879651	T	G	AB=0.50;AC=3;AF=0.50;AN=6;BaseQRankSum=-0.387;Dels=0.00;HRun=0;HaplotypeScore=0.0000;MQ=60.00;MQ0=0;MQRankSum=-1.936;QD=12.87;ReadPosRankSum=-1.936;SB=-0.01;EFF=STOP_LOST(HIGH|MISSENSE|tAg/tCg|*287S|286|VIT_11s0037g01370|protein_coding|CODING|VIT_11s0037g01370.t01|4|1)	0/0	0/1	VIT_11s0037g01370	--	-	IPR020683 (G3DSA:1.25.40.GENE3D); IPR026961 (PFAM); seg (SEG), tmhmm (TMHMM)	VIT_211s0037g01370	GSVIVT01023771001	Ankyrin	0	Diverse functions.Gene family with diverse functions.Ankyrin domain family
chr11_10913791	chr11	10913791	C	T	AB=0.62;AC=2;AF=0.33;AN=6;BaseQRankSum=1.672;Dels=0.00;HRun=0;HaplotypeScore=1.5193;MQ=27.09;MQ0=13;MQRankSum=-0.351;QD=7.72;ReadPosRankSum=-0.434;SB=-47.31;EFF=STOP_GAINED(HIGH|NONSENSE|Cag/Tag|Q23*|25|VIT_11s0037g01380|protein_coding|CODING|VIT_11s0037g01380.t01|1|1),UPSTREAM(MODIFIER||180||128|VIT_11s0037g01390|protein_coding|CODING|VIT_11s0037g01390.t01||1)	0/0	0/1	VIT_11s0037g01380						Glyceraldehyde-3-phosphate dehydrogenase GAPC1,cytosolic	vv10010Glycolysis	Metabolism.Primary metabolism.Carbohydrate metabolism.Glycolysis Gluconeogenesis
chr11_13073796	chr11	13073796	C	T	AB=0.56;AC=1;AF=0.13;AN=8;BaseQRankSum=0.900;Dels=0.00;HRun=0;HaplotypeScore=0.3898;MQ=57.83;MQ0=0;MQRankSum=0.038;QD=10.57;ReadPosRankSum=0.013;SB=-64.80;EFF=STOP_GAINED(HIGH|NONSENSE|Caa/Taa|Q136*|136|VIT_11s0065g00020|protein_coding|CODING|VIT_11s0065g00020.t01|1|1)	0/0	0/1	VIT_11s0065g00020	pentatricopeptide repeat-containing	P:transmembrane transport; P:oxidation-reduction process; F:organic cyclic compound binding; F:dihydrofolate reductase activity; F:protein binding; F:heterocyclic compound binding; C:membrane; P:dihydrofolate biosynthetic process; P:folic acid biosynthetic process	-	CID7	GSVIVT01032216001	Unknown	0	Unknown
chr11_13510164	chr11	13510164	C	T	AB=0.71;AC=3;AF=0.38;AN=8;BaseQRankSum=-1.245;Dels=0.00;HRun=0;HaplotypeScore=2.0940;MQ=51.66;MQ0=0;MQRankSum=-6.284;QD=4.06;ReadPosRankSum=1.453;SB=-101.93;EFF=STOP_GAINED(HIGH|NONSENSE|Cag/Tag|Q152*|605|VIT_11s0065g00150|protein_coding|CODING|VIT_11s0065g00150.t01|2|1)	0/1	0/0	VIT_11s0065g00150	soluble starch synthase iv-1	P:starch metabolic process; F:starch synthase activity; P:glucan biosynthetic process; C:chloroplast; P:sucrose metabolic process	IPR001296 (PFAM); IPR011835 (HAMAP); IPR013534 (PFAM); G3DSA:3.40.50.2000 (GENE3D), PTHR12526 (PANTHER), PTHR12526:SF17 (PANTHER), SSF53756 (SUPERFAMILY)	SS4	GSVIVT01032233001	Glycogen synthase	vv10500Starch_and_sucrose_metabolism	Metabolism.Primary metabolism.Carbohydrate metabolism.Polysaccharide metabolism.Starch and sucrose metabolism
chr11_13989712	chr11	13989712	C	T	AB=0.73;AC=2;AF=0.25;AN=8;BaseQRankSum=-0.510;Dels=0.00;HRun=0;HaplotypeScore=4.7184;MQ=52.46;MQ0=0;MQRankSum=-4.305;QD=3.64;ReadPosRankSum=-3.111;SB=-113.36;EFF=STOP_GAINED(HIGH|NONSENSE|Cag/Tag|Q483*|1115|VIT_11s0065g00310|protein_coding|CODING|VIT_11s0065g00310.t01|12|1)	0/1	0/0	VIT_11s0065g00310	auxin response factor 25-like	P:regulation of transcription, DNA-templated; F:DNA binding; F:protein dimerization activity; P:auxin-activated signaling pathway; C:nucleus	IPR003311 (PFAM); IPR003340 (PFAM); IPR010525 (PFAM); IPR011525 (PROFILE); IPR015300 (G3DSA:2.40.330.GENE3D); coil (COIL), PTHR31384 (PANTHER), seg (SEG), SSF54277 (SUPERFAMILY)	ARF19	GSVIVT01032251001	Auxin response factor 2	vv30003Auxin_signaling vv60004ARF	Signaling.Hormone Signaling.Auxin Signaling.Auxin-mediated Signaling pathway
chr11_14232947	chr11	14232947	G	A	AB=0.44;AC=1;AF=0.13;AN=8;BaseQRankSum=1.106;Dels=0.03;HRun=0;HaplotypeScore=6.7286;MQ=51.48;MQ0=0;MQRankSum=0.065;QD=13.69;ReadPosRankSum=0.455;SB=-68.19;EFF=STOP_GAINED(HIGH|NONSENSE|Caa/Taa|Q51*|68|VIT_11s0065g00440|protein_coding|CODING|VIT_11s0065g00440.t01|2|1)	0/1	0/0	VIT_11s0065g00440						Glyceraldehyde-3-phosphate dehydrogenase GAPC1,cytosolic	vv10010Glycolysis	Metabolism.Primary metabolism.Carbohydrate metabolism.Glycolysis Gluconeogenesis
chr11_14321300	chr11	14321300	G	T	AB=0.83;AC=1;AF=0.13;AN=8;BaseQRankSum=-0.937;Dels=0.00;HRun=0;HaplotypeScore=0.1972;MQ=58.65;MQ0=0;MQRankSum=0.658;QD=2.36;ReadPosRankSum=-0.060;SB=15.06;EFF=STOP_GAINED(HIGH|NONSENSE|Gga/Tga|G36*|130|VIT_11s0065g00480|protein_coding|CODING|VIT_11s0065g00480.t01|3|1)	0/0	0/1	VIT_11s0065g00480	prefoldin 1	P:protein folding; C:prefoldin complex; F:unfolded protein binding	IPR002777 (PFAM); IPR009053 (SUPERFAMILY); coil (COIL), G3DSA:1.10.287.370 (GENE3D), PTHR20903 (PANTHER)	PFD1	GSVIVT01032270001	Prefoldin KE2	0	Metabolism.Primary metabolism.Protein metabolism and modification.Protein folding
chr11_14446665	chr11	14446665	T	A	AB=0.89;AC=5;AF=0.63;AN=8;BaseQRankSum=0.429;Dels=0.00;HRun=0;HaplotypeScore=2.9066;MQ=54.29;MQ0=0;MQRankSum=-0.429;QD=26.56;ReadPosRankSum=0.117;SB=-422.94;EFF=STOP_LOST(HIGH|MISSENSE|Tga/Aga|*151R|150|VIT_11s0065g00560|protein_coding|CODING|VIT_11s0065g00560.t01|6|1),UPSTREAM(MODIFIER||2504||125|VIT_11s0065g00570|protein_coding|CODING|VIT_11s0065g00570.t01||1)	0/0	0/1	VIT_11s0065g00560	uncharacterized rho gtpase-activating protein	P:protein targeting to vacuole; C:cytoplasm; P:membrane fusion; F:GTPase activator activity; P:Golgi vesicle transport; P:signal transduction	IPR000198 (G3DSA:1.10.555.GENE3D); IPR008936 (SUPERFAMILY); PTHR23176 (PANTHER)	VIT_211s0065g00560	GSVIVT01032279001	Small G protein / RhoGAP	vv50109Incompletely_characterized_transport_systems	Transport overview.Incompletely characterized transport systems.Recognized transporters of unknown biochemical mechanism.Non ABC Multidrug Exporter
chr11_14449370	chr11	14449370	C	T	AB=0.60;AC=1;AF=0.13;AN=8;BaseQRankSum=-3.236;Dels=0.00;HRun=1;HaplotypeScore=0.2367;MQ=53.09;MQ0=0;MQRankSum=-1.897;QD=6.60;ReadPosRankSum=-0.239;SB=-54.56;EFF=DOWNSTREAM(MODIFIER||2607||150|VIT_11s0065g00560|protein_coding|CODING|VIT_11s0065g00560.t01||1),STOP_GAINED(HIGH|NONSENSE|Cag/Tag|Q68*|125|VIT_11s0065g00570|protein_coding|CODING|VIT_11s0065g00570.t01|1|1)	0/0	0/1	VIT_11s0065g00570						Glyceraldehyde-3-phosphate dehydrogenase GAPC1,cytosolic	vv10010Glycolysis	Metabolism.Primary metabolism.Carbohydrate metabolism.Glycolysis Gluconeogenesis
chr11_14449544	chr11	14449544	T	C	AB=0.61;AC=4;AF=0.50;AN=8;BaseQRankSum=0.651;Dels=0.00;HRun=1;HaplotypeScore=0.9629;MQ=51.96;MQ0=0;MQRankSum=0.093;QD=19.22;ReadPosRankSum=-0.837;SB=-199.81;EFF=DOWNSTREAM(MODIFIER||2781||150|VIT_11s0065g00560|protein_coding|CODING|VIT_11s0065g00560.t01||1),STOP_LOST(HIGH|MISSENSE|Tag/Cag|*126Q|125|VIT_11s0065g00570|protein_coding|CODING|VIT_11s0065g00570.t01|1|1)	0/0	0/1	VIT_11s0065g00570						Glyceraldehyde-3-phosphate dehydrogenase GAPC1,cytosolic	vv10010Glycolysis	Metabolism.Primary metabolism.Carbohydrate metabolism.Glycolysis Gluconeogenesis
chr11_14458941	chr11	14458941	A	T	AB=0.68;AC=1;AF=0.13;AN=8;BaseQRankSum=0.268;Dels=0.00;HRun=0;HaplotypeScore=4.1142;MQ=52.51;MQ0=1;MQRankSum=-1.711;QD=4.55;ReadPosRankSum=-0.598;SB=-23.62;EFF=STOP_GAINED(HIGH|NONSENSE|Aaa/Taa|K3*|30|VIT_11s0065g00580|protein_coding|CODING|VIT_11s0065g00580.t01|1|1)	0/0	0/1	VIT_11s0065g00580						Glyceraldehyde-3-phosphate dehydrogenase GAPC1,cytosolic	vv10010Glycolysis	Metabolism.Primary metabolism.Carbohydrate metabolism.Glycolysis Gluconeogenesis
chr11_14471228	chr11	14471228	T	G	AB=0.70;AC=1;AF=0.13;AN=8;BaseQRankSum=1.118;Dels=0.00;HRun=0;HaplotypeScore=8.3799;MQ=44.08;MQ0=3;MQRankSum=-2.891;QD=2.47;ReadPosRankSum=1.015;SB=-37.42;EFF=DOWNSTREAM(MODIFIER||3366||30|VIT_11s0065g00580|protein_coding|CODING|VIT_11s0065g00580.t01||1),STOP_GAINED(HIGH|NONSENSE|tTa/tGa|L30*|37|VIT_11s0065g00590|protein_coding|CODING|VIT_11s0065g00590.t01|1|1)	0/0	0/1	VIT_11s0065g00590						Glyceraldehyde-3-phosphate dehydrogenase GAPC1,cytosolic	vv10010Glycolysis	Metabolism.Primary metabolism.Carbohydrate metabolism.Glycolysis Gluconeogenesis
chr11_14781469	chr11	14781469	A	T	AB=0.83;AC=3;AF=0.38;AN=8;BaseQRankSum=2.456;Dels=0.00;HRun=0;HaplotypeScore=7.5575;MQ=47.06;MQ0=6;MQRankSum=-2.229;QD=0.69;ReadPosRankSum=1.796;SB=34.50;EFF=STOP_GAINED(HIGH|NONSENSE|tTg/tAg|L398*|423|VIT_11s0065g00770|protein_coding|CODING|VIT_11s0065g00770.t01|3|1),UPSTREAM(MODIFIER||517||122|VIT_11s0065g00760|protein_coding|CODING|VIT_11s0065g00760.t01||1)	0/0	0/1	VIT_11s0065g00770						Glyceraldehyde-3-phosphate dehydrogenase GAPC1,cytosolic	vv10010Glycolysis	Metabolism.Primary metabolism.Carbohydrate metabolism.Glycolysis Gluconeogenesis
chr11_14782633	chr11	14782633	G	A	AB=0.76;AC=1;AF=0.13;AN=8;BaseQRankSum=3.060;Dels=0.00;HRun=1;HaplotypeScore=6.4485;MQ=46.50;MQ0=6;MQRankSum=2.256;QD=5.13;ReadPosRankSum=-0.808;SB=-109.14;EFF=STOP_GAINED(HIGH|NONSENSE|Caa/Taa|Q151*|423|VIT_11s0065g00770|protein_coding|CODING|VIT_11s0065g00770.t01|1|1),UPSTREAM(MODIFIER||1681||122|VIT_11s0065g00760|protein_coding|CODING|VIT_11s0065g00760.t01||1)	0/0	0/1	VIT_11s0065g00770						Glyceraldehyde-3-phosphate dehydrogenase GAPC1,cytosolic	vv10010Glycolysis	Metabolism.Primary metabolism.Carbohydrate metabolism.Glycolysis Gluconeogenesis
chr11_14789187	chr11	14789187	G	T	AB=0.80;AC=5;AF=0.63;AN=8;BaseQRankSum=-0.819;Dels=0.00;HRun=0;HaplotypeScore=5.0619;MQ=48.90;MQ0=0;MQRankSum=-0.731;QD=15.55;ReadPosRankSum=-2.103;SB=-299.19;EFF=STOP_GAINED(HIGH|NONSENSE|Gaa/Taa|E42*|49|VIT_11s0065g00780|protein_coding|CODING|VIT_11s0065g00780.t01|2|1)	0/1	0/0	VIT_11s0065g00780						Glyceraldehyde-3-phosphate dehydrogenase GAPC1,cytosolic	vv10010Glycolysis	Metabolism.Primary metabolism.Carbohydrate metabolism.Glycolysis Gluconeogenesis
chr11_14789213	chr11	14789213	G	A	AB=0.64;AC=2;AF=0.25;AN=8;BaseQRankSum=0.991;Dels=0.00;HRun=1;HaplotypeScore=8.5210;MQ=46.43;MQ0=0;MQRankSum=-3.252;QD=4.87;ReadPosRankSum=1.026;SB=-41.18;EFF=SYNONYMOUS_STOP(LOW|SILENT|taG/taA|*50|49|VIT_11s0065g00780|protein_coding|CODING|VIT_11s0065g00780.t01|2|1)	0/0	0/1	VIT_11s0065g00780						Glyceraldehyde-3-phosphate dehydrogenase GAPC1,cytosolic	vv10010Glycolysis	Metabolism.Primary metabolism.Carbohydrate metabolism.Glycolysis Gluconeogenesis
chr11_15613856	chr11	15613856	A	G	AB=0.04;AC=7;AF=0.88;AN=8;BaseQRankSum=0.849;DS;Dels=0.00;HRun=0;HaplotypeScore=5.1763;MQ=17.85;MQ0=365;MQRankSum=-6.435;QD=8.62;ReadPosRankSum=-3.118;SB=-1963.26;EFF=DOWNSTREAM(MODIFIER||2662||427|VIT_11s0103g00120|protein_coding|CODING|VIT_11s0103g00120.t01||1),DOWNSTREAM(MODIFIER||4245||93|VIT_11s0103g00090|protein_coding|CODING|VIT_11s0103g00090.t01||1),STOP_LOST(HIGH|MISSENSE|Tga/Cga|*79R|78…	1/1	0/1	VIT_11s0103g00110						Glyceraldehyde-3-phosphate dehydrogenase GAPC1,cytosolic	vv10010Glycolysis	Metabolism.Primary metabolism.Carbohydrate metabolism.Glycolysis Gluconeogenesis
chr11_15614009	chr11	15614009	G	A	AB=0.63;AC=1;AF=0.13;AN=8;BaseQRankSum=1.981;Dels=0.00;HRun=1;HaplotypeScore=3.2116;MQ=37.22;MQ0=12;MQRankSum=2.315;QD=9.66;ReadPosRankSum=0.897;SB=-38.76;EFF=DOWNSTREAM(MODIFIER||2509||427|VIT_11s0103g00120|protein_coding|CODING|VIT_11s0103g00120.t01||1),DOWNSTREAM(MODIFIER||4398||93|VIT_11s0103g00090|protein_coding|CODING|VIT_11s0103g00090.t01||1),STOP_GAINED(HIGH|NONSENSE|Caa/Taa|Q28*|78|VIT_1…	0/1	0/0	VIT_11s0103g00110						Glyceraldehyde-3-phosphate dehydrogenase GAPC1,cytosolic	vv10010Glycolysis	Metabolism.Primary metabolism.Carbohydrate metabolism.Glycolysis Gluconeogenesis
chr11_16161691	chr11	16161691	T	A	AB=0.56;AC=2;AF=0.33;AN=6;BaseQRankSum=-1.733;Dels=0.00;HRun=0;HaplotypeScore=3.3211;MQ=49.25;MQ0=0;MQRankSum=-2.667;QD=4.93;ReadPosRankSum=1.200;SB=-26.71;EFF=STOP_GAINED(HIGH|NONSENSE|Aag/Tag|K55*|61|VIT_11s0103g00390|protein_coding|CODING|VIT_11s0103g00390.t01|3|1)	0/0	0/1	VIT_11s0103g00390	--	-	-	VIT_211s0103g00390	GSVIVT01010894001	DNA-directed RNA polymerase subunit beta'	vv23020RNA_polymerase	Metabolism.Primary metabolism.Nucleobase, nucleoside, nucleotide, nucleic acid metabolism.Nucleic acid metabolism.RNA metabolism.RNA polymerase
chr11_16226943	chr11	16226943	C	T	AB=0.63;AC=5;AF=0.63;AN=8;BaseQRankSum=1.136;Dels=0.00;HRun=0;HaplotypeScore=2.1946;MQ=42.63;MQ0=1;MQRankSum=-4.744;QD=14.32;ReadPosRankSum=-0.575;SB=-78.43;EFF=STOP_GAINED(HIGH|NONSENSE|tGg/tAg|W36*|99|VIT_11s0103g00410|protein_coding|CODING|VIT_11s0103g00410.t01|1|1)	0/0	1/1	VIT_11s0103g00410						Glyceraldehyde-3-phosphate dehydrogenase GAPC1,cytosolic	vv10010Glycolysis	Metabolism.Primary metabolism.Carbohydrate metabolism.Glycolysis Gluconeogenesis
chr11_16330932	chr11	16330932	G	A	AC=4;AF=0.50;AN=8;BaseQRankSum=1.025;Dels=0.00;HRun=0;HaplotypeScore=0.7494;MQ=58.63;MQ0=0;MQRankSum=-0.537;QD=32.00;ReadPosRankSum=-0.146;SB=5.35;EFF=STOP_GAINED(HIGH|NONSENSE|Caa/Taa|Q76*|81|VIT_11s0103g00440|protein_coding|CODING|VIT_11s0103g00440.t01|1|1)	0/0	1/1	VIT_11s0103g00440	--	-	seg (SEG)	VIT_211s0103g00440	GSVIVT01010886001	No hit	0	No hit
chr11_16595689	chr11	16595689	G	A	AB=0.65;AC=2;AF=0.25;AN=8;BaseQRankSum=0.427;Dels=0.00;HRun=1;HaplotypeScore=1.1657;MQ=44.36;MQ0=4;MQRankSum=-1.592;QD=3.52;ReadPosRankSum=0.621;SB=-42.80;EFF=STOP_GAINED(HIGH|NONSENSE|Cag/Tag|Q558*|835|VIT_11s0103g00550|protein_coding|CODING|VIT_11s0103g00550.t01|9|1)	0/1	0/0	VIT_11s0103g00550	subtilisin-like protease-like	C:obsolete plant extracellular matrix; C:cell wall; F:identical protein binding; P:proteolysis; C:cytoplasmic membrane-bounded vesicle; P:negative regulation of catalytic activity; P:maltose metabolic process; P:starch biosynthetic process; F:serine-type endopeptidase activity; P:microtubule nucleation; C:extracellular region; P:glucosinolate biosynthetic process; P:positive regulation of catalyt…	IPR000209 (G3DSA:3.40.50.GENE3D); IPR003137 (PFAM); IPR009020 (SUPERFAMILY); IPR010259 (PFAM); IPR010435 (PFAM); IPR015500 (PRINTS); IPR023827 (PROSITE); IPR023828 (PROSITE); G3DSA:3.30.70.80 (GENE3D), PTHR10795:SF17 (PANTHER), seg (SEG), tmhmm (TMHMM)	VIT_211s0103g00550	GSVIVT01010871001	Subtilisin-like serine protease 3	vv50101Channels_and_pores	Transport overview.Channels and pores.ß-Barrel porins.Autotransporter
chr11_16919500	chr11	16919500	C	T	AB=0.72;AC=3;AF=0.38;AN=8;BaseQRankSum=1.787;Dels=0.00;HRun=1;HaplotypeScore=0.8830;MQ=51.29;MQ0=0;MQRankSum=-4.846;QD=1.56;ReadPosRankSum=-1.242;SB=30.64;EFF=DOWNSTREAM(MODIFIER||650||50|VIT_11s0052g00010|protein_coding|CODING|VIT_11s0052g00010.t01||1|WARNING_TRANSCRIPT_NO_START_CODON),STOP_GAINED(HIGH|NONSENSE|Cga/Tga|R173*|481|VIT_11s0052g00020|protein_coding|CODING|VIT_11s0052g00020.t01|1|1)	0/1	0/0	VIT_11s0052g00020	uncharacterized membrane protein at1g16860-like	C:plasma membrane	PTHR24006 (PANTHER), PTHR24006:SF11 (PANTHER), seg (SEG), tmhmm (TMHMM)	VIT_211s0052g00020	GSVIVT01029320001	Balbiani ring 1	0	Unclear
chr11_16923699	chr11	16923699	C	T	AB=0.47;AC=1;AF=0.13;AN=8;BaseQRankSum=-0.418;Dels=0.00;HRun=0;HaplotypeScore=0.6858;MQ=54.84;MQ0=0;MQRankSum=-2.321;QD=11.63;ReadPosRankSum=-0.418;SB=-63.40;EFF=DOWNSTREAM(MODIFIER||4849||50|VIT_11s0052g00010|protein_coding|CODING|VIT_11s0052g00010.t01||1|WARNING_TRANSCRIPT_NO_START_CODON),STOP_GAINED(HIGH|NONSENSE|Caa/Taa|Q433*|481|VIT_11s0052g00020|protein_coding|CODING|VIT_11s0052g00020.t01|4…	0/0	0/1	VIT_11s0052g00020	uncharacterized membrane protein at1g16860-like	C:plasma membrane	PTHR24006 (PANTHER), PTHR24006:SF11 (PANTHER), seg (SEG), tmhmm (TMHMM)	VIT_211s0052g00020	GSVIVT01029320001	Balbiani ring 1	0	Unclear
chr11_17211255	chr11	17211255	G	T	AB=0.51;AC=2;AF=0.25;AN=8;BaseQRankSum=-2.663;Dels=0.00;HRun=0;HaplotypeScore=1.7481;MQ=56.59;MQ0=0;MQRankSum=0.024;QD=11.71;ReadPosRankSum=-0.306;SB=-63.78;EFF=STOP_GAINED(HIGH|NONSENSE|Gag/Tag|E76*|97|VIT_11s0052g00150|protein_coding|CODING|VIT_11s0052g00150.t01|2|1)	0/0	0/1	VIT_11s0052g00150						Glyceraldehyde-3-phosphate dehydrogenase GAPC1,cytosolic	vv10010Glycolysis	Metabolism.Primary metabolism.Carbohydrate metabolism.Glycolysis Gluconeogenesis
chr11_17336657	chr11	17336657	T	C	AB=0.62;AC=3;AF=0.38;AN=8;BaseQRankSum=-0.760;Dels=0.00;HRun=1;HaplotypeScore=0.7496;MQ=60.00;MQ0=0;MQRankSum=-0.688;QD=10.84;ReadPosRankSum=-0.398;SB=-110.86;EFF=STOP_LOST(HIGH|MISSENSE|Tga/Cga|*101R|100|VIT_11s0052g00180|protein_coding|CODING|VIT_11s0052g00180.t01|3|1)	0/0	0/1	VIT_11s0052g00180						Glyceraldehyde-3-phosphate dehydrogenase GAPC1,cytosolic	vv10010Glycolysis	Metabolism.Primary metabolism.Carbohydrate metabolism.Glycolysis Gluconeogenesis
chr11_18010994	chr11	18010994	A	T	AB=0.25;AC=1;AF=0.13;AN=8;BaseQRankSum=0.456;Dels=0.00;HRun=0;HaplotypeScore=0.9886;MQ=37.90;MQ0=0;MQRankSum=-1.140;QD=14.07;ReadPosRankSum=0.228;SB=-32.14;EFF=DOWNSTREAM(MODIFIER||3615||103|VIT_11s0052g00590|protein_coding|CODING|VIT_11s0052g00590.t01||1),STOP_GAINED(HIGH|NONSENSE|tTg/tAg|L75*|76|VIT_11s0052g00580|protein_coding|CODING|VIT_11s0052g00580.t01|2|1),UPSTREAM(MODIFIER||2722||80|VIT_1…	0/0	0/1	VIT_11s0052g00580						Glyceraldehyde-3-phosphate dehydrogenase GAPC1,cytosolic	vv10010Glycolysis	Metabolism.Primary metabolism.Carbohydrate metabolism.Glycolysis Gluconeogenesis
chr11_18121268	chr11	18121268	G	A	AB=0.56;AC=6;AF=0.75;AN=8;BaseQRankSum=0.394;Dels=0.00;HRun=0;HaplotypeScore=0.2290;MQ=57.65;MQ0=0;MQRankSum=-0.738;QD=22.39;ReadPosRankSum=0.000;SB=-327.62;EFF=STOP_GAINED(HIGH|NONSENSE|tgG/tgA|W196*|214|VIT_11s0052g00630|protein_coding|CODING|VIT_11s0052g00630.t01|2|1)	0/1	1/1	VIT_11s0052g00630						Glyceraldehyde-3-phosphate dehydrogenase GAPC1,cytosolic	vv10010Glycolysis	Metabolism.Primary metabolism.Carbohydrate metabolism.Glycolysis Gluconeogenesis
chr11_18314336	chr11	18314336	T	C	AB=0.41;AC=5;AF=0.63;AN=8;BaseQRankSum=-1.140;Dels=0.00;HRun=1;HaplotypeScore=4.3617;MQ=53.57;MQ0=0;MQRankSum=-0.217;QD=29.38;ReadPosRankSum=-0.826;SB=-478.97;EFF=STOP_LOST(HIGH|MISSENSE|Tag/Cag|*80Q|79|VIT_11s0052g00760|protein_coding|CODING|VIT_11s0052g00760.t01|2|1)	0/0	1/1	VIT_11s0052g00760						Glyceraldehyde-3-phosphate dehydrogenase GAPC1,cytosolic	vv10010Glycolysis	Metabolism.Primary metabolism.Carbohydrate metabolism.Glycolysis Gluconeogenesis
chr11_18693793	chr11	18693793	C	T	AB=0.86;AC=3;AF=0.38;AN=8;BaseQRankSum=0.595;Dels=0.00;HRun=0;HaplotypeScore=0.2395;MQ=53.50;MQ0=0;MQRankSum=0.385;QD=13.39;ReadPosRankSum=0.875;SB=-73.01;EFF=STOP_GAINED(HIGH|NONSENSE|tGg/tAg|W322*|910|VIT_11s0052g01020|protein_coding|CODING|VIT_11s0052g01020.t01|2|1),UPSTREAM(MODIFIER||4719||26|VIT_11s0052g01010|protein_coding|CODING|VIT_11s0052g01010.t01||1)	0/0	1/1	VIT_11s0052g01020	glutamate receptor 2	F:extracellular-glutamate-gated ion channel activity; C:outer membrane-bounded periplasmic space; F:ionotropic glutamate receptor activity; C:integral component of membrane; P:ion transport; P:ionotropic glutamate receptor signaling pathway; C:vacuole; P:response to nematode; P:synaptic transmission	IPR001320 (PFAM); IPR001638 (PFAM); IPR001828 (PFAM); G3DSA:1.10.287.70 (GENE3D), G3DSA:3.40.190.10 (GENE3D), G3DSA:3.40.50.2300 (GENE3D), PTHR18966 (PANTHER), PTHR18966:SF6 (PANTHER), seg (SEG), SignalP-NN (SIGNALP), tmhmm (TMHMM), SSF53822 (SUPERFAMILY), SSF53850 (SUPERFAMILY)	GLR2	GSVIVT01029195001	Glutamate receptor protein	vv50101Channels_and_pores	Transport overview.Channels and pores.a-Type channels.Glutamate-gated Ion Channel of Neurotransmitter Receptors
chr11_18737683	chr11	18737683	G	A	AB=0.60;AC=3;AF=0.38;AN=8;BaseQRankSum=-0.122;Dels=0.00;HRun=2;HaplotypeScore=0.1663;MQ=49.85;MQ0=0;MQRankSum=-2.572;QD=10.72;ReadPosRankSum=-2.082;SB=-26.41;EFF=SYNONYMOUS_STOP(LOW|SILENT|tGa/tAa|*36|35|VIT_11s0052g01050|protein_coding|CODING|VIT_11s0052g01050.t01|2|1)	0/0	1/1	VIT_11s0052g01050						Glyceraldehyde-3-phosphate dehydrogenase GAPC1,cytosolic	vv10010Glycolysis	Metabolism.Primary metabolism.Carbohydrate metabolism.Glycolysis Gluconeogenesis
chr11_19019271	chr11	19019271	G	A	AB=0.46;AC=4;AF=0.50;AN=8;BaseQRankSum=-2.110;Dels=0.00;HRun=0;HaplotypeScore=0.6956;MQ=55.69;MQ0=0;MQRankSum=-1.731;QD=21.12;ReadPosRankSum=-0.139;SB=-647.30;EFF=DOWNSTREAM(MODIFIER||1270||272|VIT_11s0052g01340|protein_coding|CODING|VIT_11s0052g01340.t01||1),DOWNSTREAM(MODIFIER||4128||262|VIT_11s0052g01330|protein_coding|CODING|VIT_11s0052g01330.t01||1),STOP_GAINED(HIGH|NONSENSE|Cag/Tag|Q20*|86|…	0/0	1/1	VIT_11s0052g01350						Glyceraldehyde-3-phosphate dehydrogenase GAPC1,cytosolic	vv10010Glycolysis	Metabolism.Primary metabolism.Carbohydrate metabolism.Glycolysis Gluconeogenesis
chr11_19204656	chr11	19204656	A	G	AB=0.37;AC=4;AF=0.50;AN=8;BaseQRankSum=0.515;Dels=0.00;HRun=0;HaplotypeScore=0.2290;MQ=56.56;MQ0=0;MQRankSum=-0.549;QD=21.11;ReadPosRankSum=-0.859;SB=-427.53;EFF=SYNONYMOUS_STOP(LOW|SILENT|tAa/tGa|*1137|1136|VIT_11s0052g01480|protein_coding|CODING|VIT_11s0052g01480.t01|8|1)	0/0	1/1	VIT_11s0052g01480	protein	P:protein phosphorylation; F:RNA binding; F:protein serine/threonine kinase activity; P:RNA-dependent DNA replication; F:RNA-directed DNA polymerase activity; F:ATP binding; F:non-membrane spanning protein tyrosine kinase activity; F:protein binding; P:serine family amino acid metabolic process	IPR000270 (PFAM); IPR000719 (PROFILE); IPR011009 (SUPERFAMILY); IPR017441 (PROSITE); G3DSA:3.30.200.20 (GENE3D), PTHR23257 (PANTHER), PTHR23257:SF68 (PANTHER), SSF54277 (SUPERFAMILY)	VIT_211s0052g01480	GSVIVT01029147001	Salt-inducible protein kinase	0	Signaling.Signaling pathway.Protein kinase
chr11_19263461	chr11	19263461	C	A	AB=0.60;AC=3;AF=0.38;AN=8;BaseQRankSum=0.177;Dels=0.00;HRun=1;HaplotypeScore=0.0000;MQ=30.90;MQ0=26;MQRankSum=1.240;QD=6.44;ReadPosRankSum=0.709;SB=-24.53;EFF=STOP_GAINED(HIGH|NONSENSE|tCa/tAa|S267*|504|VIT_11s0052g01510|protein_coding|CODING|VIT_11s0052g01510.t01|2|1)	0/0	0/1	VIT_11s0052g01510	mate efflux family protein dtx1-like	P:drug transmembrane transport; F:antiporter activity; P:response to nematode; F:drug transmembrane transporter activity; C:plasma membrane	IPR002528 (PFAM); PTHR11206 (PANTHER), PTHR11206:SF21 (PANTHER), seg (SEG), tmhmm (TMHMM)	VIT_211s0052g01510	GSVIVT01029142001	MATE efflux family protein	vv50125Porters_cat_66_to_94	Transport overview.Electrochemical Potential-driven Transporters.Porters.Multidrug/Oligosaccharidyl-lipid/Polysaccharide Flippase.Multi Antimicrobial Extrusion
chr11_19313026	chr11	19313026	G	C	AB=0.43;AC=4;AF=0.50;AN=8;BaseQRankSum=-0.268;Dels=0.00;HRun=1;HaplotypeScore=0.0000;MQ=52.65;MQ0=0;MQRankSum=-0.186;QD=19.55;ReadPosRankSum=-1.053;SB=-263.97;EFF=STOP_GAINED(HIGH|NONSENSE|taC/taG|Y26*|521|VIT_11s0052g01580|protein_coding|CODING|VIT_11s0052g01580.t01|1|1)	0/0	0/1	VIT_11s0052g01580	udp-glucose:flavonoid 3-o-glucosyltransferase	F:anthocyanidin 3-O-glucosyltransferase activity; P:quercetin O-glucoside biosynthetic process; P:anthocyanin-containing compound biosynthetic process; P:kaempferol O-glucoside biosynthetic process; F:quercetin 3-O-glucosyltransferase activity; F:flavonol 3-O-arabinosyltransferase activity; P:flavonol biosynthetic process; P:cyanidin 3-O-glucoside biosynthetic process; P:response to karrikin	IPR002213 (PANTHER); G3DSA:3.40.50.2000 (GENE3D), PTHR11926:SF66 (PANTHER), seg (SEG), SSF53756 (SUPERFAMILY)	UGT78D2	GSVIVT01029129001	UDP-glucose:anthocyanidin 3-O-glucosyltransferase	vv10941Flavonoid_biosynthesis	Metabolism.Secondary metabolism.Phenylpropanoid metabolism.Flavonoid metabolism.Flavonoid biosynthesis.Flavonoid-glycoside biosynthesis
chr11_19367601	chr11	19367601	G	A	AB=0.57;AC=1;AF=0.13;AN=8;BaseQRankSum=1.156;Dels=0.00;HRun=0;HaplotypeScore=0.0000;MQ=57.25;MQ0=0;MQRankSum=0.251;QD=9.81;ReadPosRankSum=-1.960;SB=3.16;EFF=STOP_GAINED(HIGH|NONSENSE|Cga/Tga|R466*|480|VVGT6|protein_coding|CODING|VIT_11s0052g01630.t01|3|1)	0/0	0/1	VIT_11s0052g01630	anthocyanidin 3-o-glucosyltransferase 2	F:anthocyanidin 3-O-glucosyltransferase activity; F:quercetin 3-O-glucosyltransferase activity; F:flavonol 3-O-arabinosyltransferase activity; P:flavonol biosynthetic process; P:response to karrikin	IPR002213 (PANTHER); G3DSA:3.40.50.2000 (GENE3D), PTHR11926:SF66 (PANTHER), seg (SEG), SSF53756 (SUPERFAMILY)	UGT78D2	GSVIVT01029122001	flavonol 3-O-glucosyltransferase	vv10941Flavonoid_biosynthesis	Metabolism.Secondary metabolism.Phenylpropanoid metabolism.Flavonoid metabolism.Flavonoid biosynthesis
chr12_201472	chr12	201472	G	A	AB=0.48;AC=2;AF=0.25;AN=8;BaseQRankSum=1.218;Dels=0.00;HRun=4;HaplotypeScore=0.4773;MQ=57.97;MQ0=0;MQRankSum=-0.070;QD=17.83;ReadPosRankSum=1.288;SB=-172.32;EFF=SYNONYMOUS_STOP(LOW|SILENT|tGa/tAa|*282|281|VIT_12s0142g00240|protein_coding|CODING|VIT_12s0142g00240.t01|3|1)	0/1	0/0	VIT_12s0142g00240	protodermal factor	C:cytosol; C:intracellular membrane-bounded organelle; P:regulation of biological process; P:single-organism cellular process; P:anatomical structure development; P:growth; P:single-organism developmental process; P:response to cadmium ion; C:plasma membrane	seg (SEG), tmhmm (TMHMM)	PDF1	GSVIVT01000793001	PDF1 (protodermal factor1)	0	Unclear
chr12_758351	chr12	758351	A	G	AB=0.50;AC=2;AF=0.25;AN=8;BaseQRankSum=1.026;Dels=0.00;HRun=0;HaplotypeScore=0.1663;MQ=56.52;MQ0=0;MQRankSum=-0.527;QD=10.07;ReadPosRankSum=-0.471;SB=-32.36;EFF=STOP_LOST(HIGH|MISSENSE|Tga/Cga|*546R|545|VIT_12s0028g00110|protein_coding|CODING|VIT_12s0028g00110.t01|10|1),UPSTREAM(MODIFIER||4542||56|VIT_12s0028g00100|protein_coding|CODING|VIT_12s0028g00100.t01||1)	0/0	0/1	VIT_12s0028g00110	cyclin-l1-1	F:protein kinase binding; P:response to salt stress; P:defense response to virus; P:photoperiodism, flowering; F:ADP binding; P:cell division; P:stomatal lineage progression; P:regulation of cyclin-dependent protein serine/threonine kinase activity; P:RNA processing; F:cyclin-dependent protein serine/threonine kinase regulator activity; P:plant-type hypersensitive response; C:plasmodesma; P:posit…	IPR006671 (PFAM); IPR013763 (G3DSA:1.10.472.GENE3D); IPR015429 (PANTHER); PTHR10026:SF13 (PANTHER), seg (SEG)	RCY1	GSVIVT01020870001	Cyclin CycL1;1 RCY1	vv44110Cell_cycle	Cellular process.Cell growth and death
chr12_766652	chr12	766652	G	T	AB=0.73;AC=2;AF=0.25;AN=8;BaseQRankSum=1.679;Dels=0.00;HRun=1;HaplotypeScore=5.7425;MQ=44.69;MQ0=0;MQRankSum=-2.118;QD=1.23;ReadPosRankSum=-1.599;SB=-16.46;EFF=STOP_GAINED(HIGH|NONSENSE|tCa/tAa|S71*|545|VIT_12s0028g00110|protein_coding|CODING|VIT_12s0028g00110.t01|2|1)	0/0	0/1	VIT_12s0028g00110	cyclin-l1-1	F:protein kinase binding; P:response to salt stress; P:defense response to virus; P:photoperiodism, flowering; F:ADP binding; P:cell division; P:stomatal lineage progression; P:regulation of cyclin-dependent protein serine/threonine kinase activity; P:RNA processing; F:cyclin-dependent protein serine/threonine kinase regulator activity; P:plant-type hypersensitive response; C:plasmodesma; P:posit…	IPR006671 (PFAM); IPR013763 (G3DSA:1.10.472.GENE3D); IPR015429 (PANTHER); PTHR10026:SF13 (PANTHER), seg (SEG)	RCY1	GSVIVT01020870001	Cyclin CycL1;1 RCY1	vv44110Cell_cycle	Cellular process.Cell growth and death
chr12_975795	chr12	975795	C	T	AB=0.61;AC=2;AF=0.25;AN=8;BaseQRankSum=0.979;Dels=0.00;HRun=2;HaplotypeScore=3.1671;MQ=56.90;MQ0=0;MQRankSum=-0.979;QD=9.33;ReadPosRankSum=1.983;SB=-77.66;EFF=SYNONYMOUS_STOP(LOW|SILENT|tGa/tAa|*292|291|VIT_12s0028g00370|protein_coding|CODING|VIT_12s0028g00370.t01|4|1)	0/1	0/0	VIT_12s0028g00370						Glyceraldehyde-3-phosphate dehydrogenase GAPC1,cytosolic	vv10010Glycolysis	Metabolism.Primary metabolism.Carbohydrate metabolism.Glycolysis Gluconeogenesis
chr12_1577017	chr12	1577017	C	T	AB=0.43;AC=1;AF=0.13;AN=8;BaseQRankSum=1.345;Dels=0.00;HRun=0;HaplotypeScore=0.4142;MQ=57.71;MQ0=0;MQRankSum=-0.814;QD=14.35;ReadPosRankSum=2.292;SB=-92.88;EFF=STOP_GAINED(HIGH|NONSENSE|Cag/Tag|Q374*|857|VIT_12s0028g01070|protein_coding|CODING|VIT_12s0028g01070.t01|4|1)	0/0	0/1	VIT_12s0028g01070	wd repeat-containing protein 26-like	P:gravitropism; P:tissue development; P:chromatin silencing by small RNA; P:reciprocal meiotic recombination; P:xylan biosynthetic process; F:nucleotide binding; P:positive regulation of organelle organization; P:meiotic chromosome segregation; P:regulation of chromosome organization; P:protein desumoylation; P:meiotic DNA double-strand break formation; C:cytoplasm; P:regulation of anion channel …	IPR001680 (PFAM); IPR006594 (PROFILE); IPR006595 (SMART); IPR015943 (G3DSA:2.130.10.GENE3D); IPR017986 (PROFILE); IPR019775 (PROSITE); IPR025558 (PFAM); PTHR22838 (PANTHER), seg (SEG)	VIT_212s0028g01070	GSVIVT01020819001e3	#N/A	#N/A	#N/A
chr12_1577468	chr12	1577468	G	A	AB=0.47;AC=1;AF=0.13;AN=8;BaseQRankSum=2.371;Dels=0.00;HRun=0;HaplotypeScore=1.9073;MQ=55.81;MQ0=0;MQRankSum=-0.742;QD=14.96;ReadPosRankSum=0.724;SB=-32.72;EFF=STOP_GAINED(HIGH|NONSENSE|tGg/tAg|W524*|857|VIT_12s0028g01070|protein_coding|CODING|VIT_12s0028g01070.t01|4|1)	0/0	0/1	VIT_12s0028g01070	wd repeat-containing protein 26-like	P:gravitropism; P:tissue development; P:chromatin silencing by small RNA; P:reciprocal meiotic recombination; P:xylan biosynthetic process; F:nucleotide binding; P:positive regulation of organelle organization; P:meiotic chromosome segregation; P:regulation of chromosome organization; P:protein desumoylation; P:meiotic DNA double-strand break formation; C:cytoplasm; P:regulation of anion channel …	IPR001680 (PFAM); IPR006594 (PROFILE); IPR006595 (SMART); IPR015943 (G3DSA:2.130.10.GENE3D); IPR017986 (PROFILE); IPR019775 (PROSITE); IPR025558 (PFAM); PTHR22838 (PANTHER), seg (SEG)	VIT_212s0028g01070	GSVIVT01020819001e3	#N/A	#N/A	#N/A
chr12_1749501	chr12	1749501	G	A	AB=0.71;AC=1;AF=0.13;AN=8;BaseQRankSum=0.104;Dels=0.00;HRun=0;HaplotypeScore=0.6254;MQ=55.09;MQ0=0;MQRankSum=-3.097;QD=2.45;ReadPosRankSum=0.785;SB=9.08;EFF=STOP_GAINED(HIGH|NONSENSE|Cga/Tga|R403*|927|VIT_12s0028g01170|protein_coding|CODING|VIT_12s0028g01170.t01|12|1)	0/0	0/1	VIT_12s0028g01170	auxin response factor 6-like	P:negative regulation of biological process; P:regulation of transcription, DNA-templated; P:meristem initiation; P:regulation of flower development; P:organ morphogenesis; P:xylem and phloem pattern formation; P:meristem maintenance; F:DNA binding; P:ovule development; F:protein dimerization activity; F:transcription factor activity, sequence-specific DNA binding; P:flower morphogenesis; P:deter…	IPR003311 (PFAM); IPR003340 (PFAM); IPR010525 (PFAM); IPR011525 (PROFILE); IPR015300 (G3DSA:2.40.330.GENE3D); coil (COIL), PTHR31384 (PANTHER), seg (SEG), SSF54277 (SUPERFAMILY)	ARF6	GSVIVT01020805001	Auxin response factor ARF6	vv30003Auxin_signaling vv60004ARF	Signaling.Hormone Signaling.Auxin Signaling.Auxin-mediated Signaling pathway
chr12_2173499	chr12	2173499	G	A	AB=0.69;AC=3;AF=0.38;AN=8;BaseQRankSum=0.153;Dels=0.00;HRun=0;HaplotypeScore=0.8912;MQ=54.74;MQ0=0;MQRankSum=-3.035;QD=3.22;ReadPosRankSum=0.920;SB=-24.71;EFF=STOP_GAINED(HIGH|NONSENSE|tGg/tAg|W411*|1321|VIT_12s0028g01520|protein_coding|CODING|VIT_12s0028g01520.t01|1|1)	0/0	0/1	VIT_12s0028g01520	g-type lectin s-receptor-like serine threonine-protein kinase sd2-5-like	C:cytoplasmic membrane-bounded vesicle; F:ATP binding; P:activation of MAPKK activity; F:MAP kinase kinase kinase activity; P:recognition of pollen; C:membrane; F:protein tyrosine kinase activity; P:transmembrane receptor protein serine/threonine kinase signaling pathway; P:serine family amino acid metabolic process	IPR000719 (PFAM); IPR001480 (G3DSA:2.90.10.GENE3D); IPR002290 (SMART); IPR003609 (PROFILE); IPR008271 (PROSITE); IPR011009 (SUPERFAMILY); IPR013320 (G3DSA:2.60.120.GENE3D); IPR017441 (PROSITE); IPR020635 (SMART); G3DSA:1.10.510.10 (GENE3D), G3DSA:3.30.200.20 (GENE3D), PTHR24420 (PANTHER), PTHR24420:SF292 (PANTHER), PS51257 (PROFILE), seg (SEG), SignalP-NN (SIGNALP), tmhmm (TMHMM)	SD2-5	GSVIVT01020771001	S-receptor kinase	0	Signaling.Signaling pathway.Protein kinase
chr12_2173524	chr12	2173524	C	A	AB=0.76;AC=2;AF=0.25;AN=8;BaseQRankSum=0.328;Dels=0.00;HRun=1;HaplotypeScore=0.1835;MQ=54.91;MQ0=0;MQRankSum=-2.167;QD=4.02;ReadPosRankSum=1.554;SB=21.94;EFF=STOP_GAINED(HIGH|NONSENSE|taC/taA|Y419*|1321|VIT_12s0028g01520|protein_coding|CODING|VIT_12s0028g01520.t01|1|1)	0/0	0/1	VIT_12s0028g01520	g-type lectin s-receptor-like serine threonine-protein kinase sd2-5-like	C:cytoplasmic membrane-bounded vesicle; F:ATP binding; P:activation of MAPKK activity; F:MAP kinase kinase kinase activity; P:recognition of pollen; C:membrane; F:protein tyrosine kinase activity; P:transmembrane receptor protein serine/threonine kinase signaling pathway; P:serine family amino acid metabolic process	IPR000719 (PFAM); IPR001480 (G3DSA:2.90.10.GENE3D); IPR002290 (SMART); IPR003609 (PROFILE); IPR008271 (PROSITE); IPR011009 (SUPERFAMILY); IPR013320 (G3DSA:2.60.120.GENE3D); IPR017441 (PROSITE); IPR020635 (SMART); G3DSA:1.10.510.10 (GENE3D), G3DSA:3.30.200.20 (GENE3D), PTHR24420 (PANTHER), PTHR24420:SF292 (PANTHER), PS51257 (PROFILE), seg (SEG), SignalP-NN (SIGNALP), tmhmm (TMHMM)	SD2-5	GSVIVT01020771001	S-receptor kinase	0	Signaling.Signaling pathway.Protein kinase
chr12_2173663	chr12	2173663	A	T	AB=0.71;AC=4;AF=0.50;AN=8;BaseQRankSum=-1.832;Dels=0.00;HRun=0;HaplotypeScore=0.6594;MQ=54.49;MQ0=0;MQRankSum=-0.862;QD=6.44;ReadPosRankSum=1.671;SB=-88.66;EFF=STOP_GAINED(HIGH|NONSENSE|Aaa/Taa|K466*|1321|VIT_12s0028g01520|protein_coding|CODING|VIT_12s0028g01520.t01|1|1)	0/0	0/1	VIT_12s0028g01520	g-type lectin s-receptor-like serine threonine-protein kinase sd2-5-like	C:cytoplasmic membrane-bounded vesicle; F:ATP binding; P:activation of MAPKK activity; F:MAP kinase kinase kinase activity; P:recognition of pollen; C:membrane; F:protein tyrosine kinase activity; P:transmembrane receptor protein serine/threonine kinase signaling pathway; P:serine family amino acid metabolic process	IPR000719 (PFAM); IPR001480 (G3DSA:2.90.10.GENE3D); IPR002290 (SMART); IPR003609 (PROFILE); IPR008271 (PROSITE); IPR011009 (SUPERFAMILY); IPR013320 (G3DSA:2.60.120.GENE3D); IPR017441 (PROSITE); IPR020635 (SMART); G3DSA:1.10.510.10 (GENE3D), G3DSA:3.30.200.20 (GENE3D), PTHR24420 (PANTHER), PTHR24420:SF292 (PANTHER), PS51257 (PROFILE), seg (SEG), SignalP-NN (SIGNALP), tmhmm (TMHMM)	SD2-5	GSVIVT01020771001	S-receptor kinase	0	Signaling.Signaling pathway.Protein kinase
chr12_2320370	chr12	2320370	C	A	AB=0.50;AC=1;AF=0.13;AN=8;BaseQRankSum=0.879;Dels=0.00;HRun=1;HaplotypeScore=1.2288;MQ=58.78;MQ0=0;MQRankSum=-0.719;QD=14.67;ReadPosRankSum=0.480;SB=-71.21;EFF=DOWNSTREAM(MODIFIER||2768||894|VIT_12s0028g01630|protein_coding|CODING|VIT_12s0028g01630.t01||1),STOP_GAINED(HIGH|NONSENSE|tCa/tAa|S234*|664|VIT_12s0028g01640|protein_coding|CODING|VIT_12s0028g01640.t01|1|1),UPSTREAM(MODIFIER||4839||842|VI…	0/0	0/1	VIT_12s0028g01640						Glyceraldehyde-3-phosphate dehydrogenase GAPC1,cytosolic	vv10010Glycolysis	Metabolism.Primary metabolism.Carbohydrate metabolism.Glycolysis Gluconeogenesis
chr12_2339733	chr12	2339733	C	T	AB=0.00;AC=3;AF=0.38;AN=8;BaseQRankSum=-0.289;Dels=0.00;HRun=0;HaplotypeScore=0.0000;MQ=46.43;MQ0=0;MQRankSum=-0.866;QD=16.17;ReadPosRankSum=-2.021;SB=-24.70;EFF=STOP_GAINED(HIGH|NONSENSE|Cga/Tga|R37*|49|VIT_12s0028g01680|protein_coding|CODING|VIT_12s0028g01680.t01|2|1)	0/0	0/1	VIT_12s0028g01680	--	-	seg (SEG)	VIT_212s0028g01680	GSVIVT01020753001	No hit	0	No hit
chr12_2517568	chr12	2517568	A	T	AB=0.62;AC=2;AF=0.25;AN=8;BaseQRankSum=-0.745;Dels=0.00;HRun=0;HaplotypeScore=9.5550;MQ=49.33;MQ0=1;MQRankSum=-1.263;QD=6.56;ReadPosRankSum=-0.292;SB=-62.16;EFF=STOP_GAINED(HIGH|NONSENSE|Aga/Tga|R634*|1522|VIT_12s0028g01860|protein_coding|CODING|VIT_12s0028g01860.t01|4|1)	0/1	0/0	VIT_12s0028g01860						Glyceraldehyde-3-phosphate dehydrogenase GAPC1,cytosolic	vv10010Glycolysis	Metabolism.Primary metabolism.Carbohydrate metabolism.Glycolysis Gluconeogenesis
chr12_2521047	chr12	2521047	G	A	AB=0.68;AC=2;AF=0.25;AN=8;BaseQRankSum=-0.254;Dels=0.00;HRun=1;HaplotypeScore=7.4617;MQ=45.57;MQ0=1;MQRankSum=-2.188;QD=4.75;ReadPosRankSum=0.238;SB=-57.47;EFF=STOP_GAINED(HIGH|NONSENSE|tgG/tgA|W1288*|1522|VIT_12s0028g01860|protein_coding|CODING|VIT_12s0028g01860.t01|6|1),UPSTREAM(MODIFIER||4761||785|VIT_12s0028g01870|protein_coding|CODING|VIT_12s0028g01870.t01||1)	0/0	0/1	VIT_12s0028g01860						Glyceraldehyde-3-phosphate dehydrogenase GAPC1,cytosolic	vv10010Glycolysis	Metabolism.Primary metabolism.Carbohydrate metabolism.Glycolysis Gluconeogenesis
chr12_2529835	chr12	2529835	C	CATG	AB=0.77;AC=2;AF=0.25;AN=8;Dels=0.00;HRun=0;HaplotypeScore=5.9907;MQ=42.26;MQ0=4;QD=11.85;SB=-200.27;EFF=CODON_INSERTION(MODERATE||cca/ccATGa|P754P*|785|VIT_12s0028g01870|protein_coding|CODING|VIT_12s0028g01870.t01|7|1),DOWNSTREAM(MODIFIER||4483||1522|VIT_12s0028g01860|protein_coding|CODING|VIT_12s0028g01860.t01||1),STOP_GAINED(HIGH||cca/ccATGa|P754P*|785|VIT_12s0028g01870|protein_coding|CODING|VI…	0/0	0/1	VIT_12s0028g01870	probable lrr receptor-like serine threonine-protein kinase at3g47570-like	P:protein phosphorylation; F:ATP binding; F:2-alkenal reductase [NAD(P)] activity; C:integral component of membrane; F:protein serine/threonine kinase activity; P:oxidation-reduction process; F:protein binding; F:protein tyrosine kinase activity; P:serine family amino acid metabolic process	IPR000719 (PFAM); IPR001611 (PFAM); IPR002290 (SMART); IPR003591 (SMART); IPR008271 (PROSITE); IPR011009 (SUPERFAMILY); IPR013320 (G3DSA:2.60.120.GENE3D); IPR020635 (SMART); G3DSA:1.10.510.10 (GENE3D), G3DSA:3.30.200.20 (GENE3D), G3DSA:3.80.10.10 (GENE3D), PTHR24420 (PANTHER), PTHR24420:SF44 (PANTHER), seg (SEG), tmhmm (TMHMM), SSF52058 (SUPERFAMILY)	VIT_212s0028g01870	GSVIVT01020735001	Protein kinase Xa21	vv34626Plant-pathogen_interaction	Response to stimulus.Stress response.Biotic stress response.Plant-pathogen interaction
chr12_2567641	chr12	2567641	T	C	AB=0.31;AC=3;AF=0.38;AN=8;BaseQRankSum=-1.566;Dels=0.00;HRun=0;HaplotypeScore=5.4390;MQ=44.33;MQ0=8;MQRankSum=-3.851;QD=12.74;ReadPosRankSum=0.258;SB=-283.40;EFF=STOP_LOST(HIGH|MISSENSE|Tga/Cga|*900R|899|VIT_12s0028g01920|protein_coding|CODING|VIT_12s0028g01920.t01|4|1),UPSTREAM(MODIFIER||3||155|VIT_12s0028g01930|protein_coding|CODING|VIT_12s0028g01930.t01||1)	0/1	0/0	VIT_12s0028g01920	probable lrr receptor-like serine threonine-protein kinase at3g47570-like	F:oxidoreductase activity; F:DNA binding; P:protein phosphorylation; F:ATP binding; C:integral component of membrane; F:protein serine/threonine kinase activity; P:oxidation-reduction process; F:protein binding; P:serine family amino acid metabolic process	IPR000719 (PROFILE); IPR001245 (PFAM); IPR001611 (PFAM); IPR003591 (SMART); IPR011009 (SUPERFAMILY); IPR013320 (G3DSA:2.60.120.GENE3D); IPR025875 (PFAM); PR00019 (PRINTS), G3DSA:3.30.200.20 (GENE3D), G3DSA:3.80.10.10 (GENE3D), PTHR24420 (PANTHER), PTHR24420:SF44 (PANTHER), PF13516 (PFAM), PF13855 (PFAM), SM00365 (SMART), seg (SEG), tmhmm (TMHMM), SSF52047 (SUPERFAMILY), SSF52058 (SUPERFAMILY)	VIT_212s0028g01920	GSVIVT01020732001	Translation initiation factor 3 subunit K	vv23013RNA_transport	Metabolism.Primary metabolism.Protein metabolism and modification.Protein synthesis.Translation.Translational initiation
chr12_2619958	chr12	2619958	C	A	AB=0.77;AC=2;AF=0.25;AN=8;BaseQRankSum=1.136;Dels=0.00;HRun=1;HaplotypeScore=0.0000;MQ=51.26;MQ0=0;MQRankSum=0.859;QD=3.58;ReadPosRankSum=-0.499;SB=3.00;EFF=DOWNSTREAM(MODIFIER||399||1136|VIT_12s0028g01960|protein_coding|CODING|VIT_12s0028g01960.t01||1),STOP_GAINED(HIGH|NONSENSE|Gga/Tga|G394*|398|VIT_12s0028g01970|protein_coding|CODING|VIT_12s0028g01970.t01|6|1)	0/1	0/0	VIT_12s0028g01970	serine threonine-protein kinase	C:plasma membrane; F:protein tyrosine kinase activity; P:protein phosphorylation; F:ATP binding; F:protein serine/threonine kinase activity; P:serine family amino acid metabolic process	IPR000719 (PFAM); IPR002290 (SMART); IPR008271 (PROSITE); IPR011009 (SUPERFAMILY); IPR013320 (G3DSA:2.60.120.GENE3D); IPR017441 (PROSITE); IPR020635 (SMART); G3DSA:1.10.510.10 (GENE3D), G3DSA:3.30.200.20 (GENE3D), PTHR24420 (PANTHER), PTHR24420:SF288 (PANTHER), seg (SEG), tmhmm (TMHMM)	VIT_212s0028g01970	GSVIVT01020728001	Serine/threonine-protein kinase NAK	0	Signaling.Signaling pathway.Protein kinase
chr12_3037318	chr12	3037318	C	A	AB=0.33;AC=1;AF=0.13;AN=8;BaseQRankSum=-0.568;Dels=0.00;HRun=1;HaplotypeScore=0.5836;MQ=58.07;MQ0=0;MQRankSum=-0.799;QD=15.07;ReadPosRankSum=-0.973;SB=-60.70;EFF=STOP_GAINED(HIGH|NONSENSE|tgC/tgA|C144*|297|VIT_12s0028g02250|protein_coding|CODING|VIT_12s0028g02250.t01|2|1),UPSTREAM(MODIFIER||3725||322|VIT_12s0028g02260|protein_coding|CODING|VIT_12s0028g02260.t01||1)	0/1	0/0	VIT_12s0028g02250	low quality protein: kdel-tailed cysteine endopeptidase cep1	P:defense response to fungus, incompatible interaction; P:aging; F:2-alkenal reductase [NAD(P)] activity; C:senescence-associated vacuole; P:proteolysis; P:response to ethylene; F:cysteine-type peptidase activity; P:oxidation-reduction process	IPR000169 (PROSITE); IPR000668 (PRINTS); IPR013128 (PANTHER); IPR013201 (PFAM); IPR025660 (PROSITE); IPR025661 (PROSITE); G3DSA:3.90.70.10 (GENE3D), PTHR12411:SF44 (PANTHER), SSF54001 (SUPERFAMILY)	SAG12	GSVIVT01020698001	Cysteine proteinase	0	Metabolism.Primary metabolism.Protein metabolism and modification.Proteolysis.Peptidase-mediated proteolysis
chr12_3658494	chr12	3658494	C	T	AB=0.66;AC=2;AF=0.25;AN=8;BaseQRankSum=-0.931;Dels=0.00;HRun=0;HaplotypeScore=0.0000;MQ=44.88;MQ0=3;MQRankSum=-5.250;QD=2.48;ReadPosRankSum=0.893;SB=-34.57;EFF=DOWNSTREAM(MODIFIER||1641||357|VIT_12s0028g02880|protein_coding|CODING|VIT_12s0028g02880.t01||1),STOP_GAINED(HIGH|NONSENSE|Caa/Taa|Q308*|357|VIT_12s0028g02870|protein_coding|CODING|VIT_12s0028g02870.t01|2|1)	0/0	0/1	VIT_12s0028g02870	low quality protein: tabersonine 16-o-methyltransferase-like	F:O-methyltransferase activity; F:protein dimerization activity; P:methylation	IPR001077 (PFAM); IPR011991 (G3DSA:1.10.10.GENE3D); IPR012967 (PFAM); IPR016461 (PROFILE); G3DSA:3.40.50.150 (GENE3D), PTHR11746 (PANTHER), PTHR11746:SF53 (PANTHER), SSF46785 (SUPERFAMILY), SSF53335 (SUPERFAMILY)	VIT_212s0028g02870	GSVIVT01020630001	Isoflavone methyltransferase/ Orcinol O-methyltransferase 1 oomt1	vv10943Isoflavonoid_biosynthesis	Metabolism.Secondary metabolism.Phenylpropanoid metabolism.Flavonoid metabolism.Isoflavonoid metabolism.Isoflavonoid biosynthesis
chr12_3671779	chr12	3671779	C	T	AB=0.63;AC=2;AF=0.25;AN=8;BaseQRankSum=2.025;Dels=0.00;HRun=0;HaplotypeScore=1.6639;MQ=42.44;MQ0=9;MQRankSum=-3.038;QD=2.19;ReadPosRankSum=0.802;SB=-49.15;EFF=DOWNSTREAM(MODIFIER||3653||25|VIT_12s0028g02910|protein_coding|CODING|VIT_12s0028g02910.t01||1),STOP_GAINED(HIGH|NONSENSE|Cag/Tag|Q119*|168|VIT_12s0028g02900|protein_coding|CODING|VIT_12s0028g02900.t01|2|1),UPSTREAM(MODIFIER||1775||150|VIT_…	0/0	0/1	VIT_12s0028g02900	low quality protein: tabersonine 16-o-methyltransferase-like	F:O-methyltransferase activity; F:protein dimerization activity; P:methylation	IPR001077 (PFAM); G3DSA:3.40.50.150 (GENE3D), PTHR11746 (PANTHER), PTHR11746:SF53 (PANTHER), SSF53335 (SUPERFAMILY)	VIT_212s0028g02900	GSVIVT01020625001	Isoflavone methyltransferase/ Orcinol O-methyltransferase 1 oomt1	vv10943Isoflavonoid_biosynthesis	Metabolism.Secondary metabolism.Phenylpropanoid metabolism.Flavonoid metabolism.Isoflavonoid metabolism.Isoflavonoid biosynthesis
chr12_3732562	chr12	3732562	A	C	AB=0.67;AC=1;AF=0.13;AN=8;BaseQRankSum=1.714;Dels=0.00;HRun=0;HaplotypeScore=0.0000;MQ=45.04;MQ0=0;MQRankSum=-1.213;QD=3.98;ReadPosRankSum=-1.129;SB=12.17;EFF=DOWNSTREAM(MODIFIER||3602||251|VIT_12s0028g02990|protein_coding|CODING|VIT_12s0028g02990.t01||1),STOP_LOST(HIGH|MISSENSE|Tag/Gag|*62E|61|VIT_12s0028g03000|protein_coding|CODING|VIT_12s0028g03000.t01|1|1)	0/0	0/1	VIT_12s0028g03000	--	-	PS51257 (PROFILE), tmhmm (TMHMM)	VIT_212s0028g03000	GSVIVT01020615001	No hit	0	No hit
chr12_3732724	chr12	3732724	G	A	AB=0.20;AC=1;AF=0.17;AN=6;BaseQRankSum=-1.039;Dels=0.00;HRun=1;HaplotypeScore=0.0000;MQ=50.96;MQ0=0;MQRankSum=-2.740;QD=16.87;ReadPosRankSum=-1.606;SB=-24.56;EFF=DOWNSTREAM(MODIFIER||3764||251|VIT_12s0028g02990|protein_coding|CODING|VIT_12s0028g02990.t01||1),STOP_GAINED(HIGH|NONSENSE|Cag/Tag|Q8*|61|VIT_12s0028g03000|protein_coding|CODING|VIT_12s0028g03000.t01|1|1)	0/0	0/1	VIT_12s0028g03000	--	-	PS51257 (PROFILE), tmhmm (TMHMM)	VIT_212s0028g03000	GSVIVT01020615001	No hit	0	No hit
chr12_3953261	chr12	3953261	G	A	AB=0.77;AC=2;AF=0.25;AN=8;BaseQRankSum=0.259;Dels=0.00;HRun=0;HaplotypeScore=5.1120;MQ=47.99;MQ0=1;MQRankSum=-3.755;QD=1.71;ReadPosRankSum=0.688;SB=-28.33;EFF=DOWNSTREAM(MODIFIER||1954||433|VIT_12s0028g03190|protein_coding|CODING|VIT_12s0028g03190.t01||1),DOWNSTREAM(MODIFIER||4393||96|VIT_12s0028g03170|protein_coding|CODING|VIT_12s0028g03170.t01||1),STOP_GAINED(HIGH|NONSENSE|Cga/Tga|R72*|166|VIT_…	0/0	0/1	VIT_12s0028g03180	uncharacterized protein at4g28440	F:pyridoxal phosphate binding; P:biosynthetic process; F:catalytic activity	IPR012340 (G3DSA:2.40.50.GENE3D); PTHR31472 (PANTHER), PTHR31472:SF0 (PANTHER), seg (SEG)	VIT_212s0028g03180	GSVIVT01020596001	DNA-binding protein	0	Metabolism.Primary metabolism.Nucleobase, nucleoside, nucleotide, nucleic acid metabolism.Nucleic acid metabolism.DNA metabolism
chr12_4761324	chr12	4761324	G	A	AB=0.71;AC=1;AF=0.13;AN=8;BaseQRankSum=-1.080;Dels=0.00;HRun=0;HaplotypeScore=1.8374;MQ=57.25;MQ0=0;MQRankSum=-0.848;QD=4.43;ReadPosRankSum=1.790;SB=-38.85;EFF=STOP_GAINED(HIGH|NONSENSE|tgG/tgA|W557*|666|VIT_12s0028g03920|protein_coding|CODING|VIT_12s0028g03920.t01|3|1),UPSTREAM(MODIFIER||2058||426|VIT_12s0028g03930|protein_coding|CODING|VIT_12s0028g03930.t01||1),UPSTREAM(MODIFIER||3916||298|VIT_…	0/1	0/0	VIT_12s0028g03920	ankyrin repeat-containing protein at3g12360-like	F:protein binding	IPR002110 (SMART); IPR020683 (G3DSA:1.25.40.GENE3D); IPR026961 (PFAM); PTHR24198 (PANTHER), PF13637 (PFAM), seg (SEG), tmhmm (TMHMM)	VIT_212s0028g03920	GSVIVT01020530001	Ankyrin repeat	vv50108Accessory_factors_involved_in_transport	Transport overview.Accessory factors involved in transport.Auxiliary transport proteins.Ankyrin
chr12_5549373	chr12	5549373	C	T	AB=0.27;AC=1;AF=0.13;AN=8;BaseQRankSum=1.761;Dels=0.00;HRun=0;HaplotypeScore=0.5764;MQ=54.88;MQ0=0;MQRankSum=0.359;QD=22.83;ReadPosRankSum=-0.843;SB=-139.16;EFF=DOWNSTREAM(MODIFIER||1923||158|VIT_12s0059g00720|protein_coding|CODING|VIT_12s0059g00720.t01||1),STOP_GAINED(HIGH|NONSENSE|Cga/Tga|R112*|216|VIT_12s0059g00730|protein_coding|CODING|VIT_12s0059g00730.t01|2|1),UPSTREAM(MODIFIER||3714||123|V…	0/1	0/0	VIT_12s0059g00730						Glyceraldehyde-3-phosphate dehydrogenase GAPC1,cytosolic	vv10010Glycolysis	Metabolism.Primary metabolism.Carbohydrate metabolism.Glycolysis Gluconeogenesis
chr12_5553499	chr12	5553499	T	C	AB=0.50;AC=1;AF=0.13;AN=8;BaseQRankSum=2.182;Dels=0.00;HRun=0;HaplotypeScore=5.5409;MQ=49.90;MQ0=0;MQRankSum=-0.180;QD=11.29;ReadPosRankSum=-1.021;SB=6.15;EFF=DOWNSTREAM(MODIFIER||3809||216|VIT_12s0059g00730|protein_coding|CODING|VIT_12s0059g00730.t01||1),STOP_LOST(HIGH|MISSENSE|Tga/Cga|*124R|123|VIT_12s0059g00740|protein_coding|CODING|VIT_12s0059g00740.t01|1|1)	0/1	0/0	VIT_12s0059g00740	auxin-binding protein abp19a-like	F:nutrient reservoir activity; C:plant-type cell wall; F:manganese ion binding; P:response to cold; F:nucleic acid binding; C:extracellular matrix; C:nucleus; C:apoplast; P:DNA integration	IPR001929 (PRINTS); IPR006045 (PFAM); IPR011051 (SUPERFAMILY); IPR014710 (G3DSA:2.60.120.GENE3D); IPR019780 (PROSITE); PTHR31238 (PANTHER)	GER1	GSVIVT01030438001	Germin1	0	Metabolism.Primary metabolism.Generation of metabolite precursors and energy.Storage proteins
chr12_5768954	chr12	5768954	C	A	AB=0.37;AC=4;AF=0.50;AN=8;BaseQRankSum=-0.548;Dels=0.00;HRun=0;HaplotypeScore=0.3915;MQ=52.25;MQ0=0;MQRankSum=-2.396;QD=24.96;ReadPosRankSum=0.830;SB=-325.11;EFF=STOP_GAINED(HIGH|NONSENSE|tgC/tgA|C16*|299|VIT_12s0059g00940|protein_coding|CODING|VIT_12s0059g00940.t01|2|1),UPSTREAM(MODIFIER||4822||537|VIT_12s0059g00950|protein_coding|CODING|VIT_12s0059g00950.t01||1)	0/1	0/0	VIT_12s0059g00940	cellulose synthase-like protein h1-like	F:cellulose synthase (UDP-forming) activity; P:cellulose biosynthetic process; C:integral component of membrane; P:starch metabolic process; P:sucrose metabolic process; P:UDP-glucose metabolic process	IPR005150 (PFAM); coil (COIL), PTHR32287 (PANTHER), PTHR32287:SF0 (PANTHER)	ATCSLB05	GSVIVT01030459001	Cellulose synthase CSLB04	vv40006Cell_wall	Cellular process.Cellular component organization and biogenesis.Cell wall organization and biogenesis.Cell wall metabolism.Cell wall biosynthesis.Cellulose biosynthesis
chr12_5897474	chr12	5897474	G	A	AB=0.56;AC=2;AF=0.25;AN=8;BaseQRankSum=0.234;Dels=0.00;HRun=0;HaplotypeScore=0.4402;MQ=56.58;MQ0=0;MQRankSum=0.312;QD=14.92;ReadPosRankSum=-0.117;SB=-57.82;EFF=STOP_GAINED(HIGH|NONSENSE|tGg/tAg|W619*|766|VIT_12s0059g01000|protein_coding|CODING|VIT_12s0059g01000.t01|9|1)	0/1	0/0	VIT_12s0059g01000						Glyceraldehyde-3-phosphate dehydrogenase GAPC1,cytosolic	vv10010Glycolysis	Metabolism.Primary metabolism.Carbohydrate metabolism.Glycolysis Gluconeogenesis
chr12_5904729	chr12	5904729	C	T	AB=0.40;AC=2;AF=0.25;AN=8;BaseQRankSum=-0.540;Dels=0.00;HRun=1;HaplotypeScore=8.4347;MQ=55.91;MQ0=0;MQRankSum=-1.225;QD=17.81;ReadPosRankSum=-0.780;SB=-570.38;EFF=STOP_GAINED(HIGH|NONSENSE|Cga/Tga|R755*|766|VIT_12s0059g01000|protein_coding|CODING|VIT_12s0059g01000.t01|10|1),UPSTREAM(MODIFIER||2925||820|VIT_12s0059g01010|protein_coding|CODING|VIT_12s0059g01010.t01||1)	0/1	0/0	VIT_12s0059g01000						Glyceraldehyde-3-phosphate dehydrogenase GAPC1,cytosolic	vv10010Glycolysis	Metabolism.Primary metabolism.Carbohydrate metabolism.Glycolysis Gluconeogenesis
chr12_5904732	chr12	5904732	C	T	AB=0.50;AC=1;AF=0.13;AN=8;BaseQRankSum=0.931;Dels=0.00;HRun=0;HaplotypeScore=8.5798;MQ=55.57;MQ0=0;MQRankSum=1.093;QD=14.66;ReadPosRankSum=0.783;SB=-285.49;EFF=STOP_GAINED(HIGH|NONSENSE|Cag/Tag|Q756*|766|VIT_12s0059g01000|protein_coding|CODING|VIT_12s0059g01000.t01|10|1),UPSTREAM(MODIFIER||2922||820|VIT_12s0059g01010|protein_coding|CODING|VIT_12s0059g01010.t01||1)	0/0	0/1	VIT_12s0059g01000						Glyceraldehyde-3-phosphate dehydrogenase GAPC1,cytosolic	vv10010Glycolysis	Metabolism.Primary metabolism.Carbohydrate metabolism.Glycolysis Gluconeogenesis
chr12_5904765	chr12	5904765	T	C	AB=0.48;AC=5;AF=0.63;AN=8;BaseQRankSum=0.754;Dels=0.00;HRun=0;HaplotypeScore=8.7458;MQ=53.64;MQ0=0;MQRankSum=-5.289;QD=21.43;ReadPosRankSum=0.027;SB=-1363.80;EFF=STOP_LOST(HIGH|MISSENSE|Tga/Cga|*767R|766|VIT_12s0059g01000|protein_coding|CODING|VIT_12s0059g01000.t01|10|1),UPSTREAM(MODIFIER||2889||820|VIT_12s0059g01010|protein_coding|CODING|VIT_12s0059g01010.t01||1)	1/1	0/1	VIT_12s0059g01000						Glyceraldehyde-3-phosphate dehydrogenase GAPC1,cytosolic	vv10010Glycolysis	Metabolism.Primary metabolism.Carbohydrate metabolism.Glycolysis Gluconeogenesis
chr12_6296632	chr12	6296632	C	A	AB=0.50;AC=3;AF=0.38;AN=8;BaseQRankSum=-1.444;Dels=0.00;HRun=0;HaplotypeScore=0.7249;MQ=52.17;MQ0=0;MQRankSum=-1.232;QD=25.52;ReadPosRankSum=0.739;SB=-101.86;EFF=DOWNSTREAM(MODIFIER||1141||565|VIT_12s0059g01350|protein_coding|CODING|VIT_12s0059g01350.t01||1),STOP_GAINED(HIGH|NONSENSE|Gaa/Taa|E27*|160|VIT_12s0059g01360|protein_coding|CODING|VIT_12s0059g01360.t01|2|1),UPSTREAM(MODIFIER||1890||181|V…	0/1	0/0	VIT_12s0059g01360						Glyceraldehyde-3-phosphate dehydrogenase GAPC1,cytosolic	vv10010Glycolysis	Metabolism.Primary metabolism.Carbohydrate metabolism.Glycolysis Gluconeogenesis
chr12_6420052	chr12	6420052	C	T	AB=0.58;AC=3;AF=0.38;AN=8;BaseQRankSum=1.792;Dels=0.00;HRun=0;HaplotypeScore=2.8225;MQ=54.46;MQ0=0;MQRankSum=0.472;QD=9.18;ReadPosRankSum=-0.270;SB=-417.93;EFF=DOWNSTREAM(MODIFIER||1128||197|VIT_12s0059g01470|protein_coding|CODING|VIT_12s0059g01470.t01||1),STOP_GAINED(HIGH|NONSENSE|Cag/Tag|Q59*|402|VIT_12s0059g01480|protein_coding|CODING|VIT_12s0059g01480.t01|2|1),UPSTREAM(MODIFIER||3437||118|VIT…	0/1	0/0	VIT_12s0059g01480	triacylglycerol lipase 2-like	P:lipid catabolic process; F:hydrolase activity, acting on ester bonds	IPR000073 (PFAM); IPR006693 (PFAM); G3DSA:3.40.50.1820 (GENE3D), PTHR11005 (PANTHER), PTHR11005:SF0 (PANTHER), seg (SEG), SignalP-NN (SIGNALP), SSF53474 (SUPERFAMILY)	MPL1	GSVIVT01030517001	Lipase family	0	Unclear
chr12_6420320	chr12	6420320	G	A	AB=0.75;AC=2;AF=0.25;AN=8;BaseQRankSum=-0.292;Dels=0.00;HRun=0;HaplotypeScore=0.8443;MQ=42.15;MQ0=12;MQRankSum=-0.519;QD=3.50;ReadPosRankSum=0.031;SB=-95.34;EFF=DOWNSTREAM(MODIFIER||1396||197|VIT_12s0059g01470|protein_coding|CODING|VIT_12s0059g01470.t01||1),STOP_GAINED(HIGH|NONSENSE|tGg/tAg|W118*|402|VIT_12s0059g01480|protein_coding|CODING|VIT_12s0059g01480.t01|3|1),UPSTREAM(MODIFIER||3169||118|V…	0/1	0/0	VIT_12s0059g01480	triacylglycerol lipase 2-like	P:lipid catabolic process; F:hydrolase activity, acting on ester bonds	IPR000073 (PFAM); IPR006693 (PFAM); G3DSA:3.40.50.1820 (GENE3D), PTHR11005 (PANTHER), PTHR11005:SF0 (PANTHER), seg (SEG), SignalP-NN (SIGNALP), SSF53474 (SUPERFAMILY)	MPL1	GSVIVT01030517001	Lipase family	0	Unclear
chr12_6838799	chr12	6838799	A	G	AC=2;AF=0.33;AN=6;BaseQRankSum=0.047;Dels=0.00;HRun=0;HaplotypeScore=0.0000;MQ=50.85;MQ0=0;MQRankSum=2.201;QD=33.63;ReadPosRankSum=0.140;SB=-40.60;EFF=SYNONYMOUS_STOP(LOW|SILENT|tAa/tGa|*65|64|VIT_12s0059g01990|protein_coding|CODING|VIT_12s0059g01990.t01|1|1),UPSTREAM(MODIFIER||581||433|VIT_12s0059g02000|protein_coding|CODING|VIT_12s0059g02000.t01||1)	1/1	0/0	VIT_12s0059g01990	--	-	-	VIT_212s0059g01990	GSVIVT01030571001	No hit	0	No hit
chr12_6872435	chr12	6872435	G	A	AB=0.56;AC=1;AF=0.13;AN=8;BaseQRankSum=-0.067;Dels=0.00;HRun=0;HaplotypeScore=5.2140;MQ=48.03;MQ0=0;MQRankSum=-0.867;QD=4.48;ReadPosRankSum=1.446;SB=6.02;EFF=STOP_GAINED(HIGH|NONSENSE|Cga/Tga|R68*|151|VIT_12s0059g02080|protein_coding|CODING|VIT_12s0059g02080.t01|1|1)	0/0	0/1	VIT_12s0059g02080						Glyceraldehyde-3-phosphate dehydrogenase GAPC1,cytosolic	vv10010Glycolysis	Metabolism.Primary metabolism.Carbohydrate metabolism.Glycolysis Gluconeogenesis
chr12_6885468	chr12	6885468	C	G	AB=0.40;AC=1;AF=0.13;AN=8;BaseQRankSum=2.119;Dels=0.00;HRun=0;HaplotypeScore=6.4646;MQ=50.85;MQ0=0;MQRankSum=-3.847;QD=12.82;ReadPosRankSum=0.411;SB=-54.83;EFF=DOWNSTREAM(MODIFIER||2683||606|VIT_12s0059g02100|protein_coding|CODING|VIT_12s0059g02100.t01||1),STOP_GAINED(HIGH|NONSENSE|tCa/tGa|S90*|154|VIT_12s0059g02090|protein_coding|CODING|VIT_12s0059g02090.t01|1|1)	0/0	0/1	VIT_12s0059g02090	cytochrome p450	F:heme binding; C:extracellular region; F:licodione synthase activity; C:integral component of membrane; F:iron ion binding; F:electron carrier activity; P:oxidation-reduction process; F:oxygen binding; P:obsolete electron transport	IPR001128 (PRINTS); IPR002401 (PRINTS); IPR017972 (PROSITE); PTHR24298 (PANTHER), PTHR24298:SF0 (PANTHER)	CYP712A1	GSVIVT01030581001	CYP712A1	0	Metabolism.Cellular metabolism.Oxidation reduction.Cytochrome P450 oxidoreductase
chr12_6885653	chr12	6885653	C	T	AB=0.67;AC=2;AF=0.25;AN=8;BaseQRankSum=0.520;Dels=0.00;HRun=0;HaplotypeScore=10.5665;MQ=53.11;MQ0=0;MQRankSum=2.671;QD=8.44;ReadPosRankSum=0.321;SB=-155.67;EFF=DOWNSTREAM(MODIFIER||2498||606|VIT_12s0059g02100|protein_coding|CODING|VIT_12s0059g02100.t01||1),STOP_GAINED(HIGH|NONSENSE|Cga/Tga|R152*|154|VIT_12s0059g02090|protein_coding|CODING|VIT_12s0059g02090.t01|1|1)	0/1	0/0	VIT_12s0059g02090	cytochrome p450	F:heme binding; C:extracellular region; F:licodione synthase activity; C:integral component of membrane; F:iron ion binding; F:electron carrier activity; P:oxidation-reduction process; F:oxygen binding; P:obsolete electron transport	IPR001128 (PRINTS); IPR002401 (PRINTS); IPR017972 (PROSITE); PTHR24298 (PANTHER), PTHR24298:SF0 (PANTHER)	CYP712A1	GSVIVT01030581001	CYP712A1	0	Metabolism.Cellular metabolism.Oxidation reduction.Cytochrome P450 oxidoreductase
chr12_7072116	chr12	7072116	A	T	AB=0.77;AC=4;AF=0.50;AN=8;BaseQRankSum=0.222;Dels=0.00;HRun=1;HaplotypeScore=0.2167;MQ=56.89;MQ0=0;MQRankSum=0.962;QD=23.75;ReadPosRankSum=-0.518;SB=-238.44;EFF=STOP_GAINED(HIGH|NONSENSE|Aag/Tag|K824*|924|VIT_12s0059g02270|protein_coding|CODING|VIT_12s0059g02270.t01|6|1),UPSTREAM(MODIFIER||2152||290|VIT_12s0059g02280|protein_coding|CODING|VIT_12s0059g02280.t01||1)	1/1	0/1	VIT_12s0059g02270	glutamate receptor	P:cellular response to acetate; P:response to wounding; C:outer membrane-bounded periplasmic space; F:protein binding; F:calcium channel activity; P:cellular calcium ion homeostasis; F:intracellular ligand-gated ion channel activity; F:G-protein coupled GABA receptor activity; F:ionotropic glutamate receptor activity; P:calcium ion transport; C:integral component of membrane; C:chloroplast; C:ext…	IPR001320 (SMART); IPR001638 (PFAM); IPR001828 (PFAM); IPR002455 (PRINTS); G3DSA:1.10.287.70 (GENE3D), G3DSA:3.40.190.10 (GENE3D), G3DSA:3.40.50.2300 (GENE3D), PTHR18966 (PANTHER), PTHR18966:SF7 (PANTHER), seg (SEG), tmhmm (TMHMM), SSF53822 (SUPERFAMILY), SSF53850 (SUPERFAMILY)	GLR3	GSVIVT01030602001	Glutamate receptor protein GLR3.4b	vv50101Channels_and_pores	Transport overview.Channels and pores.a-Type channels.Glutamate-gated Ion Channel of Neurotransmitter Receptors
chr12_7341002	chr12	7341002	G	T	AB=0.36;AC=5;AF=0.63;AN=8;BaseQRankSum=0.071;Dels=0.00;HRun=0;HaplotypeScore=0.0000;MQ=57.01;MQ0=0;MQRankSum=-1.445;QD=29.78;ReadPosRankSum=0.426;SB=-332.39;EFF=DOWNSTREAM(MODIFIER||1516||242|VIT_12s0059g02590|protein_coding|CODING|VIT_12s0059g02590.t01||1),DOWNSTREAM(MODIFIER||4124||70|VIT_12s0059g02610|protein_coding|CODING|VIT_12s0059g02610.t01||1),DOWNSTREAM(MODIFIER||4265||241|VIT_12s0059g02…	1/1	0/1	VIT_12s0059g02600	protein	P:response to abscisic acid; C:vacuole; C:cell wall	IPR002902 (PFAM); PTHR32411 (PANTHER), PTHR32411:SF7 (PANTHER)	VIT_212s0059g02600	GSVIVT01030635001	Receptor protein kinase RK20-1	0	Signaling.Signaling pathway.Protein kinase
chr12_7441433	chr12	7441433	G	T	AB=0.92;AC=5;AF=0.63;AN=8;BaseQRankSum=1.424;Dels=0.00;HRun=0;HaplotypeScore=0.9141;MQ=54.51;MQ0=2;MQRankSum=-0.768;QD=19.71;ReadPosRankSum=-1.818;SB=-473.29;EFF=STOP_GAINED(HIGH|NONSENSE|Gaa/Taa|E503*|519|VIT_12s0059g02710|protein_coding|CODING|VIT_12s0059g02710.t01|6|1)	1/1	0/1	VIT_12s0059g02710	myrcene chloroplastic	F:(R)-limonene synthase activity; P:monoterpene biosynthetic process; P:terpenoid biosynthetic process; P:geranyl diphosphate metabolic process; F:magnesium ion binding; C:chloroplast stroma	IPR001906 (G3DSA:1.50.30.GENE3D); IPR005630 (PFAM); IPR008930 (SUPERFAMILY); IPR008949 (G3DSA:1.10.600.GENE3D); coil (COIL), PTHR31225 (PANTHER), seg (SEG)	TPS02_TPS10	GSVIVT01030646001	Pinene synthase	vv10902Monoterpenoid_biosynthesis	Metabolism.Secondary metabolism.Terpenoid metabolism.Monoterpenoid metabolism.Monoterpenoid biosynthesis
chr12_7552582	chr12	7552582	G	A	AB=0.14;AC=3;AF=0.38;AN=8;BaseQRankSum=1.176;Dels=0.00;HRun=2;HaplotypeScore=1.6267;MQ=52.47;MQ0=0;MQRankSum=-1.552;QD=21.19;ReadPosRankSum=0.847;SB=-24.45;EFF=STOP_GAINED(HIGH|NONSENSE|Cga/Tga|R13*|579|VIT_12s0134g00030|protein_coding|CODING|VIT_12s0134g00030.t01|1|1)	1/1	0/0	VIT_12s0134g00030	isoprene synthase	F:(R)-limonene synthase activity; P:response to cold; F:isoprene synthase activity; P:isoprene biosynthetic process; P:cellular response to absence of light; F:magnesium ion binding; C:chloroplast; P:dimethylallyl diphosphate metabolic process; P:response to heat	IPR001906 (G3DSA:1.50.30.GENE3D); IPR005630 (PFAM); IPR008930 (SUPERFAMILY); IPR008949 (G3DSA:1.10.600.GENE3D); PTHR31225 (PANTHER)	TPS03	GSVIVT01000402001	#N/A	#N/A	#N/A
chr12_7558369	chr12	7558369	C	T	AB=0.65;AC=2;AF=0.25;AN=8;BaseQRankSum=-0.280;Dels=0.00;HRun=0;HaplotypeScore=0.6342;MQ=56.25;MQ0=0;MQRankSum=1.181;QD=6.30;ReadPosRankSum=2.788;SB=-58.79;EFF=DOWNSTREAM(MODIFIER||4405||132|VIT_12s0134g00050|protein_coding|CODING|VIT_12s0134g00050.t01||1),STOP_GAINED(HIGH|NONSENSE|tgG/tgA|W182*|224|VIT_12s0134g00040|protein_coding|CODING|VIT_12s0134g00040.t01|4|1)	0/1	0/0	VIT_12s0134g00040						Glyceraldehyde-3-phosphate dehydrogenase GAPC1,cytosolic	vv10010Glycolysis	Metabolism.Primary metabolism.Carbohydrate metabolism.Glycolysis Gluconeogenesis
chr12_7562862	chr12	7562862	C	T	AB=0.83;AC=2;AF=0.25;AN=8;BaseQRankSum=1.950;Dels=0.00;HRun=0;HaplotypeScore=4.0592;MQ=28.53;MQ0=69;MQRankSum=1.310;QD=1.75;ReadPosRankSum=-0.376;SB=-17.53;EFF=DOWNSTREAM(MODIFIER||2257||260|VIT_12s0134g00060|protein_coding|CODING|VIT_12s0134g00060.t01||1),STOP_GAINED(HIGH|NONSENSE|tGg/tAg|W104*|132|VIT_12s0134g00050|protein_coding|CODING|VIT_12s0134g00050.t01|1|1),UPSTREAM(MODIFIER||3058||224|VI…	0/1	0/0	VIT_12s0134g00050	rna polymerase beta subunit	F:DNA-directed RNA polymerase activity; P:transcription, DNA-templated; F:DNA binding; F:ribonucleoside binding; C:chloroplast; C:nucleolus; P:purine nucleobase metabolic process; P:pyrimidine nucleobase metabolic process	IPR007080 (PFAM); SSF64484 (SUPERFAMILY)	VIT_212s0134g00050	GSVIVT01000405001	DNA-directed RNA polymerase subunit beta'	vv23020RNA_polymerase	Metabolism.Primary metabolism.Nucleobase, nucleoside, nucleotide, nucleic acid metabolism.Nucleic acid metabolism.RNA metabolism.RNA polymerase
chr12_7562989	chr12	7562989	G	A	AB=0.92;AC=1;AF=0.13;AN=8;BaseQRankSum=2.290;Dels=0.00;HRun=1;HaplotypeScore=2.4505;MQ=33.98;MQ0=81;MQRankSum=3.716;QD=1.44;ReadPosRankSum=3.398;SB=-30.94;EFF=DOWNSTREAM(MODIFIER||2130||260|VIT_12s0134g00060|protein_coding|CODING|VIT_12s0134g00060.t01||1),STOP_GAINED(HIGH|NONSENSE|Cga/Tga|R62*|132|VIT_12s0134g00050|protein_coding|CODING|VIT_12s0134g00050.t01|1|1),UPSTREAM(MODIFIER||3185||224|VIT_…	0/0	0/1	VIT_12s0134g00050	rna polymerase beta subunit	F:DNA-directed RNA polymerase activity; P:transcription, DNA-templated; F:DNA binding; F:ribonucleoside binding; C:chloroplast; C:nucleolus; P:purine nucleobase metabolic process; P:pyrimidine nucleobase metabolic process	IPR007080 (PFAM); SSF64484 (SUPERFAMILY)	VIT_212s0134g00050	GSVIVT01000405001	DNA-directed RNA polymerase subunit beta'	vv23020RNA_polymerase	Metabolism.Primary metabolism.Nucleobase, nucleoside, nucleotide, nucleic acid metabolism.Nucleic acid metabolism.RNA metabolism.RNA polymerase
chr12_7563096	chr12	7563096	C	T	AB=0.62;AC=2;AF=0.25;AN=8;BaseQRankSum=-0.722;Dels=0.00;HRun=0;HaplotypeScore=0.1972;MQ=57.17;MQ0=0;MQRankSum=1.005;QD=6.96;ReadPosRankSum=-0.750;SB=-49.86;EFF=DOWNSTREAM(MODIFIER||2023||260|VIT_12s0134g00060|protein_coding|CODING|VIT_12s0134g00060.t01||1),STOP_GAINED(HIGH|NONSENSE|tGg/tAg|W26*|132|VIT_12s0134g00050|protein_coding|CODING|VIT_12s0134g00050.t01|1|1),UPSTREAM(MODIFIER||3292||224|VIT…	0/1	0/0	VIT_12s0134g00050	rna polymerase beta subunit	F:DNA-directed RNA polymerase activity; P:transcription, DNA-templated; F:DNA binding; F:ribonucleoside binding; C:chloroplast; C:nucleolus; P:purine nucleobase metabolic process; P:pyrimidine nucleobase metabolic process	IPR007080 (PFAM); SSF64484 (SUPERFAMILY)	VIT_212s0134g00050	GSVIVT01000405001	DNA-directed RNA polymerase subunit beta'	vv23020RNA_polymerase	Metabolism.Primary metabolism.Nucleobase, nucleoside, nucleotide, nucleic acid metabolism.Nucleic acid metabolism.RNA metabolism.RNA polymerase
chr12_7633347	chr12	7633347	C	T	AB=0.67;AC=1;AF=0.13;AN=8;BaseQRankSum=0.962;Dels=0.00;HRun=0;HaplotypeScore=1.1308;MQ=53.70;MQ0=5;MQRankSum=-0.871;QD=7.98;ReadPosRankSum=-0.622;SB=-0.01;EFF=STOP_GAINED(HIGH|NONSENSE|tgG/tgA|W128*|162|VIT_12s0134g00100|protein_coding|CODING|VIT_12s0134g00100.t01|3|1)	0/0	0/1	VIT_12s0134g00100	--	-	-	VIT_212s0134g00100	GSVIVT01000411001	Ribosomal protein L8 (RPL8C) 60S	vv23010Ribosome	Metabolism.Primary metabolism.Protein metabolism and modification.Protein synthesis.Ribosome
chr12_7812790	chr12	7812790	G	A	AB=0.67;AC=2;AF=0.33;AN=6;BaseQRankSum=-0.594;Dels=0.00;HRun=0;HaplotypeScore=0.3193;MQ=34.98;MQ0=6;MQRankSum=1.070;QD=4.90;ReadPosRankSum=0.568;SB=-93.34;EFF=DOWNSTREAM(MODIFIER||2640||648|VIT_12s0134g00280|protein_coding|CODING|VIT_12s0134g00280.t01||1),STOP_GAINED(HIGH|NONSENSE|Cag/Tag|Q18*|1005|VIT_12s0134g00270|protein_coding|CODING|VIT_12s0134g00270.t01|1|1)	0/1	0/0	VIT_12s0134g00270	g-type lectin s-receptor-like serine threonine-protein kinase at4g03230-like	F:non-membrane spanning protein tyrosine kinase activity; F:polysaccharide binding; P:recognition of pollen; P:protein phosphorylation; F:ATP binding; F:protein serine/threonine kinase activity; F:protein binding; P:serine family amino acid metabolic process	IPR000719 (PFAM); IPR000742 (PROFILE); IPR000858 (PFAM); IPR001480 (G3DSA:2.90.10.GENE3D); IPR002290 (SMART); IPR003609 (PROFILE); IPR008271 (PROSITE); IPR011009 (SUPERFAMILY); IPR013227 (PFAM); IPR020635 (SMART); G3DSA:1.10.510.10 (GENE3D), G3DSA:3.30.200.20 (GENE3D), PTHR24420 (PANTHER), PTHR24420:SF126 (PANTHER), seg (SEG), tmhmm (TMHMM)	VIT_212s0134g00270	GSVIVT01000425001	S-locus lectin protein kinase family	0	Signaling.Signaling pathway.Protein kinase
chr12_7937734	chr12	7937734	G	T	AB=0.58;AC=1;AF=0.17;AN=6;BaseQRankSum=0.915;Dels=0.00;HRun=2;HaplotypeScore=7.9745;MQ=50.55;MQ0=5;MQRankSum=-4.186;QD=6.68;ReadPosRankSum=0.252;SB=-51.63;EFF=STOP_LOST(HIGH|MISSENSE|tGa/tTa|*74L|73|VIT_12s0134g00350|protein_coding|CODING|VIT_12s0134g00350.t01|1|1)	0/0	0/1	VIT_12s0134g00350						Glyceraldehyde-3-phosphate dehydrogenase GAPC1,cytosolic	vv10010Glycolysis	Metabolism.Primary metabolism.Carbohydrate metabolism.Glycolysis Gluconeogenesis
chr12_8026579	chr12	8026579	C	T	AB=0.57;AC=1;AF=0.13;AN=8;BaseQRankSum=1.546;Dels=0.00;HRun=0;HaplotypeScore=2.7972;MQ=46.22;MQ0=0;MQRankSum=0.367;QD=10.45;ReadPosRankSum=0.303;SB=-14.80;EFF=STOP_GAINED(HIGH|NONSENSE|tGg/tAg|W167*|694|VIT_12s0134g00390|protein_coding|CODING|VIT_12s0134g00390.t01|1|1)	0/0	0/1	VIT_12s0134g00390	g-type lectin s-receptor-like serine threonine-protein kinase at4g03230-like	F:polysaccharide binding; F:protein tyrosine kinase activity; P:recognition of pollen; P:protein phosphorylation; F:ATP binding; F:protein serine/threonine kinase activity; F:protein binding; P:serine family amino acid metabolic process	IPR000719 (PFAM); IPR000742 (PROFILE); IPR000858 (PFAM); IPR001480 (G3DSA:2.90.10.GENE3D); IPR002290 (SMART); IPR008271 (PROSITE); IPR011009 (SUPERFAMILY); IPR013320 (G3DSA:2.60.120.GENE3D); IPR020635 (SMART); IPR025287 (PFAM); G3DSA:1.10.510.10 (GENE3D), G3DSA:3.30.200.20 (GENE3D), PTHR24420 (PANTHER), PTHR24420:SF126 (PANTHER), seg (SEG), SignalP-NN (SIGNALP), tmhmm (TMHMM), SSF57196 (SUPERFAMI…	VIT_212s0134g00390	GSVIVT01000438001	S-locus lectin protein kinase family	0	Signaling.Signaling pathway.Protein kinase
chr12_8615409	chr12	8615409	T	C	AB=0.67;AC=3;AF=0.50;AN=6;BaseQRankSum=0.212;Dels=0.00;HRun=0;HaplotypeScore=0.2980;MQ=38.82;MQ0=0;MQRankSum=-2.899;QD=3.74;ReadPosRankSum=-0.495;SB=9.19;EFF=SYNONYMOUS_STOP(LOW|SILENT|taA/taG|*124|123|VIT_12s0178g00150|protein_coding|CODING|VIT_12s0178g00150.t01|4|1),UPSTREAM(MODIFIER||3895||204|VIT_12s0178g00160|protein_coding|CODING|VIT_12s0178g00160.t01||1)	0/0	1/1	VIT_12s0178g00150						Glyceraldehyde-3-phosphate dehydrogenase GAPC1,cytosolic	vv10010Glycolysis	Metabolism.Primary metabolism.Carbohydrate metabolism.Glycolysis Gluconeogenesis
chr12_8615411	chr12	8615411	A	G	AB=0.65;AC=2;AF=0.33;AN=6;BaseQRankSum=0.718;Dels=0.00;HRun=0;HaplotypeScore=0.9585;MQ=38.08;MQ0=0;MQRankSum=-2.546;QD=3.19;ReadPosRankSum=-0.326;SB=9.02;EFF=STOP_LOST(HIGH|MISSENSE|Taa/Caa|*124Q|123|VIT_12s0178g00150|protein_coding|CODING|VIT_12s0178g00150.t01|4|1),UPSTREAM(MODIFIER||3893||204|VIT_12s0178g00160|protein_coding|CODING|VIT_12s0178g00160.t01||1)	0/0	0/1	VIT_12s0178g00150						Glyceraldehyde-3-phosphate dehydrogenase GAPC1,cytosolic	vv10010Glycolysis	Metabolism.Primary metabolism.Carbohydrate metabolism.Glycolysis Gluconeogenesis
chr12_8770183	chr12	8770183	T	C	AB=0.00;AC=1;AF=0.13;AN=8;BaseQRankSum=-0.254;Dels=0.00;HRun=0;HaplotypeScore=3.9215;MQ=56.94;MQ0=0;MQRankSum=-0.423;QD=22.40;ReadPosRankSum=-0.930;SB=-35.60;EFF=STOP_LOST(HIGH|MISSENSE|Tag/Cag|*74Q|73|VIT_12s0057g00050|protein_coding|CODING|VIT_12s0057g00050.t01|1|1),UPSTREAM(MODIFIER||1595||88|VIT_12s0057g00070|protein_coding|CODING|VIT_12s0057g00070.t01||1),UPSTREAM(MODIFIER||44||98|VIT_12s005…	0/1	0/0	VIT_12s0057g00050	--	-	-	VIT_212s0057g00050	GSVIVT01029992001	No hit	0	No hit
chr12_8770185	chr12	8770185	G	C	AB=0.00;AC=1;AF=0.13;AN=8;BaseQRankSum=0.315;Dels=0.00;HRun=0;HaplotypeScore=4.1632;MQ=57.10;MQ0=0;MQRankSum=0.315;QD=13.95;ReadPosRankSum=-1.197;SB=-36.11;EFF=STOP_LOST(HIGH|MISSENSE|taG/taC|*74Y|73|VIT_12s0057g00050|protein_coding|CODING|VIT_12s0057g00050.t01|1|1),UPSTREAM(MODIFIER||1593||88|VIT_12s0057g00070|protein_coding|CODING|VIT_12s0057g00070.t01||1),UPSTREAM(MODIFIER||42||98|VIT_12s0057g…	0/1	0/0	VIT_12s0057g00050	--	-	-	VIT_212s0057g00050	GSVIVT01029992001	No hit	0	No hit
chr12_8784071	chr12	8784071	G	A	AB=0.55;AC=2;AF=0.25;AN=8;BaseQRankSum=1.616;Dels=0.00;HRun=1;HaplotypeScore=0.0000;MQ=54.99;MQ0=0;MQRankSum=0.605;QD=13.47;ReadPosRankSum=-0.902;SB=-232.13;EFF=DOWNSTREAM(MODIFIER||1664||88|VIT_12s0057g00090|protein_coding|CODING|VIT_12s0057g00090.t01||1),SYNONYMOUS_STOP(LOW|SILENT|tGa/tAa|*161|160|VIT_12s0057g00100|protein_coding|CODING|VIT_12s0057g00100.t01|2|1),UPSTREAM(MODIFIER||1164||88|VIT…	0/0	0/1	VIT_12s0057g00100						Glyceraldehyde-3-phosphate dehydrogenase GAPC1,cytosolic	vv10010Glycolysis	Metabolism.Primary metabolism.Carbohydrate metabolism.Glycolysis Gluconeogenesis
chr12_9197411	chr12	9197411	C	T	AB=0.69;AC=2;AF=0.25;AN=8;BaseQRankSum=-0.053;Dels=0.00;HRun=1;HaplotypeScore=0.2416;MQ=56.29;MQ0=0;MQRankSum=-0.719;QD=5.69;ReadPosRankSum=0.158;SB=12.04;EFF=DOWNSTREAM(MODIFIER||1910||125|VIT_12s0057g00600|protein_coding|CODING|VIT_12s0057g00600.t01||1),STOP_GAINED(HIGH|NONSENSE|Caa/Taa|Q90*|1289|VIT_12s0057g00610|protein_coding|CODING|VIT_12s0057g00610.t01|2|1)	0/1	0/0	VIT_12s0057g00610	nup133 nup155-like protein	F:electron carrier activity; F:iron ion binding; F:protein binding; F:heme binding; P:embryo sac egg cell differentiation; F:oxidoreductase activity, acting on paired donors, with incorporation or reduction of molecular oxygen; C:chloroplast; P:oxidation-reduction process; P:obsolete electron transport	IPR007187 (PFAM); IPR014908 (PFAM); IPR015943 (G3DSA:2.130.10.GENE3D); PTHR13405 (PANTHER), PTHR13405:SF4 (PANTHER), seg (SEG), SSF117289 (SUPERFAMILY)	VIT_212s0057g00610	GSVIVT01030051001	Nucleoporin Nup133	vv23013RNA_transport vv50109Incompletely_characterized_transport_systems vv50112Nuclear_pore_complex	Transport overview.Incompletely characterized transport systems.Recognized transporters of unknown biochemical mechanism.Nuclear pore complex
chr12_9267968	chr12	9267968	C	T	AB=0.44;AC=2;AF=0.25;AN=8;BaseQRankSum=0.858;Dels=0.00;HRun=0;HaplotypeScore=0.7023;MQ=57.68;MQ0=0;MQRankSum=0.403;QD=18.07;ReadPosRankSum=0.610;SB=-207.34;EFF=STOP_GAINED(HIGH|NONSENSE|Cga/Tga|R540*|752|VIT_12s0057g00620|protein_coding|CODING|VIT_12s0057g00620.t01|1|1),UPSTREAM(MODIFIER||4312||265|VIT_12s0057g00630|protein_coding|CODING|VIT_12s0057g00630.t01||1)	0/0	0/1	VIT_12s0057g00620	protein	F:metal ion binding; F:kinase activity; P:phosphorylation; F:ATP binding; P:cation transport; F:2-alkenal reductase [NAD(P)] activity; C:membrane; F:ATPase activity, coupled to transmembrane movement of ions, phosphorylative mechanism; P:oxidation-reduction process; F:protein binding	IPR001611 (PFAM); IPR003591 (SMART); IPR025875 (PFAM); PR00019 (PRINTS), G3DSA:3.80.10.10 (GENE3D), PTHR24420 (PANTHER), PTHR24420:SF480 (PANTHER), PF13855 (PFAM), seg (SEG), tmhmm (TMHMM), SSF52047 (SUPERFAMILY), SSF52058 (SUPERFAMILY)	RLP6	GSVIVT01030052001	Receptor Like Protein 6	0	Signaling.Signaling pathway.Protein kinase
chr12_9345748	chr12	9345748	G	A	AB=0.63;AC=2;AF=0.25;AN=8;BaseQRankSum=-1.775;Dels=0.00;HRun=1;HaplotypeScore=1.1796;MQ=56.47;MQ0=0;MQRankSum=0.725;QD=6.03;ReadPosRankSum=1.025;SB=-36.21;EFF=STOP_GAINED(HIGH|NONSENSE|Caa/Taa|Q88*|121|VIT_12s0057g00730|protein_coding|CODING|VIT_12s0057g00730.t01|2|1),UPSTREAM(MODIFIER||1945||170|VIT_12s0057g00720|protein_coding|CODING|VIT_12s0057g00720.t01||1),UPSTREAM(MODIFIER||3552||530|VIT_12…	0/0	0/1	VIT_12s0057g00730						Glyceraldehyde-3-phosphate dehydrogenase GAPC1,cytosolic	vv10010Glycolysis	Metabolism.Primary metabolism.Carbohydrate metabolism.Glycolysis Gluconeogenesis
chr12_9367523	chr12	9367523	G	C	AB=0.50;AC=1;AF=0.13;AN=8;BaseQRankSum=-1.451;Dels=0.00;HRun=0;HaplotypeScore=1.7474;MQ=58.11;MQ0=0;MQRankSum=1.223;QD=13.29;ReadPosRankSum=-0.016;SB=-63.64;EFF=DOWNSTREAM(MODIFIER||3449||563|VIT_12s0057g00760|protein_coding|CODING|VIT_12s0057g00760.t01||1),STOP_GAINED(HIGH|NONSENSE|tCa/tGa|S189*|843|VIT_12s0057g00750|protein_coding|CODING|VIT_12s0057g00750.t01|1|1)	0/0	0/1	VIT_12s0057g00750						Glyceraldehyde-3-phosphate dehydrogenase GAPC1,cytosolic	vv10010Glycolysis	Metabolism.Primary metabolism.Carbohydrate metabolism.Glycolysis Gluconeogenesis
chr12_9367649	chr12	9367649	A	T	AB=0.50;AC=1;AF=0.13;AN=8;BaseQRankSum=1.354;Dels=0.00;HRun=0;HaplotypeScore=0.0000;MQ=59.45;MQ0=0;MQRankSum=-0.988;QD=8.88;ReadPosRankSum=-0.549;SB=7.31;EFF=DOWNSTREAM(MODIFIER||3323||563|VIT_12s0057g00760|protein_coding|CODING|VIT_12s0057g00760.t01||1),STOP_GAINED(HIGH|NONSENSE|tTg/tAg|L147*|843|VIT_12s0057g00750|protein_coding|CODING|VIT_12s0057g00750.t01|1|1)	0/0	0/1	VIT_12s0057g00750						Glyceraldehyde-3-phosphate dehydrogenase GAPC1,cytosolic	vv10010Glycolysis	Metabolism.Primary metabolism.Carbohydrate metabolism.Glycolysis Gluconeogenesis
chr12_9372621	chr12	9372621	G	A	AB=0.59;AC=2;AF=0.25;AN=8;BaseQRankSum=0.751;Dels=0.00;HRun=0;HaplotypeScore=0.2167;MQ=55.00;MQ0=0;MQRankSum=0.696;QD=8.46;ReadPosRankSum=0.669;SB=-86.32;EFF=STOP_GAINED(HIGH|NONSENSE|Cga/Tga|R94*|563|VIT_12s0057g00760|protein_coding|CODING|VIT_12s0057g00760.t01|1|1),UPSTREAM(MODIFIER||4533||843|VIT_12s0057g00750|protein_coding|CODING|VIT_12s0057g00750.t01||1)	0/0	0/1	VIT_12s0057g00760						Glyceraldehyde-3-phosphate dehydrogenase GAPC1,cytosolic	vv10010Glycolysis	Metabolism.Primary metabolism.Carbohydrate metabolism.Glycolysis Gluconeogenesis
chr12_9387999	chr12	9387999	G	A	AB=0.81;AC=2;AF=0.25;AN=8;BaseQRankSum=-0.280;Dels=0.00;HRun=0;HaplotypeScore=8.6664;MQ=53.66;MQ0=0;MQRankSum=-3.872;QD=1.62;ReadPosRankSum=0.602;SB=48.22;EFF=STOP_GAINED(HIGH|NONSENSE|Cag/Tag|Q503*|610|VIT_12s0057g00780|protein_coding|CODING|VIT_12s0057g00780.t01|2|1)	0/0	0/1	VIT_12s0057g00780	receptor-like protein 12-like	F:metal ion binding; F:kinase activity; P:phosphorylation; F:ATP binding; P:cation transport; F:2-alkenal reductase [NAD(P)] activity; C:membrane; F:ATPase activity, coupled to transmembrane movement of ions, phosphorylative mechanism; P:oxidation-reduction process; F:protein binding	IPR001611 (PFAM); IPR003591 (SMART); IPR013210 (PFAM); G3DSA:3.80.10.10 (GENE3D), PTHR24420 (PANTHER), PF13855 (PFAM), seg (SEG), SSF52058 (SUPERFAMILY)	RLP43	GSVIVT01030063001	Disease resistance protein	0	Diverse functions.Gene family with diverse functions.NBS-LRR superfamily
chr12_9388487	chr12	9388487	C	T	AB=0.84;AC=2;AF=0.25;AN=8;BaseQRankSum=-1.747;Dels=0.00;HRun=0;HaplotypeScore=2.1576;MQ=50.40;MQ0=3;MQRankSum=-3.271;QD=1.34;ReadPosRankSum=0.722;SB=41.16;EFF=STOP_GAINED(HIGH|NONSENSE|tGg/tAg|W340*|610|VIT_12s0057g00780|protein_coding|CODING|VIT_12s0057g00780.t01|2|1)	0/0	0/1	VIT_12s0057g00780	receptor-like protein 12-like	F:metal ion binding; F:kinase activity; P:phosphorylation; F:ATP binding; P:cation transport; F:2-alkenal reductase [NAD(P)] activity; C:membrane; F:ATPase activity, coupled to transmembrane movement of ions, phosphorylative mechanism; P:oxidation-reduction process; F:protein binding	IPR001611 (PFAM); IPR003591 (SMART); IPR013210 (PFAM); G3DSA:3.80.10.10 (GENE3D), PTHR24420 (PANTHER), PF13855 (PFAM), seg (SEG), SSF52058 (SUPERFAMILY)	RLP43	GSVIVT01030063001	Disease resistance protein	0	Diverse functions.Gene family with diverse functions.NBS-LRR superfamily
chr12_9432560	chr12	9432560	C	A	AB=0.70;AC=2;AF=0.25;AN=8;BaseQRankSum=-0.115;Dels=0.00;HRun=0;HaplotypeScore=10.7177;MQ=36.01;MQ0=0;MQRankSum=0.970;QD=5.20;ReadPosRankSum=-1.464;SB=-70.22;EFF=DOWNSTREAM(MODIFIER||2201||44|VIT_12s0057g00810|protein_coding|CODING|VIT_12s0057g00810.t01||1),STOP_GAINED(HIGH|NONSENSE|Gga/Tga|G16*|120|VIT_12s0057g00820|protein_coding|CODING|VIT_12s0057g00820.t01|1|1)	0/1	0/0	VIT_12s0057g00820	protein	F:metal ion binding; F:kinase activity; P:phosphorylation; F:ATP binding; P:cation transport; F:2-alkenal reductase [NAD(P)] activity; C:membrane; F:ATPase activity, coupled to transmembrane movement of ions, phosphorylative mechanism; P:oxidation-reduction process	PTHR24420 (PANTHER), PTHR24420:SF480 (PANTHER), seg (SEG), tmhmm (TMHMM)	RLP25	GSVIVT01030067001	Leucine-rich repeat	0	Diverse functions.Gene family with diverse functions.NBS-LRR superfamily
chr12_9565720	chr12	9565720	T	C	AC=4;AF=0.67;AN=6;BaseQRankSum=-0.251;Dels=0.00;HRun=0;HaplotypeScore=1.9157;MQ=43.10;MQ0=0;MQRankSum=0.553;QD=19.34;ReadPosRankSum=-0.251;SB=-40.15;EFF=SYNONYMOUS_STOP(LOW|SILENT|tAa/tGa|*865|864|VIT_12s0057g00860|protein_coding|CODING|VIT_12s0057g00860.t01|3|1)	0/0	1/1	VIT_12s0057g00860						Glyceraldehyde-3-phosphate dehydrogenase GAPC1,cytosolic	vv10010Glycolysis	Metabolism.Primary metabolism.Carbohydrate metabolism.Glycolysis Gluconeogenesis
chr12_9577974	chr12	9577974	C	G	AB=0.40;AC=7;AF=0.88;AN=8;BaseQRankSum=-0.208;Dels=0.00;HRun=0;HaplotypeScore=0.2496;MQ=53.74;MQ0=0;MQRankSum=-1.122;QD=27.72;ReadPosRankSum=-1.954;SB=-422.40;EFF=STOP_LOST(HIGH|MISSENSE|tGa/tCa|*386S|385|VIT_12s0057g00870|protein_coding|CODING|VIT_12s0057g00870.t01|1|1),UPSTREAM(MODIFIER||3964||864|VIT_12s0057g00860|protein_coding|CODING|VIT_12s0057g00860.t01||1)	0/1	1/1	VIT_12s0057g00870						Glyceraldehyde-3-phosphate dehydrogenase GAPC1,cytosolic	vv10010Glycolysis	Metabolism.Primary metabolism.Carbohydrate metabolism.Glycolysis Gluconeogenesis
chr12_9765801	chr12	9765801	G	A	AB=0.52;AC=2;AF=0.25;AN=8;BaseQRankSum=-0.473;Dels=0.00;HRun=1;HaplotypeScore=0.0000;MQ=56.99;MQ0=0;MQRankSum=-0.246;QD=6.53;ReadPosRankSum=-0.095;SB=-66.37;EFF=STOP_GAINED(HIGH|NONSENSE|Cga/Tga|R105*|370|VIT_12s0057g01090|protein_coding|CODING|VIT_12s0057g01090.t01|3|1)	0/0	0/1	VIT_12s0057g01090	nudix hydrolase 2-like	P:protein poly-ADP-ribosylation; F:NAD binding; P:response to ozone; P:plant-type hypersensitive response; P:response to salt stress; P:defense response to bacterium; F:NADH pyrophosphatase activity; P:defense response signaling pathway, resistance gene-dependent; F:nucleoside-diphosphatase activity; F:ADP-ribose diphosphatase activity; F:NAD+ diphosphatase activity; P:positive regulation of sali…	IPR000086 (PFAM); IPR015797 (G3DSA:3.90.79.GENE3D); IPR020084 (PROSITE); PTHR13994 (PANTHER), PTHR13994:SF2 (PANTHER), seg (SEG)	NUDT2	GSVIVT01030093001	Nudix hydrolase 2	0	Metabolism.Primary metabolism.Nucleobase, nucleoside, nucleotide, nucleic acid metabolism.Nudix hydrolase family
chr12_9794437	chr12	9794437	T	C	AB=0.50;AC=2;AF=0.25;AN=8;BaseQRankSum=0.554;Dels=0.00;HRun=0;HaplotypeScore=0.1663;MQ=52.74;MQ0=0;MQRankSum=-1.312;QD=11.80;ReadPosRankSum=1.021;SB=-61.92;EFF=STOP_LOST(HIGH|MISSENSE|Tag/Cag|*54Q|53|VIT_12s0057g01120|protein_coding|CODING|VIT_12s0057g01120.t01|2|1),UPSTREAM(MODIFIER||3252||591|VIT_12s0057g01130|protein_coding|CODING|VIT_12s0057g01130.t01||1)	0/0	0/1	VIT_12s0057g01120	--	-	-	VIT_212s0057g01120	GSVIVT01030097001	No hit	0	No hit
chr12_9886984	chr12	9886984	C	T	AB=0.31;AC=4;AF=0.50;AN=8;BaseQRankSum=-0.418;Dels=0.00;HRun=1;HaplotypeScore=0.0000;MQ=47.68;MQ0=0;MQRankSum=-1.462;QD=21.00;ReadPosRankSum=-0.209;SB=-59.61;EFF=STOP_GAINED(HIGH|NONSENSE|Cag/Tag|Q17*|96|VIT_12s0057g01150|protein_coding|CODING|VIT_12s0057g01150.t01|1|1)	0/1	0/0	VIT_12s0057g01150	protein kinase domain-containing protein	F:transferase activity, transferring phosphorus-containing groups; C:chloroplast; C:plasma membrane	PTHR10566 (PANTHER), PTHR10566:SF26 (PANTHER)	VIT_212s0057g01150	GSVIVT01030104001	AarF domain containing kinase	0	Signaling.Signaling pathway.Protein kinase
chr12_10222584	chr12	10222584	A	AT	AB=0.76;AC=6;AF=0.75;AN=8;Dels=0.00;HRun=0;HaplotypeScore=5.6105;MQ=40.25;MQ0=0;QD=21.94;SB=-206.47;EFF=FRAME_SHIFT(HIGH||aaa/Taaa|K441*?|1103|VIT_12s0057g01500|protein_coding|CODING|VIT_12s0057g01500.t01|11|1),STOP_GAINED(HIGH||aaa/Taaa|K441*?|1103|VIT_12s0057g01500|protein_coding|CODING|VIT_12s0057g01500.t01|11|1)	1/1	0/1	VIT_12s0057g01500	vacuolar cation proton exchanger 5	C:plant-type vacuole membrane; P:cadmium ion transport; P:nucleotide transport; F:nucleotide binding; P:membrane fusion; P:regulation of plant-type hypersensitive response; P:basic amino acid transport; P:calcium ion transport; P:response to nematode; P:protein targeting to membrane; C:integral component of membrane; P:negative regulation of programmed cell death; F:calcium:proton antiporter acti…	IPR000504 (PFAM); IPR004713 (TIGRFAMs); IPR004798 (TIGRFAMs); IPR004837 (PFAM); IPR012677 (G3DSA:3.30.70.GENE3D); PTHR31503 (PANTHER), PF13893 (PFAM), seg (SEG), tmhmm (TMHMM), SSF54928 (SUPERFAMILY)	CAX5	GSVIVT01030143001	Calcium exchanger 5	vv50123Porters_cat_18_to_29	Transport overview.Electrochemical Potential-driven Transporters.Porters.Ca2+:Cation Antiporter
chr12_12670138	chr12	12670138	G	T	AB=0.69;AC=2;AF=0.25;AN=8;BaseQRankSum=-1.083;Dels=0.00;HRun=0;HaplotypeScore=1.1588;MQ=24.51;MQ0=2;MQRankSum=1.083;QD=4.17;ReadPosRankSum=-0.938;SB=14.83;EFF=DOWNSTREAM(MODIFIER||2560||83|VIT_12s0055g00110|protein_coding|CODING|VIT_12s0055g00110.t01||1),STOP_GAINED(HIGH|NONSENSE|Gag/Tag|E62*|176|VIT_12s0055g00100|protein_coding|CODING|VIT_12s0055g00100.t01|2|1)	0/1	0/0	VIT_12s0055g00100	rna-dependent rna polymerase	C:mitochondrion; F:RNA-directed RNA polymerase activity; P:purine nucleobase metabolic process; C:RNA-directed RNA polymerase complex	IPR008686 (PFAM); seg (SEG)	VIT_212s0055g00100	GSVIVT01029663001	Anthranilate synthase component 1	vv10400Phenylalanine_tyrosine_and_tryptophan_biosynthesis	Metabolism.Primary metabolism.Amino acid metabolism.Aromatic amino acid metabolism.Aromatic amino acid biosynthesis
chr12_12670315	chr12	12670315	C	T	AC=2;AF=0.25;AN=8;BaseQRankSum=-0.890;Dels=0.00;HRun=0;HaplotypeScore=1.7416;MQ=39.95;MQ0=0;MQRankSum=0.890;QD=19.93;ReadPosRankSum=-0.779;SB=-63.84;EFF=DOWNSTREAM(MODIFIER||2383||83|VIT_12s0055g00110|protein_coding|CODING|VIT_12s0055g00110.t01||1),STOP_GAINED(HIGH|NONSENSE|Caa/Taa|Q121*|176|VIT_12s0055g00100|protein_coding|CODING|VIT_12s0055g00100.t01|2|1)	0/0	1/1	VIT_12s0055g00100	rna-dependent rna polymerase	C:mitochondrion; F:RNA-directed RNA polymerase activity; P:purine nucleobase metabolic process; C:RNA-directed RNA polymerase complex	IPR008686 (PFAM); seg (SEG)	VIT_212s0055g00100	GSVIVT01029663001	Anthranilate synthase component 1	vv10400Phenylalanine_tyrosine_and_tryptophan_biosynthesis	Metabolism.Primary metabolism.Amino acid metabolism.Aromatic amino acid metabolism.Aromatic amino acid biosynthesis
chr12_12672698	chr12	12672698	T	C	AC=6;AF=0.75;AN=8;BaseQRankSum=-1.897;Dels=0.00;HRun=0;HaplotypeScore=0.5116;MQ=36.57;MQ0=5;MQRankSum=-4.145;QD=14.24;ReadPosRankSum=-0.903;SB=-197.68;EFF=DOWNSTREAM(MODIFIER||7||176|VIT_12s0055g00100|protein_coding|CODING|VIT_12s0055g00100.t01||1),SYNONYMOUS_STOP(LOW|SILENT|taA/taG|*84|83|VIT_12s0055g00110|protein_coding|CODING|VIT_12s0055g00110.t01|2|1)	0/0	1/1	VIT_12s0055g00110	nadh dehydrogenase subunit 4	F:NADH dehydrogenase (ubiquinone) activity; C:mitochondrion; P:mitochondrial electron transport, NADH to ubiquinone; P:ubiquinone biosynthetic process; P:sodium ion transport; P:proton transport	-	VIT_212s0055g00110	GSVIVT01029664001	Unknown	0	Unknown
chr12_12674104	chr12	12674104	G	A	AB=0.25;AC=1;AF=0.13;AN=8;BaseQRankSum=0.069;Dels=0.00;HRun=0;HaplotypeScore=0.4989;MQ=49.69;MQ0=0;MQRankSum=-1.383;QD=14.07;ReadPosRankSum=-0.760;SB=-33.15;EFF=DOWNSTREAM(MODIFIER||1413||176|VIT_12s0055g00100|protein_coding|CODING|VIT_12s0055g00100.t01||1),STOP_GAINED(HIGH|NONSENSE|Cag/Tag|Q20*|83|VIT_12s0055g00110|protein_coding|CODING|VIT_12s0055g00110.t01|1|1)	0/1	0/0	VIT_12s0055g00110	nadh dehydrogenase subunit 4	F:NADH dehydrogenase (ubiquinone) activity; C:mitochondrion; P:mitochondrial electron transport, NADH to ubiquinone; P:ubiquinone biosynthetic process; P:sodium ion transport; P:proton transport	-	VIT_212s0055g00110	GSVIVT01029664001	Unknown	0	Unknown
chr12_12950428	chr12	12950428	G	A	AB=0.65;AC=1;AF=0.13;AN=8;BaseQRankSum=0.774;Dels=0.00;HRun=0;HaplotypeScore=0.9734;MQ=44.02;MQ0=2;MQRankSum=-0.317;QD=8.66;ReadPosRankSum=-1.737;SB=-76.17;EFF=STOP_GAINED(HIGH|NONSENSE|tGg/tAg|W299*|932|VIT_12s0055g00290|protein_coding|CODING|VIT_12s0055g00290.t01|2|1)	0/0	0/1	VIT_12s0055g00290	udp-glucose flavonoid 3-o-glucosyltransferase 6-like	P:response to abscisic acid; C:membrane; P:metabolic process; P:response to salt stress; F:quercetin 4'-O-glucosyltransferase activity; F:abscisic acid glucosyltransferase activity; F:quercetin 3-O-glucosyltransferase activity	IPR002213 (PANTHER); coil (COIL), G3DSA:3.40.50.2000 (GENE3D), PTHR11926:SF15 (PANTHER), seg (SEG), SSF53756 (SUPERFAMILY)	HYR1	GSVIVT01029680001	UDP-glucose glucosyltransferase	vv10500Starch_and_sucrose_metabolism	Metabolism.Primary metabolism.Carbohydrate metabolism.Polysaccharide metabolism.Starch and sucrose metabolism
chr12_13554567	chr12	13554567	C	T	AC=2;AF=0.25;AN=8;BaseQRankSum=-0.012;Dels=0.00;HRun=0;HaplotypeScore=2.7491;MQ=54.89;MQ0=0;MQRankSum=-0.699;QD=28.05;ReadPosRankSum=-0.061;SB=-228.34;EFF=STOP_GAINED(HIGH|NONSENSE|Cag/Tag|Q223*|856|VIT_12s0055g00560|protein_coding|CODING|VIT_12s0055g00560.t01|3|1)	0/0	1/1	VIT_12s0055g00560	disease resistance protein at4g27190-like	F:nucleoside-triphosphatase activity; P:defense response; F:ADP binding; F:ATP binding	G3DSA:3.80.10.10 (GENE3D), PTHR23155 (PANTHER), PTHR23155:SF94 (PANTHER), PF13855 (PFAM), seg (SEG), SSF52058 (SUPERFAMILY)	RPS2	GSVIVT01029713001	RPS2 (resistant to p. syringae 2)	0	Diverse functions.Gene family with diverse functions.NBS-LRR superfamily
chr12_13554990	chr12	13554990	A	T	AC=2;AF=0.25;AN=8;BaseQRankSum=-0.162;Dels=0.00;HRun=2;HaplotypeScore=2.9922;MQ=56.62;MQ0=0;MQRankSum=0.927;QD=29.09;ReadPosRankSum=-0.986;SB=-117.74;EFF=STOP_GAINED(HIGH|NONSENSE|Aaa/Taa|K364*|856|VIT_12s0055g00560|protein_coding|CODING|VIT_12s0055g00560.t01|3|1)	0/0	1/1	VIT_12s0055g00560	disease resistance protein at4g27190-like	F:nucleoside-triphosphatase activity; P:defense response; F:ADP binding; F:ATP binding	G3DSA:3.80.10.10 (GENE3D), PTHR23155 (PANTHER), PTHR23155:SF94 (PANTHER), PF13855 (PFAM), seg (SEG), SSF52058 (SUPERFAMILY)	RPS2	GSVIVT01029713001	RPS2 (resistant to p. syringae 2)	0	Diverse functions.Gene family with diverse functions.NBS-LRR superfamily
chr12_13556520	chr12	13556520	C	T	AB=0.75;AC=4;AF=0.50;AN=8;BaseQRankSum=-1.039;Dels=0.00;HRun=1;HaplotypeScore=2.4809;MQ=56.24;MQ0=0;MQRankSum=-0.135;QD=22.06;ReadPosRankSum=0.257;SB=-256.07;EFF=STOP_GAINED(HIGH|NONSENSE|Cag/Tag|Q834*|856|VIT_12s0055g00560|protein_coding|CODING|VIT_12s0055g00560.t01|4|1)	0/1	0/0	VIT_12s0055g00560	disease resistance protein at4g27190-like	F:nucleoside-triphosphatase activity; P:defense response; F:ADP binding; F:ATP binding	G3DSA:3.80.10.10 (GENE3D), PTHR23155 (PANTHER), PTHR23155:SF94 (PANTHER), PF13855 (PFAM), seg (SEG), SSF52058 (SUPERFAMILY)	RPS2	GSVIVT01029713001	RPS2 (resistant to p. syringae 2)	0	Diverse functions.Gene family with diverse functions.NBS-LRR superfamily
chr12_13765797	chr12	13765797	C	T	AB=0.40;AC=5;AF=0.83;AN=6;BaseQRankSum=1.444;Dels=0.00;HRun=1;HaplotypeScore=0.3332;MQ=27.10;MQ0=3;MQRankSum=-1.613;QD=13.60;ReadPosRankSum=-1.104;SB=-108.19;EFF=STOP_GAINED(HIGH|NONSENSE|tgG/tgA|W109*|285|VIT_12s0055g00630|protein_coding|CODING|VIT_12s0055g00630.t01|4|1),UPSTREAM(MODIFIER||1632||141|VIT_12s0055g00620|protein_coding|CODING|VIT_12s0055g00620.t01||1),UPSTREAM(MODIFIER||3230||153|VI…	1/1	0/1	VIT_12s0055g00630	leucine-rich repeat family protein	P:proteolysis; F:ATP binding; F:protein tyrosine kinase activity; P:activation of MAPKK activity; F:MAP kinase kinase kinase activity; F:aspartic-type endopeptidase activity; C:plasma membrane; P:transmembrane receptor protein serine/threonine kinase signaling pathway; P:serine family amino acid metabolic process	G3DSA:3.80.10.10 (GENE3D), PTHR24420 (PANTHER), PTHR24420:SF88 (PANTHER), seg (SEG), tmhmm (TMHMM), SSF52058 (SUPERFAMILY)	VIT_212s0055g00630	GSVIVT01029724001	Serine/theronine protein kinase 2	0	Signaling.Signaling pathway.Protein kinase
chr12_13924078	chr12	13924078	G	A	AC=4;AF=0.50;AN=8;BaseQRankSum=-0.053;Dels=0.00;HRun=0;HaplotypeScore=1.2432;MQ=49.77;MQ0=0;MQRankSum=-0.955;QD=22.56;ReadPosRankSum=1.751;SB=-106.70;EFF=DOWNSTREAM(MODIFIER||3977||450|VIT_12s0055g00740|protein_coding|CODING|VIT_12s0055g00740.t01||1),STOP_GAINED(HIGH|NONSENSE|Cga/Tga|R108*|127|VIT_12s0055g00730|protein_coding|CODING|VIT_12s0055g00730.t01|3|1)	0/0	1/1	VIT_12s0055g00730	abc transporter a family member 7-like	C:plasmodesma; P:obsolete ATP catabolic process; F:ATP binding; P:response to cyclopentenone; F:polyamine-transporting ATPase activity; P:toxin catabolic process; C:plasma membrane; P:polyamine transport	IPR026082 (PANTHER); G3DSA:3.40.50.300 (GENE3D), PTHR19229:SF7 (PANTHER), seg (SEG), SSF52540 (SUPERFAMILY)	ATH6	GSVIVT01029736001	#N/A	#N/A	#N/A
chr12_14448149	chr12	14448149	C	T	AB=0.50;AC=7;AF=0.88;AN=8;BaseQRankSum=-0.570;Dels=0.00;HRun=0;HaplotypeScore=3.4977;MQ=49.48;MQ0=0;MQRankSum=0.107;QD=25.34;ReadPosRankSum=-0.320;SB=-505.34;EFF=STOP_GAINED(HIGH|NONSENSE|tGg/tAg|W261*|298|VIT_12s0055g00980|protein_coding|CODING|VIT_12s0055g00980.t01|3|1)	1/1	0/1	VIT_12s0055g00980	cationic peroxidase 2	F:metal ion binding; P:response to oxidative stress; F:heme binding; C:cell wall; P:defense response to fungus; F:peroxidase activity; P:respiratory burst; C:membrane; C:apoplast; P:oxidation-reduction process; P:obsolete peroxidase reaction	IPR000823 (PRINTS); IPR002016 (PRINTS); IPR010255 (SUPERFAMILY); IPR019793 (PROSITE); IPR019794 (PROSITE); G3DSA:1.10.420.10 (GENE3D), G3DSA:1.10.520.10 (GENE3D), PTHR31235 (PANTHER), seg (SEG), SignalP-NN (SIGNALP)	VIT_212s0055g00980	GSVIVT01029771001	Peroxidase precursor	vv10360Phenylalanine_metabolism vv10680Methane_metabolism	Metabolism.Primary metabolism.Amino acid metabolism.Aromatic amino acid metabolism.Phenylalanine metabolism.Phenylalanine biosynthesis
chr12_14636209	chr12	14636209	G	T	AB=0.53;AC=1;AF=0.13;AN=8;BaseQRankSum=-1.079;Dels=0.00;HRun=0;HaplotypeScore=0.2333;MQ=51.77;MQ0=0;MQRankSum=-1.123;QD=9.48;ReadPosRankSum=-0.110;SB=-55.91;EFF=STOP_GAINED(HIGH|NONSENSE|Gaa/Taa|E125*|142|VIT_12s0055g01080|protein_coding|CODING|VIT_12s0055g01080.t01|5|1)	0/0	0/1	VIT_12s0055g01080	--	-	seg (SEG)	VIT_212s0055g01080	GSVIVT01029784001	Cationic peroxidase 2	vv10360Phenylalanine_metabolism vv10680Methane_metabolism	Metabolism.Primary metabolism.Amino acid metabolism.Aromatic amino acid metabolism.Phenylalanine metabolism.Phenylalanine biosynthesis
chr12_15392113	chr12	15392113	C	T	AB=0.72;AC=4;AF=0.50;AN=8;BaseQRankSum=-0.839;Dels=0.00;HRun=0;HaplotypeScore=1.6405;MQ=31.57;MQ0=1;MQRankSum=-1.743;QD=7.89;ReadPosRankSum=0.065;SB=6.89;EFF=STOP_GAINED(HIGH|NONSENSE|Cag/Tag|Q35*|426|VIT_12s0034g00030|protein_coding|CODING|VIT_12s0034g00030.t01|2|1),UPSTREAM(MODIFIER||4263||23|VIT_12s0034g00020|protein_coding|CODING|VIT_12s0034g00020.t01||1)	0/0	0/1	VIT_12s0034g00030	udp-glucose flavonoid 3-o-glucosyltransferase 6-like	P:response to abscisic acid; C:membrane; P:metabolic process; P:response to salt stress; F:quercetin 4'-O-glucosyltransferase activity; F:abscisic acid glucosyltransferase activity; F:quercetin 3-O-glucosyltransferase activity	IPR002213 (PANTHER); coil (COIL), G3DSA:3.40.50.2000 (GENE3D), PTHR11926:SF15 (PANTHER), SSF53756 (SUPERFAMILY)	HYR1	GSVIVT01023095001	Anthocyanidin 3-O-glucosyltransferase	vv10942Anthocyanin_biosynthesis	Metabolism.Secondary metabolism.Phenylpropanoid metabolism.Flavonoid metabolism.Flavonoid biosynthesis.Anthocyanin biosynthesis.Anthocyanin-glycoside biosynthesis
chr12_15523326	chr12	15523326	A	C	AB=0.43;AC=1;AF=0.13;AN=8;BaseQRankSum=0.411;Dels=0.00;HRun=0;HaplotypeScore=1.2076;MQ=53.16;MQ0=0;MQRankSum=-0.051;QD=5.16;ReadPosRankSum=1.695;SB=0.08;EFF=STOP_LOST(HIGH|MISSENSE|tAa/tCa|*86S|85|VIT_12s0034g00120|protein_coding|CODING|VIT_12s0034g00120.t01|3|1)	0/0	0/1	VIT_12s0034g00120	protein-tyrosine phosphatase	F:protein tyrosine phosphatase activity; C:chloroplast stroma; P:peptidyl-tyrosine dephosphorylation; P:tyrosine metabolic process	IPR023485 (PFAM); G3DSA:3.40.50.270 (GENE3D)	VIT_212s0034g00120	GSVIVT01023086001	No hit	0	No hit
chr12_15590050	chr12	15590050	C	T	AB=0.63;AC=1;AF=0.13;AN=8;BaseQRankSum=-0.697;Dels=0.00;HRun=0;HaplotypeScore=0.8996;MQ=49.27;MQ0=1;MQRankSum=-3.248;QD=7.17;ReadPosRankSum=0.123;SB=-146.46;EFF=STOP_GAINED(HIGH|NONSENSE|tgG/tgA|W258*|491|VIT_12s0034g00140|protein_coding|CODING|VIT_12s0034g00140.t01|1|1)	0/0	0/1	VIT_12s0034g00140	udp-glucose flavonoid 3-o-glucosyltransferase 6-like	P:response to abscisic acid; C:membrane; P:metabolic process; P:response to salt stress; F:quercetin 4'-O-glucosyltransferase activity; F:abscisic acid glucosyltransferase activity; F:quercetin 3-O-glucosyltransferase activity	IPR002213 (PANTHER); coil (COIL), G3DSA:3.40.50.2000 (GENE3D), PTHR11926:SF15 (PANTHER), seg (SEG), SSF53756 (SUPERFAMILY)	HYR1	GSVIVT01023084001	UDP-glucose glucosyltransferase	vv10500Starch_and_sucrose_metabolism	Metabolism.Primary metabolism.Carbohydrate metabolism.Polysaccharide metabolism.Starch and sucrose metabolism
chr12_16578243	chr12	16578243	A	G	AB=0.85;AC=5;AF=0.63;AN=8;BaseQRankSum=1.493;Dels=0.00;HRun=1;HaplotypeScore=0.0000;MQ=19.93;MQ0=7;MQRankSum=0.988;QD=5.37;ReadPosRankSum=1.034;SB=-88.79;EFF=DOWNSTREAM(MODIFIER||3259||844|VIT_12s0034g00770|protein_coding|CODING|VIT_12s0034g00770.t01||1),STOP_LOST(HIGH|MISSENSE|Tga/Cga|*163R|162|VIT_12s0034g00780|protein_coding|CODING|VIT_12s0034g00780.t01|3|1)	0/0	0/1	VIT_12s0034g00780	kinetochore protein ndc80 homolog	P:methionine biosynthetic process; C:myosin complex; F:5-methyltetrahydropteroyltriglutamate-homocysteine S-methyltransferase activity; F:ATP binding; F:motor activity	coil (COIL)	VIT_212s0034g00780	GSVIVT01023034001	Kinetochore protein	vv44110Cell_cycle	Cellular process.Cell growth and death.Cell division.Mitosis
chr12_16750070	chr12	16750070	A	T	AB=0.40;AC=3;AF=0.38;AN=8;BaseQRankSum=1.111;Dels=0.00;HRun=0;HaplotypeScore=7.5707;MQ=39.22;MQ0=0;MQRankSum=-2.131;QD=12.64;ReadPosRankSum=-0.055;SB=-88.89;EFF=STOP_GAINED(HIGH|NONSENSE|Aaa/Taa|K577*|1266|VIT_12s0034g00910|protein_coding|CODING|VIT_12s0034g00910.t01|3|1),UPSTREAM(MODIFIER||4256||43|VIT_12s0034g00920|protein_coding|CODING|VIT_12s0034g00920.t01||1)	1/1	0/0	VIT_12s0034g00910	tmv resistance protein n-like	P:defense response; F:ADP binding; C:intracellular; F:ATP binding; P:signal transduction; F:nucleoside-triphosphatase activity; F:protein binding	IPR000157 (PFAM); IPR000767 (PRINTS); IPR002182 (PFAM); IPR003591 (SMART); IPR011713 (PFAM); IPR025875 (PFAM); G3DSA:3.40.50.10140 (GENE3D), G3DSA:3.40.50.300 (GENE3D), G3DSA:3.80.10.10 (GENE3D), PTHR11017 (PANTHER), PTHR11017:SF130 (PANTHER), PF13855 (PFAM), seg (SEG), SSF46785 (SUPERFAMILY), SSF52058 (SUPERFAMILY), SSF52540 (SUPERFAMILY)	VIT_212s0034g00910	GSVIVT01023025001	R protein L6	vv34627R_proteins_from_Plant-pathogen_interaction	Response to stimulus.Stress response.Biotic stress response.Plant-pathogen interaction.R proteins from Plant-pathogen interaction
chr12_16903956	chr12	16903956	A	G	AB=0.68;AC=2;AF=0.25;AN=8;BaseQRankSum=-1.021;Dels=0.00;HRun=0;HaplotypeScore=1.5850;MQ=46.59;MQ0=0;MQRankSum=-3.923;QD=2.27;ReadPosRankSum=0.557;SB=-34.59;EFF=STOP_LOST(HIGH|MISSENSE|Tga/Cga|*65R|64|VIT_12s0034g01050|protein_coding|CODING|VIT_12s0034g01050.t01|4|1),UPSTREAM(MODIFIER||4172||92|VIT_12s0034g01040|protein_coding|CODING|VIT_12s0034g01040.t01||1)	0/0	0/1	VIT_12s0034g01050						Glyceraldehyde-3-phosphate dehydrogenase GAPC1,cytosolic	vv10010Glycolysis	Metabolism.Primary metabolism.Carbohydrate metabolism.Glycolysis Gluconeogenesis
chr12_16912987	chr12	16912987	G	A	AB=0.72;AC=2;AF=0.25;AN=8;BaseQRankSum=0.981;Dels=0.00;HRun=2;HaplotypeScore=12.9325;MQ=39.47;MQ0=0;MQRankSum=-2.017;QD=4.32;ReadPosRankSum=0.443;SB=-55.10;EFF=STOP_GAINED(HIGH|NONSENSE|Cag/Tag|Q685*|908|VIT_12s0034g01070|protein_coding|CODING|VIT_12s0034g01070.t01|3|1),UPSTREAM(MODIFIER||2789||64|VIT_12s0034g01060|protein_coding|CODING|VIT_12s0034g01060.t01||1),UPSTREAM(MODIFIER||4538||64|VIT_12…	0/0	0/1	VIT_12s0034g01070	disease resistance rpp13-like protein 1-like	P:defense response; F:ADP binding	IPR000767 (PRINTS); IPR002182 (PFAM); IPR003591 (SMART); coil (COIL), G3DSA:3.40.50.300 (GENE3D), G3DSA:3.80.10.10 (GENE3D), PTHR23155 (PANTHER), PTHR23155:SF138 (PANTHER), PF13855 (PFAM), seg (SEG), SSF52058 (SUPERFAMILY), SSF52540 (SUPERFAMILY)	VIT_212s0034g01070	GSVIVT01023011001	R protein MLA10	vv34627R_proteins_from_Plant-pathogen_interaction	Response to stimulus.Stress response.Biotic stress response.Plant-pathogen interaction.R proteins from Plant-pathogen interaction
chr12_16914383	chr12	16914383	C	T	AB=0.84;AC=2;AF=0.25;AN=8;BaseQRankSum=0.194;Dels=0.00;HRun=1;HaplotypeScore=10.1827;MQ=40.14;MQ0=1;MQRankSum=-1.672;QD=0.62;ReadPosRankSum=0.651;SB=15.55;EFF=STOP_GAINED(HIGH|NONSENSE|tgG/tgA|W263*|908|VIT_12s0034g01070|protein_coding|CODING|VIT_12s0034g01070.t01|2|1),UPSTREAM(MODIFIER||4185||64|VIT_12s0034g01060|protein_coding|CODING|VIT_12s0034g01060.t01||1)	0/1	0/0	VIT_12s0034g01070	disease resistance rpp13-like protein 1-like	P:defense response; F:ADP binding	IPR000767 (PRINTS); IPR002182 (PFAM); IPR003591 (SMART); coil (COIL), G3DSA:3.40.50.300 (GENE3D), G3DSA:3.80.10.10 (GENE3D), PTHR23155 (PANTHER), PTHR23155:SF138 (PANTHER), PF13855 (PFAM), seg (SEG), SSF52058 (SUPERFAMILY), SSF52540 (SUPERFAMILY)	VIT_212s0034g01070	GSVIVT01023011001	R protein MLA10	vv34627R_proteins_from_Plant-pathogen_interaction	Response to stimulus.Stress response.Biotic stress response.Plant-pathogen interaction.R proteins from Plant-pathogen interaction
chr12_16951849	chr12	16951849	G	A	AC=2;AF=0.25;AN=8;BaseQRankSum=-1.571;Dels=0.00;HRun=0;HaplotypeScore=1.2431;MQ=51.99;MQ0=0;MQRankSum=-0.116;QD=32.33;ReadPosRankSum=1.193;SB=-106.99;EFF=STOP_GAINED(HIGH|NONSENSE|Cag/Tag|Q73*|506|VIT_12s0034g01080|protein_coding|CODING|VIT_12s0034g01080.t01|2|1)	0/0	1/1	VIT_12s0034g01080	3-isopropylmalate dehydrogenase	C:cytosol; F:NAD binding; P:oxidation-reduction process; C:mitochondrion; P:response to salt stress; F:3-isopropylmalate dehydrogenase activity; P:ubiquinone biosynthetic process; C:chloroplast envelope; C:thylakoid; F:magnesium ion binding; C:chloroplast stroma; P:glucosinolate biosynthetic process; P:leucine biosynthetic process; P:isoleucine biosynthetic process; P:valine biosynthetic process	IPR001804 (PANTHER); IPR004429 (HAMAP); IPR019818 (PROSITE); IPR024084 (G3DSA:3.40.718.GENE3D); PTHR11835:SF1 (PANTHER), SSF53659 (SUPERFAMILY)	IMD2	GSVIVT01023010001	3-isopropylmalate dehydrogenase 2, chloroplast precursor	vv10290Valine_leucine_and_isoleucine_biosynthesis	Metabolism.Primary metabolism.Amino acid metabolism.Valine, leucine, and isoleucine metabolism.Valine, leucine, and isoleucine biosynthesis
chr12_17266211	chr12	17266211	C	T	AB=0.39;AC=4;AF=0.50;AN=8;BaseQRankSum=0.366;Dels=0.00;HRun=0;HaplotypeScore=3.8883;MQ=46.00;MQ0=1;MQRankSum=-0.111;QD=19.00;ReadPosRankSum=-1.066;SB=-270.29;EFF=STOP_GAINED(HIGH|NONSENSE|Cag/Tag|Q190*|214|VIT_12s0034g01260|protein_coding|CODING|VIT_12s0034g01260.t01|2|1)	0/0	0/1	VIT_12s0034g01260	tmv resistance protein n-like	P:defense response; F:ADP binding; C:intracellular; P:signal transduction; F:protein binding	IPR000157 (PFAM); G3DSA:1.50.10.20 (GENE3D), G3DSA:3.40.50.10140 (GENE3D), PTHR11017 (PANTHER), PTHR11017:SF130 (PANTHER), seg (SEG)	VIT_212s0034g01260	GSVIVT01022990001	R protein L6	vv34627R_proteins_from_Plant-pathogen_interaction	Response to stimulus.Stress response.Biotic stress response.Plant-pathogen interaction.R proteins from Plant-pathogen interaction
chr12_17385858	chr12	17385858	A	C	AB=0.55;AC=7;AF=0.88;AN=8;BaseQRankSum=-0.676;Dels=0.00;HRun=0;HaplotypeScore=0.2167;MQ=53.64;MQ0=0;MQRankSum=-1.887;QD=26.60;ReadPosRankSum=-0.712;SB=-422.88;EFF=STOP_GAINED(HIGH|NONSENSE|taT/taG|Y3*|57|VIT_12s0034g01380|protein_coding|CODING|VIT_12s0034g01380.t01|1|1)	1/1	0/1	VIT_12s0034g01380						Glyceraldehyde-3-phosphate dehydrogenase GAPC1,cytosolic	vv10010Glycolysis	Metabolism.Primary metabolism.Carbohydrate metabolism.Glycolysis Gluconeogenesis
chr12_17507090	chr12	17507090	C	A	AB=0.78;AC=2;AF=0.25;AN=8;BaseQRankSum=0.887;Dels=0.00;HRun=0;HaplotypeScore=0.6188;MQ=55.90;MQ0=0;MQRankSum=-5.547;QD=3.63;ReadPosRankSum=-0.206;SB=-100.98;EFF=STOP_GAINED(HIGH|NONSENSE|tCg/tAg|S69*|575|VIT_12s0034g01460|protein_coding|CODING|VIT_12s0034g01460.t01|2|1),UPSTREAM(MODIFIER||3399||769|VIT_12s0034g01470|protein_coding|CODING|VIT_12s0034g01470.t01||1)	0/1	0/0	VIT_12s0034g01460	disease resistance protein at3g14460-like	P:defense response; F:ADP binding	IPR000767 (PRINTS); IPR002182 (PFAM); coil (COIL), G3DSA:3.40.50.300 (GENE3D), G3DSA:3.80.10.10 (GENE3D), PTHR23155 (PANTHER), PTHR23155:SF138 (PANTHER), seg (SEG), SignalP-NN (SIGNALP), SSF52058 (SUPERFAMILY), SSF52540 (SUPERFAMILY)	VIT_212s0034g01460	GSVIVT01022965001	R protein MLA10	vv34627R_proteins_from_Plant-pathogen_interaction	Response to stimulus.Stress response.Biotic stress response.Plant-pathogen interaction.R proteins from Plant-pathogen interaction
chr12_17584469	chr12	17584469	T	G	AB=0.00;AC=1;AF=0.13;AN=8;BaseQRankSum=2.105;Dels=0.00;HRun=0;HaplotypeScore=1.7474;MQ=54.96;MQ0=0;MQRankSum=-2.775;QD=19.23;ReadPosRankSum=-0.191;SB=0.68;EFF=DOWNSTREAM(MODIFIER||41||8|VIT_12s0034g01540|protein_coding|CODING|VIT_12s0034g01540.t01||1),DOWNSTREAM(MODIFIER||606||69|VIT_12s0034g01550|protein_coding|CODING|VIT_12s0034g01550.t01||1),STOP_LOST(HIGH|MISSENSE|Taa/Gaa|*80E|79|VIT_12s0034g…	0/0	0/1	VIT_12s0034g01530	tyrosine-specific transport	P:purine nucleobase transport; C:chloroplast inner membrane	PTHR32195 (PANTHER), PTHR32195:SF0 (PANTHER), seg (SEG), tmhmm (TMHMM)	VIT_212s0034g01530	GSVIVT01022954001	No hit	0	No hit
chr12_17885565	chr12	17885565	A	T	AB=0.82;AC=3;AF=0.38;AN=8;BaseQRankSum=0.817;Dels=0.00;HRun=0;HaplotypeScore=17.0945;MQ=40.90;MQ0=6;MQRankSum=2.248;QD=3.62;ReadPosRankSum=0.075;SB=-228.11;EFF=STOP_GAINED(HIGH|NONSENSE|Aaa/Taa|K780*|828|VIT_12s0034g01750|protein_coding|CODING|VIT_12s0034g01750.t01|4|1),UPSTREAM(MODIFIER||2301||147|VIT_12s0034g01760|protein_coding|CODING|VIT_12s0034g01760.t01||1)	0/1	0/0	VIT_12s0034g01750	disease resistance rpp13-like protein 1-like	P:defense response; F:ADP binding	IPR000767 (PRINTS); IPR002182 (PFAM); coil (COIL), G3DSA:3.40.50.300 (GENE3D), G3DSA:3.80.10.10 (GENE3D), PTHR23155 (PANTHER), PTHR23155:SF138 (PANTHER), seg (SEG), SSF52058 (SUPERFAMILY), SSF52540 (SUPERFAMILY)	VIT_212s0034g01750	GSVIVT01022929001	#N/A	#N/A	#N/A
chr12_18404435	chr12	18404435	A	G	AB=0.49;AC=4;AF=0.50;AN=8;BaseQRankSum=0.573;Dels=0.00;HRun=0;HaplotypeScore=0.0000;MQ=58.01;MQ0=0;MQRankSum=0.810;QD=20.58;ReadPosRankSum=-0.771;SB=-256.58;EFF=STOP_LOST(HIGH|MISSENSE|Tag/Cag|*670Q|669|VIT_12s0034g02140|protein_coding|CODING|VIT_12s0034g02140.t01|14|1)	0/1	1/1	VIT_12s0034g02140	uncharacterized protein	C:mitochondrion; C:endoplasmic reticulum	IPR019144 (PFAM); PTHR21650 (PANTHER), PTHR21650:SF4 (PANTHER), seg (SEG), tmhmm (TMHMM)	VIT_212s0034g02140	GSVIVT01022882001	S3 self-incompatibility locus	0	Unclear
chr12_18979449	chr12	18979449	C	T	AB=0.55;AC=3;AF=0.38;AN=8;BaseQRankSum=2.058;Dels=0.00;HRun=0;HaplotypeScore=0.6965;MQ=32.56;MQ0=5;MQRankSum=1.923;QD=14.97;ReadPosRankSum=0.460;SB=-236.06;EFF=DOWNSTREAM(MODIFIER||4935||76|VIT_12s0034g02490|protein_coding|CODING|VIT_12s0034g02490.t01||1),STOP_GAINED(HIGH|NONSENSE|tGg/tAg|W1163*|1374|VIT_12s0034g02500|protein_coding|CODING|VIT_12s0034g02500.t01|1|1)	0/1	0/0	VIT_12s0034g02500	disease resistance protein at3g14460-like	P:defense response; F:ADP binding; F:nucleic acid binding; F:zinc ion binding; P:DNA integration	IPR000767 (PRINTS); IPR002182 (PFAM); G3DSA:3.40.50.300 (GENE3D), G3DSA:3.80.10.10 (GENE3D), PTHR23155 (PANTHER), PTHR23155:SF138 (PANTHER), seg (SEG), SignalP-NN (SIGNALP), SSF52058 (SUPERFAMILY), SSF52540 (SUPERFAMILY)	VIT_212s0034g02500	GSVIVT01022829001	R protein MLA10	vv34627R_proteins_from_Plant-pathogen_interaction	Response to stimulus.Stress response.Biotic stress response.Plant-pathogen interaction.R proteins from Plant-pathogen interaction
chr12_18989780	chr12	18989780	C	A	AB=0.38;AC=6;AF=0.75;AN=8;BaseQRankSum=1.978;Dels=0.00;HRun=2;HaplotypeScore=0.4997;MQ=54.48;MQ0=0;MQRankSum=-0.882;QD=24.13;ReadPosRankSum=1.613;SB=-336.75;EFF=STOP_LOST(HIGH|MISSENSE|tGa/tTa|*419L|418|VIT_12s0034g02510|protein_coding|CODING|VIT_12s0034g02510.t01|3|1),UPSTREAM(MODIFIER||4766||118|VIT_12s0034g02520|protein_coding|CODING|VIT_12s0034g02520.t01||1)	1/1	0/1	VIT_12s0034g02510						Glyceraldehyde-3-phosphate dehydrogenase GAPC1,cytosolic	vv10010Glycolysis	Metabolism.Primary metabolism.Carbohydrate metabolism.Glycolysis Gluconeogenesis
chr12_19007014	chr12	19007014	G	T	AB=0.38;AC=1;AF=0.13;AN=8;BaseQRankSum=-1.419;Dels=0.00;HRun=0;HaplotypeScore=1.2498;MQ=51.82;MQ0=0;MQRankSum=-0.771;QD=7.53;ReadPosRankSum=0.041;SB=0.05;EFF=STOP_GAINED(HIGH|NONSENSE|tgC/tgA|C310*|329|VIT_12s0034g02540|protein_coding|CODING|VIT_12s0034g02540.t01|1|1)	0/0	0/1	VIT_12s0034g02540	protein	P:lipid metabolic process; F:ATP binding; P:activation of MAPKK activity; F:phosphoric diester hydrolase activity; F:MAP kinase kinase kinase activity; F:protein tyrosine kinase activity; P:transmembrane receptor protein serine/threonine kinase signaling pathway; P:serine family amino acid metabolic process	IPR000719 (PFAM); IPR002290 (SMART); IPR008271 (PROSITE); IPR011009 (SUPERFAMILY); IPR017441 (PROSITE); IPR020635 (SMART); G3DSA:1.10.510.10 (GENE3D), G3DSA:3.30.200.20 (GENE3D), PTHR24361 (PANTHER), PTHR24361:SF129 (PANTHER), seg (SEG)	MAPKKK21	GSVIVT01022827001	MAPKKK21	0	Signaling.Signaling pathway.Protein kinase.MAPK cascade
chr12_19040631	chr12	19040631	G	A	AB=0.30;AC=1;AF=0.13;AN=8;BaseQRankSum=1.094;Dels=0.00;HRun=1;HaplotypeScore=0.7495;MQ=39.95;MQ0=0;MQRankSum=-1.185;QD=15.74;ReadPosRankSum=-0.182;SB=-57.60;EFF=STOP_GAINED(HIGH|NONSENSE|Cga/Tga|R453*|1197|VIT_12s0034g02570|protein_coding|CODING|VIT_12s0034g02570.t01|1|1),UPSTREAM(MODIFIER||3048||83|VIT_12s0034g02560|protein_coding|CODING|VIT_12s0034g02560.t01||1)	0/0	0/1	VIT_12s0034g02570	probable lrr receptor-like serine threonine-protein kinase at4g08850-like	C:plasma membrane; F:protein tyrosine kinase activity; P:protein phosphorylation; F:ATP binding; C:integral component of membrane; F:protein binding	IPR000719 (PFAM); IPR001611 (PFAM); IPR002290 (SMART); IPR003591 (SMART); IPR008266 (PROSITE); IPR011009 (SUPERFAMILY); IPR013210 (PFAM); IPR013320 (G3DSA:2.60.120.GENE3D); IPR017441 (PROSITE); IPR020635 (SMART); IPR025875 (PFAM); PR00019 (PRINTS), G3DSA:1.10.510.10 (GENE3D), G3DSA:3.30.200.20 (GENE3D), G3DSA:3.80.10.10 (GENE3D), PTHR24420 (PANTHER), PF13516 (PFAM), SM00365 (SMART), seg (SEG), tm…	VIT_212s0034g02570	GSVIVT01022823001	Leucine Rich Repeat receptor-like kinase	0	Signaling.Signaling pathway.Protein kinase
chr12_19052985	chr12	19052985	C	A	AB=0.57;AC=2;AF=0.25;AN=8;BaseQRankSum=-1.604;Dels=0.00;HRun=5;HaplotypeScore=5.3229;MQ=38.48;MQ0=4;MQRankSum=2.281;QD=4.41;ReadPosRankSum=-1.965;SB=-9.07;EFF=STOP_GAINED(HIGH|NONSENSE|Gag/Tag|E444*|488|VIT_12s0034g02580|protein_coding|CODING|VIT_12s0034g02580.t01|1|1)	0/1	0/0	VIT_12s0034g02580						Glyceraldehyde-3-phosphate dehydrogenase GAPC1,cytosolic	vv10010Glycolysis	Metabolism.Primary metabolism.Carbohydrate metabolism.Glycolysis Gluconeogenesis
chr12_19401822	chr12	19401822	A	C	AB=0.46;AC=3;AF=0.38;AN=8;BaseQRankSum=-1.103;Dels=0.00;HRun=0;HaplotypeScore=1.2479;MQ=40.39;MQ0=0;MQRankSum=-1.838;QD=7.95;ReadPosRankSum=-0.683;SB=-45.29;EFF=DOWNSTREAM(MODIFIER||1408||371|VIT_12s0035g00180|protein_coding|CODING|VIT_12s0035g00180.t01||1),STOP_GAINED(HIGH|NONSENSE|tTa/tGa|L17*|184|VIT_12s0035g00170|protein_coding|CODING|VIT_12s0035g00170.t01|1|1)	0/1	0/0	VIT_12s0035g00170	cleavage and polyadenylation specificity factor subunit 3-i	P:methylation-dependent chromatin silencing; P:RNA interference; F:protein binding; C:mRNA cleavage and polyadenylation specificity factor complex; F:hydrolase activity; P:determination of bilateral symmetry; P:cell cycle process; P:meristem initiation; P:meristem maintenance; P:heterochromatin assembly; P:positive regulation of cell cycle; P:mRNA polyadenylation	IPR001279 (PFAM); G3DSA:3.60.15.10 (GENE3D), PTHR11203 (PANTHER), PTHR11203:SF11 (PANTHER), SSF56281 (SUPERFAMILY)	CPSF73-I	GSVIVT01023355001	Cleavage and polyadenylation specificity factor subunit 3	vv23015mRNA_surveillance_pathway	Metabolism.Primary metabolism.Nucleobase, nucleoside, nucleotide, nucleic acid metabolism.Nucleic acid metabolism.RNA metabolism.RNA processing
chr12_19401850	chr12	19401850	G	A	AB=0.58;AC=4;AF=0.50;AN=8;BaseQRankSum=-0.194;Dels=0.00;HRun=0;HaplotypeScore=0.7129;MQ=39.90;MQ0=0;MQRankSum=-2.388;QD=5.29;ReadPosRankSum=0.710;SB=4.43;EFF=DOWNSTREAM(MODIFIER||1380||371|VIT_12s0035g00180|protein_coding|CODING|VIT_12s0035g00180.t01||1),STOP_GAINED(HIGH|NONSENSE|Cag/Tag|Q8*|184|VIT_12s0035g00170|protein_coding|CODING|VIT_12s0035g00170.t01|1|1)	0/1	0/0	VIT_12s0035g00170	cleavage and polyadenylation specificity factor subunit 3-i	P:methylation-dependent chromatin silencing; P:RNA interference; F:protein binding; C:mRNA cleavage and polyadenylation specificity factor complex; F:hydrolase activity; P:determination of bilateral symmetry; P:cell cycle process; P:meristem initiation; P:meristem maintenance; P:heterochromatin assembly; P:positive regulation of cell cycle; P:mRNA polyadenylation	IPR001279 (PFAM); G3DSA:3.60.15.10 (GENE3D), PTHR11203 (PANTHER), PTHR11203:SF11 (PANTHER), SSF56281 (SUPERFAMILY)	CPSF73-I	GSVIVT01023355001	Cleavage and polyadenylation specificity factor subunit 3	vv23015mRNA_surveillance_pathway	Metabolism.Primary metabolism.Nucleobase, nucleoside, nucleotide, nucleic acid metabolism.Nucleic acid metabolism.RNA metabolism.RNA processing
chr12_19418102	chr12	19418102	G	A	AB=0.63;AC=3;AF=0.38;AN=8;BaseQRankSum=-0.161;Dels=0.00;HRun=0;HaplotypeScore=1.3438;MQ=44.33;MQ0=0;MQRankSum=-3.694;QD=4.41;ReadPosRankSum=-1.028;SB=-98.96;EFF=STOP_GAINED(HIGH|NONSENSE|Cag/Tag|Q446*|694|VIT_12s0035g00190|protein_coding|CODING|VIT_12s0035g00190.t01|5|1)	0/1	0/0	VIT_12s0035g00190	cleavage and polyadenylation specificity factor subunit 3-i	P:methylation-dependent chromatin silencing; P:RNA interference; F:protein binding; C:mRNA cleavage and polyadenylation specificity factor complex; F:hydrolase activity; P:determination of bilateral symmetry; P:cell cycle process; P:meristem initiation; P:meristem maintenance; P:heterochromatin assembly; P:positive regulation of cell cycle; P:mRNA polyadenylation	IPR011108 (PFAM); IPR021718 (PFAM); IPR022712 (PFAM); G3DSA:3.60.15.10 (GENE3D), PTHR11203 (PANTHER), PTHR11203:SF11 (PANTHER), SSF56281 (SUPERFAMILY)	CPSF73-I	GSVIVT01023351001	Cleavage and polyadenylation specificity factor subunit 3	vv23015mRNA_surveillance_pathway	Metabolism.Primary metabolism.Nucleobase, nucleoside, nucleotide, nucleic acid metabolism.Nucleic acid metabolism.RNA metabolism.RNA biosynthesis.mRNA biosynthesis.mRNA capping
chr12_19418750	chr12	19418750	G	A	AB=0.75;AC=3;AF=0.38;AN=8;BaseQRankSum=-0.983;Dels=0.00;HRun=0;HaplotypeScore=2.8698;MQ=33.48;MQ0=12;MQRankSum=-1.448;QD=1.12;ReadPosRankSum=-0.298;SB=-22.46;EFF=STOP_GAINED(HIGH|NONSENSE|Cga/Tga|R230*|694|VIT_12s0035g00190|protein_coding|CODING|VIT_12s0035g00190.t01|5|1)	0/1	0/0	VIT_12s0035g00190	cleavage and polyadenylation specificity factor subunit 3-i	P:methylation-dependent chromatin silencing; P:RNA interference; F:protein binding; C:mRNA cleavage and polyadenylation specificity factor complex; F:hydrolase activity; P:determination of bilateral symmetry; P:cell cycle process; P:meristem initiation; P:meristem maintenance; P:heterochromatin assembly; P:positive regulation of cell cycle; P:mRNA polyadenylation	IPR011108 (PFAM); IPR021718 (PFAM); IPR022712 (PFAM); G3DSA:3.60.15.10 (GENE3D), PTHR11203 (PANTHER), PTHR11203:SF11 (PANTHER), SSF56281 (SUPERFAMILY)	CPSF73-I	GSVIVT01023351001	Cleavage and polyadenylation specificity factor subunit 3	vv23015mRNA_surveillance_pathway	Metabolism.Primary metabolism.Nucleobase, nucleoside, nucleotide, nucleic acid metabolism.Nucleic acid metabolism.RNA metabolism.RNA biosynthesis.mRNA biosynthesis.mRNA capping
chr12_19418954	chr12	19418954	G	A	AB=0.71;AC=3;AF=0.38;AN=8;BaseQRankSum=0.713;Dels=0.00;HRun=0;HaplotypeScore=1.4731;MQ=27.55;MQ0=2;MQRankSum=-0.157;QD=3.14;ReadPosRankSum=0.817;SB=15.32;EFF=STOP_GAINED(HIGH|NONSENSE|Cga/Tga|R162*|694|VIT_12s0035g00190|protein_coding|CODING|VIT_12s0035g00190.t01|5|1)	0/1	0/0	VIT_12s0035g00190	cleavage and polyadenylation specificity factor subunit 3-i	P:methylation-dependent chromatin silencing; P:RNA interference; F:protein binding; C:mRNA cleavage and polyadenylation specificity factor complex; F:hydrolase activity; P:determination of bilateral symmetry; P:cell cycle process; P:meristem initiation; P:meristem maintenance; P:heterochromatin assembly; P:positive regulation of cell cycle; P:mRNA polyadenylation	IPR011108 (PFAM); IPR021718 (PFAM); IPR022712 (PFAM); G3DSA:3.60.15.10 (GENE3D), PTHR11203 (PANTHER), PTHR11203:SF11 (PANTHER), SSF56281 (SUPERFAMILY)	CPSF73-I	GSVIVT01023351001	Cleavage and polyadenylation specificity factor subunit 3	vv23015mRNA_surveillance_pathway	Metabolism.Primary metabolism.Nucleobase, nucleoside, nucleotide, nucleic acid metabolism.Nucleic acid metabolism.RNA metabolism.RNA biosynthesis.mRNA biosynthesis.mRNA capping
chr12_19564109	chr12	19564109	C	T	AB=0.57;AC=2;AF=0.25;AN=8;BaseQRankSum=1.206;Dels=0.00;HRun=0;HaplotypeScore=0.9957;MQ=26.29;MQ0=19;MQRankSum=-1.315;QD=10.16;ReadPosRankSum=1.827;SB=-0.01;EFF=STOP_GAINED(HIGH|NONSENSE|tGg/tAg|W124*|219|VIT_12s0035g00300|protein_coding|CODING|VIT_12s0035g00300.t01|6|1)	0/1	0/0	VIT_12s0035g00300	erd6-like transporter	P:response to water deprivation; P:response to nematode; P:monosaccharide transport; C:plant-type vacuole membrane; P:response to chitin; F:monosaccharide transmembrane transporter activity; P:transmembrane transport; P:response to abscisic acid; C:integral component of membrane; C:chloroplast; P:response to salt stress	IPR005828 (PFAM); IPR016196 (SUPERFAMILY); IPR020846 (PROFILE); G3DSA:1.20.1250.20 (GENE3D), PTHR24063 (PANTHER), PTHR24063:SF73 (PANTHER), tmhmm (TMHMM)	SFP1	GSVIVT01023340001	Carbohydrate transmembrane transporter SFP1	vv50121Porters_cat_1_to_6	Transport overview.Electrochemical Potential-driven Transporters.Porters.Major Facilitator Superfamily.Sugar Porter
chr12_19593359	chr12	19593359	T	C	AB=0.67;AC=1;AF=0.13;AN=8;BaseQRankSum=-1.457;Dels=0.00;HRun=0;HaplotypeScore=1.2088;MQ=53.27;MQ0=0;MQRankSum=-2.736;QD=3.12;ReadPosRankSum=-1.244;SB=0.14;EFF=SYNONYMOUS_STOP(LOW|SILENT|tAa/tGa|*498|497|VIT_12s0035g00320|protein_coding|CODING|VIT_12s0035g00320.t01|9|1)	0/0	0/1	VIT_12s0035g00320	thiamine-phosphate pyrophosphorylase	F:phosphomethylpyrimidine kinase activity; F:metal ion binding; F:hydroxymethylpyrimidine kinase activity; F:ATP binding; F:thiamine-phosphate diphosphorylase activity; P:thiamine biosynthetic process; P:phosphorylation; C:chloroplast stroma; P:thiamine diphosphate biosynthetic process	IPR003733 (HAMAP); IPR004399 (TIGRFAMs); IPR013749 (PFAM); IPR013785 (G3DSA:3.20.20.GENE3D); IPR022998 (SUPERFAMILY); G3DSA:3.40.1190.20 (GENE3D), PTHR20858 (PANTHER), PTHR20858:SF3 (PANTHER), SSF53613 (SUPERFAMILY)	TH1	GSVIVT01023338001	Phosphomethylpyrimidine kinase/thiamin-phosphate pyrophosphorylase	vv10730Thiamine_metabolism	Metabolism.Primary metabolism.Coenzyme and prosthetic group metabolism.Thiamine metabolism.Thiamine biosynthesis
chr12_19801608	chr12	19801608	G	A	AB=0.64;AC=3;AF=0.38;AN=8;BaseQRankSum=1.450;Dels=0.00;HRun=0;HaplotypeScore=7.6039;MQ=54.77;MQ0=1;MQRankSum=2.316;QD=8.91;ReadPosRankSum=-0.273;SB=-207.50;EFF=DOWNSTREAM(MODIFIER||2103||349|VIT_12s0035g00480|protein_coding|CODING|VIT_12s0035g00480.t01||1),STOP_GAINED(HIGH|NONSENSE|tGg/tAg|W37*|135|VIT_12s0035g00490|protein_coding|CODING|VIT_12s0035g00490.t01|3|1)	0/1	0/0	VIT_12s0035g00490						Glyceraldehyde-3-phosphate dehydrogenase GAPC1,cytosolic	vv10010Glycolysis	Metabolism.Primary metabolism.Carbohydrate metabolism.Glycolysis Gluconeogenesis
chr12_19801609	chr12	19801609	G	A	AB=0.71;AC=2;AF=0.25;AN=8;BaseQRankSum=0.530;Dels=0.00;HRun=0;HaplotypeScore=7.6039;MQ=54.64;MQ0=1;MQRankSum=0.989;QD=2.77;ReadPosRankSum=0.720;SB=-24.09;EFF=DOWNSTREAM(MODIFIER||2104||349|VIT_12s0035g00480|protein_coding|CODING|VIT_12s0035g00480.t01||1),STOP_GAINED(HIGH|NONSENSE|tgG/tgA|W37*|135|VIT_12s0035g00490|protein_coding|CODING|VIT_12s0035g00490.t01|3|1)	0/0	0/1	VIT_12s0035g00490						Glyceraldehyde-3-phosphate dehydrogenase GAPC1,cytosolic	vv10010Glycolysis	Metabolism.Primary metabolism.Carbohydrate metabolism.Glycolysis Gluconeogenesis
chr12_20255995	chr12	20255995	G	A	AB=0.82;AC=1;AF=0.13;AN=8;BaseQRankSum=-0.589;Dels=0.00;HRun=0;HaplotypeScore=2.5873;MQ=44.56;MQ0=5;MQRankSum=-1.160;QD=1.20;ReadPosRankSum=-1.020;SB=33.11;EFF=STOP_GAINED(HIGH|NONSENSE|Cga/Tga|R60*|92|VIT_12s0035g00780|protein_coding|CODING|VIT_12s0035g00780.t01|1|1),UPSTREAM(MODIFIER||1635||227|VIT_12s0035g00770|protein_coding|CODING|VIT_12s0035g00770.t01||1)	0/0	0/1	VIT_12s0035g00780						Glyceraldehyde-3-phosphate dehydrogenase GAPC1,cytosolic	vv10010Glycolysis	Metabolism.Primary metabolism.Carbohydrate metabolism.Glycolysis Gluconeogenesis
chr12_20957050	chr12	20957050	C	T	AB=0.59;AC=5;AF=0.63;AN=8;BaseQRankSum=0.296;Dels=0.00;HRun=0;HaplotypeScore=0.6835;MQ=45.96;MQ0=0;MQRankSum=-6.715;QD=7.40;ReadPosRankSum=3.268;SB=-121.08;EFF=DOWNSTREAM(MODIFIER||4595||215|VIT_12s0035g01140|protein_coding|CODING|VIT_12s0035g01140.t01||1),STOP_GAINED(HIGH|NONSENSE|tgG/tgA|W102*|202|VIT_12s0035g01150|protein_coding|CODING|VIT_12s0035g01150.t01|6|1)	1/1	0/1	VIT_12s0035g01150	ras-related protein rabd1	F:myosin XI tail binding; P:small GTPase mediated signal transduction; C:Golgi membrane; F:GTP-dependent protein binding; P:ER to Golgi vesicle-mediated transport; C:trans-Golgi network membrane; F:GTP binding; C:plasma membrane; F:GTPase activity; P:obsolete GTP catabolic process; P:intracellular protein transport; P:nucleocytoplasmic transport	IPR001806 (PRINTS); IPR002041 (SMART); IPR003578 (SMART); IPR003579 (SMART); IPR005225 (TIGRFAMs); IPR020849 (SMART); IPR024156 (SMART); G3DSA:3.40.50.300 (GENE3D), PTHR24073 (PANTHER), PTHR24073:SF212 (PANTHER), PS51419 (PROFILE), SSF52540 (SUPERFAMILY)	ATFP8	GSVIVT01023224001	RAB GTPase FP8	0	Cellular process.Cellular transport.Protein trafficking.Vesicle-mediated trafficking
chr12_21020499	chr12	21020499	C	T	AB=0.65;AC=1;AF=0.13;AN=8;BaseQRankSum=-2.381;Dels=0.00;HRun=1;HaplotypeScore=0.8668;MQ=56.68;MQ0=0;MQRankSum=-1.610;QD=5.35;ReadPosRankSum=2.243;SB=-41.95;EFF=DOWNSTREAM(MODIFIER||2152||949|VIT_12s0035g01220|protein_coding|CODING|VIT_12s0035g01220.t01||1),DOWNSTREAM(MODIFIER||678||93|VIT_12s0035g01240|protein_coding|CODING|VIT_12s0035g01240.t01||1),STOP_GAINED(HIGH|NONSENSE|Cag/Tag|Q242*|363|VIT…	0/0	0/1	VIT_12s0035g01230	protein	F:ATP binding; P:activation of MAPKK activity; F:MAP kinase kinase kinase activity; F:protein tyrosine kinase activity; P:transmembrane receptor protein serine/threonine kinase signaling pathway; P:serine family amino acid metabolic process	IPR000719 (PFAM); IPR002290 (SMART); IPR008271 (PROSITE); IPR011009 (SUPERFAMILY); IPR017441 (PROSITE); IPR020635 (SMART); G3DSA:1.10.510.10 (GENE3D), G3DSA:3.30.200.20 (GENE3D), PTHR24361 (PANTHER), PTHR24361:SF129 (PANTHER)	NP3	GSVIVT01023216001	MEK kinase	0	Signaling.Signaling pathway.Protein kinase.MAPK cascade
chr12_21022175	chr12	21022175	G	A	AB=0.83;AC=1;AF=0.13;AN=8;BaseQRankSum=0.040;Dels=0.00;HRun=0;HaplotypeScore=5.4107;MQ=52.43;MQ0=0;MQRankSum=0.565;QD=2.44;ReadPosRankSum=0.202;SB=-72.19;EFF=DOWNSTREAM(MODIFIER||1308||363|VIT_12s0035g01230|protein_coding|CODING|VIT_12s0035g01230.t01||1),DOWNSTREAM(MODIFIER||3828||949|VIT_12s0035g01220|protein_coding|CODING|VIT_12s0035g01220.t01||1),STOP_GAINED(HIGH|NONSENSE|Caa/Taa|Q45*|93|VIT_1…	0/0	0/1	VIT_12s0035g01240						Glyceraldehyde-3-phosphate dehydrogenase GAPC1,cytosolic	vv10010Glycolysis	Metabolism.Primary metabolism.Carbohydrate metabolism.Glycolysis Gluconeogenesis
chr12_21053614	chr12	21053614	T	A	AB=0.45;AC=2;AF=0.25;AN=8;BaseQRankSum=0.326;Dels=0.00;HRun=0;HaplotypeScore=1.4608;MQ=47.49;MQ0=3;MQRankSum=-2.030;QD=7.44;ReadPosRankSum=-0.978;SB=-59.25;EFF=DOWNSTREAM(MODIFIER||2736||39|VIT_12s0035g01270|protein_coding|CODING|VIT_12s0035g01270.t01||1),STOP_GAINED(HIGH|NONSENSE|tgT/tgA|C777*|966|VIT_12s0035g01260|protein_coding|CODING|VIT_12s0035g01260.t01|2|1)	0/1	0/0	VIT_12s0035g01260	disease resistance protein at4g27190-like	F:nucleoside-triphosphatase activity; P:defense response; F:ADP binding; F:ATP binding	IPR002182 (PFAM); coil (COIL), G3DSA:3.80.10.10 (GENE3D), PTHR23155 (PANTHER), PF13855 (PFAM), seg (SEG), SSF52058 (SUPERFAMILY)	RPS2	GSVIVT01023210001e3	#N/A	#N/A	#N/A
chr12_21103708	chr12	21103708	C	A	AB=0.25;AC=1;AF=0.13;AN=8;BaseQRankSum=1.250;Dels=0.00;HRun=1;HaplotypeScore=0.7361;MQ=48.82;MQ0=0;MQRankSum=-2.916;QD=13.95;ReadPosRankSum=3.009;SB=-58.42;EFF=DOWNSTREAM(MODIFIER||2453||27|VIT_12s0035g01290|protein_coding|CODING|VIT_12s0035g01290.t01||1),STOP_GAINED(HIGH|NONSENSE|tCa/tAa|S473*|979|VIT_12s0035g01280|protein_coding|CODING|VIT_12s0035g01280.t01|1|1)	0/0	0/1	VIT_12s0035g01280	disease resistance protein at4g27190-like	F:nucleoside-triphosphatase activity; P:defense response; F:ADP binding; F:ATP binding	IPR000767 (PRINTS); IPR002182 (PFAM); G3DSA:3.40.50.300 (GENE3D), G3DSA:3.80.10.10 (GENE3D), PTHR23155 (PANTHER), seg (SEG), SSF52058 (SUPERFAMILY), SSF52540 (SUPERFAMILY)	VIT_212s0035g01280	GSVIVT01023207001	R protein disease resistance protein	vv34627R_proteins_from_Plant-pathogen_interaction	Response to stimulus.Stress response.Biotic stress response.Plant-pathogen interaction.R proteins from Plant-pathogen interaction
chr12_21105087	chr12	21105087	A	T	AC=2;AF=0.25;AN=8;BaseQRankSum=-0.173;Dels=0.00;HRun=0;HaplotypeScore=14.4484;MQ=49.75;MQ0=0;MQRankSum=-5.025;QD=7.34;ReadPosRankSum=0.780;SB=-64.84;EFF=DOWNSTREAM(MODIFIER||1074||27|VIT_12s0035g01290|protein_coding|CODING|VIT_12s0035g01290.t01||1),STOP_GAINED(HIGH|NONSENSE|Aag/Tag|K933*|979|VIT_12s0035g01280|protein_coding|CODING|VIT_12s0035g01280.t01|1|1)	0/0	1/1	VIT_12s0035g01280	disease resistance protein at4g27190-like	F:nucleoside-triphosphatase activity; P:defense response; F:ADP binding; F:ATP binding	IPR000767 (PRINTS); IPR002182 (PFAM); G3DSA:3.40.50.300 (GENE3D), G3DSA:3.80.10.10 (GENE3D), PTHR23155 (PANTHER), seg (SEG), SSF52058 (SUPERFAMILY), SSF52540 (SUPERFAMILY)	VIT_212s0035g01280	GSVIVT01023207001	R protein disease resistance protein	vv34627R_proteins_from_Plant-pathogen_interaction	Response to stimulus.Stress response.Biotic stress response.Plant-pathogen interaction.R proteins from Plant-pathogen interaction
chr12_21126952	chr12	21126952	C	T	AB=0.73;AC=2;AF=0.25;AN=8;BaseQRankSum=2.912;Dels=0.00;HRun=0;HaplotypeScore=2.8075;MQ=50.37;MQ0=0;MQRankSum=-3.939;QD=2.48;ReadPosRankSum=1.340;SB=29.86;EFF=STOP_GAINED(HIGH|NONSENSE|Caa/Taa|Q9*|34|VIT_12s0035g01300|protein_coding|CODING|VIT_12s0035g01300.t01|1|1)	0/1	0/0	VIT_12s0035g01300	--	-	-	VIT_212s0035g01300	GSVIVT01023204001	No hit	0	No hit
chr12_21127031	chr12	21127031	G	A	AC=2;AF=0.25;AN=8;BaseQRankSum=0.242;Dels=0.00;HRun=1;HaplotypeScore=4.8761;MQ=48.66;MQ0=0;MQRankSum=-0.410;QD=22.99;ReadPosRankSum=0.368;SB=-131.30;EFF=SYNONYMOUS_STOP(LOW|SILENT|tGa/tAa|*35|34|VIT_12s0035g01300|protein_coding|CODING|VIT_12s0035g01300.t01|1|1)	0/0	1/1	VIT_12s0035g01300	--	-	-	VIT_212s0035g01300	GSVIVT01023204001	No hit	0	No hit
chr12_21194571	chr12	21194571	G	A	AB=0.61;AC=2;AF=0.25;AN=8;BaseQRankSum=-2.646;Dels=0.00;HRun=1;HaplotypeScore=0.8882;MQ=50.75;MQ0=0;MQRankSum=-5.514;QD=7.20;ReadPosRankSum=1.280;SB=-24.35;EFF=DOWNSTREAM(MODIFIER||2008||392|VIT_12s0035g01350|protein_coding|CODING|VIT_12s0035g01350.t01||1),DOWNSTREAM(MODIFIER||497||284|VIT_12s0035g01340|protein_coding|CODING|VIT_12s0035g01340.t01||1),SYNONYMOUS_STOP(LOW|SILENT|taG/taA|*991|990|VI…	0/0	0/1	VIT_12s0035g01330						Glyceraldehyde-3-phosphate dehydrogenase GAPC1,cytosolic	vv10010Glycolysis	Metabolism.Primary metabolism.Carbohydrate metabolism.Glycolysis Gluconeogenesis
chr12_21227245	chr12	21227245	C	T	AB=0.80;AC=5;AF=0.63;AN=8;BaseQRankSum=0.128;Dels=0.00;HRun=0;HaplotypeScore=0.4995;MQ=48.77;MQ0=0;MQRankSum=-2.811;QD=13.66;ReadPosRankSum=-1.917;SB=-27.64;EFF=STOP_GAINED(HIGH|NONSENSE|Cga/Tga|R16*|253|VIT_12s0035g01390|protein_coding|CODING|VIT_12s0035g01390.t01|1|1)	0/1	1/1	VIT_12s0035g01390						Glyceraldehyde-3-phosphate dehydrogenase GAPC1,cytosolic	vv10010Glycolysis	Metabolism.Primary metabolism.Carbohydrate metabolism.Glycolysis Gluconeogenesis
chr12_21650189	chr12	21650189	C	T	AB=0.81;AC=1;AF=0.13;AN=8;BaseQRankSum=0.312;Dels=0.00;HRun=0;HaplotypeScore=3.1093;MQ=41.04;MQ0=0;MQRankSum=-0.363;QD=2.02;ReadPosRankSum=-0.115;SB=-1.37;EFF=STOP_GAINED(HIGH|NONSENSE|tGg/tAg|W1208*|1781|VIT_12s0035g01630|protein_coding|CODING|VIT_12s0035g01630.t01|4|1)	0/0	0/1	VIT_12s0035g01630	disease resistance protein at4g27190-like	F:nucleoside-triphosphatase activity; P:defense response; F:ADP binding; F:ATP binding; F:protein binding	IPR000767 (PRINTS); IPR001611 (PROFILE); IPR002182 (PFAM); IPR003591 (SMART); IPR003593 (SMART); coil (COIL), G3DSA:3.40.50.300 (GENE3D), G3DSA:3.80.10.10 (GENE3D), PTHR23155 (PANTHER), PF13855 (PFAM), seg (SEG), SSF52058 (SUPERFAMILY), SSF52540 (SUPERFAMILY)	RPS2	GSVIVT01023173001	RPS2 (resistant to p. syringae 2)	vv34626Plant-pathogen_interaction	Response to stimulus.Stress response.Biotic stress response.Plant-pathogen interaction
chr12_21652239	chr12	21652239	G	A	AB=0.34;AC=3;AF=0.38;AN=8;BaseQRankSum=1.883;Dels=0.00;HRun=2;HaplotypeScore=0.9971;MQ=48.06;MQ0=3;MQRankSum=1.599;QD=16.80;ReadPosRankSum=0.604;SB=-100.10;EFF=STOP_GAINED(HIGH|NONSENSE|Cga/Tga|R774*|1781|VIT_12s0035g01630|protein_coding|CODING|VIT_12s0035g01630.t01|2|1)	0/1	0/0	VIT_12s0035g01630	disease resistance protein at4g27190-like	F:nucleoside-triphosphatase activity; P:defense response; F:ADP binding; F:ATP binding; F:protein binding	IPR000767 (PRINTS); IPR001611 (PROFILE); IPR002182 (PFAM); IPR003591 (SMART); IPR003593 (SMART); coil (COIL), G3DSA:3.40.50.300 (GENE3D), G3DSA:3.80.10.10 (GENE3D), PTHR23155 (PANTHER), PF13855 (PFAM), seg (SEG), SSF52058 (SUPERFAMILY), SSF52540 (SUPERFAMILY)	RPS2	GSVIVT01023173001	RPS2 (resistant to p. syringae 2)	vv34626Plant-pathogen_interaction	Response to stimulus.Stress response.Biotic stress response.Plant-pathogen interaction
chr12_21653358	chr12	21653358	T	A	AB=0.71;AC=4;AF=0.50;AN=8;BaseQRankSum=-1.435;Dels=0.00;HRun=0;HaplotypeScore=6.5897;MQ=28.85;MQ0=0;MQRankSum=-0.035;QD=8.65;ReadPosRankSum=0.875;SB=-19.74;EFF=STOP_GAINED(HIGH|NONSENSE|Aag/Tag|K401*|1781|VIT_12s0035g01630|protein_coding|CODING|VIT_12s0035g01630.t01|2|1)	1/1	0/0	VIT_12s0035g01630	disease resistance protein at4g27190-like	F:nucleoside-triphosphatase activity; P:defense response; F:ADP binding; F:ATP binding; F:protein binding	IPR000767 (PRINTS); IPR001611 (PROFILE); IPR002182 (PFAM); IPR003591 (SMART); IPR003593 (SMART); coil (COIL), G3DSA:3.40.50.300 (GENE3D), G3DSA:3.80.10.10 (GENE3D), PTHR23155 (PANTHER), PF13855 (PFAM), seg (SEG), SSF52058 (SUPERFAMILY), SSF52540 (SUPERFAMILY)	RPS2	GSVIVT01023173001	RPS2 (resistant to p. syringae 2)	vv34626Plant-pathogen_interaction	Response to stimulus.Stress response.Biotic stress response.Plant-pathogen interaction
chr12_21653724	chr12	21653724	G	A	AB=0.65;AC=2;AF=0.25;AN=8;BaseQRankSum=-0.178;Dels=0.00;HRun=0;HaplotypeScore=3.6773;MQ=40.22;MQ0=4;MQRankSum=-0.890;QD=4.93;ReadPosRankSum=-0.890;SB=-49.34;EFF=STOP_GAINED(HIGH|NONSENSE|Caa/Taa|Q279*|1781|VIT_12s0035g01630|protein_coding|CODING|VIT_12s0035g01630.t01|2|1)	0/1	0/0	VIT_12s0035g01630	disease resistance protein at4g27190-like	F:nucleoside-triphosphatase activity; P:defense response; F:ADP binding; F:ATP binding; F:protein binding	IPR000767 (PRINTS); IPR001611 (PROFILE); IPR002182 (PFAM); IPR003591 (SMART); IPR003593 (SMART); coil (COIL), G3DSA:3.40.50.300 (GENE3D), G3DSA:3.80.10.10 (GENE3D), PTHR23155 (PANTHER), PF13855 (PFAM), seg (SEG), SSF52058 (SUPERFAMILY), SSF52540 (SUPERFAMILY)	RPS2	GSVIVT01023173001	RPS2 (resistant to p. syringae 2)	vv34626Plant-pathogen_interaction	Response to stimulus.Stress response.Biotic stress response.Plant-pathogen interaction
chr12_21653991	chr12	21653991	T	A	AB=0.75;AC=3;AF=0.38;AN=8;BaseQRankSum=1.571;Dels=0.00;HRun=0;HaplotypeScore=0.9869;MQ=27.30;MQ0=11;MQRankSum=1.169;QD=3.88;ReadPosRankSum=-0.110;SB=-84.24;EFF=STOP_GAINED(HIGH|NONSENSE|Aga/Tga|R190*|1781|VIT_12s0035g01630|protein_coding|CODING|VIT_12s0035g01630.t01|2|1)	0/0	0/1	VIT_12s0035g01630	disease resistance protein at4g27190-like	F:nucleoside-triphosphatase activity; P:defense response; F:ADP binding; F:ATP binding; F:protein binding	IPR000767 (PRINTS); IPR001611 (PROFILE); IPR002182 (PFAM); IPR003591 (SMART); IPR003593 (SMART); coil (COIL), G3DSA:3.40.50.300 (GENE3D), G3DSA:3.80.10.10 (GENE3D), PTHR23155 (PANTHER), PF13855 (PFAM), seg (SEG), SSF52058 (SUPERFAMILY), SSF52540 (SUPERFAMILY)	RPS2	GSVIVT01023173001	RPS2 (resistant to p. syringae 2)	vv34626Plant-pathogen_interaction	Response to stimulus.Stress response.Biotic stress response.Plant-pathogen interaction
chr12_21773566	chr12	21773566	T	G	AB=0.62;AC=1;AF=0.13;AN=8;BaseQRankSum=-0.157;Dels=0.00;HRun=1;HaplotypeScore=0.0000;MQ=50.63;MQ0=0;MQRankSum=-1.018;QD=6.83;ReadPosRankSum=0.235;SB=-56.80;EFF=DOWNSTREAM(MODIFIER||4538||145|VIT_12s0035g01690|protein_coding|CODING|VIT_12s0035g01690.t01||1),STOP_GAINED(HIGH|NONSENSE|taT/taG|Y524*|758|VIT_12s0035g01680|protein_coding|CODING|VIT_12s0035g01680.t01|4|1)	0/0	0/1	VIT_12s0035g01680	uncharacterized protein loc100854794	F:nucleoside-triphosphatase activity; P:defense response; F:ADP binding; F:ATP binding	IPR002182 (PFAM); G3DSA:3.80.10.10 (GENE3D), SSF52047 (SUPERFAMILY)	VIT_212s0035g01680	GSVIVT01023163001	#N/A	#N/A	#N/A
chr12_21816323	chr12	21816323	C	T	AB=0.57;AC=3;AF=0.38;AN=8;BaseQRankSum=-0.894;Dels=0.00;HRun=0;HaplotypeScore=1.3096;MQ=48.93;MQ0=0;MQRankSum=-6.190;QD=5.39;ReadPosRankSum=1.116;SB=-154.44;EFF=STOP_GAINED(HIGH|NONSENSE|Cag/Tag|Q227*|777|VIT_12s0035g01720|protein_coding|CODING|VIT_12s0035g01720.t01|4|1)	0/0	0/1	VIT_12s0035g01720	chloride channel	F:voltage-gated chloride channel activity; C:plant-type vacuole membrane; C:plasma membrane; P:transmembrane transport; C:integral component of membrane; P:chloride transport; F:protein binding	IPR000644 (PFAM); IPR001807 (PRINTS); IPR002251 (PRINTS); IPR014743 (G3DSA:1.10.3080.GENE3D); G3DSA:3.10.580.10 (GENE3D), PTHR11689 (PANTHER), PTHR11689:SF11 (PANTHER), seg (SEG), tmhmm (TMHMM), SSF54631 (SUPERFAMILY)	CLC-C	GSVIVT01023156001	Chloride channel protein (CLC-c)	vv50124Porters_cat_30_to_64	Transport overview.Electrochemical Potential-driven Transporters.Porters.Chloride Carrier/Channel
chr12_22228416	chr12	22228416	A	G	AB=0.38;AC=5;AF=0.83;AN=6;BaseQRankSum=1.357;Dels=0.00;HRun=0;HaplotypeScore=0.6385;MQ=47.73;MQ0=0;MQRankSum=-0.553;QD=25.01;ReadPosRankSum=-0.754;SB=-134.24;EFF=DOWNSTREAM(MODIFIER||299||250|VIT_12s0035g01910|protein_coding|CODING|VIT_12s0035g01910.t01||1),SYNONYMOUS_STOP(LOW|SILENT|tAa/tGa|*543|542|VIT_12s0035g01900|protein_coding|CODING|VIT_12s0035g01900.t01|4|1)	1/1	0/1	VIT_12s0035g01900	pectinesterase	C:plant-type cell wall; P:cell wall modification; F:pectinesterase activity; P:proline transport; C:extracellular region; F:aspartyl esterase activity; F:enzyme inhibitor activity; P:negative regulation of catalytic activity; P:pectin catabolic process; P:starch metabolic process; P:sucrose metabolic process	IPR000070 (PFAM); IPR006501 (G3DSA:1.20.140.GENE3D); IPR011050 (SUPERFAMILY); IPR012334 (G3DSA:2.160.20.GENE3D); IPR018040 (PROSITE); PTHR31707 (PANTHER), PTHR31707:SF0 (PANTHER), seg (SEG)	PME44_VIT_212s0035g01900	AY043232pme	#N/A	#N/A	#N/A
chr12_22257323	chr12	22257323	T	C	AB=0.55;AC=4;AF=0.50;AN=8;BaseQRankSum=1.457;Dels=0.00;HRun=1;HaplotypeScore=0.5715;MQ=50.27;MQ0=0;MQRankSum=-2.764;QD=14.40;ReadPosRankSum=1.156;SB=-70.31;EFF=DOWNSTREAM(MODIFIER||3739||70|VIT_12s0035g01940|protein_coding|CODING|VIT_12s0035g01940.t01||1),STOP_LOST(HIGH|MISSENSE|tgA/tgG|*15W|14|VIT_12s0035g01930|protein_coding|CODING|VIT_12s0035g01930.t01|2|1),UPSTREAM(MODIFIER||274||1089|VIT_12s…	1/1	0/0	VIT_12s0035g01930						Glyceraldehyde-3-phosphate dehydrogenase GAPC1,cytosolic	vv10010Glycolysis	Metabolism.Primary metabolism.Carbohydrate metabolism.Glycolysis Gluconeogenesis
chr12_22383955	chr12	22383955	T	C	AB=0.41;AC=3;AF=0.38;AN=8;BaseQRankSum=1.088;Dels=0.00;HRun=1;HaplotypeScore=0.4666;MQ=55.81;MQ0=0;MQRankSum=0.626;QD=18.11;ReadPosRankSum=0.692;SB=-32.58;EFF=STOP_LOST(HIGH|MISSENSE|tgA/tgG|*153W|152|VIT_12s0035g02060|protein_coding|CODING|VIT_12s0035g02060.t01|3|1)	0/1	0/0	VIT_12s0035g02060	methionine s-methyltransferase	P:S-adenosylmethionine metabolic process; F:pyridoxal phosphate binding; P:selenium compound metabolic process; F:methionine S-methyltransferase activity; P:biosynthetic process; P:methylation; C:cytosol	-	MMT	GSVIVT01023118001	Methionine S-methyltransferase	vv10450Selenoamino_acid_metabolism	Metabolism.Cellular metabolism.Amino acid derivative metabolism.Selenoamino acid metabolism
chr12_22623902	chr12	22623902	G	A	AB=0.54;AC=1;AF=0.13;AN=8;BaseQRankSum=-0.161;Dels=0.00;HRun=1;HaplotypeScore=8.1534;MQ=51.94;MQ0=0;MQRankSum=1.424;QD=13.09;ReadPosRankSum=0.827;SB=-131.12;EFF=DOWNSTREAM(MODIFIER||3086||67|VIT_12s0035g02230|protein_coding|CODING|VIT_12s0035g02230.t01||1),STOP_GAINED(HIGH|NONSENSE|Cag/Tag|Q72*|96|VIT_12s0035g02220|protein_coding|CODING|VIT_12s0035g02220.t01|1|1)	0/0	0/1	VIT_12s0035g02220						Glyceraldehyde-3-phosphate dehydrogenase GAPC1,cytosolic	vv10010Glycolysis	Metabolism.Primary metabolism.Carbohydrate metabolism.Glycolysis Gluconeogenesis
chr12_22629062	chr12	22629062	G	A	AB=0.76;AC=1;AF=0.13;AN=8;BaseQRankSum=1.651;Dels=0.00;HRun=2;HaplotypeScore=9.6990;MQ=49.82;MQ0=17;MQRankSum=3.647;QD=4.39;ReadPosRankSum=-1.787;SB=-69.37;EFF=STOP_GAINED(HIGH|NONSENSE|Cag/Tag|Q43*|67|VIT_12s0035g02230|protein_coding|CODING|VIT_12s0035g02230.t01|1|1),UPSTREAM(MODIFIER||4947||96|VIT_12s0035g02220|protein_coding|CODING|VIT_12s0035g02220.t01||1)	0/0	0/1	VIT_12s0035g02230						Glyceraldehyde-3-phosphate dehydrogenase GAPC1,cytosolic	vv10010Glycolysis	Metabolism.Primary metabolism.Carbohydrate metabolism.Glycolysis Gluconeogenesis
chr12_22629146	chr12	22629146	G	A	AB=0.57;AC=2;AF=0.25;AN=8;BaseQRankSum=0.194;Dels=0.00;HRun=0;HaplotypeScore=4.6027;MQ=56.47;MQ0=0;MQRankSum=0.158;QD=9.39;ReadPosRankSum=-0.203;SB=-181.95;EFF=STOP_GAINED(HIGH|NONSENSE|Cag/Tag|Q15*|67|VIT_12s0035g02230|protein_coding|CODING|VIT_12s0035g02230.t01|1|1)	0/1	0/0	VIT_12s0035g02230						Glyceraldehyde-3-phosphate dehydrogenase GAPC1,cytosolic	vv10010Glycolysis	Metabolism.Primary metabolism.Carbohydrate metabolism.Glycolysis Gluconeogenesis
chr13_265442	chr13	265442	A	G	AB=0.38;AC=7;AF=0.88;AN=8;BaseQRankSum=-0.348;Dels=0.00;HRun=1;HaplotypeScore=0.4988;MQ=56.34;MQ0=0;MQRankSum=-1.423;QD=25.50;ReadPosRankSum=-1.929;SB=-396.00;EFF=DOWNSTREAM(MODIFIER||4985||143|VIT_13s0067g00450|protein_coding|CODING|VIT_13s0067g00450.t01||1),STOP_LOST(HIGH|MISSENSE|tgA/tgG|*481W|480|VIT_13s0067g00420|protein_coding|CODING|VIT_13s0067g00420.t01|6|1),UPSTREAM(MODIFIER||515||144|VI…	1/1	0/1	VIT_13s0067g00420						Glyceraldehyde-3-phosphate dehydrogenase GAPC1,cytosolic	vv10010Glycolysis	Metabolism.Primary metabolism.Carbohydrate metabolism.Glycolysis Gluconeogenesis
chr13_409342	chr13	409342	A	T	AB=0.67;AC=5;AF=0.63;AN=8;BaseQRankSum=0.863;Dels=0.00;HRun=0;HaplotypeScore=0.6205;MQ=44.54;MQ0=3;MQRankSum=-1.306;QD=20.61;ReadPosRankSum=-0.022;SB=-238.19;EFF=DOWNSTREAM(MODIFIER||1100||328|VIT_13s0067g00730|protein_coding|CODING|VIT_13s0067g00730.t01||1),STOP_GAINED(HIGH|NONSENSE|tTg/tAg|L420*|557|VIT_13s0067g00740|protein_coding|CODING|VIT_13s0067g00740.t01|2|1)	0/1	1/1	VIT_13s0067g00740						Glyceraldehyde-3-phosphate dehydrogenase GAPC1,cytosolic	vv10010Glycolysis	Metabolism.Primary metabolism.Carbohydrate metabolism.Glycolysis Gluconeogenesis
chr13_467110	chr13	467110	G	A	AB=0.71;AC=1;AF=0.13;AN=8;BaseQRankSum=0.592;Dels=0.00;HRun=1;HaplotypeScore=0.4945;MQ=57.40;MQ0=0;MQRankSum=0.020;QD=6.35;ReadPosRankSum=-0.061;SB=-23.04;EFF=STOP_GAINED(HIGH|NONSENSE|Cga/Tga|R266*|924|VIT_13s0067g00810|protein_coding|CODING|VIT_13s0067g00810.t01|2|1),UPSTREAM(MODIFIER||4558||265|VIT_13s0067g00800|protein_coding|CODING|VIT_13s0067g00800.t01||1)	0/0	0/1	VIT_13s0067g00810	disease resistance protein	P:defense response; F:ADP binding; F:phosphoprotein phosphatase activity; F:ATP binding; F:nucleoside-triphosphatase activity; P:protein dephosphorylation	IPR000767 (PRINTS); IPR002182 (PFAM); G3DSA:3.40.50.300 (GENE3D), G3DSA:3.80.10.10 (GENE3D), PTHR32200 (PANTHER), seg (SEG), SSF52058 (SUPERFAMILY), SSF52540 (SUPERFAMILY)	VIT_213s0067g00810	GSVIVT01032825001	R protein PRF disease resistance protein	vv34627R_proteins_from_Plant-pathogen_interaction	Response to stimulus.Stress response.Biotic stress response.Plant-pathogen interaction.R proteins from Plant-pathogen interaction
chr13_669307	chr13	669307	G	A	AB=0.58;AC=3;AF=0.38;AN=8;BaseQRankSum=-1.103;Dels=0.00;HRun=0;HaplotypeScore=1.5796;MQ=50.73;MQ0=7;MQRankSum=-4.721;QD=3.38;ReadPosRankSum=-1.021;SB=-43.33;EFF=DOWNSTREAM(MODIFIER||3985||923|VIT_13s0067g01210|protein_coding|CODING|VIT_13s0067g01210.t01||1),DOWNSTREAM(MODIFIER||4694||492|VIT_13s0067g01180|protein_coding|CODING|VIT_13s0067g01180.t01||1),STOP_GAINED(HIGH|NONSENSE|tgG/tgA|W327*|483|…	0/1	0/0	VIT_13s0067g01190	glycosyl hydrolase family 9 protein	C:extracellular region; F:carbohydrate binding; F:cellulase activity; P:starch metabolic process; P:sucrose metabolic process	IPR001701 (PFAM); IPR012341 (G3DSA:1.50.10.GENE3D); PTHR22298 (PANTHER), PTHR22298:SF3 (PANTHER), seg (SEG), SignalP-NN (SIGNALP)	GH9B10	GSVIVT01032799001	Cellulase	vv40006Cell_wall	Cellular process.Cellular component organization and biogenesis.Cell wall organization and biogenesis.Cell wall metabolism.Cell wall catabolism.Cellulose catabolism
chr13_892241	chr13	892241	G	T	AB=0.35;AC=4;AF=0.50;AN=8;BaseQRankSum=-1.165;Dels=0.00;HRun=0;HaplotypeScore=0.4867;MQ=34.64;MQ0=0;MQRankSum=-3.055;QD=5.01;ReadPosRankSum=-2.425;SB=16.14;EFF=DOWNSTREAM(MODIFIER||4765||674|VIT_13s0067g01590|protein_coding|CODING|VIT_13s0067g01590.t01||1),STOP_GAINED(HIGH|NONSENSE|Gaa/Taa|E80*|112|VIT_13s0067g01580|protein_coding|CODING|VIT_13s0067g01580.t01|1|1),UPSTREAM(MODIFIER||4683||427|VIT…	0/0	1/1	VIT_13s0067g01580						Glyceraldehyde-3-phosphate dehydrogenase GAPC1,cytosolic	vv10010Glycolysis	Metabolism.Primary metabolism.Carbohydrate metabolism.Glycolysis Gluconeogenesis
chr13_1028206	chr13	1028206	A	G	AB=0.25;AC=1;AF=0.17;AN=6;BaseQRankSum=-1.485;Dels=0.00;HRun=0;HaplotypeScore=0.3333;MQ=58.45;MQ0=0;MQRankSum=0.065;QD=16.64;ReadPosRankSum=-0.323;SB=-33.99;EFF=STOP_LOST(HIGH|MISSENSE|Taa/Caa|*700Q|699|VIT_13s0067g01890|protein_coding|CODING|VIT_13s0067g01890.t01|12|1)	0/0	0/1	VIT_13s0067g01890	cytosolic endo-beta-n-acetylglucosaminidase-like	C:vacuole; F:cation binding; F:mannosyl-glycoprotein endo-beta-N-acetylglucosaminidase activity; P:N-glycan processing; P:protein deglycosylation	IPR005201 (PFAM); PTHR13246 (PANTHER), PTHR13246:SF0 (PANTHER)	VIT_213s0067g01890	GSVIVT01032751001	Glycosyl hydrolase family 85	0	Unclear
chr13_1254515	chr13	1254515	G	T	AB=0.43;AC=2;AF=0.25;AN=8;BaseQRankSum=-0.425;Dels=0.00;HRun=1;HaplotypeScore=0.0000;MQ=49.94;MQ0=0;MQRankSum=-1.783;QD=12.38;ReadPosRankSum=-2.123;SB=-19.80;EFF=DOWNSTREAM(MODIFIER||1383||443|VIT_13s0067g02220|protein_coding|CODING|VIT_13s0067g02220.t01||1),DOWNSTREAM(MODIFIER||3430||364|VIT_13s0067g02250|protein_coding|CODING|VIT_13s0067g02250.t01||1),SPLICE_SITE_REGION(LOW||||218|VIT_13s0067g0…	0/1	0/0	VIT_13s0067g02240	armadillo beta-catenin-like repeat-containing protein	C:mitochondrion; C:chloroplast	IPR011989 (G3DSA:1.25.10.GENE3D)	VIT_213s0067g02240	GSVIVT01032723001	Armadillo helical	0	Unknown
chr13_1390819	chr13	1390819	G	A	AB=0.71;AC=1;AF=0.13;AN=8;BaseQRankSum=-1.375;Dels=0.00;HRun=0;HaplotypeScore=0.4979;MQ=55.84;MQ0=0;MQRankSum=-5.161;QD=5.69;ReadPosRankSum=-0.662;SB=-53.52;EFF=STOP_GAINED(HIGH|NONSENSE|Caa/Taa|Q722*|793|VIT_13s0067g02570|protein_coding|CODING|VIT_13s0067g02570.t01|10|1),UPSTREAM(MODIFIER||2689||596|VIT_13s0067g02530|protein_coding|CODING|VIT_13s0067g02530.t01||1),UPSTREAM(MODIFIER||936||176|VIT…	0/0	0/1	VIT_13s0067g02570	potassium transporter 2	P:methionine biosynthetic process; C:mitochondrion; C:integral component of membrane; P:regulation of meristem growth; F:potassium ion transmembrane transporter activity; P:potassium ion transmembrane transport; P:RNA splicing, via endonucleolytic cleavage and ligation; C:plasma membrane	IPR003855 (PFAM); PTHR30540 (PANTHER), PTHR30540:SF0 (PANTHER), seg (SEG), tmhmm (TMHMM)	KT2	GSVIVT01032701001	Potassium transporter 2	vv50125Porters_cat_66_to_94	Transport overview.Electrochemical Potential-driven Transporters.Porters.K+ uptake porter (aka permease)
chr13_1463527	chr13	1463527	A	C	AB=0.60;AC=4;AF=0.50;AN=8;BaseQRankSum=0.576;Dels=0.00;HRun=0;HaplotypeScore=0.3898;MQ=36.23;MQ0=7;MQRankSum=0.657;QD=18.44;ReadPosRankSum=-0.717;SB=-232.65;EFF=DOWNSTREAM(MODIFIER||4271||579|VIT_13s0067g02730|protein_coding|CODING|VIT_13s0067g02730.t01||1),STOP_GAINED(HIGH|NONSENSE|taT/taG|Y31*|621|VIT_13s0067g02720|protein_coding|CODING|VIT_13s0067g02720.t01|2|1)	0/1	0/0	VIT_13s0067g02720	cytochrome p450	P:glucosinolate biosynthetic process; F:electron carrier activity; F:iron ion binding; F:oxidoreductase activity, acting on paired donors, with incorporation or reduction of molecular oxygen, NAD(P)H as one donor, and incorporation of one atom of oxygen; F:heme binding; P:oxidation-reduction process; P:obsolete electron transport	IPR001128 (PRINTS); IPR002401 (PRINTS); IPR017972 (PROSITE); PTHR24298 (PANTHER), PTHR24298:SF1 (PANTHER), seg (SEG), tmhmm (TMHMM)	CYP79A2	GSVIVT01032694001	Cytochrome P450, family 79, subfamily A, polypeptide 2	vv10966Glucosinolate_biosynthesis	Metabolism.Secondary metabolism.Primary amino acids derivated metabolism.Glucosinolate metabolism
chr13_1571132	chr13	1571132	A	T	AB=0.55;AC=1;AF=0.13;AN=8;BaseQRankSum=-0.481;Dels=0.00;HRun=1;HaplotypeScore=2.6406;MQ=56.42;MQ0=0;MQRankSum=-0.666;QD=9.68;ReadPosRankSum=0.000;SB=-63.02;EFF=DOWNSTREAM(MODIFIER||1328||359|VIT_13s0067g02900|protein_coding|CODING|VIT_13s0067g02900.t01||1),DOWNSTREAM(MODIFIER||3589||75|VIT_13s0067g02920|protein_coding|CODING|VIT_13s0067g02920.t01||1),STOP_GAINED(HIGH|NONSENSE|tTa/tAa|L54*|129|VIT…	0/0	0/1	VIT_13s0067g02910	non-specific lipid-transfer protein	F:heme binding; P:lipid transport; F:oxidoreductase activity, acting on paired donors, with incorporation or reduction of molecular oxygen; F:monooxygenase activity; F:iron ion binding; F:electron carrier activity; P:oxidation-reduction process; F:lipid binding; P:obsolete electron transport	IPR000528 (PRINTS); IPR016140 (PFAM); G3DSA:1.10.110.10 (GENE3D), SignalP-NN (SIGNALP), tmhmm (TMHMM)	LTP3	GSVIVT01032682001	Non-specific lipid-transfer protein	0	Transport overview.Macromolecule transport.Lipid transport
chr13_1642798	chr13	1642798	G	A	AB=0.73;AC=3;AF=0.38;AN=8;BaseQRankSum=-0.023;Dels=0.00;HRun=2;HaplotypeScore=1.1051;MQ=52.08;MQ0=0;MQRankSum=-6.883;QD=1.10;ReadPosRankSum=-1.757;SB=-20.93;EFF=DOWNSTREAM(MODIFIER||4314||305|VIT_13s0067g03040|protein_coding|CODING|VIT_13s0067g03040.t01||1),STOP_GAINED(HIGH|NONSENSE|Cga/Tga|R707*|1040|VIT_13s0067g03050|protein_coding|CODING|VIT_13s0067g03050.t01|2|1)	0/1	0/0	VIT_13s0067g03050	probably inactive leucine-rich repeat receptor-like protein kinase at3g28040-like	P:anther development; F:protein binding; C:cytoplasmic membrane-bounded vesicle; P:plant-type cell wall organization; F:G-protein coupled receptor kinase activity; P:regulation of meristem growth; F:2-alkenal reductase [NAD(P)] activity; P:pattern specification process; C:integral component of membrane; P:asymmetric cell division; P:transmembrane receptor protein tyrosine kinase signaling pathway…	IPR000719 (PFAM); IPR001611 (PFAM); IPR002290 (SMART); IPR003591 (SMART); IPR013210 (PFAM); IPR017441 (PROSITE); IPR020635 (SMART); IPR025875 (PFAM); PR00019 (PRINTS), G3DSA:1.10.510.10 (GENE3D), G3DSA:3.30.200.20 (GENE3D), G3DSA:3.80.10.10 (GENE3D), PTHR24420 (PANTHER), PTHR24420:SF291 (PANTHER), PF13516 (PFAM), PF13855 (PFAM), seg (SEG), SignalP-NN (SIGNALP), tmhmm (TMHMM)	VIT_213s0067g03050	GSVIVT01032670001	Leucine-rich repeat transmembrane protein kinase	0	Signaling.Signaling pathway.Protein kinase
chr13_1643116	chr13	1643116	G	A	AB=0.66;AC=3;AF=0.38;AN=8;BaseQRankSum=-1.252;Dels=0.02;HRun=1;HaplotypeScore=22.0792;MQ=50.66;MQ0=0;MQRankSum=-7.592;QD=2.74;ReadPosRankSum=1.675;SB=50.97;EFF=DOWNSTREAM(MODIFIER||4632||305|VIT_13s0067g03040|protein_coding|CODING|VIT_13s0067g03040.t01||1),STOP_GAINED(HIGH|NONSENSE|Cga/Tga|R601*|1040|VIT_13s0067g03050|protein_coding|CODING|VIT_13s0067g03050.t01|2|1)	0/0	0/1	VIT_13s0067g03050	probably inactive leucine-rich repeat receptor-like protein kinase at3g28040-like	P:anther development; F:protein binding; C:cytoplasmic membrane-bounded vesicle; P:plant-type cell wall organization; F:G-protein coupled receptor kinase activity; P:regulation of meristem growth; F:2-alkenal reductase [NAD(P)] activity; P:pattern specification process; C:integral component of membrane; P:asymmetric cell division; P:transmembrane receptor protein tyrosine kinase signaling pathway…	IPR000719 (PFAM); IPR001611 (PFAM); IPR002290 (SMART); IPR003591 (SMART); IPR013210 (PFAM); IPR017441 (PROSITE); IPR020635 (SMART); IPR025875 (PFAM); PR00019 (PRINTS), G3DSA:1.10.510.10 (GENE3D), G3DSA:3.30.200.20 (GENE3D), G3DSA:3.80.10.10 (GENE3D), PTHR24420 (PANTHER), PTHR24420:SF291 (PANTHER), PF13516 (PFAM), PF13855 (PFAM), seg (SEG), SignalP-NN (SIGNALP), tmhmm (TMHMM)	VIT_213s0067g03050	GSVIVT01032670001	Leucine-rich repeat transmembrane protein kinase	0	Signaling.Signaling pathway.Protein kinase
chr13_1794517	chr13	1794517	A	T	AB=0.63;AC=4;AF=0.50;AN=8;BaseQRankSum=1.000;Dels=0.00;HRun=1;HaplotypeScore=0.4580;MQ=58.63;MQ0=0;MQRankSum=0.581;QD=21.63;ReadPosRankSum=1.651;SB=-563.05;EFF=DOWNSTREAM(MODIFIER||497||70|VIT_13s0067g03250|protein_coding|CODING|VIT_13s0067g03250.t01||1),STOP_GAINED(HIGH|NONSENSE|tTa/tAa|L143*|294|VIT_13s0067g03230|protein_coding|CODING|VIT_13s0067g03230.t01|2|1),UPSTREAM(MODIFIER||4857||1204|VIT…	0/1	1/1	VIT_13s0067g03230	--	P:nucleotide biosynthetic process; C:cytoplasm; P:biological_process	coil (COIL), seg (SEG)	VIT_213s0067g03230	GSVIVT01032654001	CENP-E like kinetochore protein	vv44110Cell_cycle	Cellular process.Cell growth and death
chr13_1837460	chr13	1837460	T	C	AB=0.50;AC=7;AF=0.88;AN=8;BaseQRankSum=-1.835;Dels=0.00;HRun=1;HaplotypeScore=0.4892;MQ=48.81;MQ0=0;MQRankSum=-1.353;QD=29.03;ReadPosRankSum=-0.389;SB=-761.83;EFF=DOWNSTREAM(MODIFIER||1330||265|VIT_13s0067g03320|protein_coding|CODING|VIT_13s0067g03320.t01||1),STOP_LOST(HIGH|MISSENSE|Tag/Cag|*25Q|24|VIT_13s0067g03340|protein_coding|CODING|VIT_13s0067g03340.t01|1|1),UPSTREAM(MODIFIER||3||329|VIT_13…	0/1	1/1	VIT_13s0067g03340						Glyceraldehyde-3-phosphate dehydrogenase GAPC1,cytosolic	vv10010Glycolysis	Metabolism.Primary metabolism.Carbohydrate metabolism.Glycolysis Gluconeogenesis
chr13_2328863	chr13	2328863	C	T	AB=0.64;AC=4;AF=0.50;AN=8;BaseQRankSum=1.293;Dels=0.00;HRun=1;HaplotypeScore=0.8993;MQ=47.39;MQ0=0;MQRankSum=-3.676;QD=11.56;ReadPosRankSum=1.276;SB=-152.00;EFF=STOP_GAINED(HIGH|NONSENSE|Caa/Taa|Q93*|122|VIT_13s0019g00160|protein_coding|CODING|VIT_13s0019g00160.t01|2|1),UPSTREAM(MODIFIER||4572||235|VIT_13s0019g00170|protein_coding|CODING|VIT_13s0019g00170.t01||1)	0/0	0/1	VIT_13s0019g00160	--	-	-	VIT_213s0019g00160	GSVIVT01016632001	No hit	0	No hit
chr13_2749836	chr13	2749836	G	A	AB=0.55;AC=4;AF=0.50;AN=8;BaseQRankSum=-1.278;Dels=0.00;HRun=0;HaplotypeScore=0.2447;MQ=54.67;MQ0=0;MQRankSum=-2.113;QD=19.42;ReadPosRankSum=1.294;SB=-232.35;EFF=STOP_GAINED(HIGH|NONSENSE|tgG/tgA|W156*|159|VIT_13s0019g01020|protein_coding|CODING|VIT_13s0019g01020.t01|1|1),UPSTREAM(MODIFIER||2618||321|VIT_13s0019g01040|protein_coding|CODING|VIT_13s0019g01040.t01||1)	0/0	0/1	VIT_13s0019g01020	ring finger family protein	P:response to karrikin; C:nucleus; F:zinc ion binding; F:protein binding	IPR001841 (PFAM); IPR007087 (PROSITE); IPR013083 (G3DSA:3.30.40.GENE3D); PTHR14155 (PANTHER), seg (SEG), tmhmm (TMHMM)	VIT_213s0019g01020	GSVIVT01016564001	Zinc finger (C3HC4-type ring finger)	vv60078Other_zf-C3HC4	Regulation overview.Regulation of gene expression.Regulation of transcription.Transcription factor.Zinc finger C3HC4 family transcription factor
chr13_3093477	chr13	3093477	G	A	AB=0.59;AC=2;AF=0.33;AN=6;BaseQRankSum=-0.063;Dels=0.00;HRun=0;HaplotypeScore=3.3070;MQ=27.02;MQ0=6;MQRankSum=-0.105;QD=2.32;ReadPosRankSum=0.231;SB=-46.47;EFF=DOWNSTREAM(MODIFIER||31||90|VIT_13s0019g01600|protein_coding|CODING|VIT_13s0019g01600.t01||1),STOP_GAINED(HIGH|NONSENSE|Cag/Tag|Q11*|100|VIT_13s0019g01590|protein_coding|CODING|VIT_13s0019g01590.t01|1|1),UPSTREAM(MODIFIER||801||641|VIT_13s…	0/1	0/0	VIT_13s0019g01590						Glyceraldehyde-3-phosphate dehydrogenase GAPC1,cytosolic	vv10010Glycolysis	Metabolism.Primary metabolism.Carbohydrate metabolism.Glycolysis Gluconeogenesis
chr13_3179817	chr13	3179817	G	T	AB=0.63;AC=1;AF=0.13;AN=8;BaseQRankSum=-0.241;Dels=0.00;HRun=0;HaplotypeScore=1.3932;MQ=55.53;MQ0=0;MQRankSum=-2.568;QD=5.81;ReadPosRankSum=1.284;SB=-32.35;EFF=DOWNSTREAM(MODIFIER||4767||600|VIT_13s0019g01780|protein_coding|CODING|VIT_13s0019g01780.t01||1),STOP_GAINED(HIGH|NONSENSE|Gaa/Taa|E492*|719|VIT_13s0019g01790|protein_coding|CODING|VIT_13s0019g01790.t01|1|1),UPSTREAM(MODIFIER||2013||748|VI…	0/0	0/1	VIT_13s0019g01790						Glyceraldehyde-3-phosphate dehydrogenase GAPC1,cytosolic	vv10010Glycolysis	Metabolism.Primary metabolism.Carbohydrate metabolism.Glycolysis Gluconeogenesis
chr13_3653936	chr13	3653936	T	G	AB=0.53;AC=2;AF=0.25;AN=8;BaseQRankSum=0.587;Dels=0.00;HRun=0;HaplotypeScore=0.2447;MQ=56.30;MQ0=0;MQRankSum=-1.124;QD=14.99;ReadPosRankSum=-0.117;SB=-66.06;EFF=DOWNSTREAM(MODIFIER||559||805|VIT_13s0019g02400|protein_coding|CODING|VIT_13s0019g02400.t01||1),SPLICE_SITE_REGION(LOW||||555|VIT_13s0019g02390|protein_coding|CODING|VIT_13s0019g02390.t01|16|1),STOP_GAINED(HIGH|NONSENSE|tTa/tGa|L519*|555|…	0/0	0/1	VIT_13s0019g02390	folylpolyglutamate synthase	C:cytosol; P:root hair elongation; C:mitochondrion; P:root meristem growth; F:tetrahydrofolylpolyglutamate synthase activity; P:one-carbon metabolic process; P:tetrahydrofolylpolyglutamate biosynthetic process; F:ATP binding; C:chloroplast stroma; P:glutamate metabolic process; P:folic acid biosynthetic process	IPR001645 (PANTHER); IPR013221 (G3DSA:3.40.1190.GENE3D); IPR018109 (PROSITE); PTHR11136:SF0 (PANTHER), seg (SEG)	DFB	GSVIVT01016464001	Dihydrofolate synthetase	vv10790Folate_biosynthesis	Metabolism.Primary metabolism.Coenzyme and prosthetic group metabolism.Folate metabolism.Folate biosynthesis
chr13_3884967	chr13	3884967	C	T	AB=0.46;AC=2;AF=0.25;AN=8;BaseQRankSum=-0.912;Dels=0.00;HRun=0;HaplotypeScore=4.4774;MQ=50.89;MQ0=0;MQRankSum=-1.134;QD=10.29;ReadPosRankSum=0.000;SB=-153.36;EFF=DOWNSTREAM(MODIFIER||1498||646|VIT_13s0019g02620|protein_coding|CODING|VIT_13s0019g02620.t01||1),STOP_GAINED(HIGH|NONSENSE|tGg/tAg|W679*|684|PSBA|protein_coding|CODING|VIT_13s0019g02630.t01|3|1)	0/0	0/1	VIT_13s0019g02630	photosystem ii protein d1	C:plastoglobule; P:photosynthetic electron transport in photosystem II; F:oxidoreductase activity; P:response to herbicide; C:light-harvesting complex; F:electron transporter, transferring electrons within the cyclic electron transport pathway of photosynthesis activity; F:iron ion binding; C:photosystem II; C:integral component of membrane; C:chloroplast thylakoid membrane; C:mitochondrion; P:ob…	IPR000484 (PRINTS); IPR005867 (HAMAP); coil (COIL), seg (SEG), tmhmm (TMHMM)	VIT_213s0019g02630	GSVIVT01016441001e3	#N/A	#N/A	#N/A
chr13_3999685	chr13	3999685	C	T	AB=0.61;AC=2;AF=0.25;AN=8;BaseQRankSum=-1.552;Dels=0.00;HRun=0;HaplotypeScore=0.1835;MQ=54.06;MQ0=0;MQRankSum=-1.860;QD=8.29;ReadPosRankSum=-1.504;SB=-64.30;EFF=STOP_GAINED(HIGH|NONSENSE|tGg/tAg|W109*|151|VIT_13s0019g02740|protein_coding|CODING|VIT_13s0019g02740.t01|1|1),UPSTREAM(MODIFIER||1247||38|VIT_13s0019g02750|protein_coding|CODING|VIT_13s0019g02750.t01||1),UPSTREAM(MODIFIER||3640||140|VIT_…	0/1	0/0	VIT_13s0019g02740						Glyceraldehyde-3-phosphate dehydrogenase GAPC1,cytosolic	vv10010Glycolysis	Metabolism.Primary metabolism.Carbohydrate metabolism.Glycolysis Gluconeogenesis
chr13_4116761	chr13	4116761	C	T	AB=0.67;AC=1;AF=0.13;AN=8;BaseQRankSum=1.321;Dels=0.00;HRun=0;HaplotypeScore=0.7357;MQ=56.99;MQ0=0;MQRankSum=1.554;QD=8.75;ReadPosRankSum=0.854;SB=-24.23;EFF=STOP_GAINED(HIGH|NONSENSE|Cag/Tag|Q525*|549|VIT_13s0019g02940|protein_coding|CODING|VIT_13s0019g02940.t01|4|1),UPSTREAM(MODIFIER||3331||160|VIT_13s0019g02930|protein_coding|CODING|VIT_13s0019g02930.t01||1)	0/0	0/1	VIT_13s0019g02940	udp-glycosyltransferase 85a1	F:transferase activity, transferring hexosyl groups; P:metabolic process	IPR002213 (PANTHER); G3DSA:3.40.50.2000 (GENE3D), PTHR11926:SF15 (PANTHER), seg (SEG)	UGT85A1	GSVIVT01016417001	Cis-zeatin O-beta-D-glucosyltransferase	vv10908Zeatin_biosynthesis	Signaling.Hormone Signaling.Cytokinin Signaling.Cytokinin metabolism.Cytokinin inactivation by glycosylation
chr13_4202115	chr13	4202115	G	A	AB=0.51;AC=2;AF=0.25;AN=8;BaseQRankSum=1.667;Dels=0.00;HRun=0;HaplotypeScore=2.3420;MQ=45.28;MQ0=0;MQRankSum=-0.985;QD=11.94;ReadPosRankSum=-2.504;SB=-177.23;EFF=STOP_GAINED(HIGH|NONSENSE|Cag/Tag|Q21*|27|VIT_13s0019g03110|protein_coding|CODING|VIT_13s0019g03110.t01|1|1),UPSTREAM(MODIFIER||2759||479|VIT_13s0019g03100|protein_coding|CODING|VIT_13s0019g03100.t01||1)	0/1	0/0	VIT_13s0019g03110						Glyceraldehyde-3-phosphate dehydrogenase GAPC1,cytosolic	vv10010Glycolysis	Metabolism.Primary metabolism.Carbohydrate metabolism.Glycolysis Gluconeogenesis
chr13_4484010	chr13	4484010	T	C	AB=0.40;AC=2;AF=0.25;AN=8;BaseQRankSum=-1.525;Dels=0.00;HRun=1;HaplotypeScore=0.7456;MQ=56.03;MQ0=0;MQRankSum=0.394;QD=15.55;ReadPosRankSum=-0.098;SB=-103.96;EFF=STOP_LOST(HIGH|MISSENSE|Taa/Caa|*268Q|267|VIT_13s0019g03420|protein_coding|CODING|VIT_13s0019g03420.t01|1|1)	0/1	0/0	VIT_13s0019g03420	protein	F:transferase activity, transferring acyl groups other than amino-acyl groups; C:nucleus; C:plastid; F:protein binding	IPR000008 (PFAM); IPR018029 (PROFILE); G3DSA:2.60.40.150 (GENE3D), seg (SEG)	VIT_213s0019g03420	GSVIVT01016363001	C2 domain-containing protein	0	Signaling.Signaling pathway.Protein kinase
chr13_4972072	chr13	4972072	T	A	AB=0.73;AC=5;AF=0.63;AN=8;BaseQRankSum=-1.730;Dels=0.00;HRun=1;HaplotypeScore=1.4998;MQ=52.71;MQ0=0;MQRankSum=-1.641;QD=18.92;ReadPosRankSum=1.700;SB=-273.37;EFF=DOWNSTREAM(MODIFIER||384||173|VIT_13s0019g03780|protein_coding|CODING|VIT_13s0019g03780.t01||1),STOP_LOST(HIGH|MISSENSE|Tga/Aga|*82R|81|VIT_13s0019g03770|protein_coding|CODING|VIT_13s0019g03770.t01|3|1)	0/0	0/1	VIT_13s0019g03770	rna polymerase beta subunit	F:DNA-directed RNA polymerase activity; P:transcription, DNA-templated; F:DNA binding; C:nucleolus; P:purine nucleobase metabolic process; P:pyrimidine nucleobase metabolic process	IPR000722 (PFAM); IPR009010 (G3DSA:2.40.40.GENE3D); SignalP-NN (SIGNALP), tmhmm (TMHMM)	VIT_213s0019g03770	GSVIVT01016331001	DNA-directed RNA polymerase subunit beta'	vv23020RNA_polymerase	Metabolism.Primary metabolism.Nucleobase, nucleoside, nucleotide, nucleic acid metabolism.Nucleic acid metabolism.RNA metabolism.RNA polymerase
chr13_5338573	chr13	5338573	T	A	AB=0.40;AC=1;AF=0.13;AN=8;BaseQRankSum=-0.706;Dels=0.00;HRun=1;HaplotypeScore=0.2500;MQ=52.02;MQ0=0;MQRankSum=1.609;QD=13.72;ReadPosRankSum=0.118;SB=0.01;EFF=STOP_GAINED(HIGH|NONSENSE|taT/taA|Y386*|539|MLO17|protein_coding|CODING|VIT_13s0019g04060.t01|14|1)	0/1	0/0	VIT_13s0019g04060	mlo-like protein 12-like	P:negative regulation of defense response; P:leaf senescence; P:defense response to fungus, incompatible interaction; C:plasma membrane; P:defense response by callose deposition; P:cell death; C:integral component of membrane; F:calmodulin binding	IPR004326 (PFAM); PTHR31942 (PANTHER), PTHR31942:SF0 (PANTHER), seg (SEG), tmhmm (TMHMM)	MLO6	GSVIVT01016304001	MLO1	0	Cellular process.Cell growth and death.Cell death
chr13_6647290	chr13	6647290	G	A	AB=0.61;AC=2;AF=0.25;AN=8;BaseQRankSum=1.786;Dels=0.00;HRun=0;HaplotypeScore=8.0613;MQ=36.57;MQ0=7;MQRankSum=0.263;QD=5.25;ReadPosRankSum=-0.116;SB=-110.34;EFF=STOP_GAINED(HIGH|NONSENSE|Cag/Tag|Q107*|621|VIT_13s0019g04950|protein_coding|CODING|VIT_13s0019g04950.t01|3|1)	0/1	0/0	VIT_13s0019g04950	suppressor of	P:translation; C:ribosome; F:structural constituent of ribosome; P:positive regulation of transcription elongation from RNA polymerase II promoter; P:production of siRNA involved in RNA interference; P:DNA methylation; P:ribosome biogenesis	IPR005100 (PFAM); IPR005824 (SMART); IPR017071 (PTHR11125:PANTHER); PTHR11125 (PANTHER), seg (SEG)	KTF1	GSVIVT01016203001	KOW domain-containing transcription factor family protein	0	Regulation overview.Regulation of gene expression.Regulation of transcription.Transcription factor
chr13_6685693	chr13	6685693	C	T	AC=4;AF=0.67;AN=6;BaseQRankSum=-0.707;Dels=0.00;HRun=0;HaplotypeScore=0.3328;MQ=59.34;MQ0=0;MQRankSum=-0.673;QD=27.16;ReadPosRankSum=2.018;SB=-119.58;EFF=DOWNSTREAM(MODIFIER||3846||584|VIT_13s0019g04990|protein_coding|CODING|VIT_13s0019g04990.t01||1),STOP_GAINED(HIGH|NONSENSE|tGg/tAg|W169*|550|VIT_13s0019g04980|protein_coding|CODING|VIT_13s0019g04980.t01|2|1)	1/1	0/0	VIT_13s0019g04980	nitrate and chloride transporter	P:systemic acquired resistance; P:response to endoplasmic reticulum stress; P:amino acid import; C:plasmodesma; P:transmembrane transport; P:defense response to fungus; C:integral component of membrane; P:ER to Golgi vesicle-mediated transport; C:chloroplast	IPR010658 (PFAM); IPR011701 (PFAM); G3DSA:1.20.1250.20 (GENE3D), PTHR21576 (PANTHER), PTHR21576:SF8 (PANTHER), seg (SEG), tmhmm (TMHMM)	VIT_213s0019g04980	GSVIVT01016200001	Nodulin-like protein	0	Response to stimulus.Stress response.Biotic stress response
chr13_6685731	chr13	6685731	A	T	AB=0.45;AC=1;AF=0.17;AN=6;BaseQRankSum=0.417;Dels=0.00;HRun=1;HaplotypeScore=0.6656;MQ=59.03;MQ0=0;MQRankSum=-1.202;QD=17.55;ReadPosRankSum=1.276;SB=-70.38;EFF=DOWNSTREAM(MODIFIER||3808||584|VIT_13s0019g04990|protein_coding|CODING|VIT_13s0019g04990.t01||1),STOP_GAINED(HIGH|NONSENSE|taT/taA|Y156*|550|VIT_13s0019g04980|protein_coding|CODING|VIT_13s0019g04980.t01|2|1)	0/0	0/1	VIT_13s0019g04980	nitrate and chloride transporter	P:systemic acquired resistance; P:response to endoplasmic reticulum stress; P:amino acid import; C:plasmodesma; P:transmembrane transport; P:defense response to fungus; C:integral component of membrane; P:ER to Golgi vesicle-mediated transport; C:chloroplast	IPR010658 (PFAM); IPR011701 (PFAM); G3DSA:1.20.1250.20 (GENE3D), PTHR21576 (PANTHER), PTHR21576:SF8 (PANTHER), seg (SEG), tmhmm (TMHMM)	VIT_213s0019g04980	GSVIVT01016200001	Nodulin-like protein	0	Response to stimulus.Stress response.Biotic stress response
chr13_6686058	chr13	6686058	T	A	AC=4;AF=0.67;AN=6;BaseQRankSum=0.177;Dels=0.00;HRun=0;HaplotypeScore=0.4663;MQ=55.96;MQ0=0;MQRankSum=0.278;QD=30.55;ReadPosRankSum=-0.101;SB=-354.26;EFF=DOWNSTREAM(MODIFIER||3481||584|VIT_13s0019g04990|protein_coding|CODING|VIT_13s0019g04990.t01||1),STOP_GAINED(HIGH|NONSENSE|Aag/Tag|K68*|550|VIT_13s0019g04980|protein_coding|CODING|VIT_13s0019g04980.t01|1|1)	1/1	0/0	VIT_13s0019g04980	nitrate and chloride transporter	P:systemic acquired resistance; P:response to endoplasmic reticulum stress; P:amino acid import; C:plasmodesma; P:transmembrane transport; P:defense response to fungus; C:integral component of membrane; P:ER to Golgi vesicle-mediated transport; C:chloroplast	IPR010658 (PFAM); IPR011701 (PFAM); G3DSA:1.20.1250.20 (GENE3D), PTHR21576 (PANTHER), PTHR21576:SF8 (PANTHER), seg (SEG), tmhmm (TMHMM)	VIT_213s0019g04980	GSVIVT01016200001	Nodulin-like protein	0	Response to stimulus.Stress response.Biotic stress response
chr13_6689682	chr13	6689682	C	T	AB=0.33;AC=3;AF=0.38;AN=8;BaseQRankSum=-1.577;Dels=0.00;HRun=2;HaplotypeScore=0.2492;MQ=57.06;MQ0=0;MQRankSum=1.774;QD=16.34;ReadPosRankSum=0.099;SB=-28.73;EFF=SYNONYMOUS_STOP(LOW|SILENT|taG/taA|*585|584|VIT_13s0019g04990|protein_coding|CODING|VIT_13s0019g04990.t01|1|1),UPSTREAM(MODIFIER||3423||550|VIT_13s0019g04980|protein_coding|CODING|VIT_13s0019g04980.t01||1)	0/1	0/0	VIT_13s0019g04990						Glyceraldehyde-3-phosphate dehydrogenase GAPC1,cytosolic	vv10010Glycolysis	Metabolism.Primary metabolism.Carbohydrate metabolism.Glycolysis Gluconeogenesis
chr13_7032373	chr13	7032373	C	A	AB=0.47;AC=2;AF=0.25;AN=8;BaseQRankSum=0.695;Dels=0.00;HRun=1;HaplotypeScore=4.0226;MQ=58.42;MQ0=0;MQRankSum=-0.538;QD=17.79;ReadPosRankSum=-1.106;SB=-177.69;EFF=STOP_GAINED(HIGH|NONSENSE|tCa/tAa|S19*|86|VIT_13s0019g05200|protein_coding|CODING|VIT_13s0019g05200.t01|1|1)	0/1	0/0	VIT_13s0019g05200						Glyceraldehyde-3-phosphate dehydrogenase GAPC1,cytosolic	vv10010Glycolysis	Metabolism.Primary metabolism.Carbohydrate metabolism.Glycolysis Gluconeogenesis
chr13_7032417	chr13	7032417	C	T	AB=0.34;AC=2;AF=0.25;AN=8;BaseQRankSum=-1.374;Dels=0.00;HRun=0;HaplotypeScore=1.0713;MQ=58.22;MQ0=0;MQRankSum=-1.283;QD=17.55;ReadPosRankSum=-0.107;SB=-234.16;EFF=STOP_GAINED(HIGH|NONSENSE|Caa/Taa|Q34*|86|VIT_13s0019g05200|protein_coding|CODING|VIT_13s0019g05200.t01|1|1)	0/1	0/0	VIT_13s0019g05200						Glyceraldehyde-3-phosphate dehydrogenase GAPC1,cytosolic	vv10010Glycolysis	Metabolism.Primary metabolism.Carbohydrate metabolism.Glycolysis Gluconeogenesis
chr13_7043163	chr13	7043163	A	G	AB=0.50;AC=3;AF=0.38;AN=8;BaseQRankSum=-0.910;Dels=0.00;HRun=0;HaplotypeScore=0.6491;MQ=57.73;MQ0=0;MQRankSum=-0.783;QD=24.64;ReadPosRankSum=-0.487;SB=-143.82;EFF=DOWNSTREAM(MODIFIER||3679||59|VIT_13s0019g05220|protein_coding|CODING|VIT_13s0019g05220.t01||1),SYNONYMOUS_STOP(LOW|SILENT|tAa/tGa|*251|250|VIT_13s0019g05210|protein_coding|CODING|VIT_13s0019g05210.t01|1|1)	0/1	0/0	VIT_13s0019g05210	rna binding protein	P:developmental process; F:nucleic acid binding; P:mRNA splicing, via spliceosome; P:regulation of cell division; C:nucleus; F:zinc ion binding; F:nucleotide binding	IPR000504 (PFAM); IPR001878 (G3DSA:4.10.60.GENE3D); IPR003954 (SMART); IPR012677 (G3DSA:3.30.70.GENE3D); PTHR24011 (PANTHER), PTHR24011:SF123 (PANTHER), seg (SEG)	VIT_213s0019g05210	GSVIVT01016177001	RNA recognition motif (RRM)-containing protein	0	Unknown
chr13_7082917	chr13	7082917	T	A	AB=0.60;AC=4;AF=0.50;AN=8;BaseQRankSum=0.831;Dels=0.00;HRun=0;HaplotypeScore=0.4979;MQ=53.69;MQ0=1;MQRankSum=0.400;QD=11.49;ReadPosRankSum=0.769;SB=-123.68;EFF=STOP_GAINED(HIGH|NONSENSE|Aga/Tga|R77*|165|VIT_13s0019g05280|protein_coding|CODING|VIT_13s0019g05280.t01|4|1)	0/0	0/1	VIT_13s0019g05280	protein	F:myosin XI tail binding; C:peroxisome; P:small GTPase mediated signal transduction; P:regulation of transcription, DNA-templated; F:DNA binding; F:ATP binding; F:GTP-dependent protein binding; F:protein dimerization activity; F:transcription factor binding; P:protein transport; C:Golgi apparatus; F:GTP binding; C:plasma membrane; F:GTPase activity; P:obsolete GTP catabolic process; C:transcripti…	IPR001806 (PRINTS); IPR003578 (SMART); IPR003579 (SMART); IPR005225 (TIGRFAMs); IPR020849 (SMART); G3DSA:3.40.50.300 (GENE3D), PTHR24073 (PANTHER), PTHR24073:SF285 (PANTHER), PS51419 (PROFILE), seg (SEG)	RABC2A	GSVIVT01016169001	RAB GTPase RAB_ALPHA	0	Cellular process.Cellular transport.Protein trafficking.Vesicle-mediated trafficking
chr13_7083545	chr13	7083545	C	T	AB=0.56;AC=6;AF=0.75;AN=8;BaseQRankSum=0.325;Dels=0.00;HRun=0;HaplotypeScore=1.4306;MQ=49.87;MQ0=0;MQRankSum=-0.867;QD=14.02;ReadPosRankSum=-0.867;SB=-244.05;EFF=STOP_GAINED(HIGH|NONSENSE|tGg/tAg|W60*|165|VIT_13s0019g05280|protein_coding|CODING|VIT_13s0019g05280.t01|3|1)	1/1	0/1	VIT_13s0019g05280	protein	F:myosin XI tail binding; C:peroxisome; P:small GTPase mediated signal transduction; P:regulation of transcription, DNA-templated; F:DNA binding; F:ATP binding; F:GTP-dependent protein binding; F:protein dimerization activity; F:transcription factor binding; P:protein transport; C:Golgi apparatus; F:GTP binding; C:plasma membrane; F:GTPase activity; P:obsolete GTP catabolic process; C:transcripti…	IPR001806 (PRINTS); IPR003578 (SMART); IPR003579 (SMART); IPR005225 (TIGRFAMs); IPR020849 (SMART); G3DSA:3.40.50.300 (GENE3D), PTHR24073 (PANTHER), PTHR24073:SF285 (PANTHER), PS51419 (PROFILE), seg (SEG)	RABC2A	GSVIVT01016169001	RAB GTPase RAB_ALPHA	0	Cellular process.Cellular transport.Protein trafficking.Vesicle-mediated trafficking
chr13_7083908	chr13	7083908	T	A	AB=0.39;AC=2;AF=0.33;AN=6;BaseQRankSum=0.868;Dels=0.00;HRun=1;HaplotypeScore=0.2629;MQ=37.07;MQ0=3;MQRankSum=-2.951;QD=4.18;ReadPosRankSum=-2.951;SB=-14.85;EFF=STOP_GAINED(HIGH|NONSENSE|Aag/Tag|K39*|165|VIT_13s0019g05280|protein_coding|CODING|VIT_13s0019g05280.t01|2|1)	0/0	0/1	VIT_13s0019g05280	protein	F:myosin XI tail binding; C:peroxisome; P:small GTPase mediated signal transduction; P:regulation of transcription, DNA-templated; F:DNA binding; F:ATP binding; F:GTP-dependent protein binding; F:protein dimerization activity; F:transcription factor binding; P:protein transport; C:Golgi apparatus; F:GTP binding; C:plasma membrane; F:GTPase activity; P:obsolete GTP catabolic process; C:transcripti…	IPR001806 (PRINTS); IPR003578 (SMART); IPR003579 (SMART); IPR005225 (TIGRFAMs); IPR020849 (SMART); G3DSA:3.40.50.300 (GENE3D), PTHR24073 (PANTHER), PTHR24073:SF285 (PANTHER), PS51419 (PROFILE), seg (SEG)	RABC2A	GSVIVT01016169001	RAB GTPase RAB_ALPHA	0	Cellular process.Cellular transport.Protein trafficking.Vesicle-mediated trafficking
chr13_7148866	chr13	7148866	G	T	AB=0.58;AC=3;AF=0.38;AN=8;BaseQRankSum=-0.192;Dels=0.00;HRun=0;HaplotypeScore=3.6620;MQ=52.47;MQ0=1;MQRankSum=0.761;QD=21.76;ReadPosRankSum=-0.778;SB=-37.07;EFF=STOP_GAINED(HIGH|NONSENSE|Gag/Tag|E226*|229|VIT_13s0019g05310|protein_coding|CODING|VIT_13s0019g05310.t01|1|1)	0/1	0/0	VIT_13s0019g05310						Glyceraldehyde-3-phosphate dehydrogenase GAPC1,cytosolic	vv10010Glycolysis	Metabolism.Primary metabolism.Carbohydrate metabolism.Glycolysis Gluconeogenesis
chr13_7658926	chr13	7658926	G	T	AB=0.79;AC=3;AF=0.38;AN=8;BaseQRankSum=-0.330;Dels=0.00;HRun=1;HaplotypeScore=0.0000;MQ=58.39;MQ0=0;MQRankSum=-1.447;QD=11.97;ReadPosRankSum=0.364;SB=-215.51;EFF=STOP_GAINED(HIGH|NONSENSE|taC/taA|Y19*|132|VIT_13s0074g00220|protein_coding|CODING|VIT_13s0074g00220.t01|1|1)	0/0	0/1	VIT_13s0074g00220	caffeic acid methyltransferase	F:quercetin 3-O-methyltransferase activity; P:polyamine catabolic process; C:cytosol; F:caffeate O-methyltransferase activity; P:coumarin biosynthetic process; F:myricetin 3'-O-methyltransferase activity; C:plasmodesma; P:response to wounding; P:methylation; P:positive regulation of flavonoid biosynthetic process; F:luteolin O-methyltransferase activity; P:cellular modified amino acid biosyntheti…	IPR001077 (PFAM); G3DSA:3.40.50.150 (GENE3D), PTHR11746 (PANTHER), PTHR11746:SF9 (PANTHER), seg (SEG)	OMT1	GSVIVT01034685001	flavonol 3-O-methyltransferase	vv10941Flavonoid_biosynthesis	Metabolism.Secondary metabolism.Phenylpropanoid metabolism.Flavonoid metabolism.Flavonoid biosynthesis
chr13_7732006	chr13	7732006	C	T	AB=0.33;AC=3;AF=0.38;AN=8;BaseQRankSum=1.122;Dels=0.00;HRun=0;HaplotypeScore=2.0839;MQ=50.86;MQ0=1;MQRankSum=-5.446;QD=4.41;ReadPosRankSum=-0.483;SB=-31.88;EFF=STOP_GAINED(HIGH|NONSENSE|Caa/Taa|Q6*|50|VIT_13s0074g00260|protein_coding|CODING|VIT_13s0074g00260.t01|1|1)	0/1	0/0	VIT_13s0074g00260						Glyceraldehyde-3-phosphate dehydrogenase GAPC1,cytosolic	vv10010Glycolysis	Metabolism.Primary metabolism.Carbohydrate metabolism.Glycolysis Gluconeogenesis
chr13_7732018	chr13	7732018	C	T	AB=0.57;AC=3;AF=0.38;AN=8;BaseQRankSum=-0.763;Dels=0.00;HRun=0;HaplotypeScore=3.3455;MQ=52.27;MQ0=1;MQRankSum=-4.385;QD=4.97;ReadPosRankSum=1.186;SB=-28.01;EFF=STOP_GAINED(HIGH|NONSENSE|Cag/Tag|Q10*|50|VIT_13s0074g00260|protein_coding|CODING|VIT_13s0074g00260.t01|1|1)	0/1	0/0	VIT_13s0074g00260						Glyceraldehyde-3-phosphate dehydrogenase GAPC1,cytosolic	vv10010Glycolysis	Metabolism.Primary metabolism.Carbohydrate metabolism.Glycolysis Gluconeogenesis
chr13_8325816	chr13	8325816	G	T	AB=0.76;AC=1;AF=0.13;AN=8;BaseQRankSum=-0.792;Dels=0.00;HRun=5;HaplotypeScore=1.6717;MQ=33.06;MQ0=0;MQRankSum=-0.881;QD=2.46;ReadPosRankSum=0.323;SB=-11.47;EFF=STOP_GAINED(HIGH|NONSENSE|tCa/tAa|S185*|605|VIT_13s0074g00480|protein_coding|CODING|VIT_13s0074g00480.t01|2|1)	0/0	0/1	VIT_13s0074g00480	phospholipid-transporting atpase 4-like	P:response to glucose; P:response to sucrose; F:zinc ion binding; P:response to fructose; C:mitochondrion; C:integral component of membrane; P:amino acid import; F:ATPase activity, coupled to transmembrane movement of ions, phosphorylative mechanism; F:ATP binding; F:magnesium ion binding; P:ER to Golgi vesicle-mediated transport; P:metabolic process; F:phospholipid-translocating ATPase activity;…	IPR003151 (PFAM); IPR006539 (PANTHER); IPR008250 (G3DSA:2.70.150.GENE3D); IPR018303 (PROSITE); IPR023299 (G3DSA:3.40.1110.GENE3D); PTHR24092:SF8 (PANTHER), PF13246 (PFAM), seg (SEG), tmhmm (TMHMM)	VIT_213s0074g00480	GSVIVT01034717001	Phospholipid-transporting ATPase	vv50131Primary_active_transporter_cat_A2_to_A4	Transport overview.Primary Active Transporters.P-P-bond hydrolysis-driven transporters.P-type ATPase (P-ATPase).phospholipid transporting
chr13_8338671	chr13	8338671	T	C	AB=0.70;AC=1;AF=0.13;AN=8;BaseQRankSum=0.518;Dels=0.00;HRun=1;HaplotypeScore=1.2344;MQ=57.70;MQ0=0;MQRankSum=0.603;QD=7.79;ReadPosRankSum=-0.631;SB=-84.45;EFF=DOWNSTREAM(MODIFIER||4133||449|VIT_13s0074g00500|protein_coding|CODING|VIT_13s0074g00500.t01||1),STOP_LOST(HIGH|MISSENSE|Tag/Cag|*106Q|105|VIT_13s0074g00490|protein_coding|CODING|VIT_13s0074g00490.t01|1|1)	0/0	0/1	VIT_13s0074g00490	--	F:molecular_function; C:chloroplast; P:biological_process	seg (SEG), tmhmm (TMHMM)	VIT_213s0074g00490	GSVIVT01034718001	No hit	0	No hit
chr13_8792996	chr13	8792996	C	T	AB=0.53;AC=5;AF=0.63;AN=8;BaseQRankSum=0.352;Dels=0.00;HRun=0;HaplotypeScore=1.2927;MQ=47.59;MQ0=0;MQRankSum=-3.358;QD=14.60;ReadPosRankSum=-0.330;SB=-199.96;EFF=DOWNSTREAM(MODIFIER||4081||193|VIT_13s0074g00640|protein_coding|CODING|VIT_13s0074g00640.t01||1),SPLICE_SITE_REGION(LOW||||28|VIT_13s0074g00630|protein_coding|CODING|VIT_13s0074g00630.t01|1|1),STOP_GAINED(HIGH|NONSENSE|Cag/Tag|Q9*|28|VIT…	1/1	0/0	VIT_13s0074g00630						Glyceraldehyde-3-phosphate dehydrogenase GAPC1,cytosolic	vv10010Glycolysis	Metabolism.Primary metabolism.Carbohydrate metabolism.Glycolysis Gluconeogenesis
chr13_8860746	chr13	8860746	G	A	AB=0.49;AC=2;AF=0.25;AN=8;BaseQRankSum=-0.701;Dels=0.00;HRun=0;HaplotypeScore=0.0000;MQ=50.00;MQ0=1;MQRankSum=1.608;QD=12.40;ReadPosRankSum=-0.289;SB=-28.79;EFF=STOP_GAINED(HIGH|NONSENSE|Cag/Tag|Q1244*|1476|VIT_13s0074g00680|protein_coding|CODING|VIT_13s0074g00680.t01|17|1),UPSTREAM(MODIFIER||2488||106|VIT_13s0074g00670|protein_coding|CODING|VIT_13s0074g00670.t01||1)	0/1	0/0	VIT_13s0074g00680	abc transporter g family member 39-like	P:transport; C:integral component of membrane; P:obsolete ATP catabolic process; F:ATP binding; F:ATPase activity	IPR003439 (PFAM); IPR003593 (SMART); IPR013525 (PFAM); IPR013581 (PFAM); G3DSA:3.40.50.300 (GENE3D), PTHR19241 (PANTHER), PTHR19241:SF10 (PANTHER), seg (SEG), tmhmm (TMHMM)	PDR11	GSVIVT01034745001	ABC transporter G member 22	vv52010ABC_transporters	Transport overview.Macromolecule transport.Multidrug transport.Multidrug ABC transport
chr13_8862347	chr13	8862347	G	A	AB=0.42;AC=2;AF=0.25;AN=8;BaseQRankSum=1.108;Dels=0.00;HRun=0;HaplotypeScore=0.6265;MQ=54.86;MQ0=1;MQRankSum=-0.234;QD=13.48;ReadPosRankSum=-0.640;SB=-108.96;EFF=STOP_GAINED(HIGH|NONSENSE|Cag/Tag|Q871*|1476|VIT_13s0074g00680|protein_coding|CODING|VIT_13s0074g00680.t01|12|1),UPSTREAM(MODIFIER||4089||106|VIT_13s0074g00670|protein_coding|CODING|VIT_13s0074g00670.t01||1)	0/1	0/0	VIT_13s0074g00680	abc transporter g family member 39-like	P:transport; C:integral component of membrane; P:obsolete ATP catabolic process; F:ATP binding; F:ATPase activity	IPR003439 (PFAM); IPR003593 (SMART); IPR013525 (PFAM); IPR013581 (PFAM); G3DSA:3.40.50.300 (GENE3D), PTHR19241 (PANTHER), PTHR19241:SF10 (PANTHER), seg (SEG), tmhmm (TMHMM)	PDR11	GSVIVT01034745001	ABC transporter G member 22	vv52010ABC_transporters	Transport overview.Macromolecule transport.Multidrug transport.Multidrug ABC transport
chr13_9261360	chr13	9261360	C	T	AB=0.58;AC=2;AF=0.25;AN=8;BaseQRankSum=1.140;Dels=0.00;HRun=0;HaplotypeScore=6.2928;MQ=39.32;MQ0=3;MQRankSum=-2.932;QD=4.13;ReadPosRankSum=0.419;SB=-44.60;EFF=STOP_GAINED(HIGH|NONSENSE|Cag/Tag|Q74*|166|VIT_13s0106g00010|protein_coding|CODING|VIT_13s0106g00010.t01|1|1)	0/1	0/0	VIT_13s0106g00010						Glyceraldehyde-3-phosphate dehydrogenase GAPC1,cytosolic	vv10010Glycolysis	Metabolism.Primary metabolism.Carbohydrate metabolism.Glycolysis Gluconeogenesis
chr13_9274190	chr13	9274190	A	T	AB=0.50;AC=2;AF=0.25;AN=8;BaseQRankSum=0.449;Dels=0.00;HRun=2;HaplotypeScore=0.2497;MQ=55.34;MQ0=0;MQRankSum=-1.168;QD=12.34;ReadPosRankSum=-0.269;SB=-89.74;EFF=STOP_GAINED(HIGH|NONSENSE|Aaa/Taa|K11*|1280|VIT_13s0106g00020|protein_coding|CODING|VIT_13s0106g00020.t01|1|1)	0/1	0/0	VIT_13s0106g00020	disease resistance protein at3g14460-like	P:defense response; F:ADP binding	IPR000767 (PRINTS); IPR002182 (PFAM); G3DSA:3.40.50.300 (GENE3D), G3DSA:3.80.10.10 (GENE3D), PTHR23155 (PANTHER), PTHR23155:SF138 (PANTHER), seg (SEG)	VIT_213s0106g00020	GSVIVT01011193001	RPM1 (resistance to p. syringae pv maculicola 1)	vv34626Plant-pathogen_interaction	Response to stimulus.Stress response.Biotic stress response.Plant-pathogen interaction
chr13_9279463	chr13	9279463	T	A	AB=0.35;AC=3;AF=0.38;AN=8;BaseQRankSum=-1.128;Dels=0.00;HRun=1;HaplotypeScore=3.1373;MQ=45.44;MQ0=0;MQRankSum=0.769;QD=17.20;ReadPosRankSum=-0.513;SB=-68.83;EFF=STOP_GAINED(HIGH|NONSENSE|tTa/tAa|L511*|1280|VIT_13s0106g00020|protein_coding|CODING|VIT_13s0106g00020.t01|3|1)	0/1	0/0	VIT_13s0106g00020	disease resistance protein at3g14460-like	P:defense response; F:ADP binding	IPR000767 (PRINTS); IPR002182 (PFAM); G3DSA:3.40.50.300 (GENE3D), G3DSA:3.80.10.10 (GENE3D), PTHR23155 (PANTHER), PTHR23155:SF138 (PANTHER), seg (SEG)	VIT_213s0106g00020	GSVIVT01011193001	RPM1 (resistance to p. syringae pv maculicola 1)	vv34626Plant-pathogen_interaction	Response to stimulus.Stress response.Biotic stress response.Plant-pathogen interaction
chr13_9343068	chr13	9343068	C	A	AB=0.34;AC=3;AF=0.38;AN=8;BaseQRankSum=-2.104;Dels=0.00;HRun=0;HaplotypeScore=0.8638;MQ=57.70;MQ0=0;MQRankSum=-0.125;QD=19.59;ReadPosRankSum=0.899;SB=-339.33;EFF=STOP_GAINED(HIGH|NONSENSE|Gaa/Taa|E212*|212|VIT_13s0106g00040|protein_coding|CODING|VIT_13s0106g00040.t01|2|1),UPSTREAM(MODIFIER||2216||89|VIT_13s0106g00050|protein_coding|CODING|VIT_13s0106g00050.t01||1),UPSTREAM(MODIFIER||520||399|VIT_…	0/1	0/0	VIT_13s0106g00040						Glyceraldehyde-3-phosphate dehydrogenase GAPC1,cytosolic	vv10010Glycolysis	Metabolism.Primary metabolism.Carbohydrate metabolism.Glycolysis Gluconeogenesis
chr13_9391005	chr13	9391005	C	T	AB=0.45;AC=3;AF=0.38;AN=8;BaseQRankSum=1.921;Dels=0.00;HRun=1;HaplotypeScore=5.6248;MQ=54.67;MQ0=1;MQRankSum=2.069;QD=18.36;ReadPosRankSum=0.390;SB=-370.42;EFF=SYNONYMOUS_STOP(LOW|SILENT|taG/taA|*384|383|VIT_13s0106g00060|protein_coding|CODING|VIT_13s0106g00060.t01|3|1)	0/1	0/0	VIT_13s0106g00060	ankyrin repeat-containing	F:protein binding	IPR002110 (SMART); IPR020683 (G3DSA:1.25.40.GENE3D); IPR026961 (PFAM); PF14244 (PFAM), seg (SEG), tmhmm (TMHMM)	VIT_213s0106g00060	GSVIVT01011201001	Ankyrin repeat	0	Diverse functions.Gene family with diverse functions.Ankyrin domain family
chr13_9396466	chr13	9396466	C	A	AB=0.62;AC=3;AF=0.38;AN=8;BaseQRankSum=0.674;Dels=0.00;HRun=0;HaplotypeScore=1.2485;MQ=57.61;MQ0=0;MQRankSum=1.881;QD=13.37;ReadPosRankSum=-0.324;SB=-266.78;EFF=STOP_GAINED(HIGH|NONSENSE|Gaa/Taa|E298*|337|VIT_13s0106g00070|protein_coding|CODING|VIT_13s0106g00070.t01|2|1),UPSTREAM(MODIFIER||3238||383|VIT_13s0106g00060|protein_coding|CODING|VIT_13s0106g00060.t01||1)	0/1	0/0	VIT_13s0106g00070						Glyceraldehyde-3-phosphate dehydrogenase GAPC1,cytosolic	vv10010Glycolysis	Metabolism.Primary metabolism.Carbohydrate metabolism.Glycolysis Gluconeogenesis
chr13_9570227	chr13	9570227	G	T	AB=0.50;AC=1;AF=0.13;AN=8;BaseQRankSum=1.645;Dels=0.00;HRun=1;HaplotypeScore=3.0522;MQ=50.17;MQ0=0;MQRankSum=1.645;QD=15.77;ReadPosRankSum=0.882;SB=-141.91;EFF=DOWNSTREAM(MODIFIER||3196||320|VIT_13s0106g00190|protein_coding|CODING|VIT_13s0106g00190.t01||1),STOP_GAINED(HIGH|NONSENSE|taC/taA|Y27*|81|VIT_13s0106g00180|protein_coding|CODING|VIT_13s0106g00180.t01|2|1)	0/0	0/1	VIT_13s0106g00180						Glyceraldehyde-3-phosphate dehydrogenase GAPC1,cytosolic	vv10010Glycolysis	Metabolism.Primary metabolism.Carbohydrate metabolism.Glycolysis Gluconeogenesis
chr13_9743074	chr13	9743074	C	T	AB=0.57;AC=2;AF=0.25;AN=8;BaseQRankSum=0.574;Dels=0.00;HRun=1;HaplotypeScore=0.1446;MQ=56.52;MQ0=0;MQRankSum=0.470;QD=14.09;ReadPosRankSum=0.817;SB=-89.66;EFF=SYNONYMOUS_STOP(LOW|SILENT|taG/taA|*344|343|VIT_13s0106g00250|protein_coding|CODING|VIT_13s0106g00250.t01|5|1)	0/1	0/0	VIT_13s0106g00250	gdsl esterase lipase	P:lipid metabolic process; F:hydrolase activity, acting on ester bonds	IPR001087 (PFAM); IPR013831 (G3DSA:3.40.50.GENE3D); PTHR22835 (PANTHER), seg (SEG)	VIT_213s0106g00250	GSVIVT01011220001	Carboxylic ester hydrolase	0	Metabolism.Cellular metabolism.Esterase activity
chr13_9967365	chr13	9967365	C	T	AB=0.74;AC=7;AF=0.88;AN=8;BaseQRankSum=-3.073;Dels=0.00;HRun=0;HaplotypeScore=0.4445;MQ=55.53;MQ0=0;MQRankSum=-1.172;QD=24.88;ReadPosRankSum=0.123;SB=-852.37;EFF=STOP_GAINED(HIGH|NONSENSE|tGg/tAg|W9*|347|VIT_13s0106g00350|protein_coding|CODING|VIT_13s0106g00350.t01|1|1)	1/1	0/1	VIT_13s0106g00350	gdsl esterase lipase at5g03610-like	P:lipid metabolic process; F:hydrolase activity, acting on ester bonds	IPR001087 (PFAM); IPR013831 (G3DSA:3.40.50.GENE3D); PTHR22835 (PANTHER), PTHR22835:SF39 (PANTHER), SignalP-NN (SIGNALP), tmhmm (TMHMM)	VIT_213s0106g00350	GSVIVT01011239001	Lipase GDSL	0	Unclear
chr13_10152721	chr13	10152721	T	C	AC=6;AF=0.75;AN=8;BaseQRankSum=0.891;Dels=0.00;HRun=0;HaplotypeScore=0.2493;MQ=45.63;MQ0=0;MQRankSum=-1.411;QD=29.45;ReadPosRankSum=0.074;SB=-327.90;EFF=SYNONYMOUS_STOP(LOW|SILENT|tAa/tGa|*68|67|VIT_13s0106g00510|protein_coding|CODING|VIT_13s0106g00510.t01|6|1),UPSTREAM(MODIFIER||3249||73|VIT_13s0106g00520|protein_coding|CODING|VIT_13s0106g00520.t01||1)	1/1	0/0	VIT_13s0106g00510	protein	P:embryo development ending in seed dormancy; C:nuclear speck; F:translation elongation factor activity; P:regulation of embryo sac egg cell differentiation; F:GTP binding; C:cell wall; P:obsolete GTP catabolic process; C:nucleolus; F:GTPase activity; C:plasma membrane; C:ribosome; P:regulation of translational elongation	IPR005517 (PFAM); IPR014721 (G3DSA:3.30.230.GENE3D); PTHR26328 (PANTHER), PTHR26328:SF10 (PANTHER)	MEE5	GSVIVT01011255001	Maternal effect embryo arrest 5	vv23040Spliceosome	Metabolism.Primary metabolism.Nucleobase, nucleoside, nucleotide, nucleic acid metabolism.Nucleic acid metabolism.RNA metabolism.RNA processing.mRNA processing.mRNA splicing
chr13_10152752	chr13	10152752	G	A	AB=0.75;AC=3;AF=0.38;AN=8;BaseQRankSum=-1.645;Dels=0.00;HRun=0;HaplotypeScore=0.9781;MQ=43.65;MQ0=0;MQRankSum=-2.275;QD=8.51;ReadPosRankSum=-2.696;SB=7.28;EFF=STOP_GAINED(HIGH|NONSENSE|Cga/Tga|R58*|67|VIT_13s0106g00510|protein_coding|CODING|VIT_13s0106g00510.t01|6|1),UPSTREAM(MODIFIER||3218||73|VIT_13s0106g00520|protein_coding|CODING|VIT_13s0106g00520.t01||1)	0/1	0/0	VIT_13s0106g00510	protein	P:embryo development ending in seed dormancy; C:nuclear speck; F:translation elongation factor activity; P:regulation of embryo sac egg cell differentiation; F:GTP binding; C:cell wall; P:obsolete GTP catabolic process; C:nucleolus; F:GTPase activity; C:plasma membrane; C:ribosome; P:regulation of translational elongation	IPR005517 (PFAM); IPR014721 (G3DSA:3.30.230.GENE3D); PTHR26328 (PANTHER), PTHR26328:SF10 (PANTHER)	MEE5	GSVIVT01011255001	Maternal effect embryo arrest 5	vv23040Spliceosome	Metabolism.Primary metabolism.Nucleobase, nucleoside, nucleotide, nucleic acid metabolism.Nucleic acid metabolism.RNA metabolism.RNA processing.mRNA processing.mRNA splicing
chr13_10254382	chr13	10254382	G	T	AB=0.50;AC=3;AF=0.38;AN=8;BaseQRankSum=-0.528;Dels=0.00;HRun=1;HaplotypeScore=2.4796;MQ=45.53;MQ0=0;MQRankSum=-3.274;QD=19.09;ReadPosRankSum=-0.176;SB=-56.63;EFF=SPLICE_SITE_REGION(LOW||||89|VIT_13s0106g00580|protein_coding|CODING|VIT_13s0106g00580.t01|2|1),STOP_GAINED(HIGH|NONSENSE|Gaa/Taa|E8*|89|VIT_13s0106g00580|protein_coding|CODING|VIT_13s0106g00580.t01|2|1)	0/1	0/0	VIT_13s0106g00580	potassium channel	F:voltage-gated potassium channel activity; P:root hair elongation; P:regulation of ion transmembrane transport; C:mitochondrion; P:response to salt stress; P:potassium ion transmembrane transport; P:pollen tube growth; C:voltage-gated potassium channel complex	-	KT1	GSVIVT01011266001	Potassium channel AKT1	vv50101Channels_and_pores	Transport overview.Channels and pores.a-Type channels.The Voltage-gated Ion Channel.K+ channel
chr13_10430775	chr13	10430775	A	G	AB=0.38;AC=3;AF=0.38;AN=8;BaseQRankSum=0.516;Dels=0.00;HRun=0;HaplotypeScore=1.2371;MQ=54.89;MQ0=0;MQRankSum=-0.559;QD=19.53;ReadPosRankSum=-0.215;SB=-168.10;EFF=STOP_LOST(HIGH|MISSENSE|Tga/Cga|*49R|48|VIT_13s0106g00680|protein_coding|CODING|VIT_13s0106g00680.t01|1|1)	0/0	0/1	VIT_13s0106g00680	--	-	-	VIT_213s0106g00680	GSVIVT01011276001	No hit	0	No hit
chr13_11081016	chr13	11081016	C	T	AB=0.88;AC=3;AF=0.38;AN=8;BaseQRankSum=0.294;Dels=0.00;HRun=0;HaplotypeScore=0.4579;MQ=53.33;MQ0=0;MQRankSum=-4.775;QD=4.31;ReadPosRankSum=0.182;SB=21.85;EFF=STOP_GAINED(HIGH|NONSENSE|Cag/Tag|Q71*|125|VIT_13s0147g00090|protein_coding|CODING|VIT_13s0147g00090.t01|2|1)	0/0	0/1	VIT_13s0147g00090	poly -binding protein	P:response to cadmium ion; F:RNA binding; P:response to salt stress; F:nucleotide binding	IPR000504 (PFAM); IPR012677 (G3DSA:3.30.70.GENE3D); PTHR24622 (PANTHER), PTHR24622:SF95 (PANTHER)	PAB8	GSVIVT01000979001	PAB8 (poly(A) binding protein 8)	vv23013RNA_transport vv23015mRNA_surveillance_pathway vv23018RNA_degradation vv50133Primary_active_transporter_cat_A9_to_A18	Transport overview.Primary Active Transporters.P-P-bond hydrolysis-driven transporters.Nuclear mRNA Exporter
chr13_11187348	chr13	11187348	C	T	AB=0.69;AC=2;AF=0.25;AN=8;BaseQRankSum=0.144;Dels=0.00;HRun=0;HaplotypeScore=36.4171;MQ=42.35;MQ0=0;MQRankSum=-5.322;QD=2.53;ReadPosRankSum=-0.412;SB=-52.17;EFF=STOP_GAINED(HIGH|NONSENSE|Cag/Tag|Q33*|242|VIT_13s0147g00140|protein_coding|CODING|VIT_13s0147g00140.t01|1|1)	0/0	0/1	VIT_13s0147g00140						Glyceraldehyde-3-phosphate dehydrogenase GAPC1,cytosolic	vv10010Glycolysis	Metabolism.Primary metabolism.Carbohydrate metabolism.Glycolysis Gluconeogenesis
chr13_11188214	chr13	11188214	T	C	AB=0.30;AC=4;AF=0.50;AN=8;BaseQRankSum=1.839;Dels=0.00;HRun=0;HaplotypeScore=7.1433;MQ=45.60;MQ0=0;MQRankSum=-4.675;QD=18.27;ReadPosRankSum=0.335;SB=-786.11;EFF=STOP_LOST(HIGH|MISSENSE|Tag/Cag|*243Q|242|VIT_13s0147g00140|protein_coding|CODING|VIT_13s0147g00140.t01|2|1)	0/0	0/1	VIT_13s0147g00140						Glyceraldehyde-3-phosphate dehydrogenase GAPC1,cytosolic	vv10010Glycolysis	Metabolism.Primary metabolism.Carbohydrate metabolism.Glycolysis Gluconeogenesis
chr13_11242503	chr13	11242503	G	A	AB=0.85;AC=1;AF=0.13;AN=8;BaseQRankSum=-0.534;Dels=0.00;HRun=0;HaplotypeScore=0.9876;MQ=29.15;MQ0=17;MQRankSum=0.845;QD=1.66;ReadPosRankSum=1.513;SB=-12.36;EFF=STOP_GAINED(HIGH|NONSENSE|tGg/tAg|W92*|124|VIT_13s0147g00180|protein_coding|CODING|VIT_13s0147g00180.t01|5|1)	0/0	0/1	VIT_13s0147g00180	protein	P:malate transmembrane transport; F:malate transmembrane transporter activity	IPR020966 (PFAM); PTHR31086 (PANTHER), seg (SEG)	VIT_213s0147g00180	GSVIVT01000996001	#N/A	#N/A	#N/A
chr13_11498667	chr13	11498667	G	A	AB=0.62;AC=3;AF=0.38;AN=8;BaseQRankSum=0.865;Dels=0.00;HRun=0;HaplotypeScore=9.3440;MQ=51.58;MQ0=0;MQRankSum=-5.481;QD=5.16;ReadPosRankSum=0.891;SB=-87.43;EFF=STOP_GAINED(HIGH|NONSENSE|Cag/Tag|Q140*|147|VIT_13s0101g00050|protein_coding|CODING|VIT_13s0101g00050.t01|1|1)	0/1	0/0	VIT_13s0101g00050						Glyceraldehyde-3-phosphate dehydrogenase GAPC1,cytosolic	vv10010Glycolysis	Metabolism.Primary metabolism.Carbohydrate metabolism.Glycolysis Gluconeogenesis
chr13_11766679	chr13	11766679	C	T	AB=0.44;AC=1;AF=0.13;AN=8;BaseQRankSum=-0.862;Dels=0.00;HRun=1;HaplotypeScore=0.4914;MQ=55.43;MQ0=0;MQRankSum=-3.055;QD=9.16;ReadPosRankSum=-0.548;SB=-37.46;EFF=STOP_GAINED(HIGH|NONSENSE|Cga/Tga|R81*|84|VIT_13s0101g00140|protein_coding|CODING|VIT_13s0101g00140.t01|1|1)	0/0	0/1	VIT_13s0101g00140	--	-	seg (SEG), SignalP-NN (SIGNALP)	VIT_213s0101g00140	GSVIVT01010686001	No hit	0	No hit
chr13_11799920	chr13	11799920	A	T	AC=6;AF=0.75;AN=8;BaseQRankSum=0.653;Dels=0.00;HRun=0;HaplotypeScore=6.1737;MQ=45.00;MQ0=0;MQRankSum=-3.367;QD=29.68;ReadPosRankSum=1.055;SB=-65.67;EFF=STOP_GAINED(HIGH|NONSENSE|Aga/Tga|R3*|135|VIT_13s0101g00160|protein_coding|CODING|VIT_13s0101g00160.t01|1|1),UPSTREAM(MODIFIER||1523||91|VIT_13s0101g00170|protein_coding|CODING|VIT_13s0101g00170.t01||1)	1/1	0/0	VIT_13s0101g00160	upd-apiose xylose synthase	C:cytosol; F:NAD binding; F:UDP-glucuronate decarboxylase activity; F:potassium ion transmembrane transporter activity; P:nucleotide-sugar biosynthetic process; P:potassium ion transmembrane transport; C:membrane; C:apoplast; P:starch metabolic process; P:sucrose metabolic process	tmhmm (TMHMM)	AXS2	GSVIVT01010687001	DTDP-glucose 4-6-dehydratase	vv10520Nucleotide_sugars_metabolism	Metabolism.Primary metabolism.Carbohydrate metabolism.Monosaccharide metabolism.Nucleotide sugar metabolism
chr13_11804692	chr13	11804692	C	T	AB=0.71;AC=1;AF=0.13;AN=8;BaseQRankSum=-0.417;Dels=0.00;HRun=1;HaplotypeScore=0.4832;MQ=56.11;MQ0=0;MQRankSum=0.989;QD=6.43;ReadPosRankSum=-0.330;SB=3.24;EFF=DOWNSTREAM(MODIFIER||4166||135|VIT_13s0101g00160|protein_coding|CODING|VIT_13s0101g00160.t01||1),STOP_GAINED(HIGH|NONSENSE|Cga/Tga|R59*|91|VIT_13s0101g00170|protein_coding|CODING|VIT_13s0101g00170.t01|2|1)	0/0	0/1	VIT_13s0101g00170	fumarylacetoacetate hydrolase domain-containing protein 1 homolog	F:copper ion binding; C:cytoplasmic membrane-bounded vesicle; F:hydrolase activity; C:mitochondrion; F:isomerase activity; F:5-oxopent-3-ene-1,2,5-tricarboxylate decarboxylase activity; P:tyrosine metabolic process	IPR002529 (PFAM); IPR011234 (G3DSA:3.90.850.GENE3D); PTHR11820 (PANTHER), seg (SEG)	VIT_213s0101g00170	GSVIVT01010688001	No hit	0	No hit
chr13_12223683	chr13	12223683	C	T	AB=0.58;AC=3;AF=0.38;AN=8;BaseQRankSum=2.830;Dels=0.00;HRun=0;HaplotypeScore=2.3883;MQ=47.24;MQ0=0;MQRankSum=-1.964;QD=18.74;ReadPosRankSum=1.559;SB=-173.71;EFF=STOP_GAINED(HIGH|NONSENSE|tGg/tAg|W12*|89|VIT_13s0101g00400|protein_coding|CODING|VIT_13s0101g00400.t01|1|1),UPSTREAM(MODIFIER||1559||239|VIT_13s0101g00410|protein_coding|CODING|VIT_13s0101g00410.t01||1)	1/1	0/0	VIT_13s0101g00400	--	-	-	VIT_213s0101g00400	GSVIVT01010709001	No hit	0	No hit
chr13_12944962	chr13	12944962	G	A	AB=0.47;AC=4;AF=0.50;AN=8;BaseQRankSum=0.755;Dels=0.00;HRun=0;HaplotypeScore=1.3080;MQ=26.54;MQ0=1;MQRankSum=1.455;QD=7.73;ReadPosRankSum=-1.078;SB=-86.83;EFF=STOP_GAINED(HIGH|NONSENSE|Cga/Tga|R70*|180|VIT_13s0073g00020|protein_coding|CODING|VIT_13s0073g00020.t01|2|1),UPSTREAM(MODIFIER||960||21|VIT_13s0073g00030|protein_coding|CODING|VIT_13s0073g00030.t01||1)	1/1	0/0	VIT_13s0073g00020	unnamed protein product [Vitis vinifera]	F:cysteine-type peptidase activity; P:proteolysis	IPR003653 (PFAM); G3DSA:3.30.310.130 (GENE3D)	ULP1A	GSVIVT01034661001	No hit	0	No hit
chr13_13517856	chr13	13517856	C	A	AB=0.50;AC=3;AF=0.38;AN=8;BaseQRankSum=0.850;Dels=0.00;HRun=1;HaplotypeScore=0.0000;MQ=37.00;MQ0=0;MQRankSum=0.094;QD=21.75;ReadPosRankSum=0.283;SB=-67.46;EFF=STOP_GAINED(HIGH|NONSENSE|Gaa/Taa|E51*|90|VIT_13s0073g00180|protein_coding|CODING|VIT_13s0073g00180.t01|2|1)	0/1	0/0	VIT_13s0073g00180	rieske domain containing expressed	C:chloroplast envelope; F:oxidoreductase activity; F:2 iron, 2 sulfur cluster binding; C:chloroplast thylakoid membrane; P:oxidation-reduction process	seg (SEG)	VIT_213s0073g00180	GSVIVT01034644001	Rieske [2Fe-2S] domain	0	Metabolism.Primary metabolism.Generation of metabolite precursors and energy.Electron transport
chr13_14747840	chr13	14747840	G	A	AB=0.59;AC=2;AF=0.25;AN=8;BaseQRankSum=0.274;Dels=0.00;HRun=1;HaplotypeScore=0.9479;MQ=52.95;MQ0=0;MQRankSum=-1.333;QD=12.79;ReadPosRankSum=-0.529;SB=-156.84;EFF=DOWNSTREAM(MODIFIER||986||431|VIT_13s0073g00680|protein_coding|CODING|VIT_13s0073g00680.t01||1),STOP_GAINED(HIGH|NONSENSE|Cga/Tga|R23*|298|VIT_13s0073g00670|protein_coding|CODING|VIT_13s0073g00670.t01|1|1)	0/0	0/1	VIT_13s0073g00670	uncharacterized protein	C:cytoplasm; P:centrosome organization; C:HAUS complex; C:spindle; P:spindle assembly	IPR026243 (PRINTS); coil (COIL), PTHR31570 (PANTHER), seg (SEG)	VIT_213s0073g00670	GSVIVT01034596001	Unknown protein	0	Unknown
chr13_15798756	chr13	15798756	T	C	AB=0.00;AC=3;AF=0.38;AN=8;BaseQRankSum=1.096;Dels=0.00;HRun=0;HaplotypeScore=2.4487;MQ=25.57;MQ0=4;MQRankSum=-5.080;QD=3.02;ReadPosRankSum=-2.557;SB=-36.71;EFF=STOP_LOST(HIGH|MISSENSE|Tag/Cag|*107Q|106|VIT_13s0047g00220|protein_coding|CODING|VIT_13s0047g00220.t01|2|1)	0/1	0/0	VIT_13s0047g00220	ribosomal protein s19	F:structural constituent of ribosome; C:small ribosomal subunit; C:chloroplast; P:translation; F:rRNA binding; C:mitochondrion; P:ribosome biogenesis	IPR002222 (PANTHER); IPR023575 (G3DSA:3.30.860.GENE3D); PTHR11880:SF1 (PANTHER), seg (SEG)	RPS19	GSVIVT01027360001	Ribosomal protein S19	vv23010Ribosome	Metabolism.Primary metabolism.Protein metabolism and modification.Protein synthesis.Ribosome
chr13_16211025	chr13	16211025	T	A	AB=0.57;AC=2;AF=0.25;AN=8;BaseQRankSum=-1.118;Dels=0.00;HRun=0;HaplotypeScore=4.7807;MQ=56.07;MQ0=0;MQRankSum=-0.551;QD=7.11;ReadPosRankSum=0.709;SB=9.72;EFF=STOP_GAINED(HIGH|NONSENSE|Aga/Tga|R469*|580|VIT_13s0047g00350|protein_coding|CODING|VIT_13s0047g00350.t01|8|1)	0/1	0/0	VIT_13s0047g00350	protein	P:response to oxidative stress; C:plastid	coil (COIL), seg (SEG)	VIT_213s0047g00350	GSVIVT01027344001	Unknown	0	Unknown
chr13_16915065	chr13	16915065	G	A	AB=0.74;AC=3;AF=0.50;AN=6;BaseQRankSum=2.090;Dels=0.00;HRun=1;HaplotypeScore=2.3269;MQ=45.05;MQ0=1;MQRankSum=1.067;QD=16.45;ReadPosRankSum=0.219;SB=-246.75;EFF=DOWNSTREAM(MODIFIER||2523||323|VIT_13s0047g00540|protein_coding|CODING|VIT_13s0047g00540.t01||1),SYNONYMOUS_STOP(LOW|SILENT|tGa/tAa|*346|345|VIT_13s0047g00550|protein_coding|CODING|VIT_13s0047g00550.t01|8|1),UPSTREAM(MODIFIER||1057||49|VIT…	0/0	0/1	VIT_13s0047g00550	low quality protein: bifunctional dihydroflavonol 4-reductase flavanone 4-reductase-like	F:nucleic acid binding; C:plasma membrane; F:coenzyme binding; F:zinc ion binding; F:catalytic activity; P:DNA integration; F:nucleotide binding	IPR001509 (PFAM); IPR016040 (G3DSA:3.40.50.GENE3D); PTHR10366 (PANTHER), PTHR10366:SF9 (PANTHER)	VIT_213s0047g00550	GSVIVT01027306001	Cinnamyl alcohol dehydrogenase	vv10940Phenylpropanoid_biosynthesis	Metabolism.Secondary metabolism.Phenylpropanoid metabolism.Phenylpropanoid biosynthesis
chr13_16944550	chr13	16944550	A	G	AB=0.31;AC=1;AF=0.25;AN=4;BaseQRankSum=0.456;Dels=0.00;HRun=1;HaplotypeScore=0.4933;MQ=23.30;MQ0=5;MQRankSum=-0.684;QD=11.00;ReadPosRankSum=1.368;SB=21.16;EFF=STOP_LOST(HIGH|MISSENSE|Tag/Cag|*76Q|75|VIT_13s0047g00580|protein_coding|CODING|VIT_13s0047g00580.t01|3|1)	0/0	0/1	VIT_13s0047g00580	--	-	seg (SEG)	VIT_213s0047g00580	GSVIVT01027301001	No hit	0	No hit
chr13_17373217	chr13	17373217	A	G	AB=0.73;AC=4;AF=0.50;AN=8;BaseQRankSum=1.604;Dels=0.00;HRun=1;HaplotypeScore=0.4979;MQ=50.18;MQ0=0;MQRankSum=-3.618;QD=6.59;ReadPosRankSum=1.082;SB=-34.11;EFF=DOWNSTREAM(MODIFIER||1799||126|VIT_13s0047g00770|protein_coding|CODING|VIT_13s0047g00770.t01||1),STOP_LOST(HIGH|MISSENSE|Taa/Caa|*14Q|13|VIT_13s0047g00780|protein_coding|CODING|VIT_13s0047g00780.t01|1|1)	0/1	0/0	VIT_13s0047g00780						Glyceraldehyde-3-phosphate dehydrogenase GAPC1,cytosolic	vv10010Glycolysis	Metabolism.Primary metabolism.Carbohydrate metabolism.Glycolysis Gluconeogenesis
chr13_18422937	chr13	18422937	G	A	AB=0.77;AC=1;AF=0.13;AN=8;BaseQRankSum=0.598;Dels=0.00;HRun=0;HaplotypeScore=4.7212;MQ=32.79;MQ0=4;MQRankSum=0.705;QD=3.27;ReadPosRankSum=-1.974;SB=15.33;EFF=STOP_GAINED(HIGH|NONSENSE|Cag/Tag|Q143*|1187|VIT_13s0047g01240|protein_coding|CODING|VIT_13s0047g01240.t01|1|1)	0/1	0/0	VIT_13s0047g01240	uncharacterized protein	P:fatty acid biosynthetic process; F:transcription cofactor activity; P:regulation of transcription, DNA-templated; P:response to salicylic acid; P:defense response to insect; P:long-chain fatty acid metabolic process; C:transcription factor complex; P:regulation of transcription, DNA-templated	coil (COIL), seg (SEG)	VIT_213s0047g01240	GSVIVT01027201001	#N/A	#N/A	#N/A
chr13_19171755	chr13	19171755	A	C	AB=0.49;AC=2;AF=0.25;AN=8;BaseQRankSum=-1.267;Dels=0.00;HRun=0;HaplotypeScore=0.2290;MQ=36.67;MQ0=7;MQRankSum=-1.222;QD=6.03;ReadPosRankSum=1.403;SB=-58.08;EFF=STOP_GAINED(HIGH|NONSENSE|tTa/tGa|L438*|601|VIT_13s0084g00370|protein_coding|CODING|VIT_13s0084g00370.t01|18|1)	0/0	0/1	VIT_13s0084g00370	tho complex subunit 1-like	C:plastid; P:production of ta-siRNAs involved in RNA interference; P:mRNA export from nucleus; P:defense response to fungus; C:nucleus	IPR021861 (PFAM); coil (COIL), PTHR13265 (PANTHER), PTHR13265:SF0 (PANTHER), seg (SEG)	THO1	GSVIVT01036611001	THO complex subunit 1	vv23013RNA_transport vv23040Spliceosome	Metabolism.Primary metabolism.Nucleobase, nucleoside, nucleotide, nucleic acid metabolism.Nucleic acid metabolism.RNA metabolism.RNA processing.mRNA processing.mRNA splicing
chr13_19228078	chr13	19228078	G	A	AB=0.51;AC=4;AF=0.50;AN=8;BaseQRankSum=2.244;Dels=0.00;HRun=0;HaplotypeScore=21.6468;MQ=44.40;MQ0=3;MQRankSum=-0.134;QD=15.02;ReadPosRankSum=-0.495;SB=-382.91;EFF=STOP_GAINED(HIGH|NONSENSE|Caa/Taa|Q132*|342|VIT_13s0084g00380|protein_coding|CODING|VIT_13s0084g00380.t01|1|1)	1/1	0/1	VIT_13s0084g00380	protein	P:jasmonic acid metabolic process; F:hydroxyjasmonate sulfotransferase activity; P:response to jasmonic acid; F:alcohol sulfotransferase activity; F:estrone sulfotransferase activity; P:sulfur compound metabolic process; P:androgen metabolic process; P:estrogen metabolic process	IPR000863 (PFAM); G3DSA:3.40.50.300 (GENE3D), PTHR11783 (PANTHER), PTHR11783:SF1 (PANTHER), seg (SEG)	ST2A	GSVIVT01036612001	flavonol sulfotransferase	vv10941Flavonoid_biosynthesis	Metabolism.Secondary metabolism.Phenylpropanoid metabolism.Flavonoid metabolism.Flavonoid biosynthesis.Flavonoid-sulfate biosynthesis
chr13_19242855	chr13	19242855	C	T	AB=0.50;AC=1;AF=0.13;AN=8;BaseQRankSum=1.244;Dels=0.00;HRun=0;HaplotypeScore=0.2499;MQ=45.08;MQ0=1;MQRankSum=1.244;QD=11.82;ReadPosRankSum=0.888;SB=0.14;EFF=DOWNSTREAM(MODIFIER||1829||25|VIT_13s0084g00400|protein_coding|CODING|VIT_13s0084g00400.t01||1),STOP_GAINED(HIGH|NONSENSE|Caa/Taa|Q10*|31|VIT_13s0084g00410|protein_coding|CODING|VIT_13s0084g00410.t01|1|1)	0/0	0/1	VIT_13s0084g00410	--	-	-	VIT_213s0084g00410	GSVIVT01036613001	No hit	0	No hit
chr13_19282142	chr13	19282142	A	G	AB=0.50;AC=3;AF=0.38;AN=8;BaseQRankSum=-1.683;Dels=0.00;HRun=1;HaplotypeScore=0.8808;MQ=26.70;MQ0=0;MQRankSum=-1.537;QD=6.71;ReadPosRankSum=2.269;SB=-41.81;EFF=STOP_LOST(HIGH|MISSENSE|tAg/tGg|*60W|59|VIT_13s0084g00460|protein_coding|CODING|VIT_13s0084g00460.t01|1|1)	0/0	1/1	VIT_13s0084g00460						Glyceraldehyde-3-phosphate dehydrogenase GAPC1,cytosolic	vv10010Glycolysis	Metabolism.Primary metabolism.Carbohydrate metabolism.Glycolysis Gluconeogenesis
chr13_19315110	chr13	19315110	G	A	AB=0.25;AC=1;AF=0.13;AN=8;BaseQRankSum=0.492;Dels=0.00;HRun=0;HaplotypeScore=1.1962;MQ=22.12;MQ0=14;MQRankSum=0.773;QD=8.03;ReadPosRankSum=0.913;SB=2.68;EFF=STOP_GAINED(HIGH|NONSENSE|Cga/Tga|R70*|88|VIT_13s0084g00490|protein_coding|CODING|VIT_13s0084g00490.t01|3|1),UPSTREAM(MODIFIER||961||64|VIT_13s0084g00500|protein_coding|CODING|VIT_13s0084g00500.t01||1)	0/1	0/0	VIT_13s0084g00490	probable membrane-associated 30 kda chloroplastic-like	P:vesicle organization; P:thylakoid membrane organization; C:plastid chromosome; P:modulation by virus of host morphology or physiology; C:chloroplast stroma; C:chloroplast inner membrane; C:chloroplast thylakoid membrane	seg (SEG)	PTAC4	GSVIVT01036624001	No hit	0	No hit
chr13_19462175	chr13	19462175	G	A	AB=0.67;AC=3;AF=0.38;AN=8;BaseQRankSum=1.018;Dels=0.00;HRun=1;HaplotypeScore=2.1851;MQ=45.12;MQ0=2;MQRankSum=1.410;QD=15.88;ReadPosRankSum=0.783;SB=-38.59;EFF=STOP_GAINED(HIGH|NONSENSE|Caa/Taa|Q92*|613|VIT_13s0084g00520|protein_coding|CODING|VIT_13s0084g00520.t01|5|1)	0/1	0/0	VIT_13s0084g00520	tho complex subunit 1-like	C:plastid; P:production of ta-siRNAs involved in RNA interference; P:mRNA export from nucleus; P:defense response to fungus; C:nucleus	IPR021861 (PFAM); coil (COIL), PTHR13265 (PANTHER), PTHR13265:SF0 (PANTHER), seg (SEG)	THO1	GSVIVT01036631001	THO complex subunit 1	vv23013RNA_transport vv23040Spliceosome	Metabolism.Primary metabolism.Nucleobase, nucleoside, nucleotide, nucleic acid metabolism.Nucleic acid metabolism.RNA metabolism.RNA processing.mRNA processing.mRNA splicing
chr13_19948136	chr13	19948136	A	C	AB=0.61;AC=3;AF=0.38;AN=8;BaseQRankSum=-0.080;Dels=0.00;HRun=0;HaplotypeScore=0.4514;MQ=51.83;MQ0=1;MQRankSum=-1.620;QD=7.21;ReadPosRankSum=-0.504;SB=-59.35;EFF=STOP_GAINED(HIGH|NONSENSE|tTa/tGa|L457*|1101|VIT_13s0084g00750|protein_coding|CODING|VIT_13s0084g00750.t01|1|1)	0/1	0/0	VIT_13s0084g00750	disease resistance rpp13-like protein 1-like	P:defense response; F:RNA-directed DNA polymerase activity; F:ADP binding; P:RNA-dependent DNA replication; F:RNA binding	IPR000767 (PRINTS); IPR002182 (PFAM); coil (COIL), G3DSA:3.40.50.300 (GENE3D), G3DSA:3.80.10.10 (GENE3D), PTHR23155 (PANTHER), PTHR23155:SF138 (PANTHER), PF13504 (PFAM)	VIT_213s0084g00750	GSVIVT01036660001	R protein MLA10	vv34627R_proteins_from_Plant-pathogen_interaction	Response to stimulus.Stress response.Biotic stress response.Plant-pathogen interaction.R proteins from Plant-pathogen interaction
chr13_20366182	chr13	20366182	C	T	AB=0.25;AC=3;AF=0.38;AN=8;BaseQRankSum=-1.750;Dels=0.00;HRun=0;HaplotypeScore=0.2235;MQ=56.32;MQ0=0;MQRankSum=0.369;QD=29.71;ReadPosRankSum=-0.092;SB=-221.00;EFF=DOWNSTREAM(MODIFIER||1367||2637|VIT_13s0139g00130|protein_coding|CODING|VIT_13s0139g00130.t01||1),STOP_GAINED(HIGH|NONSENSE|Cag/Tag|Q10*|71|VIT_13s0139g00140|protein_coding|CODING|VIT_13s0139g00140.t01|3|1)	0/1	1/1	VIT_13s0139g00140						Glyceraldehyde-3-phosphate dehydrogenase GAPC1,cytosolic	vv10010Glycolysis	Metabolism.Primary metabolism.Carbohydrate metabolism.Glycolysis Gluconeogenesis
chr13_20410604	chr13	20410604	C	T	AB=0.67;AC=5;AF=0.63;AN=8;BaseQRankSum=0.451;Dels=0.00;HRun=1;HaplotypeScore=0.1663;MQ=45.88;MQ0=0;MQRankSum=-4.058;QD=27.56;ReadPosRankSum=-0.867;SB=-240.17;EFF=DOWNSTREAM(MODIFIER||1752||915|VIT_13s0139g00160|protein_coding|CODING|VIT_13s0139g00160.t01||1),SYNONYMOUS_STOP(LOW|SILENT|tGa/tAa|*484|483|VIT_13s0139g00170|protein_coding|CODING|VIT_13s0139g00170.t01|6|1)	0/1	0/0	VIT_13s0139g00170	uridine 5 -monophosphate synthase	C:cytosol; P:'de novo' UMP biosynthetic process; F:orotidine-5'-phosphate decarboxylase activity; P:'de novo' pyrimidine nucleobase biosynthetic process; P:response to cadmium ion; P:cellular response to phosphate starvation; F:orotate phosphoribosyltransferase activity	IPR000836 (PFAM); IPR001754 (PFAM); IPR004467 (TIGRFAMs); IPR013785 (G3DSA:3.20.20.GENE3D); IPR014732 (TIGRFAMs); IPR018089 (PROSITE); IPR023031 (HAMAP); G3DSA:3.40.50.2020 (GENE3D), PTHR32557 (PANTHER), PTHR32557:SF0 (PANTHER), seg (SEG)	VIT_213s0139g00170	GSVIVT01000650001	Orotidine-5'-phosphate decarboxylase.	vv10240Pyrimidine_metabolism	Metabolism.Primary metabolism.Nucleobase, nucleoside, nucleotide, nucleic acid metabolism.Nucleotide metabolism.Pyrimidine metabolism
chr13_20442956	chr13	20442956	G	A	AB=0.67;AC=3;AF=0.38;AN=8;BaseQRankSum=-0.547;Dels=0.00;HRun=2;HaplotypeScore=3.1003;MQ=53.41;MQ0=0;MQRankSum=2.138;QD=20.39;ReadPosRankSum=0.348;SB=-182.56;EFF=STOP_GAINED(HIGH|NONSENSE|Cga/Tga|R129*|130|VIT_13s0139g00200|protein_coding|CODING|VIT_13s0139g00200.t01|3|1),UPSTREAM(MODIFIER||3455||479|VIT_13s0139g00190|protein_coding|CODING|VIT_13s0139g00190.t01||1)	0/1	0/0	VIT_13s0139g00200	uridine 5 -monophosphate synthase	P:'de novo' UMP biosynthetic process; F:orotidine-5'-phosphate decarboxylase activity; P:'de novo' pyrimidine nucleobase biosynthetic process; P:response to cadmium ion; P:cellular response to phosphate starvation; F:orotate phosphoribosyltransferase activity	IPR001754 (PFAM); IPR013785 (G3DSA:3.20.20.GENE3D); PTHR32557 (PANTHER), PTHR32557:SF0 (PANTHER), seg (SEG)	VIT_213s0139g00200	GSVIVT01000654001	Orotate phosphoribosyltransferase	vv10240Pyrimidine_metabolism	Metabolism.Primary metabolism.Nucleobase, nucleoside, nucleotide, nucleic acid metabolism.Nucleotide metabolism.Pyrimidine metabolism
chr13_20477953	chr13	20477953	T	A	AB=0.49;AC=2;AF=0.25;AN=8;BaseQRankSum=-1.843;Dels=0.00;HRun=1;HaplotypeScore=0.2235;MQ=53.06;MQ0=0;MQRankSum=-0.957;QD=17.21;ReadPosRankSum=-0.532;SB=-115.86;EFF=STOP_GAINED(HIGH|NONSENSE|Aga/Tga|R809*|1052|VIT_13s0139g00230|protein_coding|CODING|VIT_13s0139g00230.t01|3|1)	0/1	0/0	VIT_13s0139g00230	disease resistance rpp13-like protein 1-like	P:defense response; F:RNA-directed DNA polymerase activity; F:ADP binding; P:RNA-dependent DNA replication; F:RNA binding; F:protein binding	IPR001611 (PFAM); G3DSA:3.80.10.10 (GENE3D), PTHR11439 (PANTHER), PF13504 (PFAM)	VIT_213s0139g00230	GSVIVT01000657001	R protein disease resistance protein	vv34627R_proteins_from_Plant-pathogen_interaction	Response to stimulus.Stress response.Biotic stress response.Plant-pathogen interaction.R proteins from Plant-pathogen interaction
chr13_20567697	chr13	20567697	T	C	AB=0.44;AC=5;AF=0.83;AN=6;BaseQRankSum=-1.076;Dels=0.00;HRun=0;HaplotypeScore=0.0000;MQ=37.33;MQ0=4;MQRankSum=-1.189;QD=14.91;ReadPosRankSum=-0.057;SB=-150.96;EFF=DOWNSTREAM(MODIFIER||148||17|VIT_13s0139g00330|protein_coding|CODING|VIT_13s0139g00330.t01||1),DOWNSTREAM(MODIFIER||4956||221|VIT_13s0139g00310|protein_coding|CODING|VIT_13s0139g00310.t01||1),STOP_LOST(HIGH|MISSENSE|Tga/Cga|*1055R|1054|…	1/1	0/1	VIT_13s0139g00320	disease resistance protein at3g14460-like	F:phosphoprotein phosphatase activity; P:defense response; F:ADP binding; P:protein dephosphorylation	IPR000767 (PRINTS); IPR002182 (PFAM); coil (COIL), G3DSA:3.40.50.300 (GENE3D), G3DSA:3.80.10.10 (GENE3D), PTHR23155 (PANTHER), PTHR23155:SF138 (PANTHER), PF13855 (PFAM), seg (SEG)	VIT_213s0139g00320	GSVIVT01000666001	R protein MLA10	vv34627R_proteins_from_Plant-pathogen_interaction	Response to stimulus.Stress response.Biotic stress response.Plant-pathogen interaction.R proteins from Plant-pathogen interaction
chr13_20573791	chr13	20573791	A	T	AB=0.60;AC=3;AF=0.50;AN=6;BaseQRankSum=0.680;Dels=0.00;HRun=0;HaplotypeScore=0.5038;MQ=51.95;MQ0=0;MQRankSum=0.241;QD=13.63;ReadPosRankSum=1.031;SB=-186.08;EFF=STOP_GAINED(HIGH|NONSENSE|Aag/Tag|K350*|1091|VIT_13s0139g00340|protein_coding|CODING|VIT_13s0139g00340.t01|1|1)	1/1	0/1	VIT_13s0139g00340	disease resistance protein at3g14460-like	F:phosphoprotein phosphatase activity; P:defense response; F:ADP binding; P:protein dephosphorylation	IPR000767 (PRINTS); IPR002182 (PFAM); coil (COIL), G3DSA:3.40.50.300 (GENE3D), G3DSA:3.80.10.10 (GENE3D), PTHR23155 (PANTHER), PTHR23155:SF138 (PANTHER), PF13855 (PFAM), seg (SEG)	VIT_213s0139g00340	GSVIVT01000668001	R protein MLA10	vv34627R_proteins_from_Plant-pathogen_interaction	Response to stimulus.Stress response.Biotic stress response.Plant-pathogen interaction.R proteins from Plant-pathogen interaction
chr13_20858058	chr13	20858058	G	A	AB=0.67;AC=3;AF=0.38;AN=8;BaseQRankSum=1.382;Dels=0.00;HRun=0;HaplotypeScore=2.6719;MQ=22.46;MQ0=29;MQRankSum=0.546;QD=4.20;ReadPosRankSum=-0.317;SB=-8.68;EFF=STOP_GAINED(HIGH|NONSENSE|Caa/Taa|Q66*|89|VIT_13s0139g00470|protein_coding|CODING|VIT_13s0139g00470.t01|3|1)	0/0	0/1	VIT_13s0139g00470	--	-	-	VIT_213s0139g00470	GSVIVT01000675001	No hit	0	No hit
chr13_20934925	chr13	20934925	T	G	AB=0.67;AC=3;AF=0.50;AN=6;BaseQRankSum=0.046;Dels=0.00;HRun=0;HaplotypeScore=0.0000;MQ=54.09;MQ0=0;MQRankSum=-1.250;QD=13.00;ReadPosRankSum=0.602;SB=-72.13;EFF=DOWNSTREAM(MODIFIER||3791||497|VIT_13s0158g00050|protein_coding|CODING|VIT_13s0158g00050.t01||1),STOP_GAINED(HIGH|NONSENSE|tTa/tGa|L130*|498|VIT_13s0158g00030|protein_coding|CODING|VIT_13s0158g00030.t01|2|1),UPSTREAM(MODIFIER||1405||112|VI…	0/1	0/0	VIT_13s0158g00030	disease resistance rpp13-like protein 1-like	P:defense response; F:ADP binding	IPR025875 (PFAM); G3DSA:3.80.10.10 (GENE3D), PF13504 (PFAM), seg (SEG)	VIT_213s0158g00030	GSVIVT01001431001	TIR-NBS-LRR disease resistance	0	Diverse functions.Gene family with diverse functions.NBS-LRR superfamily
chr13_21106461	chr13	21106461	G	T	AB=0.67;AC=2;AF=0.25;AN=8;BaseQRankSum=0.330;Dels=0.00;HRun=0;HaplotypeScore=6.6252;MQ=53.39;MQ0=0;MQRankSum=0.347;QD=7.99;ReadPosRankSum=0.212;SB=-114.67;EFF=STOP_GAINED(HIGH|NONSENSE|Gag/Tag|E254*|1348|VIT_13s0158g00210|protein_coding|CODING|VIT_13s0158g00210.t01|1|1)	0/1	0/0	VIT_13s0158g00210	disease resistance protein at3g14460-like	P:defense response; F:ADP binding; F:protein binding	IPR000767 (PRINTS); IPR001611 (PROFILE); IPR002182 (PFAM); IPR003591 (SMART); IPR025875 (PFAM); coil (COIL), G3DSA:3.40.50.300 (GENE3D), G3DSA:3.80.10.10 (GENE3D), PTHR23155 (PANTHER), PTHR23155:SF138 (PANTHER), PF13504 (PFAM), seg (SEG)	VIT_213s0158g00210	GSVIVT01001448001	RPM1 (resistance to p. syringae pv maculicola 1)	vv34626Plant-pathogen_interaction	Response to stimulus.Stress response.Biotic stress response.Plant-pathogen interaction
chr13_21114005	chr13	21114005	T	G	AB=0.56;AC=6;AF=0.75;AN=8;BaseQRankSum=1.137;Dels=0.00;HRun=1;HaplotypeScore=2.6068;MQ=55.20;MQ0=2;MQRankSum=-1.320;QD=17.98;ReadPosRankSum=0.425;SB=-348.32;EFF=DOWNSTREAM(MODIFIER||4257||1348|VIT_13s0158g00210|protein_coding|CODING|VIT_13s0158g00210.t01||1),STOP_LOST(HIGH|MISSENSE|Taa/Gaa|*53E|52|VIT_13s0158g00220|protein_coding|CODING|VIT_13s0158g00220.t01|2|1),UPSTREAM(MODIFIER||278||211|VIT_1…	1/1	0/1	VIT_13s0158g00220						Glyceraldehyde-3-phosphate dehydrogenase GAPC1,cytosolic	vv10010Glycolysis	Metabolism.Primary metabolism.Carbohydrate metabolism.Glycolysis Gluconeogenesis
chr13_21131126	chr13	21131126	A	T	AB=0.25;AC=5;AF=0.63;AN=8;BaseQRankSum=0.146;Dels=0.00;HRun=0;HaplotypeScore=1.7438;MQ=45.41;MQ0=0;MQRankSum=-0.225;QD=28.51;ReadPosRankSum=0.834;SB=-237.49;EFF=STOP_GAINED(HIGH|NONSENSE|Aaa/Taa|K252*|1170|VIT_13s0158g00260|protein_coding|CODING|VIT_13s0158g00260.t01|1|1)	0/1	0/0	VIT_13s0158g00260	disease resistance protein at3g14460-like	P:defense response; F:ADP binding; F:protein binding	IPR000767 (PRINTS); IPR001611 (PROFILE); IPR002182 (PFAM); IPR003591 (SMART); IPR025875 (PFAM); coil (COIL), G3DSA:3.40.50.300 (GENE3D), G3DSA:3.80.10.10 (GENE3D), PTHR23155 (PANTHER), PTHR23155:SF138 (PANTHER), seg (SEG)	VIT_213s0158g00260	GSVIVT01001453001	R protein MLA10	vv34627R_proteins_from_Plant-pathogen_interaction	Response to stimulus.Stress response.Biotic stress response.Plant-pathogen interaction.R proteins from Plant-pathogen interaction
chr13_21138023	chr13	21138023	A	C	AB=0.00;AC=3;AF=0.50;AN=6;BaseQRankSum=0.231;Dels=0.00;HRun=0;HaplotypeScore=0.0000;MQ=44.10;MQ0=0;MQRankSum=-0.694;QD=13.66;ReadPosRankSum=-1.157;SB=-39.19;EFF=DOWNSTREAM(MODIFIER||4049||1170|VIT_13s0158g00260|protein_coding|CODING|VIT_13s0158g00260.t01||1),STOP_LOST(HIGH|MISSENSE|tAa/tCa|*46S|45|VIT_13s0158g00270|protein_coding|CODING|VIT_13s0158g00270.t01|2|1)	1/1	0/0	VIT_13s0158g00270	--	-	-	VIT_213s0158g00270	GSVIVT01001455001	No hit	0	No hit
chr13_21159618	chr13	21159618	T	G	AB=0.61;AC=2;AF=0.25;AN=8;BaseQRankSum=-0.253;Dels=0.00;HRun=0;HaplotypeScore=0.0000;MQ=57.84;MQ0=0;MQRankSum=-0.760;QD=13.06;ReadPosRankSum=-1.341;SB=-54.75;EFF=STOP_GAINED(HIGH|NONSENSE|taT/taG|Y1198*|1391|VIT_13s0158g00290|protein_coding|CODING|VIT_13s0158g00290.t01|2|1),UPSTREAM(MODIFIER||4193||110|VIT_13s0158g00300|protein_coding|CODING|VIT_13s0158g00300.t01||1)	0/1	0/0	VIT_13s0158g00290	disease resistance protein at3g14460-like	P:defense response; F:ADP binding; F:protein binding	IPR000767 (PRINTS); IPR001611 (PFAM); IPR002182 (PFAM); IPR003591 (SMART); IPR025875 (PFAM); G3DSA:3.40.50.300 (GENE3D), G3DSA:3.80.10.10 (GENE3D), PTHR23155 (PANTHER), PTHR23155:SF138 (PANTHER), seg (SEG)	VIT_213s0158g00290	GSVIVT01001457001	R protein MLA10	vv34627R_proteins_from_Plant-pathogen_interaction	Response to stimulus.Stress response.Biotic stress response.Plant-pathogen interaction.R proteins from Plant-pathogen interaction
chr13_21252114	chr13	21252114	T	G	AB=0.25;AC=3;AF=0.38;AN=8;BaseQRankSum=1.447;Dels=0.00;HRun=0;HaplotypeScore=0.2235;MQ=55.84;MQ0=0;MQRankSum=-0.289;QD=24.32;ReadPosRankSum=-1.099;SB=-71.37;EFF=STOP_LOST(HIGH|MISSENSE|tAa/tCa|*772S|771|VIT_13s0158g00370|protein_coding|CODING|VIT_13s0158g00370.t01|11|1)	0/1	1/1	VIT_13s0158g00370	zinc finger ccch domain-containing protein 53-like	F:zinc ion binding; F:DNA binding; F:nucleotide binding; F:RNA binding	IPR000504 (SMART); IPR000571 (PFAM); IPR012677 (G3DSA:3.30.70.GENE3D); G3DSA:4.10.1000.10 (GENE3D), PTHR24009 (PANTHER), PTHR24009:SF0 (PANTHER), PF14259 (PFAM), seg (SEG)	VIT_213s0158g00370	GSVIVT01001467001	RNA recognition motif (RRM)-containing CCCH	vv60018C3H	Regulation overview.Regulation of gene expression.Regulation of transcription.Transcription factor.C3H family transcription factor
chr13_21379796	chr13	21379796	G	T	AB=0.15;AC=3;AF=0.50;AN=6;BaseQRankSum=-1.369;Dels=0.00;HRun=0;HaplotypeScore=15.6222;MQ=33.78;MQ0=0;MQRankSum=-2.010;QD=10.05;ReadPosRankSum=0.903;SB=-98.48;EFF=STOP_GAINED(HIGH|NONSENSE|tCg/tAg|S385*|673|VIT_13s0158g00440|protein_coding|CODING|VIT_13s0158g00440.t01|1|1)	1/1	0/0	VIT_13s0158g00440	disease resistance protein at3g14460-like	P:defense response; F:ADP binding	G3DSA:3.80.10.10 (GENE3D), PTHR23155 (PANTHER), PTHR23155:SF138 (PANTHER), PF13504 (PFAM), seg (SEG)	VIT_213s0158g00440	GSVIVT01001473001	Disease resistance protein	0	Diverse functions.Gene family with diverse functions.NBS-LRR superfamily
chr13_21547587	chr13	21547587	T	TG	AB=0.65;AC=7;AF=0.88;AN=8;Dels=0.00;HRun=0;HaplotypeScore=18.7331;MQ=56.55;MQ0=1;QD=35.78;SB=-825.79;EFF=FRAME_SHIFT(HIGH||tat/tGat|Y162*?|192|VIT_13s0064g00070|protein_coding|CODING|VIT_13s0064g00070.t01|3|1),STOP_GAINED(HIGH||tat/tGat|Y162*?|192|VIT_13s0064g00070|protein_coding|CODING|VIT_13s0064g00070.t01|3|1),UPSTREAM(MODIFIER||3518||229|VIT_13s0064g00090|protein_coding|CODING|VIT_13s0064g000…	1/1	0/1	VIT_13s0064g00070	protein	F:metal ion binding; P:defense response; F:ADP binding; F:ATP binding; P:cation transport; C:membrane; F:ATPase activity, coupled to transmembrane movement of ions, phosphorylative mechanism	-	VIT_213s0064g00070	GSVIVT01032208001	Disease resistance protein	0	Diverse functions.Gene family with diverse functions.NBS-LRR superfamily
chr13_21985515	chr13	21985515	A	T	AB=0.61;AC=7;AF=0.88;AN=8;BaseQRankSum=1.002;Dels=0.00;HRun=1;HaplotypeScore=0.2080;MQ=57.25;MQ0=0;MQRankSum=-1.712;QD=28.12;ReadPosRankSum=0.241;SB=-747.31;EFF=STOP_LOST(HIGH|MISSENSE|tAg/tTg|*79L|78|VIT_13s0064g00410|protein_coding|CODING|VIT_13s0064g00410.t01|1|1),UPSTREAM(MODIFIER||4229||495|VIT_13s0064g00400|protein_coding|CODING|VIT_13s0064g00400.t01||1)	1/1	0/1	VIT_13s0064g00410	disease resistance protein rga3-like	F:phosphoprotein phosphatase activity; P:defense response; F:ADP binding; P:protein dephosphorylation	-	VIT_213s0064g00410	GSVIVT01032161001	R protein MLA10	vv34627R_proteins_from_Plant-pathogen_interaction	Response to stimulus.Stress response.Biotic stress response.Plant-pathogen interaction.R proteins from Plant-pathogen interaction
chr13_22063979	chr13	22063979	A	T	AC=6;AF=0.75;AN=8;BaseQRankSum=-2.185;Dels=0.00;HRun=1;HaplotypeScore=8.7936;MQ=42.06;MQ0=0;MQRankSum=-3.736;QD=27.88;ReadPosRankSum=-1.198;SB=-188.02;EFF=STOP_GAINED(HIGH|NONSENSE|tTa/tAa|L405*|411|VIT_13s0064g00440|protein_coding|CODING|VIT_13s0064g00440.t01|14|1)	1/1	0/0	VIT_13s0064g00440	24-sterol c-methyltransferase	P:brassinosteroid biosynthetic process; P:polyamine catabolic process; C:cytosol; P:coumarin biosynthetic process; C:plasmodesma; P:response to wounding; P:acetyl-CoA metabolic process; F:sterol 24-C-methyltransferase activity; P:methylation; P:cellular modified amino acid biosynthetic process; C:vacuole; C:endoplasmic reticulum; P:pentacyclic triterpenoid biosynthetic process; P:embryo developme…	IPR013216 (PFAM); IPR013705 (PFAM); G3DSA:3.40.50.150 (GENE3D), PTHR10108 (PANTHER), PTHR10108:SF21 (PANTHER)	SMT1	GSVIVT01032155001	24-sterol C-methyltransferase	vv10100Biosynthesis_of_steroids vv50004Auxin_transport	Metabolism.Primary metabolism.Lipid metabolism.Steroid metabolism.Steroid biosynthesis.Sterol biosynthesis
chr13_22086745	chr13	22086745	G	C	AC=6;AF=0.75;AN=8;BaseQRankSum=0.751;Dels=0.00;HRun=0;HaplotypeScore=0.4900;MQ=51.63;MQ0=0;MQRankSum=-1.594;QD=35.15;ReadPosRankSum=0.751;SB=-528.31;EFF=STOP_GAINED(HIGH|NONSENSE|tCa/tGa|S87*|105|VIT_13s0064g00470|protein_coding|CODING|VIT_13s0064g00470.t01|3|1)	1/1	0/0	VIT_13s0064g00470	disease resistance protein at3g14460-like	P:defense response; F:ADP binding	-	VIT_213s0064g00470	GSVIVT01032150001	Disease resistance protein (NBS-LRR class) RGH1	0	Diverse functions.Gene family with diverse functions.NBS-LRR superfamily
chr13_22264125	chr13	22264125	C	T	AB=0.55;AC=2;AF=0.25;AN=8;BaseQRankSum=-0.648;Dels=0.00;HRun=0;HaplotypeScore=1.1297;MQ=54.28;MQ0=0;MQRankSum=0.276;QD=8.87;ReadPosRankSum=-0.648;SB=-70.44;EFF=STOP_GAINED(HIGH|NONSENSE|tgG/tgA|W210*|289|VIT_13s0064g00540|protein_coding|CODING|VIT_13s0064g00540.t01|6|1)	0/1	0/0	VIT_13s0064g00540	cc-nbs-lrr resistance protein	C:membrane; P:defense response; F:ADP binding; F:hydrolase activity	G3DSA:3.80.10.10 (GENE3D)	VIT_213s0064g00540	GSVIVT01034594001	Ribosomal protein L15	vv23010Ribosome	Metabolism.Primary metabolism.Protein metabolism and modification.Protein synthesis.Ribosome
chr13_22264945	chr13	22264945	G	T	AB=0.50;AC=1;AF=0.13;AN=8;BaseQRankSum=2.048;Dels=0.00;HRun=1;HaplotypeScore=0.8807;MQ=53.74;MQ0=0;MQRankSum=-3.500;QD=10.73;ReadPosRankSum=0.441;SB=-50.86;EFF=STOP_GAINED(HIGH|NONSENSE|taC/taA|Y164*|289|VIT_13s0064g00540|protein_coding|CODING|VIT_13s0064g00540.t01|5|1)	0/0	0/1	VIT_13s0064g00540	cc-nbs-lrr resistance protein	C:membrane; P:defense response; F:ADP binding; F:hydrolase activity	G3DSA:3.80.10.10 (GENE3D)	VIT_213s0064g00540	GSVIVT01034594001	Ribosomal protein L15	vv23010Ribosome	Metabolism.Primary metabolism.Protein metabolism and modification.Protein synthesis.Ribosome
chr13_22270442	chr13	22270442	T	G	AB=0.00;AC=1;AF=0.13;AN=8;BaseQRankSum=0.107;Dels=0.00;HRun=0;HaplotypeScore=0.9734;MQ=56.75;MQ0=0;MQRankSum=-0.967;QD=18.55;ReadPosRankSum=1.182;SB=-31.21;EFF=STOP_LOST(HIGH|MISSENSE|tgA/tgC|*291C|290|VIT_13s0064g00550|protein_coding|CODING|VIT_13s0064g00550.t01|1|1),UPSTREAM(MODIFIER||2329||1489|VIT_13s0064g00560|protein_coding|CODING|VIT_13s0064g00560.t01||1),UPSTREAM(MODIFIER||557||289|VIT_13…	0/1	0/0	VIT_13s0064g00550	disease resistance protein rga4-like	P:defense response; F:ADP binding	IPR000767 (PRINTS); IPR002182 (PFAM); G3DSA:3.40.50.300 (GENE3D), PTHR23155 (PANTHER), PTHR23155:SF50 (PANTHER), seg (SEG)	VIT_213s0064g00550	GSVIVT01032139001	R protein MLA10	vv34627R_proteins_from_Plant-pathogen_interaction	Response to stimulus.Stress response.Biotic stress response.Plant-pathogen interaction.R proteins from Plant-pathogen interaction
chr13_22418126	chr13	22418126	G	T	AB=0.53;AC=1;AF=0.13;AN=8;BaseQRankSum=0.205;Dels=0.00;HRun=1;HaplotypeScore=0.9934;MQ=55.05;MQ0=0;MQRankSum=1.060;QD=12.83;ReadPosRankSum=-1.862;SB=-26.73;EFF=DOWNSTREAM(MODIFIER||1881||406|VIT_13s0064g00680|protein_coding|CODING|VIT_13s0064g00680.t01||1),DOWNSTREAM(MODIFIER||2560|||VIT_13s0064g00660|nontranslating_CDS|NON_CODING|VIT_13s0064g00660.t01||1),STOP_LOST(HIGH|MISSENSE|tGa/tTa|*110L|10…	0/0	0/1	VIT_13s0064g00670	photosystem ii 5 kda protein	P:response to wounding; P:response to UV-B; P:response to ozone; C:chloroplast thylakoid membrane	PD030057 (PRODOM), seg (SEG), tmhmm (TMHMM)	VIT_213s0064g00670	GSVIVT01032127001	No hit	0	No hit
chr13_22508233	chr13	22508233	C	T	AB=0.54;AC=4;AF=0.50;AN=8;BaseQRankSum=0.937;Dels=0.00;HRun=1;HaplotypeScore=0.6569;MQ=55.85;MQ0=0;MQRankSum=1.051;QD=20.63;ReadPosRankSum=0.199;SB=18.05;EFF=SYNONYMOUS_STOP(LOW|SILENT|tGa/tAa|*457|456|VIT_13s0064g00750|protein_coding|CODING|VIT_13s0064g00750.t01|10|1)	0/1	0/0	VIT_13s0064g00750	low quality protein: polygalacturonase-like	C:cell wall; F:galacturan 1,4-alpha-galacturonidase activity; P:fruit dehiscence; P:pollen sperm cell differentiation; P:pectin catabolic process; F:polygalacturonase activity; C:extracellular region; P:anther dehiscence; P:fruit ripening; P:starch metabolic process; P:sucrose metabolic process	IPR000743 (PFAM); IPR012334 (G3DSA:2.160.20.GENE3D); PTHR31375 (PANTHER), PTHR31375:SF0 (PANTHER), seg (SEG), SignalP-NN (SIGNALP)	QRT2	GSVIVT01032118001	Polygalacturonase GH28	vv40006Cell_wall	Cellular process.Cellular component organization and biogenesis.Cell wall organization and biogenesis.Cell wall metabolism.Cell wall modification.Pectin modification
chr13_22587757	chr13	22587757	C	T	AB=0.63;AC=1;AF=0.13;AN=8;BaseQRankSum=-0.194;Dels=0.00;HRun=0;HaplotypeScore=0.4912;MQ=47.74;MQ0=0;MQRankSum=-0.271;QD=7.16;ReadPosRankSum=-0.581;SB=-37.78;EFF=STOP_GAINED(HIGH|NONSENSE|Cag/Tag|Q41*|70|VIT_13s0064g00800|protein_coding|CODING|VIT_13s0064g00800.t01|1|1),UPSTREAM(MODIFIER||208||510|VIT_13s0064g00810|protein_coding|CODING|VIT_13s0064g00810.t01||1)	0/1	0/0	VIT_13s0064g00800	--	P:defense response; F:ADP binding	seg (SEG)	VIT_213s0064g00800	GSVIVT01032111001	No hit	0	No hit
chr13_23167375	chr13	23167375	G	A	AB=0.80;AC=5;AF=0.63;AN=8;BaseQRankSum=-0.633;Dels=0.00;HRun=1;HaplotypeScore=0.0000;MQ=56.29;MQ0=0;MQRankSum=-1.157;QD=18.26;ReadPosRankSum=0.065;SB=-111.58;EFF=SYNONYMOUS_STOP(LOW|SILENT|tGa/tAa|*384|383|VIT_13s0064g01290|protein_coding|CODING|VIT_13s0064g01290.t01|6|1)	1/1	0/1	VIT_13s0064g01290	transcription factor bhlh130-like	F:protein dimerization activity	IPR011598 (G3DSA:4.10.280.GENE3D); PTHR31880 (PANTHER)	VIT_213s0064g01290	GSVIVT01032055001	Basic helix-loop-helix (bHLH) family	vv60011BHLH	Regulation overview.Regulation of gene expression.Regulation of transcription.Transcription factor.bHLH family transcription factor
chr13_23220643	chr13	23220643	C	T	AB=0.76;AC=1;AF=0.13;AN=8;BaseQRankSum=-0.545;Dels=0.00;HRun=0;HaplotypeScore=2.6435;MQ=51.32;MQ0=0;MQRankSum=-2.785;QD=1.78;ReadPosRankSum=0.767;SB=-40.92;EFF=STOP_GAINED(HIGH|NONSENSE|Cag/Tag|Q553*|1445|VIT_13s0064g01350|protein_coding|CODING|VIT_13s0064g01350.t01|11|1)	0/0	0/1	VIT_13s0064g01350	tetratricopeptide repeat -containing protein	P:gluconeogenesis; F:DNA binding; C:plasma membrane; P:proteasomal protein catabolic process; P:cytoskeleton organization; F:translation initiation factor activity; C:chloroplast; C:nucleus; C:cytosol; C:ribosome; P:regulation of translational initiation	IPR007967 (PFAM); IPR025697 (PFAM); PTHR12601 (PANTHER), PTHR12601:SF6 (PANTHER), PF12807 (PFAM), seg (SEG)	VIT_213s0064g01350	GSVIVT01032046001	TIF31 protein	0	Metabolism.Primary metabolism.Protein metabolism and modification.Protein synthesis.Translation.Translational initiation
chr13_23396779	chr13	23396779	A	G	AC=4;AF=0.50;AN=8;BaseQRankSum=-0.533;Dels=0.00;HRun=1;HaplotypeScore=0.4733;MQ=53.01;MQ0=0;MQRankSum=0.483;QD=34.87;ReadPosRankSum=-0.352;SB=-459.59;EFF=DOWNSTREAM(MODIFIER||1713||536|VIT_13s0064g01510|protein_coding|CODING|VIT_13s0064g01510.t01||1),STOP_LOST(HIGH|MISSENSE|tAg/tGg|*400W|399|VIT_13s0064g01490|protein_coding|CODING|VIT_13s0064g01490.t01|8|1),UPSTREAM(MODIFIER||126||250|VIT_13s0064…	1/1	0/0	VIT_13s0064g01490	linoleate 13s-lipoxygenase 2- chloroplastic	P:response to jasmonic acid; P:oxidation-reduction process; P:response to fungus; P:response to wounding; C:chloroplast envelope; P:jasmonic acid biosynthetic process; C:chloroplast thylakoid membrane; C:chloroplast stroma; F:linoleate 13S-lipoxygenase activity; F:iron ion binding; P:oxylipin biosynthetic process	IPR000907 (PANTHER); IPR001246 (PRINTS); IPR013819 (PRINTS); IPR020834 (PROSITE); G3DSA:1.20.245.10 (GENE3D), G3DSA:3.10.450.60 (GENE3D), G3DSA:4.10.372.10 (GENE3D), G3DSA:4.10.375.10 (GENE3D), PTHR11771:SF2 (PANTHER)	LOX2	GSVIVT01032028001e3	#N/A	#N/A	#N/A
chr13_23623033	chr13	23623033	G	C	AB=0.78;AC=4;AF=0.50;AN=8;BaseQRankSum=0.640;Dels=0.00;HRun=0;HaplotypeScore=0.2433;MQ=52.27;MQ0=2;MQRankSum=-1.252;QD=4.91;ReadPosRankSum=-2.643;SB=-27.86;EFF=STOP_GAINED(HIGH|NONSENSE|tCa/tGa|S31*|97|VIT_13s0064g01730|protein_coding|CODING|VIT_13s0064g01730.t01|2|1)	0/1	0/0	VIT_13s0064g01730						Glyceraldehyde-3-phosphate dehydrogenase GAPC1,cytosolic	vv10010Glycolysis	Metabolism.Primary metabolism.Carbohydrate metabolism.Glycolysis Gluconeogenesis
chr13_23632106	chr13	23632106	A	G	AB=0.20;AC=5;AF=0.63;AN=8;BaseQRankSum=0.761;Dels=0.00;HRun=1;HaplotypeScore=0.0000;MQ=55.81;MQ0=0;MQRankSum=1.437;QD=28.86;ReadPosRankSum=1.099;SB=-124.08;EFF=STOP_LOST(HIGH|MISSENSE|Taa/Caa|*232Q|231|VIT_13s0064g01740|protein_coding|CODING|VIT_13s0064g01740.t01|6|1),UPSTREAM(MODIFIER||761||97|VIT_13s0064g01730|protein_coding|CODING|VIT_13s0064g01730.t01||1)	1/1	0/0	VIT_13s0064g01740	beta-glucosidase 13-like	P:carbohydrate metabolic process; F:cation binding; F:beta-glucosidase activity	IPR001360 (PRINTS); IPR013781 (G3DSA:3.20.20.GENE3D); IPR018120 (PROSITE); seg (SEG)	BGLU17	GSVIVT01032006001	Glycosyl hydrolase family 1 protein	0	Metabolism.Primary metabolism.Carbohydrate metabolism.Carbohydrate catabolism
chr13_24052817	chr13	24052817	C	T	AB=0.57;AC=1;AF=0.13;AN=8;BaseQRankSum=1.112;Dels=0.00;HRun=0;HaplotypeScore=1.2233;MQ=57.75;MQ0=0;MQRankSum=0.356;QD=9.67;ReadPosRankSum=-1.068;SB=-29.64;EFF=DOWNSTREAM(MODIFIER||1074||296|VIT_13s0156g00320|protein_coding|CODING|VIT_13s0156g00320.t01||1),STOP_GAINED(HIGH|NONSENSE|Cag/Tag|Q295*|364|VIT_13s0156g00310|protein_coding|CODING|VIT_13s0156g00310.t01|8|1),UPSTREAM(MODIFIER||4981||192|VIT…	0/1	0/0	VIT_13s0156g00310	protein n-terminal asparagine amidohydrolase	P:N-terminal protein myristoylation; P:hormone-mediated signaling pathway; C:chloroplast; F:protein-N-terminal asparagine amidohydrolase activity; P:asparagine metabolic process	IPR026750 (PANTHER); PTHR12498:SF0 (PANTHER), seg (SEG)	VIT_213s0156g00310	GSVIVT01001368001	N-terminal asparagine amidohydrolase	vv10252Alanine_and_aspartate_metabolism vv10910Nitrogen_metabolism	Metabolism.Primary metabolism.Amino acid metabolism.Alanine and aspartate metabolism
chr13_24275559	chr13	24275559	A	G	AB=0.40;AC=2;AF=0.25;AN=8;BaseQRankSum=0.234;Dels=0.00;HRun=0;HaplotypeScore=3.6924;MQ=52.54;MQ0=0;MQRankSum=-3.038;QD=10.07;ReadPosRankSum=0.894;SB=-63.65;EFF=STOP_LOST(HIGH|MISSENSE|Taa/Caa|*544Q|543|VIT_13s0156g00630|protein_coding|CODING|VIT_13s0156g00630.t01|1|1),UPSTREAM(MODIFIER||3||238|VIT_13s0156g00620|protein_coding|CODING|VIT_13s0156g00620.t01||1),UPSTREAM(MODIFIER||865||829|VIT_13s015…	0/1	0/0	VIT_13s0156g00630						Glyceraldehyde-3-phosphate dehydrogenase GAPC1,cytosolic	vv10010Glycolysis	Metabolism.Primary metabolism.Carbohydrate metabolism.Glycolysis Gluconeogenesis
chr14_462653	chr14	462653	C	A	AB=0.47;AC=1;AF=0.13;AN=8;BaseQRankSum=-0.304;Dels=0.00;HRun=1;HaplotypeScore=1.4493;MQ=56.08;MQ0=0;MQRankSum=1.620;QD=13.77;ReadPosRankSum=0.709;SB=-103.76;EFF=DOWNSTREAM(MODIFIER||2404||279|VIT_14s0060g00520|protein_coding|CODING|VIT_14s0060g00520.t01||1),DOWNSTREAM(MODIFIER||3888||76|VIT_14s0060g00530|protein_coding|CODING|VIT_14s0060g00530.t01||1),STOP_GAINED(HIGH|NONSENSE|Gaa/Taa|E172*|314|V…	0/0	0/1	VIT_14s0060g00510						Glyceraldehyde-3-phosphate dehydrogenase GAPC1,cytosolic	vv10010Glycolysis	Metabolism.Primary metabolism.Carbohydrate metabolism.Glycolysis Gluconeogenesis
chr14_759379	chr14	759379	G	T	AB=0.53;AC=4;AF=0.50;AN=8;BaseQRankSum=0.619;Dels=0.01;HRun=1;HaplotypeScore=0.8748;MQ=56.42;MQ0=0;MQRankSum=-0.574;QD=15.74;ReadPosRankSum=-1.156;SB=-322.11;EFF=DOWNSTREAM(MODIFIER||628||242|VIT_14s0060g01010|protein_coding|CODING|VIT_14s0060g01010.t01||1),STOP_GAINED(HIGH|NONSENSE|Gag/Tag|E73*|156|VIT_14s0060g01000|protein_coding|CODING|VIT_14s0060g01000.t01|1|1)	1/1	0/1	VIT_14s0060g01000						Glyceraldehyde-3-phosphate dehydrogenase GAPC1,cytosolic	vv10010Glycolysis	Metabolism.Primary metabolism.Carbohydrate metabolism.Glycolysis Gluconeogenesis
chr14_760026	chr14	760026	C	CT	AB=0.62;AC=4;AF=0.50;AN=8;Dels=0.00;HRun=0;HaplotypeScore=8.1873;MQ=58.10;MQ0=0;QD=26.38;SB=-608.44;EFF=DOWNSTREAM(MODIFIER||394||156|VIT_14s0060g01000|protein_coding|CODING|VIT_14s0060g01000.t01||1),FRAME_SHIFT(HIGH||tgt/tAgt|C237*?|242|VIT_14s0060g01010|protein_coding|CODING|VIT_14s0060g01010.t01|3|1),STOP_GAINED(HIGH||tgt/tAgt|C237*?|242|VIT_14s0060g01010|protein_coding|CODING|VIT_14s0060g0101…	1/1	0/1	VIT_14s0060g01010	transcription factor bhlh149-like	F:protein dimerization activity	IPR011598 (G3DSA:4.10.280.GENE3D); seg (SEG)	VIT_214s0060g01010	GSVIVT01031255001	Basic helix-loop-helix (bHLH) family	vv60011BHLH	Regulation overview.Regulation of gene expression.Regulation of transcription.Transcription factor.bHLH family transcription factor
chr14_1799618	chr14	1799618	G	A	AC=6;AF=0.75;AN=8;BaseQRankSum=-2.089;Dels=0.00;HRun=0;HaplotypeScore=0.0000;MQ=10.09;MQ0=59;MQRankSum=1.880;QD=3.46;ReadPosRankSum=-0.836;SB=-62.23;EFF=DOWNSTREAM(MODIFIER||2759||307|VIT_14s0060g02220|protein_coding|CODING|VIT_14s0060g02220.t01||1),STOP_GAINED(HIGH|NONSENSE|Cag/Tag|Q25*|48|VIT_14s0060g02230|protein_coding|CODING|VIT_14s0060g02230.t01|1|1)	1/1	0/0	VIT_14s0060g02230	--	-	-	VIT_214s0060g02230	GSVIVT01031140001	No hit	0	No hit
chr14_2076856	chr14	2076856	C	T	AB=0.54;AC=2;AF=0.25;AN=8;BaseQRankSum=1.667;Dels=0.00;HRun=2;HaplotypeScore=1.1440;MQ=55.95;MQ0=0;MQRankSum=-0.518;QD=13.90;ReadPosRankSum=-0.602;SB=-154.59;EFF=DOWNSTREAM(MODIFIER||1110||42|VIT_14s0060g02460|protein_coding|CODING|VIT_14s0060g02460.t01||1),SYNONYMOUS_STOP(LOW|SILENT|tGa/tAa|*79|78|VIT_14s0060g02450|protein_coding|CODING|VIT_14s0060g02450.t01|3|1)	0/0	0/1	VIT_14s0060g02450	UPF0420 protein C16orf58 homolog	F:molecular_function; P:biological_process; C:cellular_component	-	RUS3	GSVIVT01031111001	Unknown	0	Unknown
chr14_2076857	chr14	2076857	A	G	AB=0.47;AC=6;AF=0.75;AN=8;BaseQRankSum=-1.625;Dels=0.00;HRun=0;HaplotypeScore=1.1440;MQ=55.94;MQ0=0;MQRankSum=2.507;QD=21.33;ReadPosRankSum=0.491;SB=-499.96;EFF=DOWNSTREAM(MODIFIER||1109||42|VIT_14s0060g02460|protein_coding|CODING|VIT_14s0060g02460.t01||1),STOP_LOST(HIGH|MISSENSE|Tga/Cga|*79R|78|VIT_14s0060g02450|protein_coding|CODING|VIT_14s0060g02450.t01|3|1)	1/1	0/1	VIT_14s0060g02450	UPF0420 protein C16orf58 homolog	F:molecular_function; P:biological_process; C:cellular_component	-	RUS3	GSVIVT01031111001	Unknown	0	Unknown
chr14_2291015	chr14	2291015	G	A	AB=0.60;AC=4;AF=0.50;AN=8;BaseQRankSum=-0.659;Dels=0.00;HRun=0;HaplotypeScore=5.1773;MQ=24.83;MQ0=3;MQRankSum=1.976;QD=5.18;ReadPosRankSum=-0.922;SB=-13.60;EFF=DOWNSTREAM(MODIFIER||4477||33|VIT_14s0060g02570|protein_coding|CODING|VIT_14s0060g02570.t01||1),STOP_GAINED(HIGH|NONSENSE|Caa/Taa|Q62*|135|VIT_14s0060g02580|protein_coding|CODING|VIT_14s0060g02580.t01|1|1)	0/0	1/1	VIT_14s0060g02580						Glyceraldehyde-3-phosphate dehydrogenase GAPC1,cytosolic	vv10010Glycolysis	Metabolism.Primary metabolism.Carbohydrate metabolism.Glycolysis Gluconeogenesis
chr14_2504020	chr14	2504020	A	T	AB=0.68;AC=2;AF=0.25;AN=8;BaseQRankSum=1.936;Dels=0.00;HRun=1;HaplotypeScore=1.3450;MQ=52.44;MQ0=0;MQRankSum=-3.475;QD=2.86;ReadPosRankSum=-3.203;SB=-26.82;EFF=DOWNSTREAM(MODIFIER||1223||197|VIT_14s0060g02710|protein_coding|CODING|VIT_14s0060g02710.t01||1),DOWNSTREAM(MODIFIER||3197||207|GER5|protein_coding|CODING|VIT_14s0060g02730.t01||1),STOP_GAINED(HIGH|NONSENSE|taT/taA|Y11*|212|VIT_14s0060g027…	0/0	0/1	VIT_14s0060g02700						Glyceraldehyde-3-phosphate dehydrogenase GAPC1,cytosolic	vv10010Glycolysis	Metabolism.Primary metabolism.Carbohydrate metabolism.Glycolysis Gluconeogenesis
chr14_2511890	chr14	2511890	C	T	AB=0.68;AC=2;AF=0.25;AN=8;BaseQRankSum=-1.196;Dels=0.00;HRun=0;HaplotypeScore=3.1649;MQ=53.63;MQ0=0;MQRankSum=0.609;QD=7.04;ReadPosRankSum=-0.203;SB=-198.27;EFF=DOWNSTREAM(MODIFIER||4707||76|VIT_14s0060g02720|protein_coding|CODING|VIT_14s0060g02720.t01||1),STOP_GAINED(HIGH|NONSENSE|Caa/Taa|Q44*|77|VIT_14s0060g02740|protein_coding|CODING|VIT_14s0060g02740.t01|3|1),UPSTREAM(MODIFIER||3751||207|GER5…	0/0	0/1	VIT_14s0060g02740	gag-pol polyprotein	F:nucleic acid binding; F:zinc ion binding; P:DNA integration	PS51257 (PROFILE), SignalP-NN (SIGNALP)	VIT_214s0060g02740	GSVIVT01031081001	Gag-pol polyprotein	0	Transposable elements viral and plasmid proteins.Protein from transposable element
chr14_2511992	chr14	2511992	T	C	AB=0.72;AC=3;AF=0.38;AN=8;BaseQRankSum=1.043;Dels=0.00;HRun=0;HaplotypeScore=1.5665;MQ=53.31;MQ0=0;MQRankSum=-3.631;QD=5.74;ReadPosRankSum=1.468;SB=-300.04;EFF=DOWNSTREAM(MODIFIER||4809||76|VIT_14s0060g02720|protein_coding|CODING|VIT_14s0060g02720.t01||1),STOP_LOST(HIGH|MISSENSE|Tag/Cag|*78Q|77|VIT_14s0060g02740|protein_coding|CODING|VIT_14s0060g02740.t01|3|1),UPSTREAM(MODIFIER||3853||207|GER5|pr…	0/0	0/1	VIT_14s0060g02740	gag-pol polyprotein	F:nucleic acid binding; F:zinc ion binding; P:DNA integration	PS51257 (PROFILE), SignalP-NN (SIGNALP)	VIT_214s0060g02740	GSVIVT01031081001	Gag-pol polyprotein	0	Transposable elements viral and plasmid proteins.Protein from transposable element
chr14_2643261	chr14	2643261	C	A	AB=0.50;AC=7;AF=0.88;AN=8;BaseQRankSum=2.214;Dels=0.00;HRun=0;HaplotypeScore=0.2447;MQ=59.59;MQ0=0;MQRankSum=-0.321;QD=31.45;ReadPosRankSum=1.155;SB=-552.51;EFF=DOWNSTREAM(MODIFIER||1167||295|VIT_14s0128g00050|protein_coding|CODING|VIT_14s0128g00050.t01||1),DOWNSTREAM(MODIFIER||2051||380|VIT_14s0128g00080|protein_coding|CODING|VIT_14s0128g00080.t01||1),STOP_GAINED(HIGH|NONSENSE|Gag/Tag|E204*|233|…	1/1	0/1	VIT_14s0128g00070	gdsl esterase lipase	P:lipid metabolic process; F:RNA-directed DNA polymerase activity; F:carboxylic ester hydrolase activity; P:RNA-dependent DNA replication; F:RNA binding; P:xylan biosynthetic process; P:plant-type cell wall biogenesis; P:glucuronoxylan metabolic process; C:apoplast	IPR001087 (PFAM); IPR013831 (G3DSA:3.40.50.GENE3D); PTHR22835 (PANTHER), SignalP-NN (SIGNALP)	VIT_214s0128g00070	GSVIVT01000006001	Lipase GDSL	0	Unclear
chr14_2645524	chr14	2645524	G	A	AB=0.73;AC=1;AF=0.13;AN=8;BaseQRankSum=0.837;Dels=0.00;HRun=0;HaplotypeScore=1.8481;MQ=45.38;MQ0=1;MQRankSum=-2.389;QD=2.94;ReadPosRankSum=0.595;SB=17.04;EFF=DOWNSTREAM(MODIFIER||3430||295|VIT_14s0128g00050|protein_coding|CODING|VIT_14s0128g00050.t01||1),DOWNSTREAM(MODIFIER||4988||425|VIT_14s0128g00090|protein_coding|CODING|VIT_14s0128g00090.t01||1),STOP_GAINED(HIGH|NONSENSE|Cag/Tag|Q352*|380|VIT…	0/1	0/0	VIT_14s0128g00080	gdsl esterase lipase	P:lipid metabolic process; F:carboxylic ester hydrolase activity; P:xylan biosynthetic process; P:plant-type cell wall biogenesis; C:extracellular region; P:glucuronoxylan metabolic process	IPR001087 (PFAM); IPR013831 (G3DSA:3.40.50.GENE3D); PTHR22835 (PANTHER), seg (SEG), SignalP-NN (SIGNALP), tmhmm (TMHMM)	VIT_214s0128g00080	GSVIVT01000007001	Lipase GDSL	0	Unclear
chr14_2652203	chr14	2652203	G	A	AB=0.71;AC=3;AF=0.38;AN=8;BaseQRankSum=2.511;Dels=0.00;HRun=0;HaplotypeScore=0.6263;MQ=58.34;MQ0=0;MQRankSum=0.318;QD=13.46;ReadPosRankSum=-1.472;SB=-50.44;EFF=STOP_GAINED(HIGH|NONSENSE|Cag/Tag|Q217*|425|VIT_14s0128g00090|protein_coding|CODING|VIT_14s0128g00090.t01|10|1),UPSTREAM(MODIFIER||4176||1007|VIT_14s0128g00100|protein_coding|CODING|VIT_14s0128g00100.t01||1)	1/1	0/1	VIT_14s0128g00090	kinesin-related protein 3-like	F:microtubule motor activity; C:microtubule associated complex; C:microtubule; P:DNA-dependent DNA replication; F:ATP binding; P:microtubule-based movement; C:cytoplasm	IPR001752 (PRINTS); IPR019821 (PROSITE); PTHR24115 (PANTHER), PTHR24115:SF27 (PANTHER), seg (SEG)	VIT_214s0128g00090	GSVIVT01000008001	Kinesin family member 5	vv44810Regulation_of_actin_cytoskeleton	Cellular process.Cellular component organization and biogenesis.Cytoskeleton organization and biogenesis.Microtubule organization and biogenesis.Microtubule-driven movement
chr14_3186262	chr14	3186262	C	T	AB=0.50;AC=3;AF=0.38;AN=8;BaseQRankSum=-0.643;Dels=0.00;HRun=1;HaplotypeScore=3.8100;MQ=23.99;MQ0=4;MQRankSum=-0.337;QD=5.82;ReadPosRankSum=1.133;SB=-75.41;EFF=DOWNSTREAM(MODIFIER||1921||128|VIT_14s0128g00630|protein_coding|CODING|VIT_14s0128g00630.t01||1),STOP_GAINED(HIGH|NONSENSE|Cag/Tag|Q105*|109|VIT_14s0128g00620|protein_coding|CODING|VIT_14s0128g00620.t01|3|1),UPSTREAM(MODIFIER||2627||220|VI…	0/0	0/1	VIT_14s0128g00620						Glyceraldehyde-3-phosphate dehydrogenase GAPC1,cytosolic	vv10010Glycolysis	Metabolism.Primary metabolism.Carbohydrate metabolism.Glycolysis Gluconeogenesis
chr14_3275706	chr14	3275706	T	C	AB=0.47;AC=3;AF=0.38;AN=8;BaseQRankSum=2.025;Dels=0.00;HRun=0;HaplotypeScore=0.2416;MQ=56.21;MQ0=0;MQRankSum=-0.366;QD=17.83;ReadPosRankSum=-0.903;SB=-214.76;EFF=SYNONYMOUS_STOP(LOW|SILENT|tAa/tGa|*715|714|VIT_14s0128g00750|protein_coding|CODING|VIT_14s0128g00750.t01|13|1),UPSTREAM(MODIFIER||1273||638|VIT_14s0128g00740|protein_coding|CODING|VIT_14s0128g00740.t01||1)	1/1	0/1	VIT_14s0128g00750	probable xaa-pro aminopeptidase p-like	P:cellular process; P:proteolysis; F:aminopeptidase activity; C:chloroplast stroma	IPR000587 (PFAM); IPR000994 (G3DSA:3.90.230.GENE3D); G3DSA:3.40.350.10 (GENE3D), PTHR10804 (PANTHER), PTHR10804:SF6 (PANTHER), seg (SEG)	VIT_214s0128g00750	GSVIVT01000078001	#N/A	#N/A	#N/A
chr14_3281818	chr14	3281818	C	A	AB=0.56;AC=3;AF=0.38;AN=8;BaseQRankSum=-0.689;Dels=0.00;HRun=0;HaplotypeScore=0.9946;MQ=39.08;MQ0=0;MQRankSum=-0.370;QD=7.20;ReadPosRankSum=1.529;SB=-27.82;EFF=STOP_GAINED(HIGH|NONSENSE|Gag/Tag|E237*|714|VIT_14s0128g00750|protein_coding|CODING|VIT_14s0128g00750.t01|4|1)	0/1	0/0	VIT_14s0128g00750	probable xaa-pro aminopeptidase p-like	P:cellular process; P:proteolysis; F:aminopeptidase activity; C:chloroplast stroma	IPR000587 (PFAM); IPR000994 (G3DSA:3.90.230.GENE3D); G3DSA:3.40.350.10 (GENE3D), PTHR10804 (PANTHER), PTHR10804:SF6 (PANTHER), seg (SEG)	VIT_214s0128g00750	GSVIVT01000078001	#N/A	#N/A	#N/A
[truncated: 1,771 more rows]
