# Supplementary material for: Transcriptomic and genomic structural variation analyses on grape cultivars reveal new insights into the genotype-dependent responses to water stress
Source: Sci Rep. 2019 Feb 26;9:2809. doi: 10.1038/s41598-019-39010-x (PMC6391451; doi:10.1038/s41598-019-39010-x)
Supplement: Supplementary file 9 — Dataset 8 [file 41598_2019_39010_MOESM9_ESM.xlsx]

## Sheet: DEG and CN
Supplementary Data 8. Differentially expressed genes between Autumn royal and Italia showing copy number differences and/or SNVs causing gain or loss of function
							Gene content
#chr	start	end	size	AR CN	It CN	|Δ CN|	Gene chr mapping	start	end	Unique ID	12Xv1 ID	DEG results	Functional annotation	briefname, EC or Kegg ID	Network	Functionnal category
chr10	5025318	5043256	17939	3.98	4.5	0.52	chr10	5029612	5031566	VIT_10s0003g02910	JGVv3.265.t01	UP in AR at WD	FLS2 (flagellin-sensitive 2)			Signaling.Signaling pathway.Protein kinase
chr10	10391808	10448246	56439	6.77	8.59	1.82	chr10	10435804	10437415	VIT_10s0003g05620	JGVv3.474.t01	DOWN in AR at WD and FI	Carbohydrate oxidase			Unclear
chr10	13325089	13373967	48879	7.22	9.15	1.93	chr10	13329102	13353527	VIT_10s0042g00450	JGVv42.35.t01	UP in AR at WD and FI	CC-NBS-LRR class			Diverse functions.Gene family with diverse functions.NBS-LRR superfamily
	13325089	13373967	48879	7.22	9.15	1.93	chr10	13357268	13369931	VIT_10s0042g00460	JGVv42.36.t01	UP in AR at WD and FI	RPS2 (resistant to p. syringae 2)	K13459	vv34626Plant-pathogen_interaction	Response to stimulus.Stress response.Biotic stress response.Plant-pathogen interaction
chr10	15097720	15124801	27082	5.01	8.12	3.11	chr10	15105026	15106832	VIT_10s0042g01160	JGVv42.89.t01	DOWN in AR at WD and FI	Elongation factor EF-2	K03234		Metabolism.Primary metabolism.Protein metabolism and modification.Protein synthesis.Translation.Translational elongation
chr10	15145037	15190420	45384	5.28	6.89	1.61	chr10	15146895	15151231	VIT_10s0042g01180	JGVv42.91.t01	DOWN in AR at WD and FI	ARGONAUTE 2 (AGO2)			Regulation overview.Regulation of gene expression.Gene silencing.Posttranscriptional gene silencing by RNA.mRNA cleavage involved in gene silencing by miRNA
chr11	1203473	1216377	12905	7.2	14.22	7.02	chr11	1210039	1213113	VIT_11s0016g01520	JGVv16.129.t01	UP in AR at WD	Phenylalanine ammonia-lyase	E4_3_1_5	vv10350Tyrosine_metabolism vv10360Phenylalanine_metabolism vv10910Nitrogen_metabolism vv10940Phenylpropanoid_biosynthesis	Metabolism.Primary metabolism.Amino acid metabolism.Aromatic amino acid metabolism.Tyrosine metabolism
chr11	1314849	1332179	17331	6.05	14.29	8.24	chr11	1318994	1321292	VIT_11s0016g01640	JGVv16.136.t01	UP in AR at WD	Phenylalanine ammonia-lyase	E4_3_1_5	vv10350Tyrosine_metabolism vv10360Phenylalanine_metabolism vv10910Nitrogen_metabolism vv10940Phenylpropanoid_biosynthesis	Metabolism.Primary metabolism.Amino acid metabolism.Aromatic amino acid metabolism.Tyrosine metabolism
chr11	1314849	1332179	17331	6.05	14.29	8.24	chr11	1327977	1330009	VIT_11s0016g01660	GSVIVT00015140001.t01	UP in AR at WD	Phenylalanine ammonia-lyase	E4_3_1_5	vv10350Tyrosine_metabolism vv10360Phenylalanine_metabolism vv10910Nitrogen_metabolism vv10940Phenylpropanoid_biosynthesis	Metabolism.Primary metabolism.Amino acid metabolism.Aromatic amino acid metabolism.Tyrosine metabolism
chr11	7136701	7183859	47159	7.42	9.09	1.67	chr11	7181329	7182743	VIT_11s0149g00280	JGVv149.26.t01	UP in AR at WD	Chitinase A	E3_2_1_14	vv10530Aminosugars_metabolism	Metabolism.Primary metabolism.Carbohydrate metabolism.Monosaccharide metabolism.Amino sugar metabolism
chr11	7207645	7257122	49478	2.39	4.98	2.59	chr11	7208638	7209069	VIT_11s0149g00320	JGVv149.30.t01	UP in AR at WD and FI	Chitinase	E3_2_1_14	vv10530Aminosugars_metabolism	Metabolism.Primary metabolism.Carbohydrate metabolism.Monosaccharide metabolism.Amino sugar metabolism
	7207645	7257122	49478	2.39	4.98	2.59	chr11	7209070	7209726	VIT_11s0149g00330	JGVv149.31.t01	UP in AR at WD and FI	Chitinase	E3_2_1_14	vv10530Aminosugars_metabolism	Metabolism.Primary metabolism.Carbohydrate metabolism.Monosaccharide metabolism.Amino sugar metabolism
	7207645	7257122	49478	2.39	4.98	2.59	chr11	7244942	7246174	VIT_11s0149g00350	JGVv149.32.t01	UP in AR at WD and FI	Chitinase-3 protein 1 precursor	E3_2_1_14	vv10530Aminosugars_metabolism	Metabolism.Primary metabolism.Carbohydrate metabolism.Monosaccharide metabolism.Amino sugar metabolism
chr11	18940948	18948927	7980	9.87	9.17	0.70	chr11	18944324	18946577	VIT_11s0052g01190	JGVv52.63.t01	DOWN in AR at WD and FI	Xyloglucan endotransglucosylase-hydrolase XTH3	E2_4_1_207	vv40006Cell_wall	Cellular process.Cellular component organization and biogenesis.Cell wall organization and biogenesis.Cell wall metabolism.Cell wall modification.Xyloglucan modification
	18940948	18948927	7980	9.87	9.17	0.70	chr11	18947273	18948405	VIT_11s0052g01200	JGVv52.62.t01	DOWN in AR at WD and FI	Xyloglucan endotransglucosylase/hydrolase 23	E2_4_1_207	vv40006Cell_wall	Cellular process.Cellular component organization and biogenesis.Cell wall organization and biogenesis.Cell wall metabolism.Cell wall modification.Xyloglucan modification
chr12	3505419	3531561	26143	22.16	25.09	2.93	chr12	3509508	3510991	VIT_12s0028g02710	JGVv28.125.t01	UP in AR at WD and FI	Isoflavone methyltransferase/orcinol O-methyltransferase oomtA	E2_1_1_46	vv10943Isoflavonoid_biosynthesis	Metabolism.Secondary metabolism.Phenylpropanoid metabolism.Flavonoid metabolism.Isoflavonoid metabolism.Isoflavonoid biosynthesis
chr12	4914273	4925639	11367	8.11	7.05	1.06	chr12	4913965	4918276	VIT_12s0028g04030	JGVv28.2.t01	DOWN in AR at WD	Ankyrin repeat	K10380	vv50108Accessory_factors_involved_in_transport	Transport overview.Accessory factors involved in transport.Auxiliary transport proteins.Ankyrin
chr12	4975365	4987900	12536	4.68	5.28	0.60	chr12	4976666	4981043	VIT_12s0059g00050	JGVv59.4.t01	DOWN in AR at WD	Ankyrin repeat	K10380	vv50108Accessory_factors_involved_in_transport	Transport overview.Accessory factors involved in transport.Auxiliary transport proteins.Ankyrin
						0.00	chr12	4982862	4988336	VIT_12s0059g00060	JGVv59.5.t01	DOWN in AR at WD	Ankyrin repeat	K10380	vv50108Accessory_factors_involved_in_transport	Transport overview.Accessory factors involved in transport.Auxiliary transport proteins.Ankyrin
chr12	4987901	5001095	13195	11.19	10.35	0.84	chr12	4982862	4988336	VIT_12s0059g00060	JGVv59.5.t01	DOWN in AR at WD	Ankyrin repeat	K10380	vv50108Accessory_factors_involved_in_transport	Transport overview.Accessory factors involved in transport.Auxiliary transport proteins.Ankyrin
chr12	7869449	7924028	54580	3.74	4.4	0.66	chr12	7919533	7931527	VIT_12s0134g00340	JGVv134.27.t01	DOWN in AR at FI	S-locus lectin protein kinase			Signaling.Signaling pathway.Protein kinase
chr12	7926798	7929619	2822	4.05	2.94	1.11	chr12	7919533	7931527	VIT_12s0134g00340	JGVv134.27.t01	DOWN in AR at FI	S-locus lectin protein kinase			Signaling.Signaling pathway.Protein kinase
chr12	7929620	7931163	1544	8.28	10.56	2.28	chr12	7919533	7931527	VIT_12s0134g00340	JGVv134.27.t01	DOWN in AR at FI	S-locus lectin protein kinase			Signaling.Signaling pathway.Protein kinase
chr12	7931164	7935450	4287	10.08	12.27	2.19	chr12	7919533	7931527	VIT_12s0134g00340	JGVv134.27.t01	DOWN in AR at FI	S-locus lectin protein kinase			Signaling.Signaling pathway.Protein kinase
chr12	7953634	8007359	53726	4.39	5.26	0.87	chr12	8001459	8007640	VIT_12s0134g00380	JGVv134.30.t01	DOWN in AR at FI	S-locus lectin protein kinase family			Signaling.Signaling pathway.Protein kinase
chr12	8782710	8783936	1227	3.1	3.88	0.78	chr12	8782408	8784403	VIT_12s0057g00100	JGVv57.9.t01	UP in AR at WD and FI	Wound-responsive			Response to stimulus.Stress response.Abiotic stress response.wounding
chr12	8811440	8835031	23592	2.57	3.08	0.51	chr12	8819492	8820131	VIT_12s0057g00140	JGVv57.13.t01	UP in AR at WD and FI	Wound-induced			Response to stimulus.Stress response.Abiotic stress response.wounding
	8811440	8835031	23592	2.57	3.08	0.51	chr12	8824996	8830800	VIT_12s0057g00150	JGVv57.14.t01	UP in AR at WD and FI	Wound-induced			Response to stimulus.Stress response.Abiotic stress response.wounding
chr12	15896513	15917548	21036	3.37	4.26	0.89	chr12	15899399	15899924	VIT_12s0034g00380	JGVv34.171.t01	DOWN in AR at WD	R protein L6	K13477	vv34627R_proteins_from_Plant-pathogen_interaction	Response to stimulus.Stress response.Biotic stress response.Plant-pathogen interaction.R proteins from Plant-pathogen interaction
chr12	17765897	17777890	11994	2.56	1.2	1.36	chr12	17777713	17780786	VIT_12s0034g01660	JGVv34.76.t01	UP in AR at WD	R protein MLA10	K13475	vv34627R_proteins_from_Plant-pathogen_interaction	Response to stimulus.Stress response.Biotic stress response.Plant-pathogen interaction.R proteins from Plant-pathogen interaction
chr12	17777891	17783973	6083	11.93	5.03	6.90	chr12	17777713	17780786	VIT_12s0034g01660	JGVv34.76.t01	UP in AR at WD	R protein MLA10	K13475	vv34627R_proteins_from_Plant-pathogen_interaction	Response to stimulus.Stress response.Biotic stress response.Plant-pathogen interaction.R proteins from Plant-pathogen interaction
chr12	18677300	18690167	12868	3.84	5.1	1.26	chr12	18678682	18679938	VIT_12s0034g02250	JGVv34.30.t01	DOWN in AR at WD	Disease resistance protein (NBS class)			Diverse functions.Gene family with diverse functions.NBS-LRR superfamily
chr12	18677300	18690167	12868	3.84	5.1	1.26	chr12	18688488	18689104	VIT_12s0034g02270	GSVIVT00022861001.t01	DOWN in AR at WD	Cc-nbs-lrr resistance protein			Diverse functions.Gene family with diverse functions.NBS-LRR superfamily
chr12	19715246	19745926	30681	5.97	4.97	1.00	chr12	19728446	19746047	VIT_12s0035g00400	JGVv35.159.t01	UP in AR at WD	ATP-requiring DNA helicase RecQ	K10901	vv23440Homologous_recombination vv50122Porters_cat_7_to_17	Metabolism.Primary metabolism.Nucleobase, nucleoside, nucleotide, nucleic acid metabolism.Nucleic acid metabolism.DNA metabolism.DNA recombination and repair.recombination
chr12	19749623	19772359	22737	5.44	2.36	3.08	chr12	19749932	19751723	VIT_12s0035g00410	GSVIVT00023324001.t01	DOWN in AR at WD	Disease resistance protein			Diverse functions.Gene family with diverse functions.NBS-LRR superfamily
	19749623	19772359	22737	5.44	2.36	3.08	chr12	19771095	19771506	VIT_12s0035g00450	GSVIVT00023319001.t01	DOWN in AR at WD	Disease resistance protein I2C-5			Diverse functions.Gene family with diverse functions.NBS-LRR superfamily
	19749623	19772359	22737	5.44	2.36	3.08	chr12	19766685	19771021	VIT_12s0035g00440	JGVv35.157.t01	DOWN in AR at WD	R protein disease resistance protein	RPROT	vv34627R_proteins_from_Plant-pathogen_interaction	Response to stimulus.Stress response.Biotic stress response.Plant-pathogen interaction.R proteins from Plant-pathogen interaction
chr12	21019943	21061835	41893	2.05	4.92	2.87	chr12	21030034	21031909	VIT_12s0035g01250	JGVv35.88.t01	DOWN in AR at WD and FI	Disease resistance protein (NBS-LRR class)			Diverse functions.Gene family with diverse functions.NBS-LRR superfamily
chr13	11148643	11151996	3354	5.34	8.87	3.53	chr13	11149541	11150786	GSVIVT01000987001		DOWN in AR at WD and FI	No hit			No hit
chr13	11216974	11232406	15433	2.65	3.56	0.91	chr13	11222357	11223661	VIT_13s0147g00150	JGVv147.11.t01	DOWN in AR at WD	TIR-NBS-LRR-TIR disease resistance protein			Diverse functions.Gene family with diverse functions.NBS-LRR superfamily
chr13	15406888	15413819	6932	8.13	9.97	1.84	chr13	15407078	15408867	VIT_13s0047g00060	JGVv47.83.t01	UP in AR at WD	Pentatricopeptide (PPR) repeat-containing protein			Diverse functions.Gene family with diverse functions.Pentatricopeptide domain family
chr13	15416892	15448047	31156	8.18	8.94	0.76	chr13	15444133	15469348	VIT_13s0047g00080	JGVv47.81.t01	DOWN in AR at FI	ZIFL1 (Zinc induced facilitator 1)	ZIFL1	vv50121Porters_cat_1_to_6	Transport overview.Electrochemical Potential-driven Transporters.Porters.Major Facilitator Superfamily.Drug:H+ Antiporter-1 (12 Spanner)
chr13	15449573	15469762	20190	10.22	11.19	0.97	chr13	15444133	15469348	VIT_13s0047g00080	JGVv47.81.t01	DOWN in AR at FI	ZIFL1 (Zinc induced facilitator 1)	ZIFL1	vv50121Porters_cat_1_to_6	Transport overview.Electrochemical Potential-driven Transporters.Porters.Major Facilitator Superfamily.Drug:H+ Antiporter-1 (12 Spanner)
chr13	16915026	16925340	10315	1.84	2.84	1.00	chr13	16916122	16916510	VIT_13s0047g00560	GSVIVT00027304001.t01	DOWN in AR at WD	No hit			No hit
chr13	17180427	17217031	36605	4.26	7.05	2.79	chr13	17180756	17187846	VIT_13s0047g00700	JGVv47.41.t01	DOWN in AR at WD	Cinnamyl alcohol dehydrogenase	E1_1_1_195	vv10940Phenylpropanoid_biosynthesis	Metabolism.Secondary metabolism.Phenylpropanoid metabolism.Phenylpropanoid biosynthesis
chr13	17254439	17265972	11534	7.32	9.32	2.00	chr13	17254754	17258001	VIT_13s0047g00720	JGVv47.40.t01	DOWN in AR at WD	Unknown			Unknown
chr13	17635191	17636493	1303	1.12	2.02	0.90	chr13	17636157	17636990	GSVIVT01027249001		DOWN in AR at WD	No hit			No hit
chr13	17636494	17689553	53060	3.86	6.43	2.57	chr13	17636157	17636990	GSVIVT01027249001		DOWN in AR at WD	No hit			No hit
chr13	19959022	19974075	15054	9.42	11.39	1.97	chr13	19973316	19973552	VIT_13s0084g00780	JGVv84.68.t01	UP in AR at WD	S-adenosylmethionine synthetase 5	E2_5_1_6	vv10271Methionine_metabolism vv10450Selenoamino_acid_metabolism	Metabolism.Primary metabolism.Amino acid metabolism.Methionine metabolism
chr13	21753929	21759781	5853	4.78	5.87	1.09	chr13	21755973	21759181	VIT_13s0064g00240	JGVv64.139.t01	DOWN in AR at WD and FI	No hit			No hit
chr13	22638219	22640699	2481	1.76	1.03	0.73	chr13	22638288	22638413	GSVIVT01032106001		DOWN in AR at WD	No hit			No hit
chr13	23681300	23705200	23901	2.8	6.95	4.15	chr13	23700261	23704145	VIT_13s0064g01850	JGVv64.4.t01	DOWN in AR at WD	R protein MLA10	K13475	vv34627R_proteins_from_Plant-pathogen_interaction	Response to stimulus.Stress response.Biotic stress response.Plant-pathogen interaction.R proteins from Plant-pathogen interaction
chr13	23705201	23707126	1926	1.09	1.94	0.85	chr13	23705466	23712420	VIT_13s0064g01860	JGVv64.3.t01	DOWN in AR at WD	No hit			No hit
chr13_random	710737	725172	14436	4.98	5.54	0.56	chr13_random	719747	730094	GSVIVT01012432001		DOWN in AR at WD	SAC3/GANP			Unclear
chr13_random	3252579	3266417	13839	8.66	6.31	2.35	chr13_random	3258371	3265810	VIT_13s0019g01950	JGVv143.51.t01	DOWN in AR at WD	R protein MLA10	K13475	vv34627R_proteins_from_Plant-pathogen_interaction	Response to stimulus.Stress response.Biotic stress response.Plant-pathogen interaction.R proteins from Plant-pathogen interaction
chr14	2814539	2815562	1024	2.53	3.1	0.57	chr14	2814506	2816124	VIT_14s0128g00120	JGVv128.12.t01	DOWN in AR at WD	Ring-H2 finger protein ATL3B	VVL3B	vv60078Other_zf-C3HC4	Regulation overview.Regulation of gene expression.Regulation of transcription.Transcription factor.Zinc finger C3HC4 family transcription factor
chr14	3655919	3681471	25553	0.66	1.75	1.09	chr14	3679285	3679996	VIT_14s0030g00070		UP in AR at WD	No hit			No hit
chr14	5536678	5551003	14326	1.97	2.48	0.51	chr14	5548513	5549936	VIT_14s0030g01150	JGVv30.98.t01	DOWN in AR at WD	No hit			No hit
chr14	9298607	9315348	16742	5.26	4.43	0.83	chr14	9306048	9317036	VIT_14s0081g00800	JGVv81.3.t01	DOWN in AR at WD and FI	R protein PRF disease resistance protein	K13453	vv34627R_proteins_from_Plant-pathogen_interaction	Response to stimulus.Stress response.Biotic stress response.Plant-pathogen interaction.R proteins from Plant-pathogen interaction
chr14	9315349	9316463	1115	8.33	5.79	2.54	chr14	9306048	9317036	VIT_14s0081g00800	JGVv81.3.t01	DOWN in AR at WD and FI	R protein PRF disease resistance protein	K13453	vv34627R_proteins_from_Plant-pathogen_interaction	Response to stimulus.Stress response.Biotic stress response.Plant-pathogen interaction.R proteins from Plant-pathogen interaction
chr14	9459660	9469841	10182	6.99	5.44	1.55	chr14	9463706	9470147	VIT_14s0036g00070	JGVv36.110.t01	DOWN in AR at WD	R protein PRF disease resistance protein	K13453	vv34627R_proteins_from_Plant-pathogen_interaction	Response to stimulus.Stress response.Biotic stress response.Plant-pathogen interaction.R proteins from Plant-pathogen interaction
chr14	9469842	9470984	1143	7.89	5.18	2.71	chr14	9463706	9470147	VIT_14s0036g00070	JGVv36.110.t01	DOWN in AR at WD	R protein PRF disease resistance protein	K13453	vv34627R_proteins_from_Plant-pathogen_interaction	Response to stimulus.Stress response.Biotic stress response.Plant-pathogen interaction.R proteins from Plant-pathogen interaction
chr14	9694852	9702963	8112	5.92	4.61	1.31	chr14	9701598	9707217	VIT_14s0036g00240	JGVv36.101.t01	DOWN in AR at WD and FI	CC-NBS-LRR class			Diverse functions.Gene family with diverse functions.NBS-LRR superfamily
chr15	6443792	6470670	26879	3.34	3.91	0.57	chr15	6466627	6478637	VIT_15s0045g01120	JGVv45.81.t01	DOWN in AR at WD	6-phosphofructokinase	E2_7_1_11	vv10010Glycolysis vv10030Pentose_phosphate vv10051Fructose_and_mannose_metabolism	Metabolism.Primary metabolism.Carbohydrate metabolism.Glycolysis Gluconeogenesis
chr15	15571037	15589738	18702	6.35	4.49	1.86	chr15	15569038	15571165	VIT_15s0048g01430	JGVv48.148.t01	UP in AR at WD and FI	24-sterol C-methyltransferase	E2_1_1_41	vv10100Biosynthesis_of_steroids vv50004Auxin_transport	Metabolism.Primary metabolism.Lipid metabolism.Steroid metabolism.Steroid biosynthesis.Sterol biosynthesis
chr15	19413287	19425499	12213	2.53	1.83	0.70	chr15	19416274	19418296	VIT_15s0046g02680	GSVIVT00026916001.t01	DOWN in AR at WD	No hit			No hit
chr16	1423561	1424739	1179	1.65	2.52	0.87	chr16	1412099	1428570	VIT_16s0039g01750	GSVIVT00024359001.t01	UP in AR at WD	Myb domain protein 3	MYB3	vv60044MYB	Regulation overview.Regulation of gene expression.Regulation of transcription.Transcription factor.MYB family transcription factor
chr16	1424740	1438053	13314	0.28	0.86	0.58	chr16	1412099	1428570	VIT_16s0039g01750	GSVIVT00024359001.t01	UP in AR at WD	Myb domain protein 3	MYB3	vv60044MYB	Regulation overview.Regulation of gene expression.Regulation of transcription.Transcription factor.MYB family transcription factor
chr16	2489407	2508617	19211	4.98	6.89	1.91	chr16	2505835	2506467	VIT_16s0039g02350	GSVIVT00024432001.t01	UP in AR at WD	Dihydroflavonol 4-reductase	E1_1_1_219	vv10941Flavonoid_biosynthesis	Metabolism.Secondary metabolism.Phenylpropanoid metabolism.Flavonoid metabolism.Flavonoid biosynthesis.Anthocyanin biosynthesis
chr16	2516065	2532115	16051	2.57	3.27	0.70	chr16	2530481	2532931	VIT_16s0039g02390	JGVv39.157.t01	DOWN in AR at WD	Unknown protein			Unknown
chr16	7284978	7300228	15251	1.01	2.24	1.23	chr16	7292892	7295496	VIT_16s0013g01180	JGVv13.87.t01	DOWN in AR at WD	No hit			No hit
chr16	7431990	7456716	24727	1.05	2.57	1.52	chr16	7444564	7446944	VIT_16s0013g01210		DOWN in AR at WD	No hit			No hit
chr16	8591240	8592984	1745	2.2	1.14	1.06	chr16	8591956	8615999	VIT_16s0013g01680	JGVv13.112.t01	UP in AR at WD	L-asparaginase 3 precursor	E3_5_1_1	vv10252Alanine_and_aspartate_metabolism vv10910Nitrogen_metabolism	Metabolism.Primary metabolism.Amino acid metabolism.Alanine and aspartate metabolism
chr16	8592985	8606151	13167	13.89	8.87	5.02	chr16	8591956	8615999	VIT_16s0013g01680	JGVv13.112.t01	UP in AR at WD	L-asparaginase 3 precursor	E3_5_1_1	vv10252Alanine_and_aspartate_metabolism vv10910Nitrogen_metabolism	Metabolism.Primary metabolism.Amino acid metabolism.Alanine and aspartate metabolism
chr16	8606152	8622274	16123	19.32	13.22	6.10	chr16	8591956	8615999	VIT_16s0013g01680	JGVv13.112.t01	UP in AR at WD	L-asparaginase 3 precursor	E3_5_1_1	vv10252Alanine_and_aspartate_metabolism vv10910Nitrogen_metabolism	Metabolism.Primary metabolism.Amino acid metabolism.Alanine and aspartate metabolism
	8606152	8622274	16123	19.32	13.22	6.10	chr16	8618850	8629956	GSVIVT01013992001		UP in AR at WD	Receptor Like Protein 43			Signaling.Signaling pathway.Protein kinase
chr16	8622275	8629889	7615	8.61	5.8	2.81	chr16	8618850	8629956	GSVIVT01013992001		UP in AR at WD	Receptor Like Protein 43			Signaling.Signaling pathway.Protein kinase
chr16	8638541	8660359	21819	8.85	6.37	2.48	chr16	8655843	8657077	VIT_16s0013g01690	JGVv13.113.t01	UP in AR at WD	Glycosylasparaginase	E3_5_1_26	vv10511N-Glycan_degradation	Metabolism.Primary metabolism.Carbohydrate metabolism.Oligosaccharide metabolism.N-Glycan metabolism.N-Glycan catabolism
chr16	13486098	13532605	46508	5.76	6.29	0.53	chr16	13519645	13520644	VIT_16s0022g01490	GSVIVT00018548001.t01	UP in AR at WD and FI	4,5-DOPA dioxygenase extradiol	DODA	vv10350Tyrosine_metabolism	Metabolism.Primary metabolism.Amino acid metabolism.Aromatic amino acid metabolism.Tyrosine metabolism
chr16	13557294	13619612	62319	5.4	6.13	0.73	chr16	13606128	13606881	VIT_16s0022g01520	JGVv22.88.t01	UP in AR at WD	4,5-DOPA dioxygenase extradiol	DODA	vv10350Tyrosine_metabolism	Metabolism.Primary metabolism.Amino acid metabolism.Aromatic amino acid metabolism.Tyrosine metabolism
chr16	15381055	15414310	33256	3.3	1.74	1.56	chr16	15385296	15386489	VIT_16s0100g00090	JGVv100.118.t01	UP in AR at WD	Cationic peroxidase	E1_11_1_7	vv10360Phenylalanine_metabolism vv10680Methane_metabolism	Metabolism.Primary metabolism.Amino acid metabolism.Aromatic amino acid metabolism.Phenylalanine metabolism.Phenylalanine biosynthesis
chr16	16422921	16493501	70581	3.23	4.06	0.83	chr16	16476944	16478681	VIT_16s0100g01000	JGVv100.32.t01	UP in AR at WD and FI	Stilbene synthase 4	E2_3_1_95	vv10940Phenylpropanoid_biosynthesis	Metabolism.Secondary metabolism.Phenylpropanoid metabolism.Phenylpropanoid biosynthesis
chr16	16493502	16509717	16216	2.49	3.03	0.54	chr16	16503611	16505168	VIT_16s0100g01020	JGVv100.30.t01	UP in AR at WD and FI	Stilbene synthase [Vitis pseudoreticulata]	E2_3_1_95	vv10940Phenylpropanoid_biosynthesis	Metabolism.Secondary metabolism.Phenylpropanoid metabolism.Phenylpropanoid biosynthesis
chr16	19702321	19718729	16409	3.2	5.64	2.44	chr16	19705682	19707428	VIT_16s0050g02690	JGVv50.10.t01	DOWN in AR at WD	EMB2261			Development.Reproductive development.Embryo development
chr16	20021813	20034371	12559	6.12	10.27	4.15	chr16	20023875	20024809	VIT_16s0148g00090	GSVIVT00001014001.t01	UP in AR at WD	GASA4	GASA4	vv30010Gibberellin_signaling	Signaling.Hormone Signaling.Gibberellic acid Signaling.Gibberellic acid-mediated Signaling pathway
chr17	6079619	6126679	47061	3.18	3.78	0.60	chr17	6076049	6081359	VIT_17s0000g05570	JGVv0.426.t01	UP in AR at WD	Receptor protein kinase			Signaling.Signaling pathway.Protein kinase
chr17	7438330	7469054	30725	6.06	5.51	0.55	chr17	7463712	7468674	VIT_17s0000g06810	JGVv0.315.t01	DOWN in AR at WD	Myb family transcription factor / ELM2 domain-containing	MYBELM2_2	vv60045MYBrelated	Regulation overview.Regulation of gene expression.Regulation of transcription.Transcription factor.MYB-related family transcription factor
chr17	13753525	13773971	20447	5.24	5.89	0.65	chr17	13766755	13773042	VIT_17s0119g00230	GSVIVT00012932001.t01	DOWN in AR at FI	Trypsin and protease inhibitor Kunitz family			Metabolism.Primary metabolism.Protein metabolism and modification.Proteolysis
chr17	17034105	17045399	11295	1.88	2.52	0.64	chr17	17035438	17036082	VIT_17s0053g01060	GSVIVT00029422001.t01	DOWN in AR at WD	Cyclin CycL1;1 RCY1	CYCL1_1	vv44110Cell_cycle	Cellular process.Cell growth and death
chr18	17727347	17771272	43926	14.89	12.06	2.83	chr18	17738305	17740132	VIT_18s0086g00440	JGVv86.30.t01	UP in AR at WD and FI	V-type H+-transporting ATPase 21kDa proteolipid subunit	K03661	vv10190Oxidative_phosphorylation vv44145Phagosome vv50131Primary_active_transporter_cat_A2_to_A4	Metabolism.Primary metabolism.Generation of metabolite precursors and energy.Electron transport.Respiratory-chain phosphorylation
	17727347	17771272	43926	14.89	12.06	2.83	chr18	17736337	17738304	VIT_18s0086g00430	JGVv86.29.t01	UP in AR at WD and FI	Yip1 domain , member 2	YIP1	vv50110Protein_coat	Transport overview.Macromolecule transport.Protein transport.Protein coat
chr18	26366575	26401501	34927	4.03	6.24	2.21	chr18	26399782	26401436	VIT_18s0041g01560	GSVIVT00025977001.t01	UP in AR at WD	No hit			No hit
chr18_random	3840278	3869768	29491	9.65	16.16	6.51	chr18_random	3865411	3865795	VIT_18s0001g04480	JGVv82.44.t01	UP in AR at WD	Germacrene-D synthase	E4_2_3_22	vv10900Terpenoid_biosynthesis	Metabolism.Secondary metabolism.Terpenoid metabolism.Terpenoid biosynthesis
	3840278	3869768	29491	9.65	16.16	6.51	chr18_random	3865834	3866388	VIT_18s0001g04490	GSVIVT00036328001.t01	UP in AR at WD and FI	Germacrene-D synthase	E4_2_3_22	vv10900Terpenoid_biosynthesis	Metabolism.Secondary metabolism.Terpenoid metabolism.Terpenoid biosynthesis
chr18_random	3917489	3924089	6601	0.77	3.24	2.47	chr18_random	3922995	3924217	VIT_18s0001g04620	GSVIVT00036337001.t01	DOWN in AR at WD	Casein kinase II subunit beta-2	K03115	vv23008Ribosome_biogenesis_in_Eukaryotes vv34710Circadian_rhythm	Signaling.Signaling pathway.Circadian clock Signaling
chr18_random	3924090	3927227	3138	1.36	6.35	4.99	chr18_random	3922995	3924217	VIT_18s0001g04620	GSVIVT00036337001.t01	DOWN in AR at WD	Casein kinase II subunit beta-2	K03115	vv23008Ribosome_biogenesis_in_Eukaryotes vv34710Circadian_rhythm	Signaling.Signaling pathway.Circadian clock Signaling
chr18_random	3938913	3957225	18313	4.76	10.09	5.33	chr18_random	3944684	3959725	VIT_18s0001g04690	JGVv82.50.t01	DOWN in AR at WD	Sesquiterpene cyclase	E4_2_3_9	vv10900Terpenoid_biosynthesis	Metabolism.Secondary metabolism.Terpenoid metabolism.Terpenoid biosynthesis
chr18_random	3957226	3968157	10932	6.93	23.65	16.72	chr18_random	3944684	3959725	VIT_18s0001g04690	JGVv82.50.t01	DOWN in AR at WD	Sesquiterpene cyclase	E4_2_3_9	vv10900Terpenoid_biosynthesis	Metabolism.Secondary metabolism.Terpenoid metabolism.Terpenoid biosynthesis
chr18_random	4219956	4234558	14603	1.82	3.09	1.27	chr18_random	4217610	4220002	VIT_18s0001g05240	JGVv82.73.t01	DOWN in AR at WD and FI	(-)-germacrene D synthase	E4_2_3_22	vv10900Terpenoid_biosynthesis	Metabolism.Secondary metabolism.Terpenoid metabolism.Terpenoid biosynthesis
chr18_random	4643153	4692086	48934	10.12	3.14	6.98	chr18_random	4656814	4659502	VIT_18s0001g06160	JGVv82.107.t01	UP in AR at WD	TIR-NBS-LRR-TIR disease resistance protein			Diverse functions.Gene family with diverse functions.NBS-LRR superfamily
chr18_random	4692087	4696750	4664	3.68	1.71	1.97	chr18_random	4693690	4695556	VIT_18s0001g06240	JGVv82.109.t01	DOWN in AR at WD	R protein L6	K13477	vv34627R_proteins_from_Plant-pathogen_interaction	Response to stimulus.Stress response.Biotic stress response.Plant-pathogen interaction.R proteins from Plant-pathogen interaction
chr19	5240261	5274649	34389	6.28	5.23	1.05	chr19	5254957	5257671	VIT_19s0014g04930	JGVv14.437.t01	UP in AR at WD and FI	Germacrene-D synthase	E4_2_3_22	vv10900Terpenoid_biosynthesis	Metabolism.Secondary metabolism.Terpenoid metabolism.Terpenoid biosynthesis
chr19	5455817	5481436	25620	1.33	2.25	0.92	chr19	5477937	5480948	VIT_19s0014g05180	JGVv14.460.t01	DOWN in AR at WD	RPS2 (resistant to p. syringae 2)	K13459	vv34626Plant-pathogen_interaction	Response to stimulus.Stress response.Biotic stress response.Plant-pathogen interaction
chr19	22379317	22382388	3072	3.9	4.79	0.89	chr19	22379272	22383673	VIT_19s0085g00060	JGVv85.100.t01	UP in AR at WD	ABC transporter B member 11	K05664	vv52010ABC_transporters	Transport overview.Macromolecule transport.Multidrug transport.Multidrug ABC transport
chr2	1767635	1768873	1239	2.51	5.14	2.63	chr2	1767619	1777462	VIT_02s0025g01900	JGVv25.177.t01	DOWN in AR at WD	Cellulose synthase CSLG3	E2_4_1_12_CSLG3	vv40006Cell_wall	Cellular process.Cellular component organization and biogenesis.Cell wall organization and biogenesis.Cell wall metabolism.Cell wall biosynthesis.Cellulose biosynthesis
chr2	18743850	18779204	35355	4.68	5.78	1.10	chr2	18775020	18778504	VIT_02s0087g01020	JGVv87.1.t01	DOWN in AR at WD	CRK10 (cysteine-rich RLK10)			Signaling.Signaling pathway.Protein kinase
chr3	4702677	4722040	19364	5.98	3.39	2.59	chr3	4701583	4707486	VIT_03s0063g01220	JGVv63.113.t01	UP in AR at WD	Nodulin 1A, senescence-associated			Metabolism.Cellular metabolism.Nitrogen and sulfur metabolism.Nitrogen metabolism.Nitrogen assimilation
chr3	4702677	4722040	19364	5.98	3.39	2.59	chr3	4712177	4721989	VIT_03s0063g01250	JGVv63.115.t01	UP in AR at WD	Nodulin 1A, Senescence-associated			Metabolism.Cellular metabolism.Nitrogen and sulfur metabolism.Nitrogen metabolism.Nitrogen assimilation
chr3	4995010	5031245	36236	8.66	9.52	0.86	chr3	5016787	5018886	VIT_03s0063g01650	JGVv63.153.t01	UP in AR at WD	CYP82C4			Metabolism.Cellular metabolism.Oxidation reduction.Cytochrome P450 oxidoreductase
chr3	8032793	8043671	10879	0.88	2.49	1.61	chr3	8035215	8039037	VIT_03s0088g00050	JGVv88.102.t01	DOWN in AR at WD and FI	Serine carboxypeptitase 1			Metabolism.Primary metabolism.Protein metabolism and modification.Proteolysis.Peptidase-mediated proteolysis
chr3	8115104	8123558	8455	2.8	4.91	2.11	chr3	8122234	8124112	VIT_03s0088g00100	JGVv88.99.t01	DOWN in AR at WD	Concanavalin A lectin			Unknown
chr3	8139810	8163867	24058	0.95	2.19	1.24	chr3	8141417	8145242	VIT_03s0088g00110	JGVv88.98.t01	DOWN in AR at WD and FI	Serine carboxypeptidase SCPL17			Metabolism.Primary metabolism.Protein metabolism and modification.Proteolysis.Peptidase-mediated proteolysis
chr3	8335745	8357756	22012	2.91	3.55	0.64	chr3	8343365	8347681	VIT_03s0088g00320	JGVv88.82.t01	DOWN in AR at WD	Peptidase M50			Metabolism.Primary metabolism.Protein metabolism and modification.Proteolysis.Peptidase-mediated proteolysis
chr3	10611665	10626417	14753	2.59	1.9	0.69	chr3	10625770	10626610	VIT_03s0097g00420		DOWN in AR at WD	No hit			No hit
chr3	11399490	11403342	3853	16.91	22.89	5.98	chr3	11397436	11402211	VIT_03s0132g00070	JGVv132.7.t01	DOWN in AR at WD and FI	ATHVA22A (Arabidopsis thaliana HVA22 homologue A)	HVA22A	vv30001ABA_signaling	Signaling.Hormone Signaling.ABA Signaling.ABA-mediated Signaling pathway
chr3	11420246	11432034	11789	11.41	15.3	3.89	chr3	11420552	11421355	VIT_03s0132g00080	JGVv132.8.t01	DOWN in AR at WD and FI	ATHVA22A (Arabidopsis thaliana HVA22 homologue A)	HVA22A	vv30001ABA_signaling	Signaling.Hormone Signaling.ABA Signaling.ABA-mediated Signaling pathway
chr3	15894831	16026001	131171	2.13	2.79	0.66	chr3	16023963	16025246	VIT_03s0017g00870	JGVv17.47.t01	DOWN in AR at WD and FI	Transferase family			Unknown
chr3	18523176	18542225	19050	1.67	0.9	0.77	chr3	18523042	18524661	VIT_03s0017g02000	JGVv17.123.t01	UP in AR at WD and FI	Anthocyanidin 3-O-glucosyltransferase	E2_4_1_115	vv10942Anthocyanin_biosynthesis	Metabolism.Secondary metabolism.Phenylpropanoid metabolism.Flavonoid metabolism.Flavonoid biosynthesis.Anthocyanin biosynthesis.Anthocyanin-glycoside biosynthesis
chr4	3451624	3467089	15466	2.93	2.22	0.71	chr4	3465417	3465608	VIT_04s0008g04130	JGVv8.386.t01	DOWN in AR at WD and FI	RD22 [Vitis vinifera]			Response to stimulus.Stress response.Abiotic stress response.Drought stress response
chr4	3451624	3467089	15466	2.93	2.22	0.71	chr4	3466051	3471214	VIT_04s0008g04140	GSVIVT00035704001.t01	DOWN in AR at WD	RD22 [Vitis vinifera]			Response to stimulus.Stress response.Abiotic stress response.Drought stress response
chr4	3467090	3471369	4280	1.68	2.31	0.63	chr4	3466051	3471214	VIT_04s0008g04140	GSVIVT00035704001.t01	DOWN in AR at WD	RD22 [Vitis vinifera]			Response to stimulus.Stress response.Abiotic stress response.Drought stress response
chr4	3472676	3478402	5727	1.18	2.81	1.63	chr4	3478365	3480234	VIT_04s0008g04150	JGVv8.387.t01	DOWN in AR at WD and FI	RD22			Response to stimulus.Stress response.Abiotic stress response.Drought stress response
chr4	8255979	8260738	4760	6.13	7.28	1.15	chr4	8256197	8269048	VIT_04s0069g00330	JGVv69.26.t01	DOWN in AR at WD and FI	Glutamate receptor 2.8	GLR2_8	vv50101Channels_and_pores	Transport overview.Channels and pores.a-Type channels.Glutamate-gated Ion Channel of Neurotransmitter Receptors
chr4	8262436	8269278	6843	5.99	7.03	1.04	chr4	8256197	8269048	VIT_04s0069g00330	JGVv69.26.t01	DOWN in AR at WD and FI	Glutamate receptor 2.8	GLR2_8	vv50101Channels_and_pores	Transport overview.Channels and pores.a-Type channels.Glutamate-gated Ion Channel of Neurotransmitter Receptors
chr5	2038796	2051102	12307	9.56	14.03	4.47	chr5	2038696	2053470	VIT_05s0020g00170	JGVv20.14.t01	DOWN in AR at WD	Zinc knuckle	ZFC2HC		Metabolism.Primary metabolism.Nucleobase, nucleoside, nucleotide, nucleic acid metabolism.Nucleic acid metabolism
chr5	2051103	2076262	25160	3.6	6.41	2.81	chr5	2038696	2053470	VIT_05s0020g00170	JGVv20.14.t01	DOWN in AR at WD	Zinc knuckle	ZFC2HC		Metabolism.Primary metabolism.Nucleobase, nucleoside, nucleotide, nucleic acid metabolism.Nucleic acid metabolism
chr5	7639897	7650230	10334	5.79	7.86	2.07	chr5	7639983	7640102	VIT_05s0049g00590	GSVIVT00027778001.t01	UP in AR at WD	No hit			No hit
chr5	7677963	7685479	7517	3.88	4.42	0.54	chr5	7681542	7682276	VIT_05s0049g00640	JGVv49.56.t01	UP in AR at WD	Unknown			Unknown
chr5	7677963	7685479	7517	3.88	4.42	0.54	chr5	7682277	7682680	VIT_05s0049g00650	JGVv49.57.t01	UP in AR at WD	Unknown protein			Unknown
chr5	9775382	9799831	24450	0.76	1.99	1.23	chr5	9780243	9786188	VIT_05s0049g02150	JGVv49.191.t01	DOWN in AR at WD	No hit			No hit
	9775382	9799831	24450	0.76	1.99	1.23	chr5	9794335	9795674	VIT_05s0049g02190	JGVv49.195.t01	DOWN in AR at WD	Unknown			Unknown
	9775382	9799831	24450	0.76	1.99	1.23	chr5	9797975	9800262	VIT_05s0049g02200	JGVv49.196.t01	DOWN in AR at WD	CBS domain containing protein			Unknown
chr5	21630246	21659662	29417	3.05	2.13	0.92	chr5	21651846	21653138	VIT_05s0165g00220	JGVv165.15.t01	DOWN in AR at FI	Protein binding protein			Diverse functions.Gene family with diverse functions.Ankyrin domain family
chr5	21630246	21659662	29417	3.05	2.13	0.92	chr5	21645994	21646364	VIT_05s0165g00200	JGVv165.13.t01	DOWN in AR at FI	Unknown protein			Unknown
chr5	21630246	21659662	29417	3.05	2.13	0.92	chr5	21647399	21647713	VIT_05s0165g00210	JGVv165.14.t01	DOWN in AR at FI	Unknown protein			Unknown
chr5	23043956	23048426	4471	5.28	4.49	0.79	chr5	23045985	23046335	VIT_05s0102g01020	GSVIVT00010823001.t01	UP in AR at WD	No hit			No hit
chr5	23521806	23546774	24969	1.41	0.66	0.75	chr5	23528787	23530967	VIT_05s0094g00200	JGVv94.17.t01	UP in AR at WD and FI	Chitinase class IV	E3_2_1_14	vv10530Aminosugars_metabolism	Metabolism.Primary metabolism.Carbohydrate metabolism.Monosaccharide metabolism.Amino sugar metabolism
	23521806	23546774	24969	1.41	0.66	0.75	chr5	23520466	23524730	VIT_05s0094g00170	JGVv94.15.t01	DOWN in AR at WD	Protein transport protein Sec61 subunit beta	K09481	vv23060Protein_export vv24141Protein_processing_in_endoplasmic_reticulum vv44145Phagosome vv50111Tethering_factors vv50132Primary_active_transporter_cat_A5_to_A8	Transport overview.Macromolecule transport.Protein transport.Tethering factors
chr5	24031439	24057526	26088	1.09	2.51	1.42	chr5	24056789	24058475	VIT_05s0094g00730	JGVv94.65.t01	DOWN in AR at WD and FI	Stearoyl-acyl-carrier protein desaturase	E1_14_19_2	vv11040Biosynthesis_of_unsaturated_fatty_acids	Metabolism.Primary metabolism.Lipid metabolism.Fatty acid metabolism.Fatty acid biosynthesis.Unsaturated fatty acid biosynthesis
chr6	17410960	17412014	1055	2.63	3.62	0.99	chr6	17405635	17415691	VIT_06s0061g00170	GSVIVT00031535001.t01	UP in AR at WD	R protein MLA10	K13475	vv34627R_proteins_from_Plant-pathogen_interaction	Response to stimulus.Stress response.Biotic stress response.Plant-pathogen interaction.R proteins from Plant-pathogen interaction
chr7	787390	791371	3982	3.06	4.23	1.17	chr7	789196	790433	VIT_07s0151g00190	JGVv151.58.t01	UP in AR at WD	Chlorophyllase 1	E3_1_1_14	vv10860Porphyrin_and_chlorophyll_metabolism	Metabolism.Primary metabolism.Cofactor metabolism.Tetrapyrrole metabolism.Chlorophyll metabolism.Chlorophyll catabolism
chr7	8382809	8408697	25889	5.71	6.23	0.52	chr7	8378639	8383299	VIT_07s0005g05010	JGVv5.466.t01	DOWN in AR at WD	CLIP-associating protein (CLASP)			Metabolism.Primary metabolism.Protein metabolism and modification.Proteolysis.Peptidase-mediated proteolysis
chr7	10747584	10787875	40292	6.46	8.12	1.66	chr7	10765888	10774962	VIT_07s0005g06030	JGVv5.534.t01	UP in AR at WD	Copia-type polyprotein			Transposable elements viral and plasmid proteins.Protein from transposable element
chr7	12589886	12600870	10985	5.9	8.05	2.15	chr7	12594845	12595402	VIT_07s0095g00190	JGVv95.11.t01	UP in AR at WD and FI	No hit			No hit
chr7	14664191	14684883	20693	4.33	3.78	0.55	chr7	14663620	14668747	VIT_07s0197g00130	JGVv197.10.t01	DOWN in AR at WD and FI	Disease resistance protein (TIR-NBS-LRR class)			Diverse functions.Gene family with diverse functions.NBS-LRR superfamily
chr7	14664191	14684883	20693	4.33	3.78	0.55	chr7	14683350	14687915	VIT_07s0197g00160	JGVv197.13.t01	DOWN in AR at WD	No hit			No hit
chr7_random	603452	621964	18513	5.58	8.66	3.08	chr7_random	619530	623825	VIT_07s0141g01030	JGVv224.4.t01	DOWN in AR at WD	R protein MLA10	K13475	vv34627R_proteins_from_Plant-pathogen_interaction	Response to stimulus.Stress response.Biotic stress response.Plant-pathogen interaction.R proteins from Plant-pathogen interaction
chr8	9367373	9425614	58242	1.87	5.49	3.62	chr8	9389743	9394079	VIT_08s0058g00430	JGVv58.97.t01	UP in AR at WD	ferritin	E1_16_3_1	vv10860Porphyrin_and_chlorophyll_metabolism	Metabolism.Primary metabolism.Cofactor metabolism.Tetrapyrrole metabolism
chr8	9367373	9425614	58242	1.87	5.49	3.62	chr8	9398535	9419675	VIT_08s0058g00440	JGVv58.96.t01	UP in AR at WD	ferritin	E1_16_3_1	vv10860Porphyrin_and_chlorophyll_metabolism	Metabolism.Primary metabolism.Cofactor metabolism.Tetrapyrrole metabolism
chr8	19860061	19875550	15490	1.6	3.3	1.70	chr8	19873173	19874671	VIT_08s0007g06040	JGVv7.279.t01	UP in AR at WD	Beta-1,3-glucanase	E3_2_1_6		Metabolism.Primary metabolism.Carbohydrate metabolism.Polysaccharide metabolism.Beta-1,3 glucan metabolism.Beta-1,3 glucan catabolism
chr9	157892	177326	19435	5.54	3.73	1.81	chr9	157719	171509	VIT_09s0002g00170	JGVv2.11.t01	UP in AR at WD	Proteasome 26S AAA-ATPase subunit (RPT1a)	K03061	vv23050Proteasome	Metabolism.Primary metabolism.Protein metabolism and modification.Proteolysis.cytoplasmic and nuclear protein degradation.Ubiquitin-mediated proteolysis.Proteasome
chr9	1026438	1043721	17284	6.39	1.41	4.98	chr9	1038610	1040700	VIT_09s0002g01300	JGVv2.110.t01	DOWN in AR at FI	Retrotransposon			Transposable elements viral and plasmid proteins.Protein from transposable element
chr9	1054383	1064546	10164	2.79	1.01	1.78	chr9	1062510	1097860	VIT_09s0002g01310	JGVv2.111.t01	DOWN in AR at FI	Unknown protein			Unknown
chr9	3011535	3019486	7952	10.95	11.68	0.73	chr9	3017347	3019836	VIT_09s0002g03330	JGVv2.301.t01	DOWN in AR at WD and FI	Disease resistance protein (NBS-LRR class)			Diverse functions.Gene family with diverse functions.NBS-LRR superfamily
chr9	8219186	8227449	8264	13.06	4.58	8.48	chr9	8221274	8233883	VIT_09s0002g07820	JGVv2.694.t01	UP in AR at WD	Quinone oxidoreductase	K03956	vv10190Oxidative_phosphorylation vv50134Primary_active_transporter_cat_D1	Metabolism.Primary metabolism.Generation of metabolite precursors and energy.Electron transport.Respiratory-chain phosphorylation
chr9	8227450	8234599	7150	11.3	3.95	7.35	chr9	8221274	8233883	VIT_09s0002g07820	JGVv2.694.t01	UP in AR at WD	Quinone oxidoreductase	K03956	vv10190Oxidative_phosphorylation vv50134Primary_active_transporter_cat_D1	Metabolism.Primary metabolism.Generation of metabolite precursors and energy.Electron transport.Respiratory-chain phosphorylation
chr9	8471743	8495133	23391	1.72	5.26	3.54	chr9	8473116	8475436	VIT_09s0002g07950	JGVv2.705.t01	UP in AR at WD	No hit			No hit
chr9	11214232	11215325	1094	3.65	4.43	0.78	chr9	11215049	11232377	GSVIVT01038370001		UP in AR at WD	No hit			No hit
chr9	14059250	14089763	30514	3.21	2.25	0.96	chr9	14087542	14088154	VIT_09s0070g00650	JGVv70.55.t01	DOWN in AR at WD	RNA polymerase beta''	K03046	vv23020RNA_polymerase	Metabolism.Primary metabolism.Nucleobase, nucleoside, nucleotide, nucleic acid metabolism.Nucleic acid metabolism.RNA metabolism.RNA polymerase
chr9	18296404	18344389	47986	6.3	3.32	2.98	chr9	18329511	18338253	VIT_09s0018g01360	JGVv18.90.t01	UP in AR at WD	Cuticle protein			Unknown
chr9	20294754	20315526	20773	2.27	1.4	0.87	chr9	20310033	20310584	VIT_09s0054g00110	JGVv54.144.t01	DOWN in AR at FI	No hit			No hit
chrUn	3078695	3082260	3566	3.45	4.46	1.01	chrUn	3067253	3079408	VIT_00s0144g00010	JGVv144.1.t01	DOWN in AR at WD	CCR4-NOT transcription complex, subunit 1	K12604	vv23018RNA_degradation	Regulation overview.Regulation of gene expression.Regulation of transcription
chrUn	14407206	14427034	19829	4.04	6.35	2.31	chrUn	14415786	14417252	VIT_00s0222g00080	JGVv222.5.t01	DOWN in AR at WD	CC-NBS-LRR class			Diverse functions.Gene family with diverse functions.NBS-LRR superfamily
chrUn	16195855	16228384	32530	0.89	1.89	1.00	chrUn	16213588	16218226	VIT_00s0238g00060	JGVv238.6.t01	DOWN in AR at WD and FI	RPS4 (resistant to p. syringae 4)	RPS4	vv34627R_proteins_from_Plant-pathogen_interaction	Response to stimulus.Stress response.Biotic stress response.Plant-pathogen interaction.R proteins from Plant-pathogen interaction
	16195855	16228384	32530	0.89	1.89	1.00	chrUn	16199041	16201400	VIT_00s0238g00040	JGVv238.4.t01	DOWN in AR at WD	R protein disease resistance protein	RPROT	vv34627R_proteins_from_Plant-pathogen_interaction	Response to stimulus.Stress response.Biotic stress response.Plant-pathogen interaction.R proteins from Plant-pathogen interaction
chrUn	17050608	17135063	84456	57.19	34.68	22.51	chrUn	17051161	17057531	VIT_00s0246g00010	JGVv246.1.t01	DOWN in AR at WD	NADH dehydrogenase subunit 7	K03935	vv10190Oxidative_phosphorylation vv50134Primary_active_transporter_cat_D1	Metabolism.Primary metabolism.Generation of metabolite precursors and energy.Electron transport.Respiratory-chain phosphorylation
	17050608	17135063	84456	57.19	34.68	22.51	chrUn	17126636	17128620	VIT_00s0246g00100	JGVv246.7.t01	DOWN in AR at WD	NADH dehydrogenase subunit 7	K05579	vv10190Oxidative_phosphorylation vv50134Primary_active_transporter_cat_D1	Metabolism.Primary metabolism.Generation of metabolite precursors and energy.Electron transport.Respiratory-chain phosphorylation
	17050608	17135063	84456	57.19	34.68	22.51	chrUn	17118760	17121216	VIT_00s0246g00060	JGVv246.3.t01	DOWN in AR at WD	Cytochrome c-type biogenesis protein CcmF	K02198	vv50109Incompletely_characterized_transport_systems	Transport overview.Incompletely characterized transport systems.Putative transport protein.Putative Heme Handling Prot
chrUn	18066930	18071927	4998	2.48	3.14	0.66	chrUn	18071500	18072879	VIT_00s0256g00010	JGVv256.1.t01	DOWN in AR at WD	Unknown			Unknown
chrUn	19302917	19383157	80241	3.29	4.2	0.91	chrUn	19308967	19311073	VIT_00s0266g00020	JGVv266.2.t01	DOWN in AR at WD and FI	1,8-cineole synthase, chloroplast	K07385	vv10902Monoterpenoid_biosynthesis	Metabolism.Secondary metabolism.Terpenoid metabolism.Monoterpenoid metabolism.Monoterpenoid biosynthesis
	19302917	19383157	80241	3.29	4.2	0.91	chrUn	19382075	19382597	VIT_00s0266g00040	JGVv266.3.t01	DOWN in AR at WD and FI	1,8-cineole synthase, chloroplast	K07385	vv10902Monoterpenoid_biosynthesis	Metabolism.Secondary metabolism.Terpenoid metabolism.Monoterpenoid metabolism.Monoterpenoid biosynthesis
chrUn	22607850	22635558	27709	6.08	7.24	1.16	chrUn	22613261	22614876	VIT_00s0309g00050	JGVv309.4.t01	DOWN in AR at WD	EXPANSIN-like B1	EXPB1	vv30003Auxin_signaling	Signaling.Hormone Signaling.Auxin Signaling.Auxin-mediated Signaling pathway
chrUn	22635559	22644227	8669	7.48	8.62	1.14	chrUn	22639623	22641177	VIT_00s0309g00090	JGVv309.7.t01	DOWN in AR at WD	EXPANSIN-like B1	EXPB1	vv30003Auxin_signaling	Signaling.Hormone Signaling.Auxin Signaling.Auxin-mediated Signaling pathway
chrUn	23593288	23617421	24134	15.45	13.55	1.90	chrUn	23597329	23603549	VIT_00s0327g00020	JGVv327.2.t01	DOWN in AR at WD	Glutamate carboxypeptidase (AMP1)	E3_4_17_21		Metabolism.Primary metabolism.Protein metabolism and modification.Proteolysis.Peptidase-mediated proteolysis
chrUn	24569074	24612796	43723	2.03	2.67	0.64	chrUn	24611602	24611859	VIT_00s0344g00010	JGVv344.1.t01	DOWN in AR at WD	No hit			No hit
chrUn	25068867	25098565	29699	26.76	21.73	5.03	chrUn	25095978	25102339	VIT_00s0352g00020	JGVv352.2.t01	DOWN in AR at WD	Glutamate carboxypeptidase (AMP1)	E3_4_17_21		Metabolism.Primary metabolism.Protein metabolism and modification.Proteolysis.Peptidase-mediated proteolysis
chrUn	25098566	25100417	1852	9.35	10.02	0.67	chrUn	25095978	25102339	VIT_00s0352g00020	JGVv352.2.t01	DOWN in AR at WD	Glutamate carboxypeptidase (AMP1)	E3_4_17_21		Metabolism.Primary metabolism.Protein metabolism and modification.Proteolysis.Peptidase-mediated proteolysis
chrUn	26188287	26219652	31366	3.88	4.4	0.52	chrUn	26189627	26190327	VIT_00s0372g00030	JGVv372.3.t01	DOWN in AR at WD	1,8-cineole synthase, chloroplast	K07385	vv10902Monoterpenoid_biosynthesis	Metabolism.Secondary metabolism.Terpenoid metabolism.Monoterpenoid metabolism.Monoterpenoid biosynthesis

## Sheet: DEG and SNPs
Supplementary Data 8. Differentially expressed genes between Autumn royal and Italia showing copy number differences and/or SNVs causing gain or loss of function
#CHROM	POS	REF	ALT	INFO	AR genotype	It genotype	Unique ID	briefname, EC or Kegg ID	Functional annotation	Functionnal category	IT DOWN/UP	AR DOWN/UP	DOWN/UP in AR at WD and FI	DEG Italia_OI vs WD
chr11	454714	G	A	AB=0.59;AC=3;AF=0.38;AN=8;BaseQRankSum=0.902;Dels=0.00;HRun=1;HaplotypeScore=0.9667;MQ=46.51;MQ0=5;MQRankSum=-3.142;QD=2.74;ReadPosRankSum=0.100;SB=21.04;EFF=STOP_GAINED(HIGH|NONSENSE|Caa/Taa|Q354*|943|VIT_11s0016g00460|protein_coding|CODING|VIT_11s0016g00460.t01|9|1)	0/0	0/1	VIT_11s0016g00460	TES	Kinesin TETRASPORE (NACK1)	Cellular process.Cell growth and death				DOWN
chr13	1794517	A	T	AB=0.63;AC=4;AF=0.50;AN=8;BaseQRankSum=1.000;Dels=0.00;HRun=1;HaplotypeScore=0.4580;MQ=58.63;MQ0=0;MQRankSum=0.581;QD=21.63;ReadPosRankSum=1.651;SB=-563.05;EFF=DOWNSTREAM(MODIFIER||497||70|VIT_13s0067g03250|protein_coding|CODING|VIT_13s0067g03250.t01||1),STOP_GAINED(HIGH|NONSENSE|tTa/tAa|L143*|294|VIT_13s0067g03230|protein_coding|CODING|VIT_13s0067g03230.t01|2|1),UPSTREAM(MODIFIER||4857||1204|VIT…	0/1	1/1	VIT_13s0067g03230		CENP-E like kinetochore protein	Cellular process.Cell growth and death	DOWN			DOWN
chr16	10714491	G	A	AB=0.84;AC=2;AF=0.25;AN=8;BaseQRankSum=2.461;Dels=0.00;HRun=1;HaplotypeScore=5.3692;MQ=52.19;MQ0=3;MQRankSum=-4.604;QD=1.52;ReadPosRankSum=0.655;SB=56.66;EFF=STOP_GAINED(HIGH|NONSENSE|Cga/Tga|R229*|1176|VIT_16s0022g00060|protein_coding|CODING|VIT_16s0022g00060.t01|2|1)	0/0	0/1	VIT_16s0022g00060	SMC2	Structural maintenance of chromosome 2	Cellular process.Cell growth and death	DOWN		UP in AR at WD	DOWN
chr16	10714800	G	A	AB=0.68;AC=2;AF=0.25;AN=8;BaseQRankSum=-0.729;Dels=0.00;HRun=1;HaplotypeScore=19.8889;MQ=48.55;MQ0=3;MQRankSum=-0.953;QD=5.14;ReadPosRankSum=0.062;SB=-257.74;EFF=STOP_GAINED(HIGH|NONSENSE|Cga/Tga|R126*|1176|VIT_16s0022g00060|protein_coding|CODING|VIT_16s0022g00060.t01|2|1)	0/0	0/1	VIT_16s0022g00060	SMC2	Structural maintenance of chromosome 2	Cellular process.Cell growth and death	DOWN		UP in AR at WD	DOWN
chr6	7087429	C	T	AB=0.38;AC=5;AF=0.63;AN=8;BaseQRankSum=0.858;Dels=0.00;HRun=1;HaplotypeScore=0.2458;MQ=53.29;MQ0=0;MQRankSum=0.456;QD=23.90;ReadPosRankSum=0.602;SB=-306.01;EFF=STOP_GAINED(HIGH|NONSENSE|Caa/Taa|Q186*|504|VIT_06s0004g06300|protein_coding|CODING|VIT_06s0004g06300.t01|4|1)	0/0	0/1	VIT_06s0004g06300	CDC6	Cell division cycle 6	Cellular process.Cell growth and death	DOWN			DOWN
chr7	13685983	T	A	AB=0.42;AC=3;AF=0.38;AN=8;BaseQRankSum=-0.614;Dels=0.00;HRun=1;HaplotypeScore=0.0000;MQ=34.30;MQ0=4;MQRankSum=1.573;QD=16.79;ReadPosRankSum=-1.228;SB=-261.30;EFF=DOWNSTREAM(MODIFIER||956||270|VIT_07s0095g00770|protein_coding|CODING|VIT_07s0095g00770.t01||1),STOP_GAINED(HIGH|NONSENSE|tTa/tAa|L281*|421|VIT_07s0095g00780|protein_coding|CODING|VIT_07s0095g00780.t01|2|1)	0/1	0/0	VIT_07s0095g00780	EMB2656	Condensin complex subunit 3 , related	Cellular process.Cell growth and death				DOWN
chrUn	22782121	C	T	AB=0.48;AC=4;AF=0.50;AN=8;BaseQRankSum=0.500;Dels=0.00;HRun=0;HaplotypeScore=0.4735;MQ=56.43;MQ0=0;MQRankSum=0.544;QD=19.94;ReadPosRankSum=-1.290;SB=-448.71;EFF=STOP_GAINED(HIGH|NONSENSE|Cag/Tag|Q300*|1032|VIT_00s0313g00010|protein_coding|CODING|VIT_00s0313g00010.t01|1|1),UPSTREAM(MODIFIER||2818||425|VIT_00s0313g00020|protein_coding|CODING|VIT_00s0313g00020.t01||1)	0/0	0/1	VIT_00s0313g00010		Centromere protein	Cellular process.Cell growth and death	DOWN		UP in AR at WD	DOWN
chr13	5338573	T	A	AB=0.40;AC=1;AF=0.13;AN=8;BaseQRankSum=-0.706;Dels=0.00;HRun=1;HaplotypeScore=0.2500;MQ=52.02;MQ0=0;MQRankSum=1.609;QD=13.72;ReadPosRankSum=0.118;SB=0.01;EFF=STOP_GAINED(HIGH|NONSENSE|taT/taA|Y386*|539|MLO17|protein_coding|CODING|VIT_13s0019g04060.t01|14|1)	0/1	0/0	VIT_13s0019g04060	MLO6	MLO1	Cellular process.Cell growth and death.Cell death			DOWN in AR at WD	UP
chr2	6934713	C	T	AB=0.57;AC=2;AF=0.25;AN=8;BaseQRankSum=0.000;Dels=0.00;HRun=0;HaplotypeScore=0.7230;MQ=57.97;MQ0=0;MQRankSum=-0.524;QD=9.31;ReadPosRankSum=0.000;SB=-63.00;EFF=DOWNSTREAM(MODIFIER||3558||323|VIT_02s0012g01000|protein_coding|CODING|VIT_02s0012g01000.t01||1),STOP_GAINED(HIGH|NONSENSE|tgG/tgA|W26*|191|VIT_02s0012g00990|protein_coding|CODING|VIT_02s0012g00990.t01|2|1)	0/0	0/1	VIT_02s0012g00990	LOL1	LOL1 (LSD ONE like 1)	Cellular process.Cell growth and death.Cell death.Apoptosis			UP in AR at WD	DOWN
chr12	16578243	A	G	AB=0.85;AC=5;AF=0.63;AN=8;BaseQRankSum=1.493;Dels=0.00;HRun=1;HaplotypeScore=0.0000;MQ=19.93;MQ0=7;MQRankSum=0.988;QD=5.37;ReadPosRankSum=1.034;SB=-88.79;EFF=DOWNSTREAM(MODIFIER||3259||844|VIT_12s0034g00770|protein_coding|CODING|VIT_12s0034g00770.t01||1),STOP_LOST(HIGH|MISSENSE|Tga/Cga|*163R|162|VIT_12s0034g00780|protein_coding|CODING|VIT_12s0034g00780.t01|3|1)	0/0	0/1	VIT_12s0034g00780		Kinetochore protein	Cellular process.Cell growth and death.Cell division.Mitosis				DOWN
chr1	21938140	A	C	AB=0.62;AC=7;AF=0.88;AN=8;BaseQRankSum=1.100;Dels=0.00;HRun=1;HaplotypeScore=4.4073;MQ=47.51;MQ0=0;MQRankSum=-1.699;QD=26.72;ReadPosRankSum=1.207;SB=-684.99;EFF=DOWNSTREAM(MODIFIER||3107||654|VIT_01s0146g00160|protein_coding|CODING|VIT_01s0146g00160.t01||1),STOP_GAINED(HIGH|NONSENSE|taT/taG|Y353*|471|VIT_01s0146g00150|protein_coding|CODING|VIT_01s0146g00150.t01|1|1)	0/1	1/1	VIT_01s0146g00150	BAG5	BCL-2-associated athanogene 5	Cellular process.Cell growth and death.Inhibitor of cell death			DOWN in AR at FI and WD
chr7	3592198	C	T	AB=0.87;AC=2;AF=0.25;AN=8;BaseQRankSum=1.993;Dels=0.00;HRun=0;HaplotypeScore=0.8541;MQ=57.43;MQ0=0;MQRankSum=-0.644;QD=1.86;ReadPosRankSum=1.890;SB=0.91;EFF=STOP_GAINED(HIGH|NONSENSE|Cga/Tga|R899*|1171|VIT_07s0005g01030|protein_coding|CODING|VIT_07s0005g01030.t01|3|1)	0/0	0/1	VIT_07s0005g01030	CSLD5	Cellulose synthase CSLD5	Cellular process.Cellular component organization and biogenesis.Cell wall organization and biogenesis.Cell wall metabolism.Cell wall biosynthesis.Cellulose biosynthesis	DOWN		UP in AR at WD	DOWN
chr8	11954894	G	A	AB=0.79;AC=1;AF=0.13;AN=8;BaseQRankSum=0.299;Dels=0.00;HRun=0;HaplotypeScore=0.7783;MQ=56.71;MQ0=0;MQRankSum=-0.023;QD=2.36;ReadPosRankSum=-1.465;SB=-42.66;EFF=STOP_GAINED(HIGH|NONSENSE|Cga/Tga|R295*|491|VIT_08s0040g00970|protein_coding|CODING|VIT_08s0040g00970.t01|7|1)	0/0	0/1	VIT_08s0040g00970		Plectin (myosin-like)	Cellular process.Cellular component organization and biogenesis.Cytoskeleton organization and biogenesis	DOWN			DOWN
chr2	2984942	C	T	AB=0.67;AC=1;AF=0.13;AN=8;BaseQRankSum=-0.800;Dels=0.00;HRun=1;HaplotypeScore=1.1969;MQ=59.38;MQ0=0;MQRankSum=-0.965;QD=8.33;ReadPosRankSum=-0.965;SB=-63.78;EFF=STOP_GAINED(HIGH|NONSENSE|Cga/Tga|R604*|1067|VIT_02s0025g03480|protein_coding|CODING|VIT_02s0025g03480.t01|16|1)	0/0	0/1	VIT_02s0025g03480		Kinesin motor domain containing protein	Cellular process.Cellular component organization and biogenesis.Cytoskeleton organization and biogenesis.Microtubule organization and biogenesis.Microtubule-driven movement			UP in AR at WD	DOWN
chr4	2304684	A	G	AB=0.79;AC=1;AF=0.13;AN=8;BaseQRankSum=1.893;Dels=0.00;HRun=0;HaplotypeScore=5.8179;MQ=51.24;MQ0=0;MQRankSum=-3.872;QD=2.47;ReadPosRankSum=0.538;SB=-15.39;EFF=DOWNSTREAM(MODIFIER||212||1006|RBR|protein_coding|CODING|VIT_04s0008g02780.t01||1),SYNONYMOUS_STOP(LOW|SILENT|tAa/tGa|*312|311|VIT_04s0008g02770|protein_coding|CODING|VIT_04s0008g02770.t01|1|1)	0/0	0/1	VIT_04s0008g02770	SYP111	Syntaxin-related protein KNOLLE	Cellular process.Cellular transport.Protein trafficking.Vesicle-mediated trafficking.SNARE interactions in vesicular transport	DOWN		UP in AR at WD	DOWN
chr18	602685	G	A	AB=0.53;AC=7;AF=0.88;AN=8;BaseQRankSum=0.037;Dels=0.00;HRun=2;HaplotypeScore=0.4773;MQ=51.49;MQ0=0;MQRankSum=-0.112;QD=29.40;ReadPosRankSum=1.056;SB=-562.47;EFF=DOWNSTREAM(MODIFIER||357||859|VIT_18s0122g00830|protein_coding|CODING|VIT_18s0122g00830.t01||1),STOP_GAINED(HIGH|NONSENSE|Cga/Tga|R783*|789|VIT_18s0122g00840|protein_coding|CODING|VIT_18s0122g00840.t01|2|1),UPSTREAM(MODIFIER||4792||93|VIT…	1/1	0/1	VIT_18s0122g00840		EMB2261 (embryo defective 2261)	Development.Reproductive development.Embryo development			DOWN in AR at WD
chr18	603735	G	A	AB=0.77;AC=1;AF=0.13;AN=8;BaseQRankSum=1.079;Dels=0.00;HRun=0;HaplotypeScore=1.3117;MQ=54.38;MQ0=0;MQRankSum=-2.767;QD=2.23;ReadPosRankSum=-1.391;SB=22.31;EFF=DOWNSTREAM(MODIFIER||1407||859|VIT_18s0122g00830|protein_coding|CODING|VIT_18s0122g00830.t01||1),STOP_GAINED(HIGH|NONSENSE|Cga/Tga|R433*|789|VIT_18s0122g00840|protein_coding|CODING|VIT_18s0122g00840.t01|2|1)	0/0	0/1	VIT_18s0122g00840		EMB2261 (embryo defective 2261)	Development.Reproductive development.Embryo development			DOWN in AR at WD
chr7	2381990	C	A	AB=0.78;AC=2;AF=0.25;AN=8;BaseQRankSum=-2.046;Dels=0.00;HRun=1;HaplotypeScore=0.3898;MQ=56.31;MQ0=0;MQRankSum=-3.911;QD=2.10;ReadPosRankSum=-3.621;SB=-29.90;EFF=DOWNSTREAM(MODIFIER||2278||202|VIT_07s0104g01350|protein_coding|CODING|VIT_07s0104g01350.t01||1),STOP_GAINED(HIGH|NONSENSE|Gaa/Taa|E322*|394|VIT_07s0104g01360|protein_coding|CODING|VIT_07s0104g01360.t01|3|1)	0/1	0/0	VIT_07s0104g01360		Constans-like 13	Development.Reproductive development.Flower development				UP
chr14	28342530	T	G	AB=0.57;AC=6;AF=0.75;AN=8;BaseQRankSum=-1.075;Dels=0.00;HRun=0;HaplotypeScore=0.2416;MQ=33.63;MQ0=8;MQRankSum=-3.841;QD=11.23;ReadPosRankSum=0.836;SB=-109.79;EFF=STOP_LOST(HIGH|MISSENSE|tAa/tCa|*237S|236|VIT_14s0066g02080|protein_coding|CODING|VIT_14s0066g02080.t01|4|1),UPSTREAM(MODIFIER||2||263|VIT_14s0066g02070|protein_coding|CODING|VIT_14s0066g02070.t01||1)	0/1	1/1	VIT_14s0066g02080	AATP1	AAA-type ATPase	Diverse functions.Gene family with diverse functions.AAA-type ATPase domain family			UP in AR at FI and WD	UP
chr10	7866464	T	A	AB=0.37;AC=3;AF=0.38;AN=8;BaseQRankSum=0.606;Dels=0.00;HRun=1;HaplotypeScore=10.3448;MQ=45.68;MQ0=0;MQRankSum=-4.370;QD=14.07;ReadPosRankSum=0.103;SB=-332.80;EFF=STOP_GAINED(HIGH|NONSENSE|tTa/tAa|L4*|139|VIT_10s0003g04500|protein_coding|CODING|VIT_10s0003g04500.t01|1|1)	0/1	0/0	VIT_10s0003g04500		Ankyrin	Diverse functions.Gene family with diverse functions.Ankyrin domain family			UP in AR at WD
chr10	7866668	C	A	AB=0.83;AC=2;AF=0.25;AN=8;BaseQRankSum=-0.290;Dels=0.00;HRun=1;HaplotypeScore=1.6013;MQ=45.30;MQ0=0;MQRankSum=-2.069;QD=1.25;ReadPosRankSum=-0.442;SB=18.73;EFF=STOP_GAINED(HIGH|NONSENSE|tCa/tAa|S72*|139|VIT_10s0003g04500|protein_coding|CODING|VIT_10s0003g04500.t01|1|1)	0/1	0/0	VIT_10s0003g04500		Ankyrin	Diverse functions.Gene family with diverse functions.Ankyrin domain family			UP in AR at WD
chr10	7866709	C	T	AB=0.45;AC=7;AF=0.88;AN=8;BaseQRankSum=0.718;Dels=0.00;HRun=0;HaplotypeScore=6.5693;MQ=45.64;MQ0=1;MQRankSum=-1.812;QD=26.88;ReadPosRankSum=-0.228;SB=-979.46;EFF=STOP_GAINED(HIGH|NONSENSE|Caa/Taa|Q86*|139|VIT_10s0003g04500|protein_coding|CODING|VIT_10s0003g04500.t01|1|1)	1/1	0/1	VIT_10s0003g04500		Ankyrin	Diverse functions.Gene family with diverse functions.Ankyrin domain family			UP in AR at WD
chr11	10805976	C	T	AB=0.33;AC=3;AF=0.38;AN=8;BaseQRankSum=-2.393;Dels=0.00;HRun=0;HaplotypeScore=0.2395;MQ=54.92;MQ0=0;MQRankSum=-1.546;QD=19.98;ReadPosRankSum=1.583;SB=-114.12;EFF=STOP_GAINED(HIGH|NONSENSE|tGg/tAg|W28*|351|VIT_11s0037g01350|protein_coding|CODING|VIT_11s0037g01350.t01|1|1)	0/1	0/0	VIT_11s0037g01350		Ankyrin	Diverse functions.Gene family with diverse functions.Ankyrin domain family	DOWN		UP in AR at WD
chr13	9391005	C	T	AB=0.45;AC=3;AF=0.38;AN=8;BaseQRankSum=1.921;Dels=0.00;HRun=1;HaplotypeScore=5.6248;MQ=54.67;MQ0=1;MQRankSum=2.069;QD=18.36;ReadPosRankSum=0.390;SB=-370.42;EFF=SYNONYMOUS_STOP(LOW|SILENT|taG/taA|*384|383|VIT_13s0106g00060|protein_coding|CODING|VIT_13s0106g00060.t01|3|1)	0/1	0/0	VIT_13s0106g00060		Ankyrin repeat	Diverse functions.Gene family with diverse functions.Ankyrin domain family			DOWN in AR at WD	UP
chr13	22086745	G	C	AC=6;AF=0.75;AN=8;BaseQRankSum=0.751;Dels=0.00;HRun=0;HaplotypeScore=0.4900;MQ=51.63;MQ0=0;MQRankSum=-1.594;QD=35.15;ReadPosRankSum=0.751;SB=-528.31;EFF=STOP_GAINED(HIGH|NONSENSE|tCa/tGa|S87*|105|VIT_13s0064g00470|protein_coding|CODING|VIT_13s0064g00470.t01|3|1)	1/1	0/0	VIT_13s0064g00470		Disease resistance protein (NBS-LRR class) RGH1	Diverse functions.Gene family with diverse functions.NBS-LRR superfamily			DOWN in AR at WD	UP
chr16	11039713	C	T	AB=0.81;AC=3;AF=0.38;AN=8;BaseQRankSum=-0.106;Dels=0.00;HRun=0;HaplotypeScore=2.8843;MQ=19.61;MQ0=33;MQRankSum=0.144;QD=0.63;ReadPosRankSum=-0.332;SB=-31.12;EFF=STOP_GAINED(HIGH|NONSENSE|Caa/Taa|Q417*|523|VIT_16s0022g00240|protein_coding|CODING|VIT_16s0022g00240.t01|1|1)	0/0	0/1	VIT_16s0022g00240		EIX receptor 2	Diverse functions.Gene family with diverse functions.NBS-LRR superfamily			UP in AR at WD
chr18	24517362	C	T	AB=0.57;AC=6;AF=0.75;AN=8;BaseQRankSum=-0.046;Dels=0.00;HRun=1;HaplotypeScore=0.4719;MQ=44.00;MQ0=0;MQRankSum=-0.509;QD=20.06;ReadPosRankSum=0.509;SB=-162.81;EFF=STOP_GAINED(HIGH|NONSENSE|Caa/Taa|Q52*|201|VIT_18s0041g00160|protein_coding|CODING|VIT_18s0041g00160.t01|4|1),UPSTREAM(MODIFIER||2236||89|VIT_18s0041g00170|protein_coding|CODING|VIT_18s0041g00170.t01||1)	1/1	0/1	VIT_18s0041g00160		Disease resistance protein (NBS class)	Diverse functions.Gene family with diverse functions.NBS-LRR superfamily			DOWN in AR at WD
chr18	27342957	T	G	AC=4;AF=0.50;AN=8;BaseQRankSum=0.289;Dels=0.00;HRun=1;HaplotypeScore=0.0000;MQ=58.22;MQ0=0;MQRankSum=-0.174;QD=24.85;ReadPosRankSum=-0.058;SB=-116.38;EFF=DOWNSTREAM(MODIFIER||1429||143|VIT_18s0041g02220|protein_coding|CODING|VIT_18s0041g02220.t01||1),DOWNSTREAM(MODIFIER||3687||78|VIT_18s0041g02200|protein_coding|CODING|VIT_18s0041g02200.t01||1),STOP_LOST(HIGH|MISSENSE|Taa/Gaa|*218E|217|VIT_18s004…	1/1	0/0	VIT_18s0041g02210		TIR-NBS-LRR disease resistance	Diverse functions.Gene family with diverse functions.NBS-LRR superfamily			DOWN in AR at FI and WD	UP
chr19	20163598	A	G	AB=0.62;AC=4;AF=0.50;AN=8;BaseQRankSum=-0.564;Dels=0.00;HRun=1;HaplotypeScore=0.2447;MQ=52.93;MQ0=0;MQRankSum=-4.634;QD=5.02;ReadPosRankSum=1.111;SB=8.93;EFF=STOP_LOST(HIGH|MISSENSE|tgA/tgG|*194W|193|VIT_19s0027g00830|protein_coding|CODING|VIT_19s0027g00830.t01|1|1)	0/1	0/0	VIT_19s0027g00830		Disease resistance protein (CC-NBS-LRR class)	Diverse functions.Gene family with diverse functions.NBS-LRR superfamily			DOWN in AR at WD
chr8	8569440	T	G	AB=0.68;AC=3;AF=0.38;AN=8;BaseQRankSum=-0.366;Dels=0.00;HRun=0;HaplotypeScore=1.0309;MQ=34.82;MQ0=25;MQRankSum=2.269;QD=8.39;ReadPosRankSum=-1.488;SB=-179.94;EFF=DOWNSTREAM(MODIFIER||3058||129|VIT_08s0058g00080|protein_coding|CODING|VIT_08s0058g00080.t01||1),STOP_GAINED(HIGH|NONSENSE|tTa/tGa|L224*|374|VIT_08s0058g00070|protein_coding|CODING|VIT_08s0058g00070.t01|3|1)	0/0	0/1	VIT_08s0058g00070	FLS2	Disease resistance protein SlVe2 precursor	Diverse functions.Gene family with diverse functions.NBS-LRR superfamily			DOWN in AR at WD
chr9	8958872	C	T	AB=0.79;AC=3;AF=0.38;AN=8;BaseQRankSum=-0.334;Dels=0.00;HRun=0;HaplotypeScore=0.6241;MQ=51.38;MQ0=0;MQRankSum=-4.682;QD=2.45;ReadPosRankSum=-0.927;SB=54.87;EFF=STOP_GAINED(HIGH|NONSENSE|Caa/Taa|Q565*|578|VIT_09s0002g08270|protein_coding|CODING|VIT_09s0002g08270.t01|15|1)	0/1	0/0	VIT_09s0002g08270		Leucine-rich repeat	Diverse functions.Gene family with diverse functions.NBS-LRR superfamily			DOWN in AR at WD	UP
chr9	17428740	C	T	AB=0.57;AC=1;AF=0.13;AN=8;BaseQRankSum=-1.380;Dels=0.00;HRun=0;HaplotypeScore=0.2493;MQ=58.11;MQ0=0;MQRankSum=2.182;QD=10.21;ReadPosRankSum=0.104;SB=-98.64;EFF=STOP_GAINED(HIGH|NONSENSE|Cag/Tag|Q316*|911|VIT_09s0018g00830|protein_coding|CODING|VIT_09s0018g00830.t01|4|1)	0/0	0/1	VIT_09s0018g00830	RLP9	Leucine-rich repeat family	Diverse functions.Gene family with diverse functions.NBS-LRR superfamily			UP in AR at FI and WD
chr9_random	203914	G	T	AB=0.73;AC=2;AF=0.25;AN=8;BaseQRankSum=2.717;Dels=0.00;HRun=1;HaplotypeScore=2.3267;MQ=32.87;MQ0=12;MQRankSum=2.103;QD=6.64;ReadPosRankSum=-1.057;SB=-137.62;EFF=DOWNSTREAM(MODIFIER||2145||383|VIT_09s0002g00240|protein_coding|CODING|VIT_09s0002g00240.t01||1),DOWNSTREAM(MODIFIER||744||330|VIT_09s0002g00270|protein_coding|CODING|VIT_09s0002g00270.t01||1),STOP_GAINED(HIGH|NONSENSE|tCa/tAa|S238*|556|V…	0/1	0/0	VIT_09s0002g00250	RPS5	Disease resistance protein (NBS-LRR class)	Diverse functions.Gene family with diverse functions.NBS-LRR superfamily			DOWN in AR at FI and WD
chrUn	5374057	C	T	AB=0.55;AC=2;AF=0.25;AN=8;BaseQRankSum=-2.028;Dels=0.00;HRun=1;HaplotypeScore=2.2454;MQ=42.43;MQ0=2;MQRankSum=-0.861;QD=5.95;ReadPosRankSum=-0.694;SB=-103.90;EFF=DOWNSTREAM(MODIFIER||2783||173|VIT_00s0160g00310|protein_coding|CODING|VIT_00s0160g00310.t01||1),STOP_GAINED(HIGH|NONSENSE|Cag/Tag|Q23*|100|VIT_00s0160g00320|protein_coding|CODING|VIT_00s0160g00320.t01|1|1)	0/0	0/1	VIT_00s0160g00320		TIR-NBS-LRR type R protein 7	Diverse functions.Gene family with diverse functions.NBS-LRR superfamily			DOWN in AR at FI and WD
chrUn	20122624	G	C	AB=0.00;AC=3;AF=0.38;AN=8;BaseQRankSum=0.827;Dels=0.00;HRun=0;HaplotypeScore=1.1850;MQ=46.93;MQ0=0;MQRankSum=-3.337;QD=13.01;ReadPosRankSum=0.827;SB=-16.52;EFF=DOWNSTREAM(MODIFIER||1092||363|VIT_00s0271g00080|protein_coding|CODING|VIT_00s0271g00080.t01||1),DOWNSTREAM(MODIFIER||1342||577|LINNER|protein_coding|CODING|VIT_00s0271g00060.t01||1),STOP_GAINED(HIGH|NONSENSE|tCa/tGa|S36*|379|VIT_00s0271g0…	0/0	0/1	VIT_00s0271g00080		Pentatricopeptide (PPR) repeat membrane-associated salt-inducible protein	Diverse functions.Gene family with diverse functions.Pentatricopeptide domain family				DOWN
chr5	24594542	C	A	AB=0.56;AC=1;AF=0.13;AN=8;BaseQRankSum=1.221;Dels=0.00;HRun=0;HaplotypeScore=0.7156;MQ=55.43;MQ0=0;MQRankSum=-0.903;QD=5.14;ReadPosRankSum=-1.009;SB=3.16;EFF=STOP_GAINED(HIGH|NONSENSE|Gag/Tag|E201*|224|VIT_05s0094g01350|protein_coding|CODING|VIT_05s0094g01350.t01|7|1),UPSTREAM(MODIFIER||777||225|VIT_05s0094g01340|protein_coding|CODING|VIT_05s0094g01340.t01||1)	0/0	0/1	VIT_05s0094g01350	HOL3	Thiol methyltransferase 1	Metabolism.Cellular metabolism.Amino acid derivative metabolism.Selenoamino acid metabolism			UP in AR at FI
chr3	69843	A	T	AB=0.43;AC=2;AF=0.25;AN=8;BaseQRankSum=-1.015;Dels=0.00;HRun=1;HaplotypeScore=0.2499;MQ=57.51;MQ0=0;MQRankSum=1.444;QD=10.89;ReadPosRankSum=0.781;SB=-55.03;EFF=STOP_GAINED(HIGH|NONSENSE|taT/taA|Y83*|126|VIT_03s0038g00090|protein_coding|CODING|VIT_03s0038g00090.t01|3|1)	0/1	0/0	VIT_03s0038g00090		Epoxide hydrolase-like protein	Metabolism.Cellular metabolism.Epoxide hydrolase family			UP in AR at WD
chr5	1559309	C	G	AB=0.44;AC=1;AF=0.13;AN=8;BaseQRankSum=-0.305;Dels=0.00;HRun=0;HaplotypeScore=1.6437;MQ=57.73;MQ0=0;MQRankSum=1.597;QD=14.17;ReadPosRankSum=0.987;SB=-174.33;EFF=DOWNSTREAM(MODIFIER||423||191|VIT_05s0077g02000|protein_coding|CODING|VIT_05s0077g02000.t01||1),STOP_GAINED(HIGH|NONSENSE|taC/taG|Y141*|317|VIT_05s0077g02010|protein_coding|CODING|VIT_05s0077g02010.t01|1|1)	0/0	0/1	VIT_05s0077g02010		Epoxide hydrolase	Metabolism.Cellular metabolism.Epoxide hydrolase family			UP in AR at WD
chr13	9743074	C	T	AB=0.57;AC=2;AF=0.25;AN=8;BaseQRankSum=0.574;Dels=0.00;HRun=1;HaplotypeScore=0.1446;MQ=56.52;MQ0=0;MQRankSum=0.470;QD=14.09;ReadPosRankSum=0.817;SB=-89.66;EFF=SYNONYMOUS_STOP(LOW|SILENT|taG/taA|*344|343|VIT_13s0106g00250|protein_coding|CODING|VIT_13s0106g00250.t01|5|1)	0/1	0/0	VIT_13s0106g00250		Carboxylic ester hydrolase	Metabolism.Cellular metabolism.Esterase activity			DOWN in AR at WD	DOWN
chr14	14195961	A	G	AB=0.50;AC=3;AF=0.38;AN=8;BaseQRankSum=1.205;Dels=0.00;HRun=1;HaplotypeScore=0.0000;MQ=55.81;MQ0=0;MQRankSum=0.638;QD=25.15;ReadPosRankSum=0.071;SB=-71.89;EFF=SYNONYMOUS_STOP(LOW|SILENT|taA/taG|*418|417|VIT_14s0006g00430|protein_coding|CODING|VIT_14s0006g00430.t01|11|1)	1/1	0/1	VIT_14s0006g00430	PCME	Carboxylesterase	Metabolism.Cellular metabolism.Esterase activity			UP in AR at WD
chr13	24052817	C	T	AB=0.57;AC=1;AF=0.13;AN=8;BaseQRankSum=1.112;Dels=0.00;HRun=0;HaplotypeScore=1.2233;MQ=57.75;MQ0=0;MQRankSum=0.356;QD=9.67;ReadPosRankSum=-1.068;SB=-29.64;EFF=DOWNSTREAM(MODIFIER||1074||296|VIT_13s0156g00320|protein_coding|CODING|VIT_13s0156g00320.t01||1),STOP_GAINED(HIGH|NONSENSE|Cag/Tag|Q295*|364|VIT_13s0156g00310|protein_coding|CODING|VIT_13s0156g00310.t01|8|1),UPSTREAM(MODIFIER||4981||192|VIT…	0/1	0/0	VIT_13s0156g00310		N-terminal asparagine amidohydrolase	Metabolism.Primary metabolism.Amino acid metabolism.Alanine and aspartate metabolism				UP
chr6	8454803	G	A	AB=0.79;AC=3;AF=0.38;AN=8;BaseQRankSum=0.260;Dels=0.00;HRun=0;HaplotypeScore=0.4789;MQ=53.98;MQ0=1;MQRankSum=-3.928;QD=2.05;ReadPosRankSum=-1.902;SB=38.93;EFF=DOWNSTREAM(MODIFIER||3634||355|VIT_06s0004g07670|protein_coding|CODING|VIT_06s0004g07670.t01||1),STOP_GAINED(HIGH|NONSENSE|Cag/Tag|Q2*|478|VIT_06s0004g07660|protein_coding|CODING|VIT_06s0004g07660.t01|1|1)	0/1	0/0	VIT_06s0004g07660	AGT3_PYD4	Alanine--glyoxylate aminotransferase 2 2, mitochondrial	Metabolism.Primary metabolism.Amino acid metabolism.Alanine and aspartate metabolism			UP in AR at FI and WD
chr11	3772101	T	A	AB=0.66;AC=1;AF=0.13;AN=8;BaseQRankSum=0.081;Dels=0.00;HRun=0;HaplotypeScore=0.4568;MQ=43.71;MQ0=2;MQRankSum=0.597;QD=7.07;ReadPosRankSum=-1.364;SB=12.04;EFF=DOWNSTREAM(MODIFIER||1753||180|VIT_11s0016g04460|protein_coding|CODING|VIT_11s0016g04460.t01||1),STOP_GAINED(HIGH|NONSENSE|tTg/tAg|L51*|412|VIT_11s0016g04470|protein_coding|CODING|VIT_11s0016g04470.t01|1|1)	0/0	0/1	VIT_11s0016g04470		Ornithine decarboxylase	Metabolism.Primary metabolism.Amino acid metabolism.Arginine and proline metabolism.Urea cycle			UP in AR at FI and WD	DOWN
chr17	9007210	T	C	AB=0.47;AC=4;AF=0.50;AN=8;BaseQRankSum=-0.023;Dels=0.00;HRun=0;HaplotypeScore=4.2942;MQ=55.95;MQ0=0;MQRankSum=0.391;QD=17.21;ReadPosRankSum=-1.815;SB=-171.41;EFF=DOWNSTREAM(MODIFIER||295||262|VIT_17s0000g08020|protein_coding|CODING|VIT_17s0000g08020.t01||1),SYNONYMOUS_STOP(LOW|SILENT|tAa/tGa|*375|374|VIT_17s0000g08030|protein_coding|CODING|VIT_17s0000g08030.t01|9|1)	0/1	1/1	VIT_17s0000g08030	SPDS1	Spermidine synthase 2	Metabolism.Primary metabolism.Amino acid metabolism.Arginine and proline metabolism.Urea cycle				DOWN
chr16	827296	C	A	AB=0.75;AC=1;AF=0.13;AN=8;BaseQRankSum=-0.649;Dels=0.00;HRun=0;HaplotypeScore=0.6570;MQ=54.68;MQ0=0;MQRankSum=-0.501;QD=4.52;ReadPosRankSum=3.082;SB=-67.35;EFF=STOP_GAINED(HIGH|NONSENSE|Gaa/Taa|E132*|255|VIT_16s0039g01380|protein_coding|CODING|VIT_16s0039g01380.t01|1|1)	0/0	0/1	VIT_16s0039g01380	SKL1	Shikimate kinase	Metabolism.Primary metabolism.Amino acid metabolism.Aromatic amino acid metabolism.Aromatic amino acid biosynthesis			DOWN in AR at WD	UP
chr2	16081142	G	A	AB=0.75;AC=3;AF=0.38;AN=8;BaseQRankSum=0.510;Dels=0.00;HRun=0;HaplotypeScore=0.3670;MQ=37.87;MQ0=2;MQRankSum=-1.121;QD=7.56;ReadPosRankSum=0.034;SB=-13.82;EFF=STOP_GAINED(HIGH|NONSENSE|Cag/Tag|Q32*|451|VIT_02s0033g01020|protein_coding|CODING|VIT_02s0033g01020.t01|1|1)	1/1	0/0	VIT_02s0033g01020		Anthraniloyal-CoA: methanol anthraniloyal transferase	Metabolism.Primary metabolism.Amino acid metabolism.Aromatic amino acid metabolism.Aromatic amino acid biosynthesis			DOWN in AR at WD
chr9	18597181	G	A	AB=0.50;AC=3;AF=0.38;AN=8;BaseQRankSum=-1.098;Dels=0.00;HRun=0;HaplotypeScore=0.4989;MQ=32.95;MQ0=1;MQRankSum=0.366;QD=10.55;ReadPosRankSum=0.512;SB=-36.38;EFF=STOP_GAINED(HIGH|NONSENSE|Cag/Tag|Q345*|449|VIT_09s0018g01490|protein_coding|CODING|VIT_09s0018g01490.t01|2|1)	1/1	0/0	VIT_09s0018g01490		Anthraniloyal-CoA: methanol anthraniloyal transferase	Metabolism.Primary metabolism.Amino acid metabolism.Aromatic amino acid metabolism.Aromatic amino acid biosynthesis				UP
chr12	14448149	C	T	AB=0.50;AC=7;AF=0.88;AN=8;BaseQRankSum=-0.570;Dels=0.00;HRun=0;HaplotypeScore=3.4977;MQ=49.48;MQ0=0;MQRankSum=0.107;QD=25.34;ReadPosRankSum=-0.320;SB=-505.34;EFF=STOP_GAINED(HIGH|NONSENSE|tGg/tAg|W261*|298|VIT_12s0055g00980|protein_coding|CODING|VIT_12s0055g00980.t01|3|1)	1/1	0/1	VIT_12s0055g00980		Peroxidase precursor	Metabolism.Primary metabolism.Amino acid metabolism.Aromatic amino acid metabolism.Phenylalanine metabolism.Phenylalanine biosynthesis			UP in AR at FI and WD
chr4	18807649	C	A	AB=0.59;AC=3;AF=0.38;AN=8;BaseQRankSum=0.528;Dels=0.00;HRun=1;HaplotypeScore=0.5973;MQ=56.85;MQ0=0;MQRankSum=1.080;QD=14.97;ReadPosRankSum=-1.989;SB=-198.70;EFF=DOWNSTREAM(MODIFIER||2814||65|VIT_04s0023g02300|protein_coding|CODING|VIT_04s0023g02300.t01||1),STOP_LOST(HIGH|MISSENSE|tGa/tTa|*365L|364|VIT_04s0023g02310|protein_coding|CODING|VIT_04s0023g02310.t01|4|1)	1/1	0/1	VIT_04s0023g02310	BSMT1	S-adenosyl-L-methionine:salicylic acid methyltransferase	Metabolism.Primary metabolism.Amino acid metabolism.Aromatic amino acid metabolism.Phenylalanine metabolism.Phenylalanine biosynthesis			UP in AR at FI
chr11	1213112	A	G	AB=0.68;AC=3;AF=0.38;AN=8;BaseQRankSum=0.537;Dels=0.00;HRun=0;HaplotypeScore=1.6325;MQ=40.66;MQ0=5;MQRankSum=-5.243;QD=1.69;ReadPosRankSum=-0.315;SB=6.00;EFF=DOWNSTREAM(MODIFIER||1974||116|VIT_11s0016g01530|protein_coding|CODING|VIT_11s0016g01530.t01||1),SYNONYMOUS_STOP(LOW|SILENT|tAa/tGa|*896|895|VIT_11s0016g01520|protein_coding|CODING|VIT_11s0016g01520.t01|2|1)	0/0	0/1	VIT_11s0016g01520	PAL2	Phenylalanine ammonia-lyase	Metabolism.Primary metabolism.Amino acid metabolism.Aromatic amino acid metabolism.Tyrosine metabolism			UP in AR at WD
chr15	16664898	A	T	AB=0.56;AC=1;AF=0.13;AN=8;BaseQRankSum=0.014;Dels=0.00;HRun=0;HaplotypeScore=0.6836;MQ=33.69;MQ0=7;MQRankSum=0.124;QD=8.17;ReadPosRankSum=-1.720;SB=-76.84;EFF=DOWNSTREAM(MODIFIER||1964||171|VIT_15s0048g02500|protein_coding|CODING|VIT_15s0048g02500.t01||1),STOP_GAINED(HIGH|NONSENSE|Aag/Tag|K323*|358|VIT_15s0048g02490|protein_coding|CODING|VIT_15s0048g02490.t01|4|1)	0/0	0/1	VIT_15s0048g02490	OMT1	Catechol O-methyltransferase	Metabolism.Primary metabolism.Amino acid metabolism.Aromatic amino acid metabolism.Tyrosine metabolism	UP			UP
chr9	3129089	C	A	AB=0.41;AC=3;AF=0.38;AN=8;BaseQRankSum=0.627;Dels=0.00;HRun=0;HaplotypeScore=0.4714;MQ=51.04;MQ0=0;MQRankSum=-2.066;QD=16.59;ReadPosRankSum=-1.880;SB=-47.25;EFF=STOP_GAINED(HIGH|NONSENSE|Gag/Tag|E83*|326|VIT_09s0002g03460|protein_coding|CODING|VIT_09s0002g03460.t01|1|1),UPSTREAM(MODIFIER||1005||475|VIT_09s0002g03470|protein_coding|CODING|VIT_09s0002g03470.t01||1),UPSTREAM(MODIFIER||4151||325|VIT_…	0/0	0/1	VIT_09s0002g03460		Taurine dioxygenase	Metabolism.Primary metabolism.Amino acid metabolism.Cysteine metabolism			DOWN in AR at FI	UP
chr16	20674983	G	A	AB=0.85;AC=2;AF=0.25;AN=8;BaseQRankSum=0.310;Dels=0.00;HRun=1;HaplotypeScore=0.1446;MQ=23.35;MQ0=39;MQRankSum=-1.295;QD=0.36;ReadPosRankSum=-1.136;SB=-19.11;EFF=STOP_GAINED(HIGH|NONSENSE|Cga/Tga|R440*|2216|VIT_16s0098g00290|protein_coding|CODING|VIT_16s0098g00290.t01|10|1)	0/0	0/1	VIT_16s0098g00290	GLT1	GLT1 (NADH-dependent glutamate synthase 1 gene)	Metabolism.Primary metabolism.Amino acid metabolism.Glutamate metabolism.Glutamate biosynthesis			DOWN in AR at WD
chr16	20675010	G	A	AB=0.79;AC=2;AF=0.25;AN=8;BaseQRankSum=0.154;Dels=0.00;HRun=0;HaplotypeScore=0.4316;MQ=28.80;MQ0=30;MQRankSum=0.234;QD=1.55;ReadPosRankSum=0.572;SB=-6.56;EFF=STOP_GAINED(HIGH|NONSENSE|Caa/Taa|Q431*|2216|VIT_16s0098g00290|protein_coding|CODING|VIT_16s0098g00290.t01|10|1)	0/0	0/1	VIT_16s0098g00290	GLT1	GLT1 (NADH-dependent glutamate synthase 1 gene)	Metabolism.Primary metabolism.Amino acid metabolism.Glutamate metabolism.Glutamate biosynthesis			DOWN in AR at WD
chr16	20675683	G	A	AB=0.73;AC=2;AF=0.25;AN=8;BaseQRankSum=-0.496;Dels=0.00;HRun=2;HaplotypeScore=3.1013;MQ=32.14;MQ0=16;MQRankSum=0.135;QD=4.28;ReadPosRankSum=-0.032;SB=-205.31;EFF=STOP_GAINED(HIGH|NONSENSE|Cga/Tga|R362*|2216|VIT_16s0098g00290|protein_coding|CODING|VIT_16s0098g00290.t01|8|1)	0/0	0/1	VIT_16s0098g00290	GLT1	GLT1 (NADH-dependent glutamate synthase 1 gene)	Metabolism.Primary metabolism.Amino acid metabolism.Glutamate metabolism.Glutamate biosynthesis			DOWN in AR at WD
chr16	3111752	C	A	AB=0.31;AC=1;AF=0.13;AN=8;BaseQRankSum=-2.797;Dels=0.00;HRun=0;HaplotypeScore=0.9872;MQ=42.46;MQ0=2;MQRankSum=2.018;QD=16.66;ReadPosRankSum=-0.710;SB=-124.15;EFF=STOP_GAINED(HIGH|NONSENSE|Gga/Tga|G286*|412|VIT_16s0039g02740|protein_coding|CODING|VIT_16s0039g02740.t01|7|1)	0/0	0/1	VIT_16s0039g02740	GDH2	Glutamate dehydrogenase 2 (GDH2)	Metabolism.Primary metabolism.Amino acid metabolism.Glutamate metabolism.Glutamate catabolism	DOWN		UP in AR at WD
chr16	15622267	T	A	AB=0.73;AC=3;AF=0.38;AN=8;BaseQRankSum=0.778;Dels=0.00;HRun=0;HaplotypeScore=0.6786;MQ=18.31;MQ0=39;MQRankSum=-0.527;QD=0.61;ReadPosRankSum=-2.084;SB=12.14;EFF=DOWNSTREAM(MODIFIER||1675||176|VIT_16s0100g00240|protein_coding|CODING|VIT_16s0100g00240.t01||1),DOWNSTREAM(MODIFIER||878||54|VIT_16s0100g00220|protein_coding|CODING|VIT_16s0100g00220.t01||1),STOP_GAINED(HIGH|NONSENSE|Aag/Tag|K412*|560|VIT…	0/0	0/1	VIT_16s0100g00230		Glucose-methanol-choline (GMC) oxidoreductase family protein	Metabolism.Primary metabolism.Amino acid metabolism.Glycine, serine, and threonine metabolism			DOWN in AR at FI and WD
chr16	21677519	C	T	AB=0.56;AC=2;AF=0.25;AN=8;BaseQRankSum=-0.321;Dels=0.00;HRun=0;HaplotypeScore=0.7096;MQ=56.98;MQ0=0;MQRankSum=-0.774;QD=10.59;ReadPosRankSum=0.510;SB=-56.94;EFF=STOP_GAINED(HIGH|NONSENSE|Caa/Taa|Q34*|400|VIT_16s0098g01510|protein_coding|CODING|VIT_16s0098g01510.t01|1|1),UPSTREAM(MODIFIER||982||180|VIT_16s0098g01500|protein_coding|CODING|VIT_16s0098g01500.t01||1)	0/0	0/1	VIT_16s0098g01510	ATXR6	Histone-lysine N-methyltransferase ATXR6	Metabolism.Primary metabolism.Amino acid metabolism.Lysine metabolism				DOWN
chr6	12500087	A	T	AB=0.55;AC=3;AF=0.38;AN=8;BaseQRankSum=-0.753;Dels=0.00;HRun=0;HaplotypeScore=1.6587;MQ=54.62;MQ0=0;MQRankSum=-3.409;QD=21.99;ReadPosRankSum=-0.867;SB=-94.83;EFF=STOP_GAINED(HIGH|NONSENSE|Aag/Tag|K804*|804|VIT_06s0009g01080|protein_coding|CODING|VIT_06s0009g01080.t01|12|1)	0/1	0/0	VIT_06s0009g01080	ATMS1	5-methyltetrahydropteroyltriglutamate--homocysteine S-methyltransferase	Metabolism.Primary metabolism.Amino acid metabolism.Methionine metabolism				DOWN
chr8	2482431	C	A	AB=0.51;AC=5;AF=0.63;AN=8;BaseQRankSum=-0.440;Dels=0.00;HRun=1;HaplotypeScore=1.5057;MQ=57.05;MQ0=0;MQRankSum=-1.238;QD=16.41;ReadPosRankSum=-0.859;SB=-596.69;EFF=STOP_GAINED(HIGH|NONSENSE|Gag/Tag|E228*|765|VIT_08s0056g01570|protein_coding|CODING|VIT_08s0056g01570.t01|5|1)	1/1	0/1	VIT_08s0056g01570	ATMS1	5-methyltetrahydropteroyltriglutamate--homocysteine S-methyltransferase	Metabolism.Primary metabolism.Amino acid metabolism.Methionine metabolism				DOWN
chr12	16951849	G	A	AC=2;AF=0.25;AN=8;BaseQRankSum=-1.571;Dels=0.00;HRun=0;HaplotypeScore=1.2431;MQ=51.99;MQ0=0;MQRankSum=-0.116;QD=32.33;ReadPosRankSum=1.193;SB=-106.99;EFF=STOP_GAINED(HIGH|NONSENSE|Cag/Tag|Q73*|506|VIT_12s0034g01080|protein_coding|CODING|VIT_12s0034g01080.t01|2|1)	0/0	1/1	VIT_12s0034g01080	IMD2	3-isopropylmalate dehydrogenase 2, chloroplast precursor	Metabolism.Primary metabolism.Amino acid metabolism.Valine, leucine, and isoleucine metabolism.Valine, leucine, and isoleucine biosynthesis				DOWN
chr6	5301258	G	T	AB=0.61;AC=2;AF=0.25;AN=8;BaseQRankSum=-0.420;Dels=0.00;HRun=1;HaplotypeScore=4.9956;MQ=48.34;MQ0=3;MQRankSum=-2.399;QD=4.96;ReadPosRankSum=-0.240;SB=-18.63;EFF=STOP_GAINED(HIGH|NONSENSE|Gaa/Taa|E262*|375|VIT_06s0004g04320|protein_coding|CODING|VIT_06s0004g04320.t01|5|1)	0/0	0/1	VIT_06s0004g04320	ADH1	Alcohol dehydrogenase 3	Metabolism.Primary metabolism.Carbohydrate metabolism.Glycolysis Gluconeogenesis			DOWN in AR at WD
chr5	3024593	A	G	AB=0.58;AC=6;AF=0.75;AN=8;BaseQRankSum=-0.627;Dels=0.00;HRun=0;HaplotypeScore=1.4882;MQ=53.73;MQ0=0;MQRankSum=0.788;QD=20.29;ReadPosRankSum=-0.707;SB=-223.18;EFF=SYNONYMOUS_STOP(LOW|SILENT|tAa/tGa|*366|365|VIT_05s0020g01310|protein_coding|CODING|VIT_05s0020g01310.t01|4|1)	0/1	1/1	VIT_05s0020g01310		SRG1 (senescence-related gene 1)	Metabolism.Primary metabolism.Carbohydrate metabolism.Glycosyl transference			DOWN in AR at FI and WD
chr5	23560623	G	T	AB=0.47;AC=2;AF=0.25;AN=8;BaseQRankSum=-1.058;Dels=0.00;HRun=0;HaplotypeScore=0.6750;MQ=43.46;MQ0=3;MQRankSum=-2.407;QD=8.49;ReadPosRankSum=2.345;SB=-104.65;EFF=STOP_GAINED(HIGH|NONSENSE|tgC/tgA|C359*|573|VIT_05s0094g00250|protein_coding|CODING|VIT_05s0094g00250.t01|5|1),UPSTREAM(MODIFIER||3114||273|VIT_05s0094g00240|protein_coding|CODING|VIT_05s0094g00240.t01||1)	0/0	0/1	VIT_05s0094g00250	EP3	Chitinase, class IV [Vitis vinifera]	Metabolism.Primary metabolism.Carbohydrate metabolism.Monosaccharide metabolism.Amino sugar metabolism			UP in AR at FI and WD	DOWN
chr18	432184	C	A	AB=0.50;AC=1;AF=0.13;AN=8;BaseQRankSum=-0.091;Dels=0.00;HRun=0;HaplotypeScore=0.0000;MQ=51.38;MQ0=0;MQRankSum=-1.967;QD=8.39;ReadPosRankSum=0.817;SB=-27.28;EFF=STOP_GAINED(HIGH|NONSENSE|tgC/tgA|C556*|616|VIT_18s0122g00510|protein_coding|CODING|VIT_18s0122g00510.t01|18|1),UPSTREAM(MODIFIER||4697||759|VIT_18s0122g00530|protein_coding|CODING|VIT_18s0122g00530.t01||1)	0/0	0/1	VIT_18s0122g00510		6-phosphofructokinase, pyrophosphate dependent	Metabolism.Primary metabolism.Carbohydrate metabolism.Monosaccharide metabolism.Fructose and mannose metabolism	DOWN			DOWN
chr13	11799920	A	T	AC=6;AF=0.75;AN=8;BaseQRankSum=0.653;Dels=0.00;HRun=0;HaplotypeScore=6.1737;MQ=45.00;MQ0=0;MQRankSum=-3.367;QD=29.68;ReadPosRankSum=1.055;SB=-65.67;EFF=STOP_GAINED(HIGH|NONSENSE|Aga/Tga|R3*|135|VIT_13s0101g00160|protein_coding|CODING|VIT_13s0101g00160.t01|1|1),UPSTREAM(MODIFIER||1523||91|VIT_13s0101g00170|protein_coding|CODING|VIT_13s0101g00170.t01||1)	1/1	0/0	VIT_13s0101g00160	AXS2	DTDP-glucose 4-6-dehydratase	Metabolism.Primary metabolism.Carbohydrate metabolism.Monosaccharide metabolism.Nucleotide sugar metabolism			DOWN in AR at WD
chr2	1209550	CAAGGTTTGAAAAAAA	C	AB=0.79;AC=3;AF=0.38;AN=8;Dels=0.21;HRun=0;HaplotypeScore=27.6350;MQ=50.02;MQ0=0;QD=38.12;SB=-227.79;EFF=CODON_DELETION(MODERATE||aaggtttga/-|KV*467-|468|VIT_02s0025g01240|protein_coding|CODING|VIT_02s0025g01240.t01|1|1),STOP_LOST(HIGH||aaggtttga/-|KV*467-|468|VIT_02s0025g01240|protein_coding|CODING|VIT_02s0025g01240.t01|1|1),UPSTREAM(MODIFIER||2220||325|VIT_02s0025g01250|protein_coding|CODING|VI…	0/0	0/1	VIT_02s0025g01240	GT72B1	UDP-glucuronosyl/UDP-glucosyltransferase	Metabolism.Primary metabolism.Carbohydrate metabolism.Monosaccharide metabolism.Pentose glucuronate interconversion			UP in AR at FI and WD
chr5	4010899	G	A	AB=0.64;AC=1;AF=0.13;AN=8;BaseQRankSum=1.462;Dels=0.00;HRun=0;HaplotypeScore=1.3193;MQ=54.50;MQ0=0;MQRankSum=-2.089;QD=7.64;ReadPosRankSum=-1.970;SB=-27.83;EFF=STOP_GAINED(HIGH|NONSENSE|Cag/Tag|Q648*|1011|VIT_05s0020g02310|protein_coding|CODING|VIT_05s0020g02310.t01|13|1),UPSTREAM(MODIFIER||3929||217|VIT_05s0020g02300|protein_coding|CODING|VIT_05s0020g02300.t01||1)	0/1	0/0	VIT_05s0020g02310	PPDK	Pyruvate,orthophosphate dikinase	Metabolism.Primary metabolism.Carbohydrate metabolism.Monosaccharide metabolism.Pyruvate metabolism	UP		DOWN in AR at WD	UP
chr9	6782029	T	A	AB=0.37;AC=1;AF=0.13;AN=8;BaseQRankSum=0.357;Dels=0.00;HRun=1;HaplotypeScore=3.7006;MQ=58.42;MQ0=0;MQRankSum=-0.601;QD=20.49;ReadPosRankSum=-0.560;SB=-203.90;EFF=DOWNSTREAM(MODIFIER||2277||324|VIT_09s0002g06870|protein_coding|CODING|VIT_09s0002g06870.t01||1),STOP_GAINED(HIGH|NONSENSE|taT/taA|Y241*|399|VIT_09s0002g06880|protein_coding|CODING|VIT_09s0002g06880.t01|2|1)	0/0	0/1	VIT_09s0002g06880		Beta-1,3-glucanase	Metabolism.Primary metabolism.Carbohydrate metabolism.Polysaccharide metabolism.Beta-1,3 glucan metabolism.Beta-1,3 glucan catabolism	DOWN		UP in AR at WD
chr10	3107075	C	T	AB=0.73;AC=1;AF=0.13;AN=8;BaseQRankSum=1.225;Dels=0.00;HRun=0;HaplotypeScore=1.9666;MQ=53.78;MQ0=0;MQRankSum=-3.364;QD=4.57;ReadPosRankSum=0.702;SB=-42.69;EFF=STOP_GAINED(HIGH|NONSENSE|Cag/Tag|Q361*|853|VIT_10s0003g01680|protein_coding|CODING|VIT_10s0003g01680.t01|2|1),UPSTREAM(MODIFIER||3452||198|VIT_10s0003g01670|protein_coding|CODING|VIT_10s0003g01670.t01||1)	0/0	0/1	VIT_10s0003g01680	TPS7	Trehalose synthase	Metabolism.Primary metabolism.Carbohydrate metabolism.Polysaccharide metabolism.Starch and sucrose metabolism				UP
chr10	3909767	G	T	AB=0.62;AC=3;AF=0.38;AN=8;BaseQRankSum=0.494;Dels=0.00;HRun=5;HaplotypeScore=0.2499;MQ=53.53;MQ0=0;MQRankSum=-4.166;QD=4.25;ReadPosRankSum=-0.232;SB=-29.52;EFF=STOP_GAINED(HIGH|NONSENSE|Gag/Tag|E303*|535|VIT_10s0003g02160|protein_coding|CODING|VIT_10s0003g02160.t01|9|1)	0/0	0/1	VIT_10s0003g02160	TPS1	Trehalose-phosphatase	Metabolism.Primary metabolism.Carbohydrate metabolism.Polysaccharide metabolism.Starch and sucrose metabolism				DOWN
chr7	13958626	G	A	AB=0.51;AC=4;AF=0.50;AN=8;BaseQRankSum=0.321;Dels=0.00;HRun=0;HaplotypeScore=1.5847;MQ=45.59;MQ0=1;MQRankSum=-3.029;QD=10.76;ReadPosRankSum=-0.302;SB=-225.94;EFF=STOP_GAINED(HIGH|NONSENSE|Cag/Tag|Q87*|393|VIT_07s0289g00060|protein_coding|CODING|VIT_07s0289g00060.t01|1|1)	1/1	0/1	VIT_07s0289g00060	UGT74E2_UGT74F2	UDP-glucose:salicylic acid glucosyltransferase	Metabolism.Primary metabolism.Carbohydrate metabolism.Polysaccharide metabolism.Starch and sucrose metabolism			UP in AR at WD
chr7	12042699	G	T	AB=0.63;AC=1;AF=0.13;AN=8;BaseQRankSum=-1.164;Dels=0.00;HRun=0;HaplotypeScore=0.3779;MQ=56.66;MQ0=0;MQRankSum=-2.845;QD=5.03;ReadPosRankSum=-1.099;SB=-24.30;EFF=STOP_GAINED(HIGH|NONSENSE|Gga/Tga|G33*|85|VIT_07s0005g06660|protein_coding|CODING|VIT_07s0005g06660.t01|2|1),UPSTREAM(MODIFIER||4292||282|VIT_07s0005g06670|protein_coding|CODING|VIT_07s0005g06670.t01||1)	0/0	0/1	VIT_07s0005g06660		Granule-bound starch synthase 1, chloroplastic	Metabolism.Primary metabolism.Carbohydrate metabolism.Polysaccharide metabolism.Starch and sucrose metabolism.Starch biosynthesis catabolism.Starch biosynthesis			DOWN in AR at WD
chr17	13473482	C	A	AB=0.43;AC=2;AF=0.25;AN=8;BaseQRankSum=0.000;Dels=0.00;HRun=0;HaplotypeScore=1.1473;MQ=57.08;MQ0=0;MQRankSum=0.945;QD=14.93;ReadPosRankSum=1.138;SB=-127.88;EFF=DOWNSTREAM(MODIFIER||1973||228|VIT_17s0119g00110|protein_coding|CODING|VIT_17s0119g00110.t01||1),STOP_GAINED(HIGH|NONSENSE|Gaa/Taa|E26*|205|VIT_17s0119g00120|protein_coding|CODING|VIT_17s0119g00120.t01|1|1)	0/1	0/0	VIT_17s0119g00120		Alpha-amylase/subtilisin inhibitor	Metabolism.Primary metabolism.Carbohydrate metabolism.Polysaccharide metabolism.Starch and sucrose metabolism.Starch biosynthesis catabolism.Starch catabolism inhibitor				UP
chr18	28215046	C	T	AB=0.64;AC=2;AF=0.25;AN=8;BaseQRankSum=-0.108;Dels=0.00;HRun=0;HaplotypeScore=0.2498;MQ=34.61;MQ0=9;MQRankSum=-4.250;QD=1.34;ReadPosRankSum=-0.855;SB=-1.49;EFF=STOP_GAINED(HIGH|NONSENSE|Caa/Taa|Q749*|1024|VIT_18s0089g00410|protein_coding|CODING|VIT_18s0089g00410.t01|13|1)	0/0	0/1	VIT_18s0089g00410	ATSPS4F	Sucrose-phosphate synthase 1	Metabolism.Primary metabolism.Carbohydrate metabolism.Polysaccharide metabolism.Starch and sucrose metabolism.Sucrose biosynthesis				UP
chr3	12951525	A	T	AB=0.64;AC=2;AF=0.33;AN=6;BaseQRankSum=-3.185;Dels=0.00;HRun=4;HaplotypeScore=2.5767;MQ=47.18;MQ0=0;MQRankSum=-0.926;QD=4.06;ReadPosRankSum=1.152;SB=-43.62;EFF=STOP_GAINED(HIGH|NONSENSE|tTa/tAa|L119*|146|VIT_03s0110g00200|protein_coding|CODING|VIT_03s0110g00200.t01|4|1),UPSTREAM(MODIFIER||364||132|VIT_03s0110g00190|protein_coding|CODING|VIT_03s0110g00190.t01||1)	0/1	0/0	VIT_03s0110g00200		Apocytochrome b	Metabolism.Primary metabolism.Generation of metabolite precursors and energy.Electron transport.Respiratory-chain phosphorylation	UP		DOWN in AR at WD	UP
chr9	5820038	G	A	AB=0.54;AC=1;AF=0.13;AN=8;BaseQRankSum=0.525;Dels=0.00;HRun=1;HaplotypeScore=0.4900;MQ=58.03;MQ0=0;MQRankSum=-0.225;QD=12.74;ReadPosRankSum=0.125;SB=-23.25;EFF=SYNONYMOUS_STOP(LOW|SILENT|tGa/tAa|*177|176|COX5B.1|protein_coding|CODING|VIT_09s0002g06000.t01|6|1)	0/0	0/1	VIT_09s0002g06000		Cytochrome c oxidase subunit Vb	Metabolism.Primary metabolism.Generation of metabolite precursors and energy.Electron transport.Respiratory-chain phosphorylation				DOWN
chr19	2542875	T	TTTAA	AB=0.80;AC=5;AF=0.63;AN=8;Dels=0.00;HRun=0;HaplotypeScore=2.4970;MQ=52.44;MQ0=0;QD=39.13;SB=-0.00;EFF=FRAME_SHIFT(HIGH||ttt/ttTTAAt|F341F*?|341|VIT_19s0014g02460|protein_coding|CODING|VIT_19s0014g02460.t01|2|1),STOP_GAINED(HIGH||ttt/ttTTAAt|F341F*?|341|VIT_19s0014g02460|protein_coding|CODING|VIT_19s0014g02460.t01|2|1)	1/1	0/0	VIT_19s0014g02460	ENODL2	Plastocyanin domain-containing protein	Metabolism.Primary metabolism.Generation of metabolite precursors and energy.Photosynthesis.Photosynthetic-chain phosphorylation				UP
chrUn	27320215	T	G	AB=0.92;AC=1;AF=0.13;AN=8;BaseQRankSum=-1.360;DS;Dels=0.00;HRun=0;HaplotypeScore=119.7144;MQ=32.27;MQ0=14;MQRankSum=4.206;QD=0.22;ReadPosRankSum=-3.309;SB=-45.37;EFF=STOP_GAINED(HIGH|NONSENSE|tTa/tGa|L38*|180|PSBC|protein_coding|CODING|VIT_00s0396g00010.t01|1|1),UPSTREAM(MODIFIER||1491||99|NAD1|protein_coding|CODING|VIT_00s0396g00020.t01||1),UPSTREAM(MODIFIER||2852||60|VIT_00s0396g00030|protein_c…	0/1	0/0	VIT_00s0396g00010		Photosystem II PsbC	Metabolism.Primary metabolism.Generation of metabolite precursors and energy.Photosynthesis.Photosystem II			DOWN in AR at WD
chr7	7531741	G	A	AB=0.62;AC=1;AF=0.13;AN=8;BaseQRankSum=1.370;Dels=0.00;HRun=0;HaplotypeScore=0.9378;MQ=57.39;MQ0=0;MQRankSum=-0.810;QD=7.05;ReadPosRankSum=-0.839;SB=-91.44;EFF=DOWNSTREAM(MODIFIER||3293||1532|VIT_07s0005g04460|protein_coding|CODING|VIT_07s0005g04460.t01||1),STOP_GAINED(HIGH|NONSENSE|tGg/tAg|W63*|94|VIT_07s0005g04450|protein_coding|CODING|VIT_07s0005g04450.t01|1|1)	0/0	0/1	VIT_07s0005g04450		7S globulin precursor, basic	Metabolism.Primary metabolism.Generation of metabolite precursors and energy.Storage proteins			UP in AR at WD
chr18	13617134	G	A	AB=0.82;AC=1;AF=0.13;AN=8;BaseQRankSum=0.924;Dels=0.00;HRun=1;HaplotypeScore=6.7018;MQ=30.36;MQ0=5;MQRankSum=0.570;QD=1.81;ReadPosRankSum=0.544;SB=-12.95;EFF=DOWNSTREAM(MODIFIER||3790||518|VIT_18s0001g15470|protein_coding|CODING|VIT_18s0001g15470.t01||1),STOP_GAINED(HIGH|NONSENSE|tgG/tgA|W159*|389|VIT_18s0001g15460|protein_coding|CODING|VIT_18s0001g15460.t01|1|1)	0/0	0/1	VIT_18s0001g15460		Stearyl acyl carrier protein desaturase	Metabolism.Primary metabolism.Lipid metabolism.Fatty acid metabolism.Fatty acid biosynthesis.Unsaturated fatty acid biosynthesis			UP in AR at FI and WD
chr3	9386662	C	A	AB=0.56;AC=1;AF=0.13;AN=8;BaseQRankSum=0.298;Dels=0.00;HRun=0;HaplotypeScore=1.0946;MQ=56.07;MQ0=0;MQRankSum=0.974;QD=10.96;ReadPosRankSum=-0.676;SB=-35.75;EFF=STOP_GAINED(HIGH|NONSENSE|Gga/Tga|G338*|522|VIT_03s0088g01140|protein_coding|CODING|VIT_03s0088g01140.t01|6|1)	0/1	0/0	VIT_03s0088g01140	XF1	Squalene monooxygenase 2	Metabolism.Primary metabolism.Lipid metabolism.Steroid metabolism.Steroid biosynthesis			DOWN in AR at WD
chr9	22128708	G	T	AB=0.76;AC=3;AF=0.38;AN=8;BaseQRankSum=0.076;Dels=0.01;HRun=1;HaplotypeScore=1.4663;MQ=31.80;MQ0=11;MQRankSum=-2.608;QD=1.08;ReadPosRankSum=0.076;SB=-21.83;EFF=STOP_GAINED(HIGH|NONSENSE|taC/taA|Y364*|757|VIT_09s0054g01220|protein_coding|CODING|VIT_09s0054g01220.t01|7|1)	0/1	0/0	VIT_09s0054g01220		Cycloartenol synthase	Metabolism.Primary metabolism.Lipid metabolism.Steroid metabolism.Steroid biosynthesis			DOWN in AR at WD
chr13	22063979	A	T	AC=6;AF=0.75;AN=8;BaseQRankSum=-2.185;Dels=0.00;HRun=1;HaplotypeScore=8.7936;MQ=42.06;MQ0=0;MQRankSum=-3.736;QD=27.88;ReadPosRankSum=-1.198;SB=-188.02;EFF=STOP_GAINED(HIGH|NONSENSE|tTa/tAa|L405*|411|VIT_13s0064g00440|protein_coding|CODING|VIT_13s0064g00440.t01|14|1)	1/1	0/0	VIT_13s0064g00440	SMT1	24-sterol C-methyltransferase	Metabolism.Primary metabolism.Lipid metabolism.Steroid metabolism.Steroid biosynthesis.Sterol biosynthesis	DOWN		UP in AR at WD	DOWN
chr15	9206222	C	T	AB=0.60;AC=5;AF=0.63;AN=8;BaseQRankSum=-1.286;Dels=0.00;HRun=0;HaplotypeScore=0.1446;MQ=56.19;MQ0=0;MQRankSum=1.015;QD=25.28;ReadPosRankSum=-0.122;SB=-306.21;EFF=SPLICE_SITE_REGION(LOW||||619|VIT_15s0021g00040|protein_coding|CODING|VIT_15s0021g00040.t01|3|1),STOP_GAINED(HIGH|NONSENSE|tgG/tgA|W95*|619|VIT_15s0021g00040|protein_coding|CODING|VIT_15s0021g00040.t01|3|1)	0/0	0/1	VIT_15s0021g00040	CER1	Eceriferum 1 (CER1 protein) Sterol desaturase	Metabolism.Primary metabolism.Lipid metabolism.Wax metabolism.Wax biosynthesis			DOWN in AR at FI and WD	DOWN
chr15	9237283	A	G	AB=0.54;AC=3;AF=0.38;AN=8;BaseQRankSum=-0.083;Dels=0.00;HRun=0;HaplotypeScore=0.7079;MQ=39.56;MQ0=3;MQRankSum=1.733;QD=11.38;ReadPosRankSum=1.403;SB=-158.10;EFF=SYNONYMOUS_STOP(LOW|SILENT|taA/taG|*620|619|VIT_15s0021g00050|protein_coding|CODING|VIT_15s0021g00050.t01|10|1)	0/0	0/1	VIT_15s0021g00050	CER1	Eceriferum 1 (CER1 protein) Sterol desaturase	Metabolism.Primary metabolism.Lipid metabolism.Wax metabolism.Wax biosynthesis			DOWN in AR at FI and WD	DOWN
chr5	2041923	C	T	AB=0.52;AC=5;AF=0.63;AN=8;BaseQRankSum=-2.329;Dels=0.00;HRun=0;HaplotypeScore=0.2467;MQ=25.48;MQ0=7;MQRankSum=-0.179;QD=4.25;ReadPosRankSum=-1.732;SB=-84.21;EFF=STOP_GAINED(HIGH|NONSENSE|Cga/Tga|R347*|862|VIT_05s0020g00170|protein_coding|CODING|VIT_05s0020g00170.t01|7|1)	0/1	1/1	VIT_05s0020g00170	emb1441	Zinc knuckle	Metabolism.Primary metabolism.Nucleobase, nucleoside, nucleotide, nucleic acid metabolism.Nucleic acid metabolism			DOWN in AR at WD
chrUn	22191215	G	C	AC=2;AF=0.25;AN=8;BaseQRankSum=1.449;Dels=0.00;HRun=0;HaplotypeScore=0.0000;MQ=55.84;MQ0=0;MQRankSum=-0.377;QD=29.89;ReadPosRankSum=-0.134;SB=-151.98;EFF=DOWNSTREAM(MODIFIER||670||332|VIT_00s0301g00110|protein_coding|CODING|VIT_00s0301g00110.t01||1),STOP_GAINED(HIGH|NONSENSE|taC/taG|Y60*|283|VIT_00s0301g00100|protein_coding|CODING|VIT_00s0301g00100.t01|2|1)	43101	0/0	VIT_00s0301g00100	BFN1	BFN1 (bifunctional nuclease I)	Metabolism.Primary metabolism.Nucleobase, nucleoside, nucleotide, nucleic acid metabolism.Nucleic acid metabolism.DNA metabolism.DNA catabolism			DOWN in AR at FI
chr5	9637024	C	A	AB=0.62;AC=2;AF=0.25;AN=8;BaseQRankSum=-0.376;Dels=0.00;HRun=1;HaplotypeScore=0.4864;MQ=57.47;MQ0=0;MQRankSum=-0.114;QD=7.69;ReadPosRankSum=1.302;SB=-184.33;EFF=STOP_GAINED(HIGH|NONSENSE|taC/taA|Y2*|1144|VIT_05s0049g02090|protein_coding|CODING|VIT_05s0049g02090.t01|1|1)	0/0	0/1	VIT_05s0049g02090	MSH1	DNA mismatch repair protein	Metabolism.Primary metabolism.Nucleobase, nucleoside, nucleotide, nucleic acid metabolism.Nucleic acid metabolism.DNA metabolism.DNA recombination and repair.repair				DOWN
chr2	13803952	G	A	AB=0.46;AC=2;AF=0.33;AN=6;BaseQRankSum=0.955;Dels=0.00;HRun=0;HaplotypeScore=0.0000;MQ=46.88;MQ0=1;MQRankSum=-1.960;QD=5.38;ReadPosRankSum=2.060;SB=-25.04;EFF=STOP_GAINED(HIGH|NONSENSE|Cag/Tag|Q87*|462|VIT_02s0033g00190|protein_coding|CODING|VIT_02s0033g00190.t01|3|1)	0/0	0/1	VIT_02s0033g00190	MCM9	DNA replication licensing factor MCM2	Metabolism.Primary metabolism.Nucleobase, nucleoside, nucleotide, nucleic acid metabolism.Nucleic acid metabolism.DNA metabolism.DNA replication			UP in AR at FI and WD
chr5	12262412	T	TCTA	AB=0.87;AC=2;AF=0.25;AN=8;Dels=0.00;HRun=0;HaplotypeScore=1.2479;MQ=53.29;MQ0=0;QD=7.73;SB=-47.24;EFF=CODON_INSERTION(MODERATE||aag/aagTAG|K442K*|452|VIT_05s0051g00930|protein_coding|CODING|VIT_05s0051g00930.t01|18|1),STOP_GAINED(HIGH||aag/aagTAG|K442K*|452|VIT_05s0051g00930|protein_coding|CODING|VIT_05s0051g00930.t01|18|1)	0/0	0/1	VIT_05s0051g00930		DNA primase large subunit	Metabolism.Primary metabolism.Nucleobase, nucleoside, nucleotide, nucleic acid metabolism.Nucleic acid metabolism.DNA metabolism.DNA replication				DOWN
chr14	28894091	A	T	AB=0.67;AC=3;AF=0.38;AN=8;BaseQRankSum=0.490;Dels=0.00;HRun=0;HaplotypeScore=0.7183;MQ=56.84;MQ0=0;MQRankSum=-1.167;QD=14.62;ReadPosRankSum=-0.085;SB=-68.87;EFF=DOWNSTREAM(MODIFIER||1707||351|VIT_14s0108g00080|protein_coding|CODING|VIT_14s0108g00080.t01||1),STOP_GAINED(HIGH|NONSENSE|tTg/tAg|L105*|491|VIT_14s0108g00070|protein_coding|CODING|VIT_14s0108g00070.t01|2|1)	1/1	0/0	VIT_14s0108g00070	TAF5	Transcription initiation factor TFIID subunit D4	Metabolism.Primary metabolism.Nucleobase, nucleoside, nucleotide, nucleic acid metabolism.Nucleic acid metabolism.RNA metabolism.Basal transcription factors			DOWN in AR at WD
chr12	19418102	G	A	AB=0.63;AC=3;AF=0.38;AN=8;BaseQRankSum=-0.161;Dels=0.00;HRun=0;HaplotypeScore=1.3438;MQ=44.33;MQ0=0;MQRankSum=-3.694;QD=4.41;ReadPosRankSum=-1.028;SB=-98.96;EFF=STOP_GAINED(HIGH|NONSENSE|Cag/Tag|Q446*|694|VIT_12s0035g00190|protein_coding|CODING|VIT_12s0035g00190.t01|5|1)	0/1	0/0	VIT_12s0035g00190	CPSF73-I	Cleavage and polyadenylation specificity factor subunit 3	Metabolism.Primary metabolism.Nucleobase, nucleoside, nucleotide, nucleic acid metabolism.Nucleic acid metabolism.RNA metabolism.RNA biosynthesis.mRNA biosynthesis.mRNA capping			UP in AR at FI and WD
chr12	19418750	G	A	AB=0.75;AC=3;AF=0.38;AN=8;BaseQRankSum=-0.983;Dels=0.00;HRun=0;HaplotypeScore=2.8698;MQ=33.48;MQ0=12;MQRankSum=-1.448;QD=1.12;ReadPosRankSum=-0.298;SB=-22.46;EFF=STOP_GAINED(HIGH|NONSENSE|Cga/Tga|R230*|694|VIT_12s0035g00190|protein_coding|CODING|VIT_12s0035g00190.t01|5|1)	0/1	0/0	VIT_12s0035g00190	CPSF73-I	Cleavage and polyadenylation specificity factor subunit 3	Metabolism.Primary metabolism.Nucleobase, nucleoside, nucleotide, nucleic acid metabolism.Nucleic acid metabolism.RNA metabolism.RNA biosynthesis.mRNA biosynthesis.mRNA capping			UP in AR at FI and WD
chr12	19418954	G	A	AB=0.71;AC=3;AF=0.38;AN=8;BaseQRankSum=0.713;Dels=0.00;HRun=0;HaplotypeScore=1.4731;MQ=27.55;MQ0=2;MQRankSum=-0.157;QD=3.14;ReadPosRankSum=0.817;SB=15.32;EFF=STOP_GAINED(HIGH|NONSENSE|Cga/Tga|R162*|694|VIT_12s0035g00190|protein_coding|CODING|VIT_12s0035g00190.t01|5|1)	0/1	0/0	VIT_12s0035g00190	CPSF73-I	Cleavage and polyadenylation specificity factor subunit 3	Metabolism.Primary metabolism.Nucleobase, nucleoside, nucleotide, nucleic acid metabolism.Nucleic acid metabolism.RNA metabolism.RNA biosynthesis.mRNA biosynthesis.mRNA capping			UP in AR at FI and WD
chr12	7562862	C	T	AB=0.83;AC=2;AF=0.25;AN=8;BaseQRankSum=1.950;Dels=0.00;HRun=0;HaplotypeScore=4.0592;MQ=28.53;MQ0=69;MQRankSum=1.310;QD=1.75;ReadPosRankSum=-0.376;SB=-17.53;EFF=DOWNSTREAM(MODIFIER||2257||260|VIT_12s0134g00060|protein_coding|CODING|VIT_12s0134g00060.t01||1),STOP_GAINED(HIGH|NONSENSE|tGg/tAg|W104*|132|VIT_12s0134g00050|protein_coding|CODING|VIT_12s0134g00050.t01|1|1),UPSTREAM(MODIFIER||3058||224|VI…	0/1	0/0	VIT_12s0134g00050		DNA-directed RNA polymerase subunit beta'	Metabolism.Primary metabolism.Nucleobase, nucleoside, nucleotide, nucleic acid metabolism.Nucleic acid metabolism.RNA metabolism.RNA polymerase			DOWN in AR at WD
chr12	7562989	G	A	AB=0.92;AC=1;AF=0.13;AN=8;BaseQRankSum=2.290;Dels=0.00;HRun=1;HaplotypeScore=2.4505;MQ=33.98;MQ0=81;MQRankSum=3.716;QD=1.44;ReadPosRankSum=3.398;SB=-30.94;EFF=DOWNSTREAM(MODIFIER||2130||260|VIT_12s0134g00060|protein_coding|CODING|VIT_12s0134g00060.t01||1),STOP_GAINED(HIGH|NONSENSE|Cga/Tga|R62*|132|VIT_12s0134g00050|protein_coding|CODING|VIT_12s0134g00050.t01|1|1),UPSTREAM(MODIFIER||3185||224|VIT_…	0/0	0/1	VIT_12s0134g00050		DNA-directed RNA polymerase subunit beta'	Metabolism.Primary metabolism.Nucleobase, nucleoside, nucleotide, nucleic acid metabolism.Nucleic acid metabolism.RNA metabolism.RNA polymerase			DOWN in AR at WD
chr12	7563096	C	T	AB=0.62;AC=2;AF=0.25;AN=8;BaseQRankSum=-0.722;Dels=0.00;HRun=0;HaplotypeScore=0.1972;MQ=57.17;MQ0=0;MQRankSum=1.005;QD=6.96;ReadPosRankSum=-0.750;SB=-49.86;EFF=DOWNSTREAM(MODIFIER||2023||260|VIT_12s0134g00060|protein_coding|CODING|VIT_12s0134g00060.t01||1),STOP_GAINED(HIGH|NONSENSE|tGg/tAg|W26*|132|VIT_12s0134g00050|protein_coding|CODING|VIT_12s0134g00050.t01|1|1),UPSTREAM(MODIFIER||3292||224|VIT…	0/1	0/0	VIT_12s0134g00050		DNA-directed RNA polymerase subunit beta'	Metabolism.Primary metabolism.Nucleobase, nucleoside, nucleotide, nucleic acid metabolism.Nucleic acid metabolism.RNA metabolism.RNA polymerase			DOWN in AR at WD
chr13	4972072	T	A	AB=0.73;AC=5;AF=0.63;AN=8;BaseQRankSum=-1.730;Dels=0.00;HRun=1;HaplotypeScore=1.4998;MQ=52.71;MQ0=0;MQRankSum=-1.641;QD=18.92;ReadPosRankSum=1.700;SB=-273.37;EFF=DOWNSTREAM(MODIFIER||384||173|VIT_13s0019g03780|protein_coding|CODING|VIT_13s0019g03780.t01||1),STOP_LOST(HIGH|MISSENSE|Tga/Aga|*82R|81|VIT_13s0019g03770|protein_coding|CODING|VIT_13s0019g03770.t01|3|1)	0/0	0/1	VIT_13s0019g03770		DNA-directed RNA polymerase subunit beta'	Metabolism.Primary metabolism.Nucleobase, nucleoside, nucleotide, nucleic acid metabolism.Nucleic acid metabolism.RNA metabolism.RNA polymerase			DOWN in AR at WD
chr12	19401822	A	C	AB=0.46;AC=3;AF=0.38;AN=8;BaseQRankSum=-1.103;Dels=0.00;HRun=0;HaplotypeScore=1.2479;MQ=40.39;MQ0=0;MQRankSum=-1.838;QD=7.95;ReadPosRankSum=-0.683;SB=-45.29;EFF=DOWNSTREAM(MODIFIER||1408||371|VIT_12s0035g00180|protein_coding|CODING|VIT_12s0035g00180.t01||1),STOP_GAINED(HIGH|NONSENSE|tTa/tGa|L17*|184|VIT_12s0035g00170|protein_coding|CODING|VIT_12s0035g00170.t01|1|1)	0/1	0/0	VIT_12s0035g00170	CPSF73-I	Cleavage and polyadenylation specificity factor subunit 3	Metabolism.Primary metabolism.Nucleobase, nucleoside, nucleotide, nucleic acid metabolism.Nucleic acid metabolism.RNA metabolism.RNA processing			UP in AR at WD
chr12	19401850	G	A	AB=0.58;AC=4;AF=0.50;AN=8;BaseQRankSum=-0.194;Dels=0.00;HRun=0;HaplotypeScore=0.7129;MQ=39.90;MQ0=0;MQRankSum=-2.388;QD=5.29;ReadPosRankSum=0.710;SB=4.43;EFF=DOWNSTREAM(MODIFIER||1380||371|VIT_12s0035g00180|protein_coding|CODING|VIT_12s0035g00180.t01||1),STOP_GAINED(HIGH|NONSENSE|Cag/Tag|Q8*|184|VIT_12s0035g00170|protein_coding|CODING|VIT_12s0035g00170.t01|1|1)	0/1	0/0	VIT_12s0035g00170	CPSF73-I	Cleavage and polyadenylation specificity factor subunit 3	Metabolism.Primary metabolism.Nucleobase, nucleoside, nucleotide, nucleic acid metabolism.Nucleic acid metabolism.RNA metabolism.RNA processing			UP in AR at WD
chr12_random	95296	T	A	AB=0.29;AC=1;AF=0.13;AN=8;BaseQRankSum=-0.650;Dels=0.00;HRun=0;HaplotypeScore=4.3453;MQ=57.13;MQ0=0;MQRankSum=0.475;QD=14.11;ReadPosRankSum=0.425;SB=-38.76;EFF=STOP_GAINED(HIGH|NONSENSE|Aga/Tga|R138*|255|VIT_12s0142g00110|protein_coding|CODING|VIT_12s0142g00110.t01|6|1)	0/1	0/0	VIT_12s0142g00110	SC35	Splicing factor, arginine/serine-rich 2	Metabolism.Primary metabolism.Nucleobase, nucleoside, nucleotide, nucleic acid metabolism.Nucleic acid metabolism.RNA metabolism.RNA processing.mRNA processing.mRNA splicing			DOWN in AR at WD
chr5	22743746	A	T	AB=0.68;AC=1;AF=0.13;AN=8;BaseQRankSum=-0.561;Dels=0.00;HRun=1;HaplotypeScore=12.2278;MQ=51.86;MQ0=0;MQRankSum=-0.609;QD=4.61;ReadPosRankSum=2.519;SB=-67.49;EFF=STOP_GAINED(HIGH|NONSENSE|tTa/tAa|L611*|914|VIT_05s0102g00800|protein_coding|CODING|VIT_05s0102g00800.t01|1|1)	0/0	0/1	VIT_05s0102g00800	ESP3	DEAH (Asp-Glu-Ala-His) box polypeptide 16	Metabolism.Primary metabolism.Nucleobase, nucleoside, nucleotide, nucleic acid metabolism.Nucleic acid metabolism.RNA metabolism.RNA processing.mRNA processing.mRNA splicing			DOWN in AR at WD
chr16	18756429	T	A	AB=0.53;AC=5;AF=0.63;AN=8;BaseQRankSum=-1.729;Dels=0.00;HRun=0;HaplotypeScore=0.0000;MQ=55.94;MQ0=0;MQRankSum=-0.894;QD=16.80;ReadPosRankSum=-0.775;SB=-180.60;EFF=STOP_GAINED(HIGH|NONSENSE|Aag/Tag|K725*|803|VIT_16s0050g01840|protein_coding|CODING|VIT_16s0050g01840.t01|15|1),UPSTREAM(MODIFIER||2485||782|VIT_16s0050g01830|protein_coding|CODING|VIT_16s0050g01830.t01||1)	0/1	1/1	VIT_16s0050g01840		Nucleoside triphosphatase	Metabolism.Primary metabolism.Nucleobase, nucleoside, nucleotide, nucleic acid metabolism.Nucleotide metabolism.Purine metabolism			UP in AR at WD
chr8	15526017	C	T	AB=0.72;AC=1;AF=0.13;AN=8;BaseQRankSum=-1.446;Dels=0.00;HRun=0;HaplotypeScore=2.9704;MQ=51.22;MQ0=1;MQRankSum=-3.773;QD=5.74;ReadPosRankSum=-0.250;SB=4.43;EFF=STOP_GAINED(HIGH|NONSENSE|Cag/Tag|Q344*|409|VIT_08s0007g01450|protein_coding|CODING|VIT_08s0007g01450.t01|4|1),UPSTREAM(MODIFIER||4499||620|VIT_08s0007g01460|protein_coding|CODING|VIT_08s0007g01460.t01||1)	0/1	0/0	VIT_08s0007g01450		IMP dehydrogenase	Metabolism.Primary metabolism.Nucleobase, nucleoside, nucleotide, nucleic acid metabolism.Nucleotide metabolism.Purine metabolism			DOWN in AR at WD	UP
chr13	20410604	C	T	AB=0.67;AC=5;AF=0.63;AN=8;BaseQRankSum=0.451;Dels=0.00;HRun=1;HaplotypeScore=0.1663;MQ=45.88;MQ0=0;MQRankSum=-4.058;QD=27.56;ReadPosRankSum=-0.867;SB=-240.17;EFF=DOWNSTREAM(MODIFIER||1752||915|VIT_13s0139g00160|protein_coding|CODING|VIT_13s0139g00160.t01||1),SYNONYMOUS_STOP(LOW|SILENT|tGa/tAa|*484|483|VIT_13s0139g00170|protein_coding|CODING|VIT_13s0139g00170.t01|6|1)	0/1	0/0	VIT_13s0139g00170		Orotidine-5'-phosphate decarboxylase.	Metabolism.Primary metabolism.Nucleobase, nucleoside, nucleotide, nucleic acid metabolism.Nucleotide metabolism.Pyrimidine metabolism				DOWN
chr13	20442956	G	A	AB=0.67;AC=3;AF=0.38;AN=8;BaseQRankSum=-0.547;Dels=0.00;HRun=2;HaplotypeScore=3.1003;MQ=53.41;MQ0=0;MQRankSum=2.138;QD=20.39;ReadPosRankSum=0.348;SB=-182.56;EFF=STOP_GAINED(HIGH|NONSENSE|Cga/Tga|R129*|130|VIT_13s0139g00200|protein_coding|CODING|VIT_13s0139g00200.t01|3|1),UPSTREAM(MODIFIER||3455||479|VIT_13s0139g00190|protein_coding|CODING|VIT_13s0139g00190.t01||1)	0/1	0/0	VIT_13s0139g00200		Orotate phosphoribosyltransferase	Metabolism.Primary metabolism.Nucleobase, nucleoside, nucleotide, nucleic acid metabolism.Nucleotide metabolism.Pyrimidine metabolism				DOWN
chr18	25853179	G	A	AB=0.20;AC=1;AF=0.13;AN=8;BaseQRankSum=0.022;Dels=0.00;HRun=1;HaplotypeScore=2.9308;MQ=58.28;MQ0=0;MQRankSum=0.065;QD=25.07;ReadPosRankSum=-0.370;SB=-51.37;EFF=SYNONYMOUS_STOP(LOW|SILENT|tGa/tAa|*691|690|VIT_18s0041g01230|protein_coding|CODING|VIT_18s0041g01230.t01|8|1)	0/1	0/0	VIT_18s0041g01230	cpHsc70-1	Heat shock protein 70	Metabolism.Primary metabolism.Protein metabolism and modification.Protein folding.Chaperone-mediated protein folding.HSP-mediated protein folding	UP		DOWN in AR at WD	UP
chr4	1240043	C	T	AB=0.57;AC=3;AF=0.38;AN=8;BaseQRankSum=0.387;Dels=0.00;HRun=3;HaplotypeScore=1.2068;MQ=33.88;MQ0=0;MQRankSum=-1.033;QD=3.96;ReadPosRankSum=-1.592;SB=-60.30;EFF=DOWNSTREAM(MODIFIER||4694||166|VIT_04s0008g01570|protein_coding|CODING|VIT_04s0008g01570.t01||1),SYNONYMOUS_STOP(LOW|SILENT|tGa/tAa|*114|113|VIT_04s0008g01560|protein_coding|CODING|VIT_04s0008g01560.t01|1|1),UPSTREAM(MODIFIER||41||156|VIT_…	0/0	0/1	VIT_04s0008g01560	HSP17II	Heat shock protein 17.6 kDa class II	Metabolism.Primary metabolism.Protein metabolism and modification.Protein folding.Chaperone-mediated protein folding.HSP-mediated protein folding			DOWN in AR at FI and WD
chrUn	10552089	C	T	AB=0.68;AC=3;AF=0.38;AN=8;BaseQRankSum=-0.022;Dels=0.00;HRun=0;HaplotypeScore=1.1039;MQ=54.46;MQ0=0;MQRankSum=-5.722;QD=2.32;ReadPosRankSum=-4.006;SB=-36.95;EFF=DOWNSTREAM(MODIFIER||1676||405|VIT_00s0194g00040|protein_coding|CODING|VIT_00s0194g00040.t01||1),DOWNSTREAM(MODIFIER||4313||52|VIT_00s0194g00050|protein_coding|CODING|VIT_00s0194g00050.t01||1),STOP_GAINED(HIGH|NONSENSE|Cag/Tag|Q425*|699|V…	0/0	0/1	VIT_00s0194g00030	Hsp81	Heat shock protein 81-2 (HSP81-2)	Metabolism.Primary metabolism.Protein metabolism and modification.Protein folding.Chaperone-mediated protein folding.HSP-mediated protein folding			DOWN in AR at FI and WD
chr10	15148718	C	T	AB=0.68;AC=1;AF=0.13;AN=8;BaseQRankSum=-0.726;Dels=0.00;HRun=0;HaplotypeScore=8.2386;MQ=51.31;MQ0=0;MQRankSum=-2.225;QD=4.60;ReadPosRankSum=1.427;SB=-9.15;EFF=STOP_GAINED(HIGH|NONSENSE|Caa/Taa|Q449*|948|VIT_10s0042g01180|protein_coding|CODING|VIT_10s0042g01180.t01|2|1)	0/0	0/1	VIT_10s0042g01180		Elongation factor EF-2	Metabolism.Primary metabolism.Protein metabolism and modification.Protein synthesis.Translation.Translational elongation			DOWN in AR at FI and WD
chr4	2778017	C	T	AB=0.60;AC=2;AF=0.25;AN=8;BaseQRankSum=2.125;Dels=0.00;HRun=0;HaplotypeScore=3.4784;MQ=56.51;MQ0=0;MQRankSum=0.325;QD=11.46;ReadPosRankSum=0.025;SB=-56.71;EFF=STOP_GAINED(HIGH|NONSENSE|Caa/Taa|Q65*|359|VIT_04s0008g03360|protein_coding|CODING|VIT_04s0008g03360.t01|1|1),UPSTREAM(MODIFIER||3801||319|VIT_04s0008g03370|protein_coding|CODING|VIT_04s0008g03370.t01||1)	0/1	0/0	VIT_04s0008g03360		F-box and leucine-rich repeat protein 20	Metabolism.Primary metabolism.Protein metabolism and modification.Proteolysis.cytoplasmic and nuclear protein degradation.Ubiquitin-mediated proteolysis			DOWN in AR at WD
chr6	17271008	C	T	AB=0.50;AC=3;AF=0.38;AN=8;BaseQRankSum=0.194;Dels=0.00;HRun=1;HaplotypeScore=0.1972;MQ=58.45;MQ0=0;MQRankSum=-0.710;QD=26.19;ReadPosRankSum=0.323;SB=-110.66;EFF=DOWNSTREAM(MODIFIER||313||392|VIT_06s0061g00060|protein_coding|CODING|VIT_06s0061g00060.t01||1),SYNONYMOUS_STOP(LOW|SILENT|tGa/tAa|*178|177|VIT_06s0061g00070|protein_coding|CODING|VIT_06s0061g00070.t01|6|1)	1/1	0/0	VIT_06s0061g00070	UBC19_UBC20	Ubiquitin-conjugating enzyme E2 C	Metabolism.Primary metabolism.Protein metabolism and modification.Proteolysis.cytoplasmic and nuclear protein degradation.Ubiquitin-mediated proteolysis	DOWN		UP in AR at WD	DOWN
chr18	2625817	G	A	AB=0.62;AC=6;AF=0.75;AN=8;BaseQRankSum=0.779;Dels=0.00;HRun=1;HaplotypeScore=0.6700;MQ=54.77;MQ0=0;MQRankSum=-0.334;QD=18.69;ReadPosRankSum=0.048;SB=-424.12;EFF=SYNONYMOUS_STOP(LOW|SILENT|tGa/tAa|*205|204|VIT_18s0001g02260|protein_coding|CODING|VIT_18s0001g02260.t01|7|1),UPSTREAM(MODIFIER||2068||176|VIT_18s0001g02270|protein_coding|CODING|VIT_18s0001g02270.t01||1),UPSTREAM(MODIFIER||3669||207|VIT…	1/1	0/1	VIT_18s0001g02260	PBC1	Proteasome 20S beta subunit C1 (PBC1) (PRCT)	Metabolism.Primary metabolism.Protein metabolism and modification.Proteolysis.cytoplasmic and nuclear protein degradation.Ubiquitin-mediated proteolysis.Proteasome	DOWN		UP in AR at WD	DOWN
chr6	582435	G	A	AB=0.39;AC=1;AF=0.13;AN=8;BaseQRankSum=-0.212;Dels=0.00;HRun=0;HaplotypeScore=2.4538;MQ=55.13;MQ0=0;MQRankSum=-3.036;QD=14.39;ReadPosRankSum=1.472;SB=-150.66;EFF=DOWNSTREAM(MODIFIER||3434||212|VIT_06s0004g00430|protein_coding|CODING|VIT_06s0004g00430.t01||1),STOP_GAINED(HIGH|NONSENSE|tGg/tAg|W1966*|2159|VIT_06s0004g00420|protein_coding|CODING|VIT_06s0004g00420.t01|28|1)	0/0	0/1	VIT_06s0004g00420	DEK1	Calpain-type cysteine protease	Metabolism.Primary metabolism.Protein metabolism and modification.Proteolysis.Peptidase proteins			DOWN in AR at WD
chr6	582829	C	T	AB=0.18;AC=1;AF=0.13;AN=8;BaseQRankSum=-1.223;Dels=0.00;HRun=0;HaplotypeScore=0.5715;MQ=51.15;MQ0=0;MQRankSum=-4.407;QD=23.15;ReadPosRankSum=0.572;SB=-414.62;EFF=DOWNSTREAM(MODIFIER||3040||212|VIT_06s0004g00430|protein_coding|CODING|VIT_06s0004g00430.t01||1),STOP_GAINED(HIGH|NONSENSE|Cag/Tag|Q2036*|2159|VIT_06s0004g00420|protein_coding|CODING|VIT_06s0004g00420.t01|29|1)	0/0	0/1	VIT_06s0004g00420	DEK1	Calpain-type cysteine protease	Metabolism.Primary metabolism.Protein metabolism and modification.Proteolysis.Peptidase proteins			DOWN in AR at WD
chr10	2714524	C	T	AB=0.21;AC=6;AF=0.75;AN=8;BaseQRankSum=1.508;Dels=0.00;HRun=0;HaplotypeScore=0.0000;MQ=57.12;MQ0=0;MQRankSum=0.873;QD=28.28;ReadPosRankSum=-1.667;SB=-110.60;EFF=STOP_GAINED(HIGH|NONSENSE|Cag/Tag|Q28*|543|VIT_10s0003g01360|protein_coding|CODING|VIT_10s0003g01360.t01|2|1)	1/1	0/1	VIT_10s0003g01360	XBCP3	Cysteine protease	Metabolism.Primary metabolism.Protein metabolism and modification.Proteolysis.Peptidase-mediated proteolysis				DOWN
chr4	9419478	A	AAATAATTTAAATTGG	AB=0.85;AC=2;AF=0.25;AN=8;Dels=0.00;HRun=0;HaplotypeScore=4.9927;MQ=55.74;MQ0=0;QD=42.25;SB=-631.86;EFF=CODON_CHANGE_PLUS_CODON_INSERTION(MODERATE||cag/caAATAATTTAAATTGGg|Q683QII*IG|710|VIT_04s0069g00990|protein_coding|CODING|VIT_04s0069g00990.t01|2|1),DOWNSTREAM(MODIFIER||909||279|VIT_04s0069g01000|protein_coding|CODING|VIT_04s0069g01000.t01||1),STOP_GAINED(HIGH||cag/caAATAATTTAAATTGGg|Q683QII*I…	0/0	0/1	VIT_04s0069g00990		Ulp1 protease , C-terminal catalytic domain containing protein	Metabolism.Primary metabolism.Protein metabolism and modification.Proteolysis.Peptidase-mediated proteolysis				DOWN
chr8	12095318	C	T	AB=0.53;AC=4;AF=0.67;AN=6;BaseQRankSum=-0.456;Dels=0.00;HRun=0;HaplotypeScore=0.0000;MQ=11.55;MQ0=43;MQRankSum=2.282;QD=2.41;ReadPosRankSum=-0.274;SB=-0.01;EFF=STOP_GAINED(HIGH|NONSENSE|Cag/Tag|Q301*|437|VIT_08s0040g01060|protein_coding|CODING|VIT_08s0040g01060.t01|7|1),UPSTREAM(MODIFIER||3347||382|VIT_08s0040g01070|protein_coding|CODING|VIT_08s0040g01070.t01||1)	0/1	1/1	VIT_08s0040g01060	scpl46	Serine carboxypeptidase S10	Metabolism.Primary metabolism.Protein metabolism and modification.Proteolysis.Peptidase-mediated proteolysis			UP in AR at FI and WD
chr14	12343554	C	T	AB=0.60;AC=4;AF=0.50;AN=8;BaseQRankSum=-0.244;Dels=0.00;HRun=0;HaplotypeScore=1.3467;MQ=31.03;MQ0=12;MQRankSum=-2.662;QD=5.71;ReadPosRankSum=0.012;SB=-24.56;EFF=STOP_GAINED(HIGH|NONSENSE|tGg/tAg|W43*|92|VIT_14s0036g01290|protein_coding|CODING|VIT_14s0036g01290.t01|2|1)	1/1	0/1	VIT_14s0036g01290	AIR3	Subtilisin-like proteinase AIR3	Metabolism.Primary metabolism.Protein metabolism and modification.Proteolysis.Peptidase-mediated proteolysis.Subtilase-mediated proteolysis			UP in AR at WD
chr11	19367601	G	A	AB=0.57;AC=1;AF=0.13;AN=8;BaseQRankSum=1.156;Dels=0.00;HRun=0;HaplotypeScore=0.0000;MQ=57.25;MQ0=0;MQRankSum=0.251;QD=9.81;ReadPosRankSum=-1.960;SB=3.16;EFF=STOP_GAINED(HIGH|NONSENSE|Cga/Tga|R466*|480|VVGT6|protein_coding|CODING|VIT_11s0052g01630.t01|3|1)	0/0	0/1	VIT_11s0052g01630	UGT78D2	flavonol 3-O-glucosyltransferase	Metabolism.Secondary metabolism.Phenylpropanoid metabolism.Flavonoid metabolism.Flavonoid biosynthesis			DOWN in AR at FI and WD	DOWN
chr19	2203756	T	C	AB=0.64;AC=6;AF=0.75;AN=8;BaseQRankSum=0.529;Dels=0.00;HRun=0;HaplotypeScore=0.4984;MQ=23.60;MQ0=6;MQRankSum=-0.144;QD=6.82;ReadPosRankSum=0.529;SB=-24.83;EFF=STOP_LOST(HIGH|MISSENSE|Tga/Cga|*324R|323|VIT_19s0014g02020|protein_coding|CODING|VIT_19s0014g02020.t01|1|1),UPSTREAM(MODIFIER||2471||443|VIT_19s0014g02030|protein_coding|CODING|VIT_19s0014g02030.t01||1)	0/1	1/1	VIT_19s0014g02020		flavonol 3-O-glucosyltransferase-like protein	Metabolism.Secondary metabolism.Phenylpropanoid metabolism.Flavonoid metabolism.Flavonoid biosynthesis				DOWN
chr2	12817552	G	A	AC=2;AF=0.25;AN=8;BaseQRankSum=-0.128;Dels=0.00;HRun=0;HaplotypeScore=2.5100;MQ=51.68;MQ0=0;MQRankSum=-3.092;QD=22.00;ReadPosRankSum=-0.750;SB=-64.49;EFF=DOWNSTREAM(MODIFIER||124||57|VIT_02s0109g00280|protein_coding|CODING|VIT_02s0109g00280.t01||1),DOWNSTREAM(MODIFIER||358||271|VIT_02s0109g00300|protein_coding|CODING|VIT_02s0109g00300.t01||1),STOP_GAINED(HIGH|NONSENSE|Cag/Tag|Q120*|143|VIT_02s010…	1/1	0/0	VIT_02s0109g00290	CYP76C6	flavonoid 3-monooxygenase	Metabolism.Secondary metabolism.Phenylpropanoid metabolism.Flavonoid metabolism.Flavonoid biosynthesis				UP
chr5	1691232	C	A	AB=0.60;AC=1;AF=0.13;AN=8;BaseQRankSum=-1.773;Dels=0.00;HRun=0;HaplotypeScore=0.4932;MQ=53.57;MQ0=0;MQRankSum=0.817;QD=5.55;ReadPosRankSum=-0.737;SB=-0.00;EFF=DOWNSTREAM(MODIFIER||1066||724|VIT_05s0077g02140|protein_coding|CODING|VIT_05s0077g02140.t01||1),STOP_GAINED(HIGH|NONSENSE|Gag/Tag|E119*|304|VIT_05s0077g02150|protein_coding|CODING|VIT_05s0077g02150.t01|2|1)	0/0	0/1	VIT_05s0077g02150		Chalcone reductase	Metabolism.Secondary metabolism.Phenylpropanoid metabolism.Flavonoid metabolism.Flavonoid biosynthesis	UP			UP
chr11	6018471	A	T	AB=0.45;AC=3;AF=0.38;AN=8;BaseQRankSum=-1.480;Dels=0.00;HRun=0;HaplotypeScore=0.4568;MQ=54.27;MQ0=0;MQRankSum=-0.655;QD=13.78;ReadPosRankSum=0.510;SB=-90.51;EFF=DOWNSTREAM(MODIFIER||1692||764|VPP2|protein_coding|CODING|VIT_11s0118g00350.t01||1),STOP_GAINED(HIGH|NONSENSE|tTg/tAg|L207*|398|VIT_11s0118g00360|protein_coding|CODING|VIT_11s0118g00360.t01|3|1)	0/0	0/1	VIT_11s0118g00360		Leucoanthocyanidin dioxygenase	Metabolism.Secondary metabolism.Phenylpropanoid metabolism.Flavonoid metabolism.Flavonoid biosynthesis.Anthocyanin biosynthesis				UP
chr5	18992761	C	T	AB=0.79;AC=1;AF=0.13;AN=8;BaseQRankSum=1.473;Dels=0.00;HRun=2;HaplotypeScore=1.6157;MQ=49.66;MQ0=9;MQRankSum=0.007;QD=1.26;ReadPosRankSum=-0.496;SB=-50.43;EFF=STOP_GAINED(HIGH|NONSENSE|Cga/Tga|R297*|402|VIT_05s0062g00720|protein_coding|CODING|VIT_05s0062g00720.t01|1|1),UPSTREAM(MODIFIER||619||24|VIT_05s0062g00730|protein_coding|CODING|VIT_05s0062g00730.t01||1)	0/0	0/1	VIT_05s0062g00720		UDP-glucoronosyl/UDP-glucosyl transferase UGT75C1	Metabolism.Secondary metabolism.Phenylpropanoid metabolism.Flavonoid metabolism.Flavonoid biosynthesis.Anthocyanin biosynthesis.Anthocyanin-glycoside biosynthesis	UP		DOWN in AR at WD	UP
chr13	19228078	G	A	AB=0.51;AC=4;AF=0.50;AN=8;BaseQRankSum=2.244;Dels=0.00;HRun=0;HaplotypeScore=21.6468;MQ=44.40;MQ0=3;MQRankSum=-0.134;QD=15.02;ReadPosRankSum=-0.495;SB=-382.91;EFF=STOP_GAINED(HIGH|NONSENSE|Caa/Taa|Q132*|342|VIT_13s0084g00380|protein_coding|CODING|VIT_13s0084g00380.t01|1|1)	1/1	0/1	VIT_13s0084g00380	ST2A	flavonol sulfotransferase	Metabolism.Secondary metabolism.Phenylpropanoid metabolism.Flavonoid metabolism.Flavonoid biosynthesis.Flavonoid-sulfate biosynthesis			DOWN in AR at FI and WD	DOWN
chr11	867065	G	A	AB=0.64;AC=3;AF=0.38;AN=8;BaseQRankSum=0.068;Dels=0.00;HRun=0;HaplotypeScore=1.9296;MQ=48.36;MQ0=10;MQRankSum=-5.684;QD=3.31;ReadPosRankSum=-0.193;SB=37.94;EFF=DOWNSTREAM(MODIFIER||4521||190|VIT_11s0016g01040|protein_coding|CODING|VIT_11s0016g01040.t01||1),DOWNSTREAM(MODIFIER||680||442|VIT_11s0016g01060|protein_coding|CODING|VIT_11s0016g01060.t01||1),STOP_GAINED(HIGH|NONSENSE|tGg/tAg|W411*|509|VI…	0/0	0/1	VIT_11s0016g01050	TT7	ferulate 5-hydroxylase	Metabolism.Secondary metabolism.Phenylpropanoid metabolism.Phenylpropanoid biosynthesis	DOWN		DOWN in AR at FI and WD
chr14	26132777	G	A	AB=0.63;AC=1;AF=0.13;AN=8;BaseQRankSum=0.492;Dels=0.00;HRun=0;HaplotypeScore=1.6345;MQ=57.62;MQ0=0;MQRankSum=-1.456;QD=7.57;ReadPosRankSum=-0.203;SB=-54.63;EFF=STOP_GAINED(HIGH|NONSENSE|Cga/Tga|R47*|543|VIT_14s0171g00300|protein_coding|CODING|VIT_14s0171g00300.t01|1|1),UPSTREAM(MODIFIER||1709||509|VIT_14s0171g00310|protein_coding|CODING|VIT_14s0171g00310.t01||1)	0/0	0/1	VIT_14s0171g00300		4-coumarate-CoA ligase	Metabolism.Secondary metabolism.Phenylpropanoid metabolism.Phenylpropanoid biosynthesis			DOWN in AR at WD	UP
chr16	16521840	G	A	AB=0.55;AC=6;AF=0.75;AN=8;BaseQRankSum=-0.464;Dels=0.00;HRun=0;HaplotypeScore=4.3978;MQ=55.81;MQ0=0;MQRankSum=0.464;QD=27.74;ReadPosRankSum=1.181;SB=-696.00;EFF=DOWNSTREAM(MODIFIER||4301||392|VINST1|protein_coding|CODING|VIT_16s0100g01070.t01||1),STOP_GAINED(HIGH|NONSENSE|Cag/Tag|Q33*|108|VIT_16s0100g01060|protein_coding|CODING|VIT_16s0100g01060.t01|1|1)	1/1	0/1	VIT_16s0100g01060	TT4	Stilbene synthase	Metabolism.Secondary metabolism.Phenylpropanoid metabolism.Phenylpropanoid biosynthesis				DOWN
chr1	6244825	T	A	AB=0.67;AC=1;AF=0.13;AN=8;BaseQRankSum=-1.129;Dels=0.00;HRun=1;HaplotypeScore=0.0000;MQ=56.42;MQ0=0;MQRankSum=1.296;QD=7.01;ReadPosRankSum=0.293;SB=0.08;EFF=DOWNSTREAM(MODIFIER||4207||318|VIT_01s0011g06440|protein_coding|CODING|VIT_01s0011g06440.t01||1),STOP_GAINED(HIGH|NONSENSE|Aga/Tga|R20*|343|VIT_01s0011g06430|protein_coding|CODING|VIT_01s0011g06430.t01|2|1)	0/0	0/1	VIT_01s0011g06430		NADPH-dependent codeinone reductase	Metabolism.Secondary metabolism.Primary amino acids derivated metabolism.Alkaloid metabolism.Alkaloid biosynthesis	DOWN			DOWN
chr2	6175267	G	T	AB=0.76;AC=1;AF=0.13;AN=8;BaseQRankSum=0.066;Dels=0.00;HRun=0;HaplotypeScore=0.0000;MQ=54.20;MQ0=0;MQRankSum=1.252;QD=2.61;ReadPosRankSum=-1.384;SB=-30.95;EFF=DOWNSTREAM(MODIFIER||1464||267|VIT_02s0012g00380|protein_coding|CODING|VIT_02s0012g00380.t01||1),STOP_GAINED(HIGH|NONSENSE|Gaa/Taa|E101*|353|VIT_02s0012g00390|protein_coding|CODING|VIT_02s0012g00390.t01|2|1)	0/0	0/1	VIT_02s0012g00390	SRG1	Norcoclaurine synthase	Metabolism.Secondary metabolism.Primary amino acids derivated metabolism.Alkaloid metabolism.Alkaloid biosynthesis				UP
chr13	1463527	A	C	AB=0.60;AC=4;AF=0.50;AN=8;BaseQRankSum=0.576;Dels=0.00;HRun=0;HaplotypeScore=0.3898;MQ=36.23;MQ0=7;MQRankSum=0.657;QD=18.44;ReadPosRankSum=-0.717;SB=-232.65;EFF=DOWNSTREAM(MODIFIER||4271||579|VIT_13s0067g02730|protein_coding|CODING|VIT_13s0067g02730.t01||1),STOP_GAINED(HIGH|NONSENSE|taT/taG|Y31*|621|VIT_13s0067g02720|protein_coding|CODING|VIT_13s0067g02720.t01|2|1)	0/1	0/0	VIT_13s0067g02720	CYP79A2	Cytochrome P450, family 79, subfamily A, polypeptide 2	Metabolism.Secondary metabolism.Primary amino acids derivated metabolism.Glucosinolate metabolism			UP in AR at FI and WD	DOWN
chr2	4401027	A	T	AB=0.57;AC=1;AF=0.13;AN=8;BaseQRankSum=-0.235;Dels=0.00;HRun=0;HaplotypeScore=0.4574;MQ=34.12;MQ0=13;MQRankSum=1.569;QD=6.27;ReadPosRankSum=-0.927;SB=-35.47;EFF=DOWNSTREAM(MODIFIER||1721||137|VIT_02s0025g04870|protein_coding|CODING|VIT_02s0025g04870.t01||1),STOP_GAINED(HIGH|NONSENSE|Aag/Tag|K403*|414|GFH2|protein_coding|CODING|VIT_02s0025g04880.t01|2|1),UPSTREAM(MODIFIER||2922||213|VIT_02s0025g04…	0/0	0/1	VIT_02s0025g04880	CYP76C2	Geraniol 10-hydroxylase	Metabolism.Secondary metabolism.Terpenoid metabolism.Monoterpenoid metabolism.Monoterpenoid biosynthesis				UP
chr10	6146234	C	G	AB=0.73;AC=2;AF=0.25;AN=8;BaseQRankSum=0.020;Dels=0.00;HRun=0;HaplotypeScore=1.4557;MQ=24.64;MQ0=42;MQRankSum=2.226;QD=3.11;ReadPosRankSum=0.486;SB=-97.13;EFF=STOP_GAINED(HIGH|NONSENSE|taC/taG|Y181*|759|VIT_10s0003g03650|protein_coding|CODING|VIT_10s0003g03650.t01|4|1)	0/0	0/1	VIT_10s0003g03650	CAMS1	Beta-amyrin synthase	Metabolism.Secondary metabolism.Terpenoid metabolism.Terpenoid biosynthesis			DOWN in AR at FI and WD
chr11	773300	C	A	AC=6;AF=0.75;AN=8;BaseQRankSum=-0.517;Dels=0.00;HRun=2;HaplotypeScore=0.2167;MQ=55.72;MQ0=0;MQRankSum=1.738;QD=36.76;ReadPosRankSum=1.018;SB=-710.28;EFF=DOWNSTREAM(MODIFIER||1884||721|VIT_11s0016g00850|protein_coding|CODING|VIT_11s0016g00850.t01||1),DOWNSTREAM(MODIFIER||2727||461|VIT_11s0016g00870|protein_coding|CODING|VIT_11s0016g00870.t01||1),STOP_GAINED(HIGH|NONSENSE|Gaa/Taa|E130*|365|VIT_11s0…	0/0	1/1	VIT_11s0016g00860	SSL4	Strictosidine synthase; Quinoprotein amine dehydrogenase, beta chain	Metabolism.Secondary metabolism.Terpenoid metabolism.Terpenoid biosynthesis			UP in AR at FI and WD
chr18_random	3865601	C	T	AB=0.68;AC=1;AF=0.13;AN=8;BaseQRankSum=1.567;Dels=0.00;HRun=1;HaplotypeScore=2.3884;MQ=49.91;MQ0=0;MQRankSum=-3.719;QD=5.67;ReadPosRankSum=-0.709;SB=-102.18;EFF=STOP_GAINED(HIGH|NONSENSE|Caa/Taa|Q35*|77|VIT_18s0001g04480|protein_coding|CODING|VIT_18s0001g04480.t01|2|1),UPSTREAM(MODIFIER||233||54|VIT_18s0001g04490|protein_coding|CODING|VIT_18s0001g04490.t01||1)	0/0	0/1	VIT_18s0001g04480		Germacrene-D synthase	Metabolism.Secondary metabolism.Terpenoid metabolism.Terpenoid biosynthesis			UP in AR at WD
chr18_random	3866136	A	T	AB=0.78;AC=1;AF=0.13;AN=8;BaseQRankSum=0.831;Dels=0.00;HRun=0;HaplotypeScore=1.1782;MQ=52.24;MQ0=0;MQRankSum=1.227;QD=3.28;ReadPosRankSum=0.372;SB=-63.91;EFF=DOWNSTREAM(MODIFIER||404||77|VIT_18s0001g04480|protein_coding|CODING|VIT_18s0001g04480.t01||1),STOP_GAINED(HIGH|NONSENSE|Aga/Tga|R42*|54|VIT_18s0001g04490|protein_coding|CODING|VIT_18s0001g04490.t01|2|1)	0/0	0/1	VIT_18s0001g04490	TPS21	Germacrene-D synthase	Metabolism.Secondary metabolism.Terpenoid metabolism.Terpenoid biosynthesis			UP in AR at FI and WD
chr18_random	4107752	A	T	AB=0.57;AC=1;AF=0.13;AN=8;BaseQRankSum=0.244;Dels=0.02;HRun=0;HaplotypeScore=8.3997;MQ=53.11;MQ0=0;MQRankSum=-1.805;QD=11.18;ReadPosRankSum=-0.343;SB=-150.06;EFF=DOWNSTREAM(MODIFIER||1012||49|VIT_18s0001g05000|protein_coding|CODING|VIT_18s0001g05000.t01||1),DOWNSTREAM(MODIFIER||1861||60|VIT_18s0001g05010|protein_coding|CODING|VIT_18s0001g05010.t01||1),STOP_GAINED(HIGH|NONSENSE|tTg/tAg|L62*|234|VI…	0/0	0/1	VIT_18s0001g04990		(-)-germacrene D synthase	Metabolism.Secondary metabolism.Terpenoid metabolism.Terpenoid biosynthesis			DOWN in AR at FI and WD
chr18_random	4218007	G	C	AB=0.86;AC=1;AF=0.13;AN=8;BaseQRankSum=1.303;Dels=0.00;HRun=0;HaplotypeScore=2.4897;MQ=34.77;MQ0=12;MQRankSum=0.671;QD=1.16;ReadPosRankSum=1.177;SB=15.18;EFF=STOP_GAINED(HIGH|NONSENSE|tCa/tGa|S473*|561|VIT_18s0001g05240|protein_coding|CODING|VIT_18s0001g05240.t01|7|1)	0/0	0/1	VIT_18s0001g05240	TPS21	(-)-germacrene D synthase	Metabolism.Secondary metabolism.Terpenoid metabolism.Terpenoid biosynthesis			DOWN in AR at FI and WD
chr18_random	4218339	G	T	AB=0.78;AC=1;AF=0.13;AN=8;BaseQRankSum=0.821;Dels=0.00;HRun=1;HaplotypeScore=4.2174;MQ=46.77;MQ0=0;MQRankSum=-0.516;QD=4.47;ReadPosRankSum=-0.906;SB=-81.78;EFF=STOP_GAINED(HIGH|NONSENSE|taC/taA|Y399*|561|VIT_18s0001g05240|protein_coding|CODING|VIT_18s0001g05240.t01|6|1)	0/0	0/1	VIT_18s0001g05240	TPS21	(-)-germacrene D synthase	Metabolism.Secondary metabolism.Terpenoid metabolism.Terpenoid biosynthesis			DOWN in AR at FI and WD
chr18_random	4219533	G	A	AB=0.79;AC=1;AF=0.13;AN=8;BaseQRankSum=-0.770;Dels=0.00;HRun=3;HaplotypeScore=0.2235;MQ=28.03;MQ0=10;MQRankSum=0.910;QD=3.98;ReadPosRankSum=-1.097;SB=-12.09;EFF=STOP_GAINED(HIGH|NONSENSE|Cga/Tga|R126*|561|VIT_18s0001g05240|protein_coding|CODING|VIT_18s0001g05240.t01|2|1)	0/0	0/1	VIT_18s0001g05240	TPS21	(-)-germacrene D synthase	Metabolism.Secondary metabolism.Terpenoid metabolism.Terpenoid biosynthesis			DOWN in AR at FI and WD
chr19	5156975	A	C	AB=0.36;AC=1;AF=0.13;AN=8;BaseQRankSum=1.327;Dels=0.00;HRun=1;HaplotypeScore=2.6753;MQ=41.34;MQ0=3;MQRankSum=-2.716;QD=12.71;ReadPosRankSum=0.509;SB=-91.54;EFF=STOP_GAINED(HIGH|NONSENSE|taT/taG|Y375*|559|VIT_19s0014g04810|protein_coding|CODING|VIT_19s0014g04810.t01|5|1),UPSTREAM(MODIFIER||3784||593|VIT_19s0014g04800|protein_coding|CODING|VIT_19s0014g04800.t01||1)	0/1	0/0	VIT_19s0014g04810	TPS21	Vetispiradiene synthase	Metabolism.Secondary metabolism.Terpenoid metabolism.Terpenoid biosynthesis	UP		DOWN in AR at WD
chr9	22261518	G	A	AB=0.53;AC=2;AF=0.25;AN=8;BaseQRankSum=-0.094;Dels=0.00;HRun=0;HaplotypeScore=1.0598;MQ=39.88;MQ0=4;MQRankSum=0.235;QD=11.24;ReadPosRankSum=-0.188;SB=-128.63;EFF=DOWNSTREAM(MODIFIER||4948||414|VIT_09s0054g01340|protein_coding|CODING|VIT_09s0054g01340.t01||1),STOP_GAINED(HIGH|NONSENSE|Caa/Taa|Q38*|68|VIT_09s0054g01330|protein_coding|CODING|VIT_09s0054g01330.t01|2|1)	0/0	0/1	VIT_09s0054g01330	CAMS1	Beta-amyrin synthase	Metabolism.Secondary metabolism.Terpenoid metabolism.Terpenoid biosynthesis			DOWN in AR at FI and WD	DOWN
chrUn	20119763	G	T	AB=0.60;AC=3;AF=0.38;AN=8;BaseQRankSum=0.396;Dels=0.00;HRun=0;HaplotypeScore=0.2500;MQ=36.03;MQ0=0;MQRankSum=-1.573;QD=5.81;ReadPosRankSum=-0.558;SB=-145.09;EFF=DOWNSTREAM(MODIFIER||1697||379|VIT_00s0271g00070|protein_coding|CODING|VIT_00s0271g00070.t01||1),DOWNSTREAM(MODIFIER||3953||363|VIT_00s0271g00080|protein_coding|CODING|VIT_00s0271g00080.t01||1),STOP_GAINED(HIGH|NONSENSE|Gag/Tag|E196*|577|…	0/0	0/1	VIT_00s0271g00060	TPS14	Linalool synthase	Metabolism.Secondary metabolism.Terpenoid metabolism.Terpenoid biosynthesis			UP in AR at WD	UP
chr15	17448037	G	T	AB=0.51;AC=6;AF=0.75;AN=8;BaseQRankSum=1.501;Dels=0.00;HRun=0;HaplotypeScore=1.6018;MQ=57.88;MQ0=0;MQRankSum=-0.607;QD=19.82;ReadPosRankSum=-1.139;SB=-525.36;EFF=STOP_GAINED(HIGH|NONSENSE|Gaa/Taa|E510*|514|VIT_15s0046g00490|protein_coding|CODING|VIT_15s0046g00490.t01|7|1),UPSTREAM(MODIFIER||961||145|VIT_15s0046g00500|protein_coding|CODING|VIT_15s0046g00500.t01||1)	1/1	0/1	VIT_15s0046g00490		Wax synthase	Metabolism.single reactions			DOWN in AR at FI and WD	UP
chr11	3108121	T	C	AB=0.51;AC=5;AF=0.63;AN=8;BaseQRankSum=-0.226;Dels=0.00;HRun=0;HaplotypeScore=0.6605;MQ=47.65;MQ0=0;MQRankSum=-2.285;QD=18.90;ReadPosRankSum=1.180;SB=-244.57;EFF=DOWNSTREAM(MODIFIER||2342||266|VIT_11s0016g03780|protein_coding|CODING|VIT_11s0016g03780.t01||1),STOP_LOST(HIGH|MISSENSE|Tga/Cga|*94R|93|VIT_11s0016g03790|protein_coding|CODING|VIT_11s0016g03790.t01|1|1),UPSTREAM(MODIFIER||732||216|VIT_1…	1/1	0/1	VIT_11s0016g03790		No hit	No hit			DOWN in AR at WD
chr11	3975902	A	T	AB=0.55;AC=4;AF=0.50;AN=8;BaseQRankSum=-1.129;Dels=0.00;HRun=0;HaplotypeScore=0.6569;MQ=56.35;MQ0=0;MQRankSum=-1.528;QD=15.26;ReadPosRankSum=0.908;SB=-57.86;EFF=DOWNSTREAM(MODIFIER||1355||662|VIT_11s0016g04660|protein_coding|CODING|VIT_11s0016g04660.t01||1),STOP_GAINED(HIGH|NONSENSE|tTg/tAg|L103*|153|VIT_11s0016g04670|protein_coding|CODING|VIT_11s0016g04670.t01|1|1),UPSTREAM(MODIFIER||4141||375|V…	1/1	0/0	VIT_11s0016g04670		No hit	No hit			DOWN in AR at FI
chr11	3976151	G	T	AB=0.61;AC=4;AF=0.50;AN=8;BaseQRankSum=-0.007;Dels=0.00;HRun=1;HaplotypeScore=0.6169;MQ=56.98;MQ0=0;MQRankSum=0.841;QD=13.96;ReadPosRankSum=-0.647;SB=-355.62;EFF=DOWNSTREAM(MODIFIER||1604||662|VIT_11s0016g04660|protein_coding|CODING|VIT_11s0016g04660.t01||1),STOP_GAINED(HIGH|NONSENSE|tCa/tAa|S20*|153|VIT_11s0016g04670|protein_coding|CODING|VIT_11s0016g04670.t01|1|1),UPSTREAM(MODIFIER||4390||375|V…	1/1	0/0	VIT_11s0016g04670		No hit	No hit			DOWN in AR at FI
chr16	5350365	A	G	AB=0.52;AC=2;AF=0.25;AN=8;BaseQRankSum=2.986;Dels=0.00;HRun=1;HaplotypeScore=1.3509;MQ=47.48;MQ0=0;MQRankSum=-3.230;QD=12.44;ReadPosRankSum=1.294;SB=-111.98;EFF=DOWNSTREAM(MODIFIER||3939||462|VIT_16s0013g00310|protein_coding|CODING|VIT_16s0013g00310.t01||1),STOP_LOST(HIGH|MISSENSE|tAg/tGg|*200W|199|VIT_16s0013g00320|protein_coding|CODING|VIT_16s0013g00320.t01|1|1)	0/1	0/0	VIT_16s0013g00320		No hit	No hit	UP			UP
chr17	1137497	T	C	AB=0.43;AC=4;AF=0.50;AN=8;BaseQRankSum=-1.109;Dels=0.00;HRun=0;HaplotypeScore=0.2416;MQ=56.59;MQ0=0;MQRankSum=-0.281;QD=17.72;ReadPosRankSum=0.606;SB=-298.55;EFF=DOWNSTREAM(MODIFIER||505||100|VIT_17s0000g01590|protein_coding|CODING|VIT_17s0000g01590.t01||1),DOWNSTREAM(MODIFIER||616||38|VIT_17s0000g01570|protein_coding|CODING|VIT_17s0000g01570.t01||1),STOP_LOST(HIGH|MISSENSE|Tag/Cag|*77Q|76|VIT_17…	0/0	0/1	VIT_17s0000g01580		No hit	No hit			DOWN in AR at WD
chr17	7246181	G	T	AB=0.58;AC=2;AF=0.25;AN=8;BaseQRankSum=0.777;Dels=0.00;HRun=1;HaplotypeScore=0.2290;MQ=58.16;MQ0=0;MQRankSum=-0.511;QD=10.15;ReadPosRankSum=0.911;SB=-55.71;EFF=DOWNSTREAM(MODIFIER||3051||508|VIT_17s0000g06690|protein_coding|CODING|VIT_17s0000g06690.t01||1),STOP_GAINED(HIGH|NONSENSE|taC/taA|Y18*|92|VIT_17s0000g06700|protein_coding|CODING|VIT_17s0000g06700.t01|1|1)	0/1	0/0	VIT_17s0000g06700		No hit	No hit				DOWN
chr17	12553667	G	A	AB=0.51;AC=2;AF=0.25;AN=8;BaseQRankSum=-1.230;Dels=0.00;HRun=1;HaplotypeScore=0.0000;MQ=54.83;MQ0=0;MQRankSum=0.932;QD=9.51;ReadPosRankSum=2.124;SB=-52.34;EFF=DOWNSTREAM(MODIFIER||3063||519|VIT_17s0000g10300|protein_coding|CODING|VIT_17s0000g10300.t01||1),SYNONYMOUS_STOP(LOW|SILENT|taG/taA|*36|35|VIT_17s0000g10290|protein_coding|CODING|VIT_17s0000g10290.t01|3|1)	0/0	0/1	VIT_17s0000g10290		No hit	No hit				DOWN
chr18	13666579	T	A	AB=0.38;AC=7;AF=0.88;AN=8;BaseQRankSum=1.135;Dels=0.00;HRun=1;HaplotypeScore=0.0000;MQ=47.95;MQ0=0;MQRankSum=-0.657;QD=25.28;ReadPosRankSum=-0.060;SB=-247.98;EFF=DOWNSTREAM(MODIFIER||1253||467|VIT_18s0001g15550|protein_coding|CODING|VIT_18s0001g15550.t01||1),STOP_LOST(HIGH|MISSENSE|tAa/tTa|*52L|51|VIT_18s0001g15540|protein_coding|CODING|VIT_18s0001g15540.t01|3|1),UPSTREAM(MODIFIER||955||1048|VIT_…	1/1	0/1	VIT_18s0001g15540	SCPL43	No hit	No hit				DOWN
chr18	13666657	C	T	AB=0.33;AC=7;AF=0.88;AN=8;BaseQRankSum=1.404;Dels=0.00;HRun=0;HaplotypeScore=4.6950;MQ=27.21;MQ0=0;MQRankSum=0.083;QD=20.35;ReadPosRankSum=-0.743;SB=-218.98;EFF=DOWNSTREAM(MODIFIER||1175||467|VIT_18s0001g15550|protein_coding|CODING|VIT_18s0001g15550.t01||1),SPLICE_SITE_REGION(LOW||||51|VIT_18s0001g15540|protein_coding|CODING|VIT_18s0001g15540.t01|3|1),STOP_GAINED(HIGH|NONSENSE|tGg/tAg|W26*|51|VIT…	1/1	0/1	VIT_18s0001g15540	SCPL43	No hit	No hit				DOWN
chr18	21176885	G	T	AB=0.44;AC=1;AF=0.13;AN=8;BaseQRankSum=-0.332;Dels=0.00;HRun=0;HaplotypeScore=1.3437;MQ=47.96;MQ0=0;MQRankSum=1.496;QD=13.40;ReadPosRankSum=-0.803;SB=3.00;EFF=DOWNSTREAM(MODIFIER||585||52|VIT_18s0075g00040|protein_coding|CODING|VIT_18s0075g00040.t01||1),STOP_GAINED(HIGH|NONSENSE|Gaa/Taa|E49*|97|VIT_18s0075g00050|protein_coding|CODING|VIT_18s0075g00050.t01|1|1)	0/1	0/0	VIT_18s0075g00050		No hit	No hit			DOWN in AR at WD
chr19	20583946	A	G	AB=1.00;AC=7;AF=0.88;AN=8;BaseQRankSum=0.586;Dels=0.00;HRun=0;HaplotypeScore=0.0000;MQ=51.77;MQ0=0;MQRankSum=0.000;QD=24.91;ReadPosRankSum=-1.757;SB=-74.64;EFF=STOP_LOST(HIGH|MISSENSE|Tag/Cag|*95Q|94|VIT_19s0027g01050|protein_coding|CODING|VIT_19s0027g01050.t01|2|1)	1/1	0/1	VIT_19s0027g01050		No hit	No hit			DOWN in AR at FI and WD	UP
chr5	487298	G	A	AB=0.32;AC=4;AF=0.50;AN=8;BaseQRankSum=-0.782;Dels=0.00;HRun=2;HaplotypeScore=0.6360;MQ=48.51;MQ0=0;MQRankSum=-0.570;QD=23.17;ReadPosRankSum=0.570;SB=-161.62;EFF=DOWNSTREAM(MODIFIER||434||549|VIT_05s0077g00690|protein_coding|CODING|VIT_05s0077g00690.t01||1),STOP_GAINED(HIGH|NONSENSE|Cga/Tga|R27*|92|VIT_05s0077g00680|protein_coding|CODING|VIT_05s0077g00680.t01|1|1),UPSTREAM(MODIFIER||4467||223|VIT…	0/1	1/1	VIT_05s0077g00680		No hit	No hit				UP
chr5	23046297	G	T	AB=0.49;AC=3;AF=0.38;AN=8;BaseQRankSum=-0.760;Dels=0.00;HRun=0;HaplotypeScore=2.8944;MQ=34.09;MQ0=2;MQRankSum=0.879;QD=4.87;ReadPosRankSum=0.223;SB=-56.19;EFF=STOP_GAINED(HIGH|NONSENSE|Gag/Tag|E105*|116|VIT_05s0102g01020|protein_coding|CODING|VIT_05s0102g01020.t01|1|1),UPSTREAM(MODIFIER||548||912|VIT_05s0102g01030|protein_coding|CODING|VIT_05s0102g01030.t01||1)	0/0	0/1	VIT_05s0102g01020		No hit	No hit			UP in AR at WD
chr6	8071671	G	A	AB=0.69;AC=2;AF=0.25;AN=8;BaseQRankSum=0.215;Dels=0.00;HRun=0;HaplotypeScore=8.8268;MQ=44.81;MQ0=0;MQRankSum=-3.157;QD=3.56;ReadPosRankSum=0.766;SB=-54.12;EFF=STOP_GAINED(HIGH|NONSENSE|tGg/tAg|W52*|57|VIT_06s0004g07330|protein_coding|CODING|VIT_06s0004g07330.t01|2|1)	0/0	0/1	VIT_06s0004g07330		No hit	No hit			DOWN in AR at FI and WD
chr6	8071689	A	G	AB=0.25;AC=6;AF=0.75;AN=8;BaseQRankSum=-1.607;Dels=0.00;HRun=1;HaplotypeScore=12.1797;MQ=45.05;MQ0=0;MQRankSum=-2.293;QD=20.77;ReadPosRankSum=-1.463;SB=-301.33;EFF=STOP_LOST(HIGH|MISSENSE|tAg/tGg|*58W|57|VIT_06s0004g07330|protein_coding|CODING|VIT_06s0004g07330.t01|2|1)	1/1	0/1	VIT_06s0004g07330		No hit	No hit			DOWN in AR at FI and WD
chr6	16871372	A	C	AB=0.29;AC=2;AF=0.25;AN=8;BaseQRankSum=-0.380;Dels=0.00;HRun=0;HaplotypeScore=0.3943;MQ=55.82;MQ0=0;MQRankSum=1.247;QD=21.79;ReadPosRankSum=-0.380;SB=6.16;EFF=DOWNSTREAM(MODIFIER||3300||694|VIT_06s0009g03560|protein_coding|CODING|VIT_06s0009g03560.t01||1),STOP_GAINED(HIGH|NONSENSE|tTa/tGa|L63*|80|VIT_06s0009g03580|protein_coding|CODING|VIT_06s0009g03580.t01|2|1),UPSTREAM(MODIFIER||1291||65|VIT_06…	0/1	0/0	VIT_06s0009g03580		No hit	No hit			DOWN in AR at WD
chr6	21309058	G	T	AB=0.00;AC=1;AF=0.17;AN=6;BaseQRankSum=-0.694;Dels=0.00;HRun=0;HaplotypeScore=0.0000;MQ=53.73;MQ0=0;MQRankSum=-1.157;QD=22.74;ReadPosRankSum=-1.157;SB=-38.48;EFF=SPLICE_SITE_REGION(LOW||||63|VIT_06s0080g01130|protein_coding|CODING|VIT_06s0080g01130.t01|1|1),STOP_GAINED(HIGH|NONSENSE|Gaa/Taa|E8*|63|VIT_06s0080g01130|protein_coding|CODING|VIT_06s0080g01130.t01|1|1)	0/0	0/1	VIT_06s0080g01130		No hit	No hit	UP		DOWN in AR at WD
chr7	8027763	C	T	AB=0.29;AC=3;AF=0.38;AN=8;BaseQRankSum=-0.523;Dels=0.00;HRun=0;HaplotypeScore=4.8499;MQ=37.13;MQ0=3;MQRankSum=-0.825;QD=12.68;ReadPosRankSum=0.650;SB=-189.94;EFF=STOP_GAINED(HIGH|NONSENSE|tgG/tgA|W56*|94|VIT_07s0005g04780|protein_coding|CODING|VIT_07s0005g04780.t01|2|1)	0/0	0/1	VIT_07s0005g04780		No hit	No hit			DOWN in AR at WD
chr7	8027769	C	T	AB=0.71;AC=2;AF=0.25;AN=8;BaseQRankSum=0.354;Dels=0.00;HRun=3;HaplotypeScore=5.5961;MQ=36.74;MQ0=3;MQRankSum=0.932;QD=4.29;ReadPosRankSum=-1.077;SB=-82.23;EFF=STOP_GAINED(HIGH|NONSENSE|tgG/tgA|W54*|94|VIT_07s0005g04780|protein_coding|CODING|VIT_07s0005g04780.t01|2|1)	0/1	0/0	VIT_07s0005g04780		No hit	No hit			DOWN in AR at WD
chr8	19539624	C	G	AB=0.43;AC=6;AF=0.75;AN=8;BaseQRankSum=1.147;Dels=0.00;HRun=1;HaplotypeScore=0.2416;MQ=36.80;MQ0=0;MQRankSum=-3.950;QD=17.63;ReadPosRankSum=-0.076;SB=-223.01;EFF=STOP_GAINED(HIGH|NONSENSE|taC/taG|Y85*|144|VIT_08s0007g05630|protein_coding|CODING|VIT_08s0007g05630.t01|1|1)	1/1	0/1	VIT_08s0007g05630		No hit	No hit			DOWN in AR at WD
chr9	339842	A	C	AB=0.44;AC=2;AF=0.25;AN=8;BaseQRankSum=-1.315;Dels=0.00;HRun=0;HaplotypeScore=0.4471;MQ=57.77;MQ0=0;MQRankSum=-1.230;QD=16.54;ReadPosRankSum=-1.794;SB=-226.48;EFF=DOWNSTREAM(MODIFIER||222||774|VIT_09s0002g00430|protein_coding|CODING|VIT_09s0002g00430.t01||1),STOP_LOST(HIGH|MISSENSE|tAa/tCa|*49S|48|VIT_09s0002g00440|protein_coding|CODING|VIT_09s0002g00440.t01|2|1),UPSTREAM(MODIFIER||3765||787|VIT_…	0/0	0/1	VIT_09s0002g00440		No hit	No hit			UP in AR at FI and WD
chr9	11625309	T	A	AB=0.40;AC=3;AF=0.38;AN=8;BaseQRankSum=0.567;Dels=0.00;HRun=1;HaplotypeScore=3.2927;MQ=51.89;MQ0=0;MQRankSum=0.247;QD=25.92;ReadPosRankSum=1.555;SB=-23.60;EFF=STOP_GAINED(HIGH|NONSENSE|Aga/Tga|R68*|142|VIT_09s0096g00190|protein_coding|CODING|VIT_09s0096g00190.t01|1|1)	0/1	0/0	VIT_09s0096g00190	HTA12	No hit	No hit			UP in AR at WD	DOWN
chr9	18284194	G	T	AB=0.55;AC=2;AF=0.25;AN=8;BaseQRankSum=-0.243;Dels=0.00;HRun=0;HaplotypeScore=5.3947;MQ=41.88;MQ0=0;MQRankSum=-1.314;QD=9.94;ReadPosRankSum=-1.013;SB=-101.41;EFF=STOP_GAINED(HIGH|NONSENSE|Gaa/Taa|E8*|72|VIT_09s0018g01320|protein_coding|CODING|VIT_09s0018g01320.t01|1|1)	0/0	0/1	VIT_09s0018g01320		No hit	No hit			DOWN in AR at WD
chrUn	16481117	T	C	AB=0.44;AC=1;AF=0.13;AN=8;BaseQRankSum=1.231;Dels=0.00;HRun=0;HaplotypeScore=1.2402;MQ=49.72;MQ0=1;MQRankSum=-2.831;QD=9.01;ReadPosRankSum=-0.038;SB=-11.72;EFF=DOWNSTREAM(MODIFIER||4676||56|VIT_00s0239g00140|protein_coding|CODING|VIT_00s0239g00140.t01||1),STOP_LOST(HIGH|MISSENSE|Tag/Cag|*48Q|47|VIT_00s0239g00130|protein_coding|CODING|VIT_00s0239g00130.t01|1|1)	0/0	0/1	VIT_00s0239g00130		No hit	No hit			DOWN in AR at WD
chrUn	28712185	C	CT	AB=0.67;AC=7;AF=0.88;AN=8;Dels=0.00;HRun=0;HaplotypeScore=0.4977;MQ=55.25;MQ0=0;QD=33.52;SB=-180.98;EFF=FRAME_SHIFT(HIGH||tgt/tAgt|C53*?|69|VIT_00s0426g00060|protein_coding|CODING|VIT_00s0426g00060.t01|2|1),STOP_GAINED(HIGH||tgt/tAgt|C53*?|69|VIT_00s0426g00060|protein_coding|CODING|VIT_00s0426g00060.t01|2|1),UPSTREAM(MODIFIER||1579||159|VIT_00s0426g00050|protein_coding|CODING|VIT_00s0426g00050.t0…	43101	0/1	VIT_00s0426g00060		No hit	No hit			DOWN in AR at WD
chr9	12985035	C	T	AB=0.84;AC=2;AF=0.25;AN=8;BaseQRankSum=-1.209;Dels=0.00;HRun=0;HaplotypeScore=1.9321;MQ=49.48;MQ0=0;MQRankSum=0.477;QD=1.73;ReadPosRankSum=1.175;SB=-21.97;EFF=STOP_GAINED(HIGH|NONSENSE|Cag/Tag|Q123*|274|VIT_09s0070g00060|protein_coding|CODING|VIT_09s0070g00060.t01|1|1),UPSTREAM(MODIFIER||2458||61|VIT_09s0070g00070|protein_coding|CODING|VIT_09s0070g00070.t01||1)	0/1	0/0	VIT_09s0070g00060		CCR4-NOT transcription complex subunit 7/8	Regulation overview.Regulation of gene expression.Regulation of transcription			DOWN in AR at WD	UP
chr14	760026	C	CT	AB=0.62;AC=4;AF=0.50;AN=8;Dels=0.00;HRun=0;HaplotypeScore=8.1873;MQ=58.10;MQ0=0;QD=26.38;SB=-608.44;EFF=DOWNSTREAM(MODIFIER||394||156|VIT_14s0060g01000|protein_coding|CODING|VIT_14s0060g01000.t01||1),FRAME_SHIFT(HIGH||tgt/tAgt|C237*?|242|VIT_14s0060g01010|protein_coding|CODING|VIT_14s0060g01010.t01|3|1),STOP_GAINED(HIGH||tgt/tAgt|C237*?|242|VIT_14s0060g01010|protein_coding|CODING|VIT_14s0060g0101…	1/1	0/1	VIT_14s0060g01010		Basic helix-loop-helix (bHLH) family	Regulation overview.Regulation of gene expression.Regulation of transcription.Transcription factor.bHLH family transcription factor				UP
chr8	11857568	C	T	AB=0.33;AC=2;AF=0.25;AN=8;BaseQRankSum=1.399;Dels=0.00;HRun=1;HaplotypeScore=0.4822;MQ=56.95;MQ0=0;MQRankSum=0.076;QD=20.90;ReadPosRankSum=2.060;SB=-96.85;EFF=SYNONYMOUS_STOP(LOW|SILENT|tGa/tAa|*820|819|VIT_08s0040g00870|protein_coding|CODING|VIT_08s0040g00870.t01|2|1)	0/1	0/0	VIT_08s0040g00870	BZIP17	BZIP transcription factor BZIP28	Regulation overview.Regulation of gene expression.Regulation of transcription.Transcription factor.bZIP family transcription factor				UP
chr8	17864017	C	T	AB=0.44;AC=3;AF=0.38;AN=8;BaseQRankSum=-0.386;Dels=0.00;HRun=0;HaplotypeScore=1.9538;MQ=47.12;MQ0=0;MQRankSum=-7.783;QD=8.17;ReadPosRankSum=0.366;SB=-250.28;EFF=STOP_GAINED(HIGH|NONSENSE|tgG/tgA|W331*|1084|VIT_08s0007g03880|protein_coding|CODING|VIT_08s0007g03880.t01|5|1)	0/1	0/0	VIT_08s0007g03880		Zinc finger (C2H2 type) family	Regulation overview.Regulation of gene expression.Regulation of transcription.Transcription factor.C2H2 family transcription factor			DOWN in AR at WD
chr8	17864127	C	A	AB=0.56;AC=3;AF=0.38;AN=8;BaseQRankSum=2.160;Dels=0.00;HRun=0;HaplotypeScore=5.4784;MQ=48.12;MQ0=0;MQRankSum=-7.091;QD=5.62;ReadPosRankSum=-1.891;SB=-173.76;EFF=STOP_GAINED(HIGH|NONSENSE|Gag/Tag|E295*|1084|VIT_08s0007g03880|protein_coding|CODING|VIT_08s0007g03880.t01|5|1)	0/1	0/0	VIT_08s0007g03880		Zinc finger (C2H2 type) family	Regulation overview.Regulation of gene expression.Regulation of transcription.Transcription factor.C2H2 family transcription factor			DOWN in AR at WD
chr8	14793874	C	T	AB=0.69;AC=2;AF=0.25;AN=8;BaseQRankSum=-0.467;Dels=0.00;HRun=0;HaplotypeScore=0.4731;MQ=54.35;MQ0=0;MQRankSum=-4.535;QD=6.10;ReadPosRankSum=-1.976;SB=-162.21;EFF=DOWNSTREAM(MODIFIER||2756||687|VIT_08s0007g00500|protein_coding|CODING|VIT_08s0007g00500.t01||1),STOP_GAINED(HIGH|NONSENSE|Cag/Tag|Q308*|709|VIT_08s0007g00510|protein_coding|CODING|VIT_08s0007g00510.t01|3|1)	0/1	0/0	VIT_08s0007g00510		Scarecrow-like transcription factor 9 (SCL9)	Regulation overview.Regulation of gene expression.Regulation of transcription.Transcription factor.GRAS family transcription factor				UP
chr8	14793877	C	T	AB=0.67;AC=2;AF=0.25;AN=8;BaseQRankSum=-0.350;Dels=0.00;HRun=0;HaplotypeScore=0.4829;MQ=54.00;MQ0=0;MQRankSum=-4.274;QD=7.30;ReadPosRankSum=-2.639;SB=-183.85;EFF=DOWNSTREAM(MODIFIER||2759||687|VIT_08s0007g00500|protein_coding|CODING|VIT_08s0007g00500.t01||1),STOP_GAINED(HIGH|NONSENSE|Cag/Tag|Q309*|709|VIT_08s0007g00510|protein_coding|CODING|VIT_08s0007g00510.t01|3|1)	0/1	0/0	VIT_08s0007g00510		Scarecrow-like transcription factor 9 (SCL9)	Regulation overview.Regulation of gene expression.Regulation of transcription.Transcription factor.GRAS family transcription factor				UP
chr17	7466883	T	A	AB=0.50;AC=1;AF=0.13;AN=8;BaseQRankSum=1.674;Dels=0.00;HRun=4;HaplotypeScore=0.6957;MQ=58.23;MQ0=0;MQRankSum=-0.361;QD=13.34;ReadPosRankSum=1.215;SB=-32.45;EFF=STOP_GAINED(HIGH|NONSENSE|tgT/tgA|C56*|521|VIT_17s0000g06810|protein_coding|CODING|VIT_17s0000g06810.t01|3|1)	0/0	0/1	VIT_17s0000g06810		Myb family transcription factor / ELM2 domain-containing	Regulation overview.Regulation of gene expression.Regulation of transcription.Transcription factor.MYB-related family transcription factor			DOWN in AR at WD
chr7	18931986	G	C	AB=0.33;AC=3;AF=0.38;AN=8;BaseQRankSum=1.605;Dels=0.00;HRun=0;HaplotypeScore=3.9575;MQ=56.76;MQ0=0;MQRankSum=0.277;QD=25.18;ReadPosRankSum=-1.250;SB=-214.91;EFF=DOWNSTREAM(MODIFIER||1017||426|VIT_07s0031g02620|protein_coding|CODING|VIT_07s0031g02620.t01||1),STOP_LOST(HIGH|MISSENSE|tGa/tCa|*295S|294|VIT_07s0031g02610|protein_coding|CODING|VIT_07s0031g02610.t01|3|1)	1/1	0/1	VIT_07s0031g02610	ATAF1	NAC domain containing protein 2	Regulation overview.Regulation of gene expression.Regulation of transcription.Transcription factor.NAC family transcription factor				UP
chr4	18139281	G	T	AB=0.51;AC=2;AF=0.25;AN=8;BaseQRankSum=-0.928;Dels=0.00;HRun=0;HaplotypeScore=0.4995;MQ=46.67;MQ0=0;MQRankSum=-3.087;QD=3.25;ReadPosRankSum=-0.549;SB=11.44;EFF=DOWNSTREAM(MODIFIER||4478||481|VIT_04s0023g01600|protein_coding|CODING|VIT_04s0023g01600.t01||1),STOP_GAINED(HIGH|NONSENSE|Gag/Tag|E122*|759|VIT_04s0023g01610|protein_coding|CODING|VIT_04s0023g01610.t01|3|1)	0/0	0/1	VIT_04s0023g01610	CHR1	DDM1 (decreased DNA methylation 1)	Regulation overview.Regulation of gene expression.Regulation of transcription.Transcription factor.SNF2 family transcription factor	DOWN			DOWN
chr19	1367017	G	A	AB=0.50;AC=1;AF=0.13;AN=8;BaseQRankSum=2.004;Dels=0.00;HRun=1;HaplotypeScore=0.1663;MQ=57.02;MQ0=0;MQRankSum=0.316;QD=14.76;ReadPosRankSum=1.535;SB=-21.39;EFF=DOWNSTREAM(MODIFIER||783||142|VIT_19s0014g01260|protein_coding|CODING|VIT_19s0014g01260.t01||1),SYNONYMOUS_STOP(LOW|SILENT|tGa/tAa|*402|401|VIT_19s0014g01250|protein_coding|CODING|VIT_19s0014g01250.t01|4|1),UPSTREAM(MODIFIER||3725||94|VIT_1…	0/0	0/1	VIT_19s0014g01250	TLP7	TUBBY like protein 7 TLP7	Regulation overview.Regulation of gene expression.Regulation of transcription.Transcription factor.TUBBY-like family transcription factor				UP
chr18	11547796	C	T	AB=1.00;AC=5;AF=0.63;AN=8;BaseQRankSum=-1.990;Dels=0.00;HRun=0;HaplotypeScore=0.8784;MQ=50.16;MQ0=0;MQRankSum=-0.498;QD=25.53;ReadPosRankSum=1.066;SB=-284.37;EFF=DOWNSTREAM(MODIFIER||4355||368|VIT_18s0001g13530|protein_coding|CODING|VIT_18s0001g13530.t01||1),STOP_GAINED(HIGH|NONSENSE|Cag/Tag|Q300*|303|VIT_18s0001g13520|protein_coding|CODING|VIT_18s0001g13520.t01|3|1)	0/1	1/1	VIT_18s0001g13520	STH2	Zinc finger (B-box type)	Regulation overview.Regulation of gene expression.Regulation of transcription.Transcription factor.Zinc finger B-box family transcription factor			DOWN in AR at FI and WD	UP
chr4	17564196	A	T	AB=0.44;AC=1;AF=0.13;AN=8;BaseQRankSum=0.075;Dels=0.00;HRun=1;HaplotypeScore=1.0229;MQ=57.44;MQ0=0;MQRankSum=0.802;QD=15.28;ReadPosRankSum=-0.888;SB=-145.92;EFF=STOP_GAINED(HIGH|NONSENSE|tgT/tgA|C144*|182|VIT_04s0023g01130|protein_coding|CODING|VIT_04s0023g01130.t01|2|1),UPSTREAM(MODIFIER||3596||299|VIT_04s0023g01140|protein_coding|CODING|VIT_04s0023g01140.t01||1)	0/0	0/1	VIT_04s0023g01130		E3 ubiquitin-protein ligase RNF5	Regulation overview.Regulation of gene expression.Regulation of transcription.Transcription factor.Zinc finger C3HC4 family transcription factor			DOWN in AR at WD
chr8	13966337	C	T	AB=0.46;AC=1;AF=0.13;AN=8;BaseQRankSum=0.950;Dels=0.00;HRun=0;HaplotypeScore=0.5801;MQ=58.02;MQ0=0;MQRankSum=0.151;QD=10.55;ReadPosRankSum=0.537;SB=-69.50;EFF=STOP_GAINED(HIGH|NONSENSE|Cga/Tga|R623*|667|VIT_08s0040g02940|protein_coding|CODING|VIT_08s0040g02940.t01|1|1),UPSTREAM(MODIFIER||2149||844|VIT_08s0040g02930|protein_coding|CODING|VIT_08s0040g02930.t01||1),UPSTREAM(MODIFIER||2157||285|VIT_0…	0/0	0/1	VIT_08s0040g02940		Zinc finger (C3HC4-type ring finger)	Regulation overview.Regulation of gene expression.Regulation of transcription.Transcription factor.Zinc finger C3HC4 family transcription factor				DOWN
chrUn	32336401	G	A	AB=0.74;AC=2;AF=0.25;AN=8;BaseQRankSum=0.644;Dels=0.00;HRun=0;HaplotypeScore=7.0210;MQ=52.80;MQ0=0;MQRankSum=-4.273;QD=4.74;ReadPosRankSum=-2.432;SB=-104.82;EFF=STOP_GAINED(HIGH|NONSENSE|Cga/Tga|R171*|242|VIT_00s0583g00040|protein_coding|CODING|VIT_00s0583g00040.t01|4|1)	0/0	0/1	VIT_00s0583g00040		Zinc finger (C3HC4-type ring finger)	Regulation overview.Regulation of gene expression.Regulation of transcription.Transcription factor.Zinc finger C3HC4 family transcription factor				UP
chr8	3917740	T	C	AB=0.33;AC=5;AF=0.63;AN=8;BaseQRankSum=0.933;Dels=0.00;HRun=0;HaplotypeScore=4.3928;MQ=41.38;MQ0=0;MQRankSum=-3.067;QD=16.43;ReadPosRankSum=0.000;SB=-26.52;EFF=SYNONYMOUS_STOP(LOW|SILENT|taA/taG|*130|129|VIT_08s0032g00590|protein_coding|CODING|VIT_08s0032g00590.t01|4|1)	1/1	0/1	VIT_08s0032g00590		Universal stress protein (USP) family protein	Response to stimulus.Stress response				UP
chr7	2887890	C	T	AB=0.39;AC=2;AF=0.25;AN=8;BaseQRankSum=-1.371;Dels=0.00;HRun=1;HaplotypeScore=2.9744;MQ=39.71;MQ0=0;MQRankSum=-0.457;QD=12.50;ReadPosRankSum=-0.326;SB=-42.89;EFF=STOP_GAINED(HIGH|NONSENSE|Caa/Taa|Q124*|305|VIT_07s0005g00080|protein_coding|CODING|VIT_07s0005g00080.t01|2|1)	0/0	0/1	VIT_07s0005g00080		Desiccation protein PCC13-62	Response to stimulus.Stress response.Abiotic stress response.Desiccation stress response	DOWN	DOWN	UP in AR at FI and WD	DOWN
chr2	2725004	A	C	AB=0.51;AC=2;AF=0.25;AN=8;BaseQRankSum=1.201;Dels=0.00;HRun=1;HaplotypeScore=2.2807;MQ=54.77;MQ0=0;MQRankSum=1.457;QD=9.15;ReadPosRankSum=1.201;SB=-42.07;EFF=STOP_LOST(HIGH|MISSENSE|taA/taC|*633Y|632|VIT_02s0025g03200|protein_coding|CODING|VIT_02s0025g03200.t01|5|1),UPSTREAM(MODIFIER||2654||361|VIT_02s0025g03210|protein_coding|CODING|VIT_02s0025g03210.t01||1),UPSTREAM(MODIFIER||4254||158|VIT_02s0…	0/0	0/1	VIT_02s0025g03200		Dehydration-responsive protein	Response to stimulus.Stress response.Abiotic stress response.Drought stress response	DOWN			DOWN
chr4	3459977	A	T	AB=0.58;AC=1;AF=0.13;AN=8;BaseQRankSum=1.370;Dels=0.00;HRun=0;HaplotypeScore=0.2499;MQ=48.69;MQ0=10;MQRankSum=0.502;QD=11.65;ReadPosRankSum=0.710;SB=-132.49;EFF=STOP_GAINED(HIGH|NONSENSE|Aaa/Taa|K192*|583|VIT_04s0008g04120|protein_coding|CODING|VIT_04s0008g04120.t01|3|1)	0/1	0/0	VIT_04s0008g04120	RD22	RD22	Response to stimulus.Stress response.Abiotic stress response.Drought stress response				UP
chr10	13368353	T	A	AB=0.73;AC=1;AF=0.13;AN=8;BaseQRankSum=0.659;Dels=0.00;HRun=0;HaplotypeScore=0.2080;MQ=18.60;MQ0=38;MQRankSum=-1.239;QD=3.19;ReadPosRankSum=0.606;SB=10.92;EFF=STOP_GAINED(HIGH|NONSENSE|Aga/Tga|R527*|951|VIT_10s0042g00460|protein_coding|CODING|VIT_10s0042g00460.t01|1|1)	0/1	0/0	VIT_10s0042g00460	RPS2	RPS2 (resistant to p. syringae 2)	Response to stimulus.Stress response.Biotic stress response.Plant-pathogen interaction			UP in AR at FI and WD
chr13	9274190	A	T	AB=0.50;AC=2;AF=0.25;AN=8;BaseQRankSum=0.449;Dels=0.00;HRun=2;HaplotypeScore=0.2497;MQ=55.34;MQ0=0;MQRankSum=-1.168;QD=12.34;ReadPosRankSum=-0.269;SB=-89.74;EFF=STOP_GAINED(HIGH|NONSENSE|Aaa/Taa|K11*|1280|VIT_13s0106g00020|protein_coding|CODING|VIT_13s0106g00020.t01|1|1)	0/1	0/0	VIT_13s0106g00020		RPM1 (resistance to p. syringae pv maculicola 1)	Response to stimulus.Stress response.Biotic stress response.Plant-pathogen interaction			DOWN in AR at WD
chr13	9279463	T	A	AB=0.35;AC=3;AF=0.38;AN=8;BaseQRankSum=-1.128;Dels=0.00;HRun=1;HaplotypeScore=3.1373;MQ=45.44;MQ0=0;MQRankSum=0.769;QD=17.20;ReadPosRankSum=-0.513;SB=-68.83;EFF=STOP_GAINED(HIGH|NONSENSE|tTa/tAa|L511*|1280|VIT_13s0106g00020|protein_coding|CODING|VIT_13s0106g00020.t01|3|1)	0/1	0/0	VIT_13s0106g00020		RPM1 (resistance to p. syringae pv maculicola 1)	Response to stimulus.Stress response.Biotic stress response.Plant-pathogen interaction			DOWN in AR at WD
chr16	11179177	C	T	AB=0.60;AC=2;AF=0.33;AN=6;BaseQRankSum=0.255;Dels=0.00;HRun=0;HaplotypeScore=0.5270;MQ=51.18;MQ0=0;MQRankSum=0.934;QD=9.59;ReadPosRankSum=-0.934;SB=-32.16;EFF=STOP_GAINED(HIGH|NONSENSE|Caa/Taa|Q1040*|1117|VIT_16s0022g00310|protein_coding|CODING|VIT_16s0022g00310.t01|1|1)	0/0	0/1	VIT_16s0022g00310		EIX receptor 2	Response to stimulus.Stress response.Biotic stress response.Plant-pathogen interaction			DOWN in AR at FI
chr16	17009986	C	G	AB=0.70;AC=5;AF=0.63;AN=8;BaseQRankSum=1.754;Dels=0.00;HRun=0;HaplotypeScore=6.8489;MQ=50.44;MQ0=0;MQRankSum=-4.726;QD=12.70;ReadPosRankSum=3.176;SB=-278.76;EFF=STOP_GAINED(HIGH|NONSENSE|tCa/tGa|S251*|944|VIT_16s0050g00180|protein_coding|CODING|VIT_16s0050g00180.t01|1|1),UPSTREAM(MODIFIER||3705||280|VIT_16s0050g00190|protein_coding|CODING|VIT_16s0050g00190.t01||1)	1/1	0/1	VIT_16s0050g00180		HcrVf1 protein	Response to stimulus.Stress response.Biotic stress response.Plant-pathogen interaction			UP in AR at WD
chr12	16912987	G	A	AB=0.72;AC=2;AF=0.25;AN=8;BaseQRankSum=0.981;Dels=0.00;HRun=2;HaplotypeScore=12.9325;MQ=39.47;MQ0=0;MQRankSum=-2.017;QD=4.32;ReadPosRankSum=0.443;SB=-55.10;EFF=STOP_GAINED(HIGH|NONSENSE|Cag/Tag|Q685*|908|VIT_12s0034g01070|protein_coding|CODING|VIT_12s0034g01070.t01|3|1),UPSTREAM(MODIFIER||2789||64|VIT_12s0034g01060|protein_coding|CODING|VIT_12s0034g01060.t01||1),UPSTREAM(MODIFIER||4538||64|VIT_12…	0/0	0/1	VIT_12s0034g01070		R protein MLA10	Response to stimulus.Stress response.Biotic stress response.Plant-pathogen interaction.R proteins from Plant-pathogen interaction			DOWN in AR at WD
chr12	16914383	C	T	AB=0.84;AC=2;AF=0.25;AN=8;BaseQRankSum=0.194;Dels=0.00;HRun=1;HaplotypeScore=10.1827;MQ=40.14;MQ0=1;MQRankSum=-1.672;QD=0.62;ReadPosRankSum=0.651;SB=15.55;EFF=STOP_GAINED(HIGH|NONSENSE|tgG/tgA|W263*|908|VIT_12s0034g01070|protein_coding|CODING|VIT_12s0034g01070.t01|2|1),UPSTREAM(MODIFIER||4185||64|VIT_12s0034g01060|protein_coding|CODING|VIT_12s0034g01060.t01||1)	0/1	0/0	VIT_12s0034g01070		R protein MLA10	Response to stimulus.Stress response.Biotic stress response.Plant-pathogen interaction.R proteins from Plant-pathogen interaction			DOWN in AR at WD
chr12	21103708	C	A	AB=0.25;AC=1;AF=0.13;AN=8;BaseQRankSum=1.250;Dels=0.00;HRun=1;HaplotypeScore=0.7361;MQ=48.82;MQ0=0;MQRankSum=-2.916;QD=13.95;ReadPosRankSum=3.009;SB=-58.42;EFF=DOWNSTREAM(MODIFIER||2453||27|VIT_12s0035g01290|protein_coding|CODING|VIT_12s0035g01290.t01||1),STOP_GAINED(HIGH|NONSENSE|tCa/tAa|S473*|979|VIT_12s0035g01280|protein_coding|CODING|VIT_12s0035g01280.t01|1|1)	0/0	0/1	VIT_12s0035g01280		R protein disease resistance protein	Response to stimulus.Stress response.Biotic stress response.Plant-pathogen interaction.R proteins from Plant-pathogen interaction			DOWN in AR at FI and WD
chr12	21105087	A	T	AC=2;AF=0.25;AN=8;BaseQRankSum=-0.173;Dels=0.00;HRun=0;HaplotypeScore=14.4484;MQ=49.75;MQ0=0;MQRankSum=-5.025;QD=7.34;ReadPosRankSum=0.780;SB=-64.84;EFF=DOWNSTREAM(MODIFIER||1074||27|VIT_12s0035g01290|protein_coding|CODING|VIT_12s0035g01290.t01||1),STOP_GAINED(HIGH|NONSENSE|Aag/Tag|K933*|979|VIT_12s0035g01280|protein_coding|CODING|VIT_12s0035g01280.t01|1|1)	0/0	1/1	VIT_12s0035g01280		R protein disease resistance protein	Response to stimulus.Stress response.Biotic stress response.Plant-pathogen interaction.R proteins from Plant-pathogen interaction			DOWN in AR at FI and WD
chr13	22270442	T	G	AB=0.00;AC=1;AF=0.13;AN=8;BaseQRankSum=0.107;Dels=0.00;HRun=0;HaplotypeScore=0.9734;MQ=56.75;MQ0=0;MQRankSum=-0.967;QD=18.55;ReadPosRankSum=1.182;SB=-31.21;EFF=STOP_LOST(HIGH|MISSENSE|tgA/tgC|*291C|290|VIT_13s0064g00550|protein_coding|CODING|VIT_13s0064g00550.t01|1|1),UPSTREAM(MODIFIER||2329||1489|VIT_13s0064g00560|protein_coding|CODING|VIT_13s0064g00560.t01||1),UPSTREAM(MODIFIER||557||289|VIT_13…	0/1	0/0	VIT_13s0064g00550		R protein MLA10	Response to stimulus.Stress response.Biotic stress response.Plant-pathogen interaction.R proteins from Plant-pathogen interaction				DOWN
chr13_random	3261446	A	T	AB=0.57;AC=2;AF=0.33;AN=6;BaseQRankSum=-0.197;Dels=0.00;HRun=0;HaplotypeScore=5.2639;MQ=43.48;MQ0=0;MQRankSum=-0.887;QD=4.25;ReadPosRankSum=-0.789;SB=26.23;EFF=STOP_GAINED(HIGH|NONSENSE|Aag/Tag|K1103*|1281|VIT_13s0019g01950|protein_coding|CODING|VIT_13s0019g01950.t01|1|1|WARNING_TRANSCRIPT_INCOMPLETE)	0/0	0/1	VIT_13s0019g01950		R protein MLA10	Response to stimulus.Stress response.Biotic stress response.Plant-pathogen interaction.R proteins from Plant-pathogen interaction			DOWN in AR at WD
chr18	5499158	G	A	AB=0.33;AC=1;AF=0.13;AN=8;BaseQRankSum=1.583;Dels=0.00;HRun=0;HaplotypeScore=0.0000;MQ=57.33;MQ0=0;MQRankSum=-1.009;QD=22.31;ReadPosRankSum=-2.093;SB=-181.89;EFF=STOP_GAINED(HIGH|NONSENSE|Caa/Taa|Q636*|636|VIT_18s0001g07270|protein_coding|CODING|VIT_18s0001g07270.t01|1|1)	0/0	0/1	VIT_18s0001g07270		R protein MLA10	Response to stimulus.Stress response.Biotic stress response.Plant-pathogen interaction.R proteins from Plant-pathogen interaction			DOWN in AR at WD
chr18	5499192	G	T	AB=0.55;AC=1;AF=0.13;AN=8;BaseQRankSum=2.194;Dels=0.00;HRun=1;HaplotypeScore=1.2498;MQ=56.42;MQ0=0;MQRankSum=0.270;QD=12.65;ReadPosRankSum=-0.304;SB=-67.65;EFF=STOP_GAINED(HIGH|NONSENSE|taC/taA|Y624*|636|VIT_18s0001g07270|protein_coding|CODING|VIT_18s0001g07270.t01|1|1)	0/1	0/0	VIT_18s0001g07270		R protein MLA10	Response to stimulus.Stress response.Biotic stress response.Plant-pathogen interaction.R proteins from Plant-pathogen interaction			DOWN in AR at WD
chr18	24578079	G	A	AB=0.28;AC=2;AF=0.25;AN=8;BaseQRankSum=-0.266;Dels=0.00;HRun=0;HaplotypeScore=4.1818;MQ=47.01;MQ0=1;MQRankSum=-0.908;QD=20.58;ReadPosRankSum=-1.220;SB=-98.51;EFF=STOP_GAINED(HIGH|NONSENSE|Cga/Tga|R240*|600|VIT_18s0041g00190|protein_coding|CODING|VIT_18s0041g00190.t01|2|1)	0/1	0/0	VIT_18s0041g00190		R protein L6	Response to stimulus.Stress response.Biotic stress response.Plant-pathogen interaction.R proteins from Plant-pathogen interaction			DOWN in AR at FI and WD
chr18	25983457	A	C	AB=0.16;AC=2;AF=0.33;AN=6;BaseQRankSum=-0.929;Dels=0.00;HRun=0;HaplotypeScore=1.2654;MQ=46.84;MQ0=0;MQRankSum=-1.643;QD=11.90;ReadPosRankSum=0.214;SB=-54.46;EFF=STOP_GAINED(HIGH|NONSENSE|tTa/tGa|L581*|1184|VIT_18s0041g01330|protein_coding|CODING|VIT_18s0041g01330.t01|3|1)	0/1	0/0	VIT_18s0041g01330		RPS4 (resistant to p. syringae 4)	Response to stimulus.Stress response.Biotic stress response.Plant-pathogen interaction.R proteins from Plant-pathogen interaction				UP
chr18_random	3224621	C	A	AB=0.50;AC=2;AF=0.25;AN=8;BaseQRankSum=-0.471;Dels=0.00;HRun=3;HaplotypeScore=1.2479;MQ=50.82;MQ0=0;MQRankSum=-3.150;QD=5.98;ReadPosRankSum=-0.471;SB=-15.04;EFF=STOP_GAINED(HIGH|NONSENSE|Gag/Tag|E536*|930|VIT_18s0001g03260|protein_coding|CODING|VIT_18s0001g03260.t01|5|1)	0/1	0/0	VIT_18s0001g03260		R protein L6	Response to stimulus.Stress response.Biotic stress response.Plant-pathogen interaction.R proteins from Plant-pathogen interaction			DOWN in AR at WD
chrUn	16200936	G	A	AB=0.00;AC=3;AF=0.38;AN=8;BaseQRankSum=-0.487;Dels=0.00;HRun=1;HaplotypeScore=1.4956;MQ=50.22;MQ0=0;MQRankSum=1.299;QD=23.32;ReadPosRankSum=-0.487;SB=-35.23;EFF=STOP_GAINED(HIGH|NONSENSE|Caa/Taa|Q126*|756|VIT_00s0238g00040|protein_coding|CODING|VIT_00s0238g00040.t01|2|1)	0/1	0/0	VIT_00s0238g00040		R protein disease resistance protein	Response to stimulus.Stress response.Biotic stress response.Plant-pathogen interaction.R proteins from Plant-pathogen interaction			DOWN in AR at WD
chr3	10713269	G	A	AB=0.64;AC=1;AF=0.13;AN=8;BaseQRankSum=0.762;Dels=0.00;HRun=0;HaplotypeScore=0.9716;MQ=57.38;MQ0=0;MQRankSum=1.046;QD=7.46;ReadPosRankSum=-0.561;SB=12.03;EFF=STOP_GAINED(HIGH|NONSENSE|Cag/Tag|Q330*|340|VIT_03s0097g00470|protein_coding|CODING|VIT_03s0097g00470.t01|8|1)	0/1	0/0	VIT_03s0097g00470	HVA22A	ATHVA22A (Arabidopsis thaliana HVA22 homologue A)	Signaling.Hormone Signaling.ABA Signaling.ABA-mediated Signaling pathway			UP in AR at WD
chr3	10715509	C	A	AB=0.77;AC=1;AF=0.13;AN=8;BaseQRankSum=0.918;Dels=0.00;HRun=1;HaplotypeScore=0.8828;MQ=53.33;MQ0=1;MQRankSum=-1.270;QD=4.75;ReadPosRankSum=0.706;SB=-44.05;EFF=STOP_GAINED(HIGH|NONSENSE|Gga/Tga|G141*|340|VIT_03s0097g00470|protein_coding|CODING|VIT_03s0097g00470.t01|4|1)	0/0	0/1	VIT_03s0097g00470	HVA22A	ATHVA22A (Arabidopsis thaliana HVA22 homologue A)	Signaling.Hormone Signaling.ABA Signaling.ABA-mediated Signaling pathway			UP in AR at WD
chr3_random	1137157	C	T	AB=0.53;AC=1;AF=0.13;AN=8;BaseQRankSum=-1.831;Dels=0.01;HRun=0;HaplotypeScore=0.7184;MQ=19.36;MQ0=35;MQRankSum=1.022;QD=7.45;ReadPosRankSum=-0.596;SB=-41.74;EFF=STOP_GAINED(HIGH|NONSENSE|Caa/Taa|Q335*|569|VIT_03s0038g01650|protein_coding|CODING|VIT_03s0038g01650.t01|8|1)	0/0	0/1	VIT_03s0038g01650	HVA22A	ABA-responsive protein (HVA22a)	Signaling.Hormone Signaling.ABA Signaling.ABA-mediated Signaling pathway				UP
chr9	1663113	G	A	AB=0.08;AC=1;AF=0.13;AN=8;BaseQRankSum=-1.578;Dels=0.00;HRun=0;HaplotypeScore=1.1218;MQ=58.99;MQ0=0;MQRankSum=-0.295;QD=28.05;ReadPosRankSum=1.399;SB=-58.34;EFF=DOWNSTREAM(MODIFIER||3286||568|VIT_09s0002g01890|protein_coding|CODING|VIT_09s0002g01890.t01||1),STOP_GAINED(HIGH|NONSENSE|Cga/Tga|R399*|885|VIT_09s0002g01900|protein_coding|CODING|VIT_09s0002g01900.t01|10|1)	0/0	0/1	VIT_09s0002g01900	APM1	APM1 (Aminopeptidase M1)	Signaling.Hormone Signaling.Auxin Signaling.Auxin transport			UP in AR at WD
chr4	16767620	A	G	AB=0.48;AC=2;AF=0.25;AN=8;BaseQRankSum=1.519;Dels=0.00;HRun=0;HaplotypeScore=0.9722;MQ=53.37;MQ0=0;MQRankSum=-2.839;QD=11.01;ReadPosRankSum=0.409;SB=-120.11;EFF=DOWNSTREAM(MODIFIER||2135||103|VIT_04s0023g00550|protein_coding|CODING|VIT_04s0023g00550.t01||1),STOP_LOST(HIGH|MISSENSE|Tga/Cga|*99R|98|VIT_04s0023g00540|protein_coding|CODING|VIT_04s0023g00540.t01|1|1),UPSTREAM(MODIFIER||1526||103|VIT_0…	0/1	0/0	VIT_04s0023g00540		Auxin-induced protein 6B	Signaling.Hormone Signaling.Auxin Signaling.Auxin-mediated Signaling pathway	DOWN
chr16	6692596	C	T	AC=4;AF=0.50;AN=8;BaseQRankSum=0.066;Dels=0.00;HRun=0;HaplotypeScore=1.4360;MQ=31.86;MQ0=1;MQRankSum=-2.635;QD=14.16;ReadPosRankSum=-2.280;SB=-122.49;EFF=STOP_GAINED(HIGH|NONSENSE|Caa/Taa|Q42*|316|VIT_16s0013g00970|protein_coding|CODING|VIT_16s0013g00970.t01|1|1)	0/0	1/1	VIT_16s0013g00970	ERF5	Ethylene responsive element binding factor 5	Signaling.Hormone Signaling.Ethylene Signaling.Ethylene-mediated Signaling pathway	DOWN		DOWN in AR at FI and WD
chr2	3929158	G	T	AB=0.49;AC=2;AF=0.25;AN=8;BaseQRankSum=0.285;Dels=0.00;HRun=0;HaplotypeScore=0.1835;MQ=55.66;MQ0=0;MQRankSum=-2.185;QD=12.38;ReadPosRankSum=0.158;SB=-132.73;EFF=DOWNSTREAM(MODIFIER||2685||137|VIT_02s0025g04450|protein_coding|CODING|VIT_02s0025g04450.t01||1),DOWNSTREAM(MODIFIER||498||74|VIT_02s0025g04470|protein_coding|CODING|VIT_02s0025g04470.t01||1),STOP_GAINED(HIGH|NONSENSE|Gag/Tag|E204*|235|VI…	0/0	0/1	VIT_02s0025g04460	ddf2	DWARF and delayed flowering 2	Signaling.Hormone Signaling.Ethylene Signaling.Ethylene-mediated Signaling pathway	DOWN		DOWN in AR at FI and WD	UP
chr17	8334525	A	G	AB=0.00;AC=5;AF=0.63;AN=8;BaseQRankSum=-0.357;Dels=0.00;HRun=2;HaplotypeScore=0.0000;MQ=29.58;MQ0=4;MQRankSum=-1.214;QD=15.70;ReadPosRankSum=0.214;SB=-63.57;EFF=STOP_LOST(HIGH|MISSENSE|tAg/tGg|*671W|670|VIT_17s0000g07400|protein_coding|CODING|VIT_17s0000g07400.t01|5|1)	0/0	0/1	VIT_17s0000g07400	EDS1	EDS1 (Enhanced disease susceptibility 1)	Signaling.Hormone Signaling.Jasmonate salicylate signaling.Jasmonate Signaling.Jasmonate-mediated Signaling pathway			UP in AR at WD
chr3	8895478	C	T	AB=0.78;AC=2;AF=0.25;AN=8;BaseQRankSum=-1.999;Dels=0.00;HRun=0;HaplotypeScore=3.2675;MQ=50.24;MQ0=0;MQRankSum=-2.628;QD=0.86;ReadPosRankSum=0.510;SB=-25.87;EFF=STOP_GAINED(HIGH|NONSENSE|tgG/tgA|W118*|181|VIT_03s0088g00690|protein_coding|CODING|VIT_03s0088g00690.t01|2|1)	0/1	0/0	VIT_03s0088g00690	PRB1	Pathogenesis related protein 1 precursor (pr1 gene)	Signaling.Hormone Signaling.Jasmonate salicylate signaling.Jasmonate Signaling.Jasmonate-mediated Signaling pathway		UP	UP in AR at FI and WD
chr3	9101157	A	T	AB=0.50;AC=2;AF=0.25;AN=8;BaseQRankSum=-0.090;Dels=0.00;HRun=0;HaplotypeScore=1.2185;MQ=57.83;MQ0=0;MQRankSum=0.600;QD=12.61;ReadPosRankSum=0.725;SB=-96.82;EFF=STOP_GAINED(HIGH|NONSENSE|tgT/tgA|C112*|161|VIT_03s0088g00890|protein_coding|CODING|VIT_03s0088g00890.t01|1|1)	0/1	0/0	VIT_03s0088g00890	PR1	Pathogenesis related protein 1 precursor [Vitis vinifera]	Signaling.Hormone Signaling.Jasmonate salicylate signaling.Jasmonate Signaling.Jasmonate-mediated Signaling pathway		UP	UP in AR at WD	UP
chrUn	12494276	T	A	AB=0.74;AC=2;AF=0.25;AN=8;BaseQRankSum=-0.027;Dels=0.00;HRun=0;HaplotypeScore=1.2847;MQ=39.27;MQ0=0;MQRankSum=-0.718;QD=2.49;ReadPosRankSum=-2.573;SB=-28.14;EFF=STOP_GAINED(HIGH|NONSENSE|Aag/Tag|K195*|256|VIT_00s0207g00170|protein_coding|CODING|VIT_00s0207g00170.t01|2|1),UPSTREAM(MODIFIER||189||75|VIT_00s0207g00160|protein_coding|CODING|VIT_00s0207g00160.t01||1)	0/1	0/0	VIT_00s0207g00160		Pathogenesis-related protein 1 precursor (PRP 1)	Signaling.Hormone Signaling.Jasmonate salicylate signaling.Jasmonate Signaling.Jasmonate-mediated Signaling pathway			UP in AR at WD
chr7	1609982	G	A	AB=0.53;AC=1;AF=0.13;AN=8;BaseQRankSum=-1.238;Dels=0.00;HRun=1;HaplotypeScore=0.8750;MQ=53.88;MQ0=0;MQRankSum=-0.243;QD=7.77;ReadPosRankSum=-1.647;SB=-58.85;EFF=DOWNSTREAM(MODIFIER||2802||1507|VIT_07s0104g00340|protein_coding|CODING|VIT_07s0104g00340.t01||1),STOP_GAINED(HIGH|NONSENSE|tgG/tgA|W31*|357|VIT_07s0104g00350|protein_coding|CODING|VIT_07s0104g00350.t01|1|1)	0/0	0/1	VIT_07s0104g00350	EDL3	Circadian clock coupling factor ZGT	Signaling.Signaling pathway.Circadian clock Signaling			UP in AR at FI and WD
chr10	9407893	C	G	AC=4;AF=0.50;AN=8;BaseQRankSum=0.452;Dels=0.00;HRun=0;HaplotypeScore=0.0000;MQ=51.50;MQ0=0;MQRankSum=-1.614;QD=28.92;ReadPosRankSum=-0.323;SB=-0.01;EFF=STOP_GAINED(HIGH|NONSENSE|tCa/tGa|S1231*|1253|VIT_10s0003g05150|protein_coding|CODING|VIT_10s0003g05150.t01|13|1)	1/1	0/0	VIT_10s0003g05150		Peptidoglycan-binding LysM	Signaling.Signaling pathway.Protein kinase			DOWN in AR at WD	UP
chr10	13745890	G	A	AB=0.13;AC=1;AF=0.13;AN=8;BaseQRankSum=-0.995;Dels=0.00;HRun=0;HaplotypeScore=2.6980;MQ=25.06;MQ0=13;MQRankSum=0.033;QD=6.08;ReadPosRankSum=-0.711;SB=-33.07;EFF=STOP_GAINED(HIGH|NONSENSE|Cag/Tag|Q351*|599|VIT_10s0042g00610|protein_coding|CODING|VIT_10s0042g00610.t01|5|1)	0/0	0/1	VIT_10s0042g00610		Leucine-rich repeat transmembrane protein kinase	Signaling.Signaling pathway.Protein kinase			DOWN in AR at FI and WD
chr11	19204656	A	G	AB=0.37;AC=4;AF=0.50;AN=8;BaseQRankSum=0.515;Dels=0.00;HRun=0;HaplotypeScore=0.2290;MQ=56.56;MQ0=0;MQRankSum=-0.549;QD=21.11;ReadPosRankSum=-0.859;SB=-427.53;EFF=SYNONYMOUS_STOP(LOW|SILENT|tAa/tGa|*1137|1136|VIT_11s0052g01480|protein_coding|CODING|VIT_11s0052g01480.t01|8|1)	0/0	1/1	VIT_11s0052g01480		Salt-inducible protein kinase	Signaling.Signaling pathway.Protein kinase			DOWN in AR at WD	UP
chr14	23693934	T	A	AB=0.66;AC=3;AF=0.38;AN=8;BaseQRankSum=-2.879;Dels=0.00;HRun=0;HaplotypeScore=5.3750;MQ=43.60;MQ0=0;MQRankSum=-3.352;QD=4.33;ReadPosRankSum=0.199;SB=-159.39;EFF=STOP_GAINED(HIGH|NONSENSE|tTg/tAg|L680*|869|VIT_14s0068g00010|protein_coding|CODING|VIT_14s0068g00010.t01|1|1)	0/0	0/1	VIT_14s0068g00010	FER	feronia receptor-like kinase	Signaling.Signaling pathway.Protein kinase			DOWN in AR at WD	UP
chr15	17408393	G	T	AB=0.52;AC=2;AF=0.25;AN=8;BaseQRankSum=-0.741;Dels=0.00;HRun=0;HaplotypeScore=1.6370;MQ=56.39;MQ0=0;MQRankSum=-0.997;QD=11.25;ReadPosRankSum=1.728;SB=-118.78;EFF=DOWNSTREAM(MODIFIER||2716||252|VIT_15s0046g00450|protein_coding|CODING|VIT_15s0046g00450.t01||1),DOWNSTREAM(MODIFIER||3931||1149|VIT_15s0046g00420|protein_coding|CODING|VIT_15s0046g00420.t01||1),STOP_GAINED(HIGH|NONSENSE|tgC/tgA|C366*|57…	0/1	0/0	VIT_15s0046g00440	PI4K	Phosphatidylinositol 3- and 4-kinase / ubiquitin	Signaling.Signaling pathway.Protein kinase			DOWN in AR at WD	UP
chr16	18634600	C	T	AB=0.67;AC=1;AF=0.13;AN=8;BaseQRankSum=-2.241;Dels=0.00;HRun=3;HaplotypeScore=0.4841;MQ=55.62;MQ0=0;MQRankSum=-2.720;QD=4.13;ReadPosRankSum=-0.936;SB=12.11;EFF=STOP_GAINED(HIGH|NONSENSE|Cga/Tga|R326*|680|VIT_16s0050g01700|protein_coding|CODING|VIT_16s0050g01700.t01|6|1),UPSTREAM(MODIFIER||2428||596|VIT_16s0050g01690|protein_coding|CODING|VIT_16s0050g01690.t01||1)	0/1	0/0	VIT_16s0050g01700	PR5K	Receptor serine/threonine kinase PR5K	Signaling.Signaling pathway.Protein kinase			DOWN in AR at WD	UP
chr16	18635363	G	A	AB=0.75;AC=1;AF=0.13;AN=8;BaseQRankSum=0.625;Dels=0.00;HRun=0;HaplotypeScore=4.2408;MQ=57.37;MQ0=0;MQRankSum=-1.431;QD=3.04;ReadPosRankSum=1.153;SB=3.00;EFF=STOP_GAINED(HIGH|NONSENSE|tGg/tAg|W580*|680|VIT_16s0050g01700|protein_coding|CODING|VIT_16s0050g01700.t01|6|1),UPSTREAM(MODIFIER||3191||596|VIT_16s0050g01690|protein_coding|CODING|VIT_16s0050g01690.t01||1)	0/1	0/0	VIT_16s0050g01700	PR5K	Receptor serine/threonine kinase PR5K	Signaling.Signaling pathway.Protein kinase			DOWN in AR at WD	UP
chr16	18911757	A	AT	AB=0.86;AC=6;AF=0.75;AN=8;Dels=0.00;HRun=0;HaplotypeScore=8.3998;MQ=36.66;MQ0=3;QD=19.95;SB=-274.60;EFF=DOWNSTREAM(MODIFIER||351||157|VIT_16s0050g01960|protein_coding|CODING|VIT_16s0050g01960.t01||1),FRAME_SHIFT(HIGH||gag/Tgag|E73*?|74|VIT_16s0050g01970|protein_coding|CODING|VIT_16s0050g01970.t01|2|1),STOP_GAINED(HIGH||gag/Tgag|E73*?|74|VIT_16s0050g01970|protein_coding|CODING|VIT_16s0050g01970.t0…	0/1	1/1	VIT_16s0050g01970		Serine/threonine protein kinase LRK19	Signaling.Signaling pathway.Protein kinase			UP in AR at WD
chr17	3227383	G	T	AB=0.53;AC=7;AF=0.88;AN=8;BaseQRankSum=0.878;Dels=0.00;HRun=1;HaplotypeScore=2.0156;MQ=41.84;MQ0=2;MQRankSum=-3.407;QD=21.88;ReadPosRankSum=-0.293;SB=-728.13;EFF=DOWNSTREAM(MODIFIER||4390||261|VIT_17s0000g03350|protein_coding|CODING|VIT_17s0000g03350.t01||1),STOP_GAINED(HIGH|NONSENSE|tCa/tAa|S259*|962|VIT_17s0000g03340|protein_coding|CODING|VIT_17s0000g03340.t01|1|1)	1/1	0/1	VIT_17s0000g03340		Wall-associated kinase 4	Signaling.Signaling pathway.Protein kinase				UP
chr17	4591722	A	T	AB=0.52;AC=3;AF=0.38;AN=8;BaseQRankSum=0.456;Dels=0.00;HRun=0;HaplotypeScore=0.4669;MQ=58.16;MQ0=0;MQRankSum=-1.552;QD=11.75;ReadPosRankSum=0.055;SB=-133.06;EFF=STOP_GAINED(HIGH|NONSENSE|tTg/tAg|L161*|235|VIT_17s0000g04390|protein_coding|CODING|VIT_17s0000g04390.t01|2|1)	0/1	0/0	VIT_17s0000g04390	RFO1	Cold-induced wall associated kinase	Signaling.Signaling pathway.Protein kinase			DOWN in AR at WD	UP
chr18_random	3499018	C	T	AB=0.57;AC=3;AF=0.38;AN=8;BaseQRankSum=0.362;Dels=0.00;HRun=0;HaplotypeScore=2.3762;MQ=50.45;MQ0=0;MQRankSum=-1.469;QD=8.98;ReadPosRankSum=1.498;SB=-283.65;EFF=STOP_GAINED(HIGH|NONSENSE|Cga/Tga|R25*|329|VIT_18s0001g03780|protein_coding|CODING|VIT_18s0001g03780.t01|1|1)	0/0	0/1	VIT_18s0001g03780		Protein kinase	Signaling.Signaling pathway.Protein kinase			DOWN in AR at FI and WD	UP
chr3	11884793	C	T	AB=0.67;AC=2;AF=0.25;AN=8;BaseQRankSum=0.687;Dels=0.00;HRun=0;HaplotypeScore=1.5257;MQ=55.32;MQ0=1;MQRankSum=0.481;QD=7.60;ReadPosRankSum=-0.893;SB=-101.72;EFF=STOP_GAINED(HIGH|NONSENSE|tGg/tAg|W90*|113|VIT_03s0132g00360|protein_coding|CODING|VIT_03s0132g00360.t01|2|1)	0/1	0/0	VIT_03s0132g00360	WAKL10	Wall-associated receptor kinase-like 10	Signaling.Signaling pathway.Protein kinase				UP
chr4	322837	G	A	AB=0.60;AC=1;AF=0.13;AN=8;BaseQRankSum=-0.502;Dels=0.00;HRun=0;HaplotypeScore=0.0000;MQ=30.72;MQ0=11;MQRankSum=-1.232;QD=3.19;ReadPosRankSum=-0.320;SB=-13.74;EFF=STOP_GAINED(HIGH|NONSENSE|tGg/tAg|W96*|500|VIT_04s0008g00400|protein_coding|CODING|VIT_04s0008g00400.t01|2|1),UPSTREAM(MODIFIER||1957||1063|VIT_04s0008g00410|protein_coding|CODING|VIT_04s0008g00410.t01||1)	0/1	0/0	VIT_04s0008g00400		Clavata1 receptor kinase (CLV1)	Signaling.Signaling pathway.Protein kinase			UP in AR at WD
chr4	324219	G	T	AB=0.54;AC=2;AF=0.25;AN=8;BaseQRankSum=-0.222;Dels=0.00;HRun=0;HaplotypeScore=1.6172;MQ=49.65;MQ0=1;MQRankSum=-1.134;QD=10.91;ReadPosRankSum=1.186;SB=-194.52;EFF=STOP_GAINED(HIGH|NONSENSE|Gag/Tag|E494*|500|VIT_04s0008g00400|protein_coding|CODING|VIT_04s0008g00400.t01|4|1),UPSTREAM(MODIFIER||575||1063|VIT_04s0008g00410|protein_coding|CODING|VIT_04s0008g00410.t01||1)	0/0	0/1	VIT_04s0008g00400		Clavata1 receptor kinase (CLV1)	Signaling.Signaling pathway.Protein kinase			UP in AR at WD
chr4	380808	C	T	AB=0.56;AC=2;AF=0.25;AN=8;BaseQRankSum=0.809;Dels=0.00;HRun=2;HaplotypeScore=0.0000;MQ=37.06;MQ0=9;MQRankSum=0.497;QD=8.03;ReadPosRankSum=-0.241;SB=-119.63;EFF=STOP_GAINED(HIGH|NONSENSE|Cag/Tag|Q221*|409|VIT_04s0008g00430|protein_coding|CODING|VIT_04s0008g00430.t01|2|1)	0/0	0/1	VIT_04s0008g00430		Clavata1 receptor kinase (CLV1)	Signaling.Signaling pathway.Protein kinase			UP in AR at WD
chr4	380931	C	T	AB=0.51;AC=2;AF=0.25;AN=8;BaseQRankSum=-1.721;Dels=0.00;HRun=0;HaplotypeScore=0.4079;MQ=27.72;MQ0=12;MQRankSum=-1.144;QD=9.49;ReadPosRankSum=-0.677;SB=-48.81;EFF=STOP_GAINED(HIGH|NONSENSE|Cag/Tag|Q262*|409|VIT_04s0008g00430|protein_coding|CODING|VIT_04s0008g00430.t01|2|1)	0/1	0/0	VIT_04s0008g00430		Clavata1 receptor kinase (CLV1)	Signaling.Signaling pathway.Protein kinase			UP in AR at WD
chr8	10656005	G	A	AB=0.48;AC=3;AF=0.38;AN=8;BaseQRankSum=0.277;Dels=0.00;HRun=0;HaplotypeScore=0.4766;MQ=49.84;MQ0=0;MQRankSum=-6.818;QD=10.64;ReadPosRankSum=0.314;SB=-299.85;EFF=STOP_GAINED(HIGH|NONSENSE|tGg/tAg|W216*|337|VIT_08s0058g01180|protein_coding|CODING|VIT_08s0058g01180.t01|5|1)	0/1	0/0	VIT_08s0058g01180		Protein kinase ATN1	Signaling.Signaling pathway.Protein kinase				UP
chr8	10660713	G	A	AB=0.52;AC=3;AF=0.38;AN=8;BaseQRankSum=-1.662;Dels=0.00;HRun=0;HaplotypeScore=0.4828;MQ=50.32;MQ0=0;MQRankSum=-7.075;QD=8.71;ReadPosRankSum=2.612;SB=-361.53;EFF=STOP_GAINED(HIGH|NONSENSE|tgG/tgA|W262*|337|VIT_08s0058g01180|protein_coding|CODING|VIT_08s0058g01180.t01|6|1),UPSTREAM(MODIFIER||961||623|VIT_08s0058g01190|protein_coding|CODING|VIT_08s0058g01190.t01||1)	0/0	0/1	VIT_08s0058g01180		Protein kinase ATN1	Signaling.Signaling pathway.Protein kinase				UP
chr8	10800342	G	T	AB=0.53;AC=1;AF=0.13;AN=8;BaseQRankSum=0.575;Dels=0.00;HRun=1;HaplotypeScore=0.0000;MQ=58.80;MQ0=0;MQRankSum=0.070;QD=9.56;ReadPosRankSum=-1.193;SB=-64.19;EFF=DOWNSTREAM(MODIFIER||3524||320|VIT_08s0058g01330|protein_coding|CODING|VIT_08s0058g01330.t01||1),STOP_GAINED(HIGH|NONSENSE|tCa/tAa|S720*|935|VIT_08s0058g01340|protein_coding|CODING|VIT_08s0058g01340.t01|3|1)	0/0	0/1	VIT_08s0058g01340		Leucine-rich repeat transmembrane protein kinase	Signaling.Signaling pathway.Protein kinase				DOWN
chr9	19505454	C	T	AB=0.58;AC=2;AF=0.25;AN=8;BaseQRankSum=-0.778;Dels=0.00;HRun=0;HaplotypeScore=1.2179;MQ=58.27;MQ0=0;MQRankSum=0.079;QD=8.26;ReadPosRankSum=-0.498;SB=-154.95;EFF=DOWNSTREAM(MODIFIER||3694||101|VIT_09s0018g01910|protein_coding|CODING|VIT_09s0018g01910.t01||1),STOP_GAINED(HIGH|NONSENSE|Cga/Tga|R576*|1009|VIT_09s0018g01900|protein_coding|CODING|VIT_09s0018g01900.t01|2|1)	0/0	0/1	VIT_09s0018g01900	PEPR1	PEPR1 (PEP1 receptor 1)	Signaling.Signaling pathway.Protein kinase			UP in AR at FI
chrUn	18828385	C	T	AB=0.47;AC=1;AF=0.13;AN=8;BaseQRankSum=0.541;Dels=0.00;HRun=1;HaplotypeScore=2.3495;MQ=51.37;MQ0=0;MQRankSum=-1.187;QD=13.55;ReadPosRankSum=-0.275;SB=-145.96;EFF=STOP_GAINED(HIGH|NONSENSE|Cag/Tag|Q26*|661|VIT_00s0262g00010|protein_coding|CODING|VIT_00s0262g00010.t01|1|1)	0/0	0/1	VIT_00s0262g00010	CRK29	Receptor kinase RK20-1	Signaling.Signaling pathway.Protein kinase			UP in AR at WD
chrUn	21414286	T	A	AB=0.58;AC=2;AF=0.25;AN=8;BaseQRankSum=0.969;Dels=0.00;HRun=2;HaplotypeScore=0.0000;MQ=54.70;MQ0=1;MQRankSum=0.835;QD=13.59;ReadPosRankSum=1.704;SB=-65.09;EFF=STOP_GAINED(HIGH|NONSENSE|tTa/tAa|L63*|179|VIT_00s0286g00030|protein_coding|CODING|VIT_00s0286g00030.t01|3|1)	0/1	0/0	VIT_00s0286g00030	RK1	S-locus protein kinase	Signaling.Signaling pathway.Protein kinase			DOWN in AR at FI and WD
chrUn	21501334	G	A	AB=0.53;AC=4;AF=0.50;AN=8;BaseQRankSum=-0.955;Dels=0.00;HRun=0;HaplotypeScore=0.0000;MQ=58.44;MQ0=0;MQRankSum=0.151;QD=15.64;ReadPosRankSum=0.854;SB=-79.14;EFF=STOP_GAINED(HIGH|NONSENSE|tgG/tgA|W297*|1393|VIT_00s0286g00140|protein_coding|CODING|VIT_00s0286g00140.t01|3|1)	0/0	0/1	VIT_00s0286g00140		Serine/threonine-protein kinase receptor ARK3	Signaling.Signaling pathway.Protein kinase			DOWN in AR at FI and WD	UP
chr5	21349716	C	A	AB=0.50;AC=1;AF=0.13;AN=8;BaseQRankSum=0.643;Dels=0.00;HRun=1;HaplotypeScore=1.1643;MQ=49.03;MQ0=6;MQRankSum=-2.047;QD=9.65;ReadPosRankSum=2.475;SB=-21.76;EFF=STOP_GAINED(HIGH|NONSENSE|Gag/Tag|E334*|380|VIT_05s0124g00720|protein_coding|CODING|VIT_05s0124g00720.t01|2|1)	0/1	0/0	VIT_05s0124g00720		Ankyrin repeat protein family	Transport overview.Accessory factors involved in transport.Auxiliary transport proteins.Ankyrin			DOWN in AR at WD
chr15	16518239	G	T	AB=0.60;AC=3;AF=0.38;AN=8;BaseQRankSum=-1.098;Dels=0.00;HRun=0;HaplotypeScore=0.3942;MQ=54.21;MQ0=0;MQRankSum=0.289;QD=16.75;ReadPosRankSum=-0.809;SB=-94.96;EFF=STOP_GAINED(HIGH|NONSENSE|Gaa/Taa|E43*|363|VIT_15s0048g02350|protein_coding|CODING|VIT_15s0048g02350.t01|1|1)	0/1	0/0	VIT_15s0048g02350	PHB1	Prohibitin 1	Transport overview.Accessory factors involved in transport.Auxiliary transport proteins.Stomatin/Podocin/Band 7/Nephrosis_2/SPFH				DOWN
chr4	14696431	C	A	AB=0.81;AC=2;AF=0.25;AN=8;BaseQRankSum=1.862;Dels=0.00;HRun=0;HaplotypeScore=0.2498;MQ=30.65;MQ0=7;MQRankSum=0.955;QD=2.55;ReadPosRankSum=-0.048;SB=-53.16;EFF=STOP_GAINED(HIGH|NONSENSE|Gga/Tga|G189*|740|VIT_04s0043g00710|protein_coding|CODING|VIT_04s0043g00710.t01|5|1)	0/1	0/0	VIT_04s0043g00710		Hypoxia up-regulated 1 HSP70	Transport overview.Channels and pores.a-Type channels.Cation Channel-forming Heat Shock Protein-70				DOWN
chr12	7072116	A	T	AB=0.77;AC=4;AF=0.50;AN=8;BaseQRankSum=0.222;Dels=0.00;HRun=1;HaplotypeScore=0.2167;MQ=56.89;MQ0=0;MQRankSum=0.962;QD=23.75;ReadPosRankSum=-0.518;SB=-238.44;EFF=STOP_GAINED(HIGH|NONSENSE|Aag/Tag|K824*|924|VIT_12s0059g02270|protein_coding|CODING|VIT_12s0059g02270.t01|6|1),UPSTREAM(MODIFIER||2152||290|VIT_12s0059g02280|protein_coding|CODING|VIT_12s0059g02280.t01||1)	1/1	0/1	VIT_12s0059g02270	GLR3	Glutamate receptor protein GLR3.4b	Transport overview.Channels and pores.a-Type channels.Glutamate-gated Ion Channel of Neurotransmitter Receptors			DOWN in AR at WD	UP
chr3	984272	T	A	AB=0.45;AC=1;AF=0.13;AN=8;BaseQRankSum=1.392;Dels=0.00;HRun=0;HaplotypeScore=4.3983;MQ=53.29;MQ0=0;MQRankSum=-0.313;QD=15.43;ReadPosRankSum=-0.489;SB=-75.22;EFF=DOWNSTREAM(MODIFIER||1650||870|VIT_03s0038g01400|protein_coding|CODING|VIT_03s0038g01400.t01||1),STOP_GAINED(HIGH|NONSENSE|Aag/Tag|K320*|320|VIT_03s0038g01410|protein_coding|CODING|VIT_03s0038g01410.t01|3|1)	0/1	0/0	VIT_03s0038g01410	PIP1C	Aquaporin PIP PIP1A	Transport overview.Channels and pores.a-Type channels.Major Intrinsic Protein			DOWN in AR at FI
chr19	8317841	T	C	AB=0.51;AC=2;AF=0.25;AN=8;BaseQRankSum=0.732;Dels=0.00;HRun=0;HaplotypeScore=1.1419;MQ=52.35;MQ0=0;MQRankSum=-3.684;QD=7.97;ReadPosRankSum=-0.146;SB=-99.96;EFF=STOP_LOST(HIGH|MISSENSE|Taa/Caa|*351Q|350|VIT_19s0015g00320|protein_coding|CODING|VIT_19s0015g00320.t01|2|1)	0/0	0/1	VIT_19s0015g00320	ATKCO1	KCO1 (two pore K channel)	Transport overview.Channels and pores.a-Type channels.The Voltage-gated Ion Channel.outward rectifying K+ channel				UP
chr14	28952554	G	A	AC=2;AF=0.25;AN=8;BaseQRankSum=-2.020;Dels=0.00;HRun=0;HaplotypeScore=2.7250;MQ=56.19;MQ0=0;MQRankSum=0.155;QD=22.35;ReadPosRankSum=2.447;SB=0.02;EFF=DOWNSTREAM(MODIFIER||1362||578|VIT_14s0108g00150|protein_coding|CODING|VIT_14s0108g00150.t01||1),STOP_GAINED(HIGH|NONSENSE|Caa/Taa|Q231*|565|VIT_14s0108g00160|protein_coding|CODING|VIT_14s0108g00160.t01|3|1)	1/1	0/0	VIT_14s0108g00160		Pyrrolo-quinoline quinone	Transport overview.Channels and pores.ß-Barrel porins.Outer Membrane Protein Insertion Porin				DOWN
chr12	10222584	A	AT	AB=0.76;AC=6;AF=0.75;AN=8;Dels=0.00;HRun=0;HaplotypeScore=5.6105;MQ=40.25;MQ0=0;QD=21.94;SB=-206.47;EFF=FRAME_SHIFT(HIGH||aaa/Taaa|K441*?|1103|VIT_12s0057g01500|protein_coding|CODING|VIT_12s0057g01500.t01|11|1),STOP_GAINED(HIGH||aaa/Taaa|K441*?|1103|VIT_12s0057g01500|protein_coding|CODING|VIT_12s0057g01500.t01|11|1)	1/1	0/1	VIT_12s0057g01500	CAX5	Calcium exchanger 5	Transport overview.Electrochemical Potential-driven Transporters.Porters.Ca2+:Cation Antiporter			DOWN in AR at WD
chr15	8224762	T	A	AB=0.64;AC=1;AF=0.13;AN=8;BaseQRankSum=-0.957;Dels=0.00;HRun=1;HaplotypeScore=0.0000;MQ=43.26;MQ0=0;MQRankSum=-1.390;QD=4.78;ReadPosRankSum=-0.921;SB=-21.76;EFF=STOP_GAINED(HIGH|NONSENSE|taT/taA|Y170*|235|VIT_15s0107g00170|protein_coding|CODING|VIT_15s0107g00170.t01|3|1)	0/0	0/1	VIT_15s0107g00170	DL3	Dynamin-like 3	Transport overview.Incompletely characterized transport systems.Putative transport protein.YbbM			DOWN in AR at WD
chr16	2731915	C	T	AB=0.45;AC=1;AF=0.13;AN=8;BaseQRankSum=-0.614;Dels=0.00;HRun=0;HaplotypeScore=0.4402;MQ=57.87;MQ0=0;MQRankSum=0.873;QD=12.12;ReadPosRankSum=1.488;SB=-67.99;EFF=STOP_GAINED(HIGH|NONSENSE|tgG/tgA|W101*|412|VIT_16s0039g02490|protein_coding|CODING|VIT_16s0039g02490.t01|2|1),UPSTREAM(MODIFIER||3070||184|VIT_16s0039g02500|protein_coding|CODING|VIT_16s0039g02500.t01||1)	0/0	0/1	VIT_16s0039g02490		Phospholipid scramblase 1	Transport overview.Incompletely characterized transport systems.Recognized transporters of unknown biochemical mechanism.Ca2+ dep Phospholipid Scramblase			UP in AR at FI and WD
chr17	10238546	A	T	AB=0.59;AC=1;AF=0.13;AN=8;BaseQRankSum=0.393;Dels=0.00;HRun=0;HaplotypeScore=0.8287;MQ=58.71;MQ0=0;MQRankSum=-1.139;QD=11.77;ReadPosRankSum=0.642;SB=-192.14;EFF=DOWNSTREAM(MODIFIER||3186||248|VIT_17s0000g08830|protein_coding|CODING|VIT_17s0000g08830.t01||1),STOP_GAINED(HIGH|NONSENSE|Aga/Tga|R243*|560|VIT_17s0000g08820|protein_coding|CODING|VIT_17s0000g08820.t01|1|1)	0/0	0/1	VIT_17s0000g08820		SOUL heme-binding	Transport overview.Macromolecule transport.Heme prostetic groups trafficking	UP		DOWN in AR at WD	UP
chr6	8834138	A	C	AB=0.62;AC=2;AF=0.25;AN=8;BaseQRankSum=1.330;Dels=0.00;HRun=0;HaplotypeScore=0.1663;MQ=56.07;MQ0=0;MQRankSum=-1.377;QD=8.21;ReadPosRankSum=2.077;SB=-43.46;EFF=DOWNSTREAM(MODIFIER||1402||479|VIT_06s0004g08050|protein_coding|CODING|VIT_06s0004g08050.t01||1),DOWNSTREAM(MODIFIER||1536||342|VIT_06s0004g08070|protein_coding|CODING|VIT_06s0004g08070.t01||1),STOP_LOST(HIGH|MISSENSE|tgA/tgC|*120C|119|VIT_…	0/1	0/0	VIT_06s0004g08060	LTP3	Lipid transfer protein 3	Transport overview.Macromolecule transport.Lipid transport			UP in AR at WD
chr13	8860746	G	A	AB=0.49;AC=2;AF=0.25;AN=8;BaseQRankSum=-0.701;Dels=0.00;HRun=0;HaplotypeScore=0.0000;MQ=50.00;MQ0=1;MQRankSum=1.608;QD=12.40;ReadPosRankSum=-0.289;SB=-28.79;EFF=STOP_GAINED(HIGH|NONSENSE|Cag/Tag|Q1244*|1476|VIT_13s0074g00680|protein_coding|CODING|VIT_13s0074g00680.t01|17|1),UPSTREAM(MODIFIER||2488||106|VIT_13s0074g00670|protein_coding|CODING|VIT_13s0074g00670.t01||1)	0/1	0/0	VIT_13s0074g00680	PDR11	ABC transporter G member 22	Transport overview.Macromolecule transport.Multidrug transport.Multidrug ABC transport			DOWN in AR at WD	UP
chr13	8862347	G	A	AB=0.42;AC=2;AF=0.25;AN=8;BaseQRankSum=1.108;Dels=0.00;HRun=0;HaplotypeScore=0.6265;MQ=54.86;MQ0=1;MQRankSum=-0.234;QD=13.48;ReadPosRankSum=-0.640;SB=-108.96;EFF=STOP_GAINED(HIGH|NONSENSE|Cag/Tag|Q871*|1476|VIT_13s0074g00680|protein_coding|CODING|VIT_13s0074g00680.t01|12|1),UPSTREAM(MODIFIER||4089||106|VIT_13s0074g00670|protein_coding|CODING|VIT_13s0074g00670.t01||1)	0/1	0/0	VIT_13s0074g00680	PDR11	ABC transporter G member 22	Transport overview.Macromolecule transport.Multidrug transport.Multidrug ABC transport			DOWN in AR at WD	UP
chr14	28495540	C	T	AB=0.56;AC=2;AF=0.25;AN=8;BaseQRankSum=0.123;Dels=0.00;HRun=0;HaplotypeScore=1.0441;MQ=53.85;MQ0=0;MQRankSum=-0.279;QD=4.44;ReadPosRankSum=1.193;SB=-10.90;EFF=DOWNSTREAM(MODIFIER||1775||161|VIT_14s0066g02290|protein_coding|CODING|VIT_14s0066g02290.t01||1),STOP_GAINED(HIGH|NONSENSE|Cag/Tag|Q133*|135|VIT_14s0066g02300|protein_coding|CODING|VIT_14s0066g02300.t01|2|1),UPSTREAM(MODIFIER||2428||125|VIT…	0/1	0/0	VIT_14s0066g02300		P-glycoprotein 17	Transport overview.Macromolecule transport.Multidrug transport.Multidrug ABC transport	DOWN			DOWN
chr2	887888	G	T	AB=0.47;AC=2;AF=0.25;AN=8;BaseQRankSum=0.220;Dels=0.00;HRun=2;HaplotypeScore=0.0000;MQ=37.37;MQ0=3;MQRankSum=-0.152;QD=6.03;ReadPosRankSum=-0.558;SB=-50.70;EFF=DOWNSTREAM(MODIFIER||1073||49|VIT_02s0025g00920|protein_coding|CODING|VIT_02s0025g00920.t01||1),STOP_GAINED(HIGH|NONSENSE|taC/taA|Y1246*|1403|VIT_02s0025g00930|protein_coding|CODING|VIT_02s0025g00930.t01|8|1)	0/0	0/1	VIT_02s0025g00930	MRP14	Multidrug resistance-associated protein 14	Transport overview.Macromolecule transport.Multidrug transport.Multidrug ABC transport				DOWN
chr9	5187541	C	T	AB=0.54;AC=2;AF=0.25;AN=8;BaseQRankSum=-2.426;Dels=0.00;HRun=0;HaplotypeScore=3.7209;MQ=49.28;MQ0=2;MQRankSum=-1.242;QD=5.49;ReadPosRankSum=-0.824;SB=-56.66;EFF=DOWNSTREAM(MODIFIER||2397||128|VIT_09s0002g05440|protein_coding|CODING|VIT_09s0002g05440.t01||1),DOWNSTREAM(MODIFIER||3242||234|VIT_09s0002g05450|protein_coding|CODING|VIT_09s0002g05450.t01||1),DOWNSTREAM(MODIFIER||955||200|VIT_09s0002g05…	0/0	0/1	VIT_09s0002g05420	PDR12	ABC transporter g family pleiotropic drug resistance 12 PDR12	Transport overview.Macromolecule transport.Multidrug transport.Multidrug ABC transport	UP			UP
chr19	5169669	G	A	AB=0.81;AC=1;AF=0.13;AN=8;BaseQRankSum=1.086;Dels=0.00;HRun=1;HaplotypeScore=1.0792;MQ=18.43;MQ0=58;MQRankSum=0.748;QD=1.90;ReadPosRankSum=-0.042;SB=-12.64;EFF=DOWNSTREAM(MODIFIER||2675||7|VIT_19s0014g04820|protein_coding|CODING|VIT_19s0014g04820.t01||1),STOP_GAINED(HIGH|NONSENSE|tgG/tgA|W132*|144|VIT_19s0014g04830|protein_coding|CODING|VIT_19s0014g04830.t01|4|1)	0/1	0/0	VIT_19s0014g04830		YIP1	Transport overview.Macromolecule transport.Protein transport.Protein coat			UP in AR at FI and WD
chr5	23522933	C	T	AB=0.36;AC=6;AF=0.75;AN=8;BaseQRankSum=0.468;Dels=0.00;HRun=0;HaplotypeScore=0.2080;MQ=52.97;MQ0=0;MQRankSum=-0.298;QD=23.93;ReadPosRankSum=-2.086;SB=-119.36;EFF=DOWNSTREAM(MODIFIER||4698||73|VIT_05s0094g00160|protein_coding|CODING|VIT_05s0094g00160.t01||1),STOP_GAINED(HIGH|NONSENSE|Cag/Tag|Q85*|175|VIT_05s0094g00170|protein_coding|CODING|VIT_05s0094g00170.t01|3|1),UPSTREAM(MODIFIER||1798||82|VIT…	0/1	1/1	VIT_05s0094g00170		Protein transport protein Sec61 subunit beta	Transport overview.Macromolecule transport.Protein transport.Tethering factors			DOWN in AR at WD
chr9	474613	A	T	AC=4;AF=0.50;AN=8;BaseQRankSum=-0.132;Dels=0.00;HRun=0;HaplotypeScore=0.0000;MQ=54.38;MQ0=0;MQRankSum=-1.739;QD=26.77;ReadPosRankSum=0.015;SB=-237.03;EFF=DOWNSTREAM(MODIFIER||1204||126|VIT_09s0002g00700|protein_coding|CODING|VIT_09s0002g00700.t01||1),DOWNSTREAM(MODIFIER||3747||20|VIT_09s0002g00730|protein_coding|CODING|VIT_09s0002g00730.t01||1),STOP_GAINED(HIGH|NONSENSE|tTg/tAg|L27*|156|VIT_09s00…	0/0	1/1	VIT_09s0002g00710	ACP4	ACP2 (Acyl carrier protein 2)	Transport overview.Primary Active Transporters.Oxidoreduction-driven transporters.Proton-translocating NADH Dehydrogenase				DOWN
chr13	11081016	C	T	AB=0.88;AC=3;AF=0.38;AN=8;BaseQRankSum=0.294;Dels=0.00;HRun=0;HaplotypeScore=0.4579;MQ=53.33;MQ0=0;MQRankSum=-4.775;QD=4.31;ReadPosRankSum=0.182;SB=21.85;EFF=STOP_GAINED(HIGH|NONSENSE|Cag/Tag|Q71*|125|VIT_13s0147g00090|protein_coding|CODING|VIT_13s0147g00090.t01|2|1)	0/0	0/1	VIT_13s0147g00090	PAB8	PAB8 (poly(A) binding protein 8)	Transport overview.Primary Active Transporters.P-P-bond hydrolysis-driven transporters.Nuclear mRNA Exporter				DOWN
chr18	10542856	T	A	AB=0.61;AC=3;AF=0.38;AN=8;BaseQRankSum=-1.675;Dels=0.00;HRun=0;HaplotypeScore=0.4945;MQ=51.25;MQ0=0;MQRankSum=-4.026;QD=5.55;ReadPosRankSum=-1.023;SB=42.43;EFF=STOP_GAINED(HIGH|NONSENSE|Aaa/Taa|K457*|1836|VIT_18s0001g12350|protein_coding|CODING|VIT_18s0001g12350.t01|5|1)	0/0	0/1	VIT_18s0001g12350		GYF domain-containing protein	Unclassified			DOWN in AR at WD
chr10	10437247	G	C	AB=0.78;AC=2;AF=0.25;AN=8;BaseQRankSum=0.389;Dels=0.00;HRun=0;HaplotypeScore=0.6342;MQ=38.78;MQ0=20;MQRankSum=-1.121;QD=3.65;ReadPosRankSum=0.017;SB=-77.16;EFF=STOP_GAINED(HIGH|NONSENSE|taC/taG|Y51*|531|VIT_10s0003g05620|protein_coding|CODING|VIT_10s0003g05620.t01|1|1)	0/1	0/0	VIT_10s0003g05620		Carbohydrate oxidase	Unclear	DOWN		DOWN in AR at FI and WD	DOWN
chr12	201472	G	A	AB=0.48;AC=2;AF=0.25;AN=8;BaseQRankSum=1.218;Dels=0.00;HRun=4;HaplotypeScore=0.4773;MQ=57.97;MQ0=0;MQRankSum=-0.070;QD=17.83;ReadPosRankSum=1.288;SB=-172.32;EFF=SYNONYMOUS_STOP(LOW|SILENT|tGa/tAa|*282|281|VIT_12s0142g00240|protein_coding|CODING|VIT_12s0142g00240.t01|3|1)	0/1	0/0	VIT_12s0142g00240	PDF1	PDF1 (protodermal factor1)	Unclear				DOWN
chr12	6420052	C	T	AB=0.58;AC=3;AF=0.38;AN=8;BaseQRankSum=1.792;Dels=0.00;HRun=0;HaplotypeScore=2.8225;MQ=54.46;MQ0=0;MQRankSum=0.472;QD=9.18;ReadPosRankSum=-0.270;SB=-417.93;EFF=DOWNSTREAM(MODIFIER||1128||197|VIT_12s0059g01470|protein_coding|CODING|VIT_12s0059g01470.t01||1),STOP_GAINED(HIGH|NONSENSE|Cag/Tag|Q59*|402|VIT_12s0059g01480|protein_coding|CODING|VIT_12s0059g01480.t01|2|1),UPSTREAM(MODIFIER||3437||118|VIT…	0/1	0/0	VIT_12s0059g01480	MPL1	Lipase family	Unclear				DOWN
chr12	6420320	G	A	AB=0.75;AC=2;AF=0.25;AN=8;BaseQRankSum=-0.292;Dels=0.00;HRun=0;HaplotypeScore=0.8443;MQ=42.15;MQ0=12;MQRankSum=-0.519;QD=3.50;ReadPosRankSum=0.031;SB=-95.34;EFF=DOWNSTREAM(MODIFIER||1396||197|VIT_12s0059g01470|protein_coding|CODING|VIT_12s0059g01470.t01||1),STOP_GAINED(HIGH|NONSENSE|tGg/tAg|W118*|402|VIT_12s0059g01480|protein_coding|CODING|VIT_12s0059g01480.t01|3|1),UPSTREAM(MODIFIER||3169||118|V…	0/1	0/0	VIT_12s0059g01480	MPL1	Lipase family	Unclear				DOWN
chr13	9967365	C	T	AB=0.74;AC=7;AF=0.88;AN=8;BaseQRankSum=-3.073;Dels=0.00;HRun=0;HaplotypeScore=0.4445;MQ=55.53;MQ0=0;MQRankSum=-1.172;QD=24.88;ReadPosRankSum=0.123;SB=-852.37;EFF=STOP_GAINED(HIGH|NONSENSE|tGg/tAg|W9*|347|VIT_13s0106g00350|protein_coding|CODING|VIT_13s0106g00350.t01|1|1)	1/1	0/1	VIT_13s0106g00350		Lipase GDSL	Unclear			DOWN in AR at FI and WD
chr14	28984051	C	T	AB=0.58;AC=1;AF=0.13;AN=8;BaseQRankSum=1.300;Dels=0.00;HRun=0;HaplotypeScore=0.6033;MQ=41.77;MQ0=13;MQRankSum=-1.319;QD=8.72;ReadPosRankSum=-0.625;SB=-92.93;EFF=STOP_GAINED(HIGH|NONSENSE|tGg/tAg|W220*|473|VIT_14s0108g00180|protein_coding|CODING|VIT_14s0108g00180.t01|2|1),UPSTREAM(MODIFIER||3270||359|VIT_14s0108g00190|protein_coding|CODING|VIT_14s0108g00190.t01||1)	0/1	0/0	VIT_14s0108g00180		Quinonprotein alcohol dehydrogenase	Unclear			UP in AR at FI	DOWN
chr16	18083914	T	A	AB=0.46;AC=3;AF=0.38;AN=8;BaseQRankSum=0.206;Dels=0.00;HRun=0;HaplotypeScore=0.6698;MQ=50.00;MQ0=0;MQRankSum=0.131;QD=8.47;ReadPosRankSum=1.591;SB=-92.48;EFF=STOP_GAINED(HIGH|NONSENSE|tgT/tgA|C138*|331|VIT_16s0050g01190|protein_coding|CODING|VIT_16s0050g01190.t01|2|1),UPSTREAM(MODIFIER||2082||337|VIT_16s0050g01180|protein_coding|CODING|VIT_16s0050g01180.t01||1)	0/0	0/1	VIT_16s0050g01190		Metal ion binding	Unclear				UP
chr5	20883310	C	T	AB=0.55;AC=3;AF=0.38;AN=8;BaseQRankSum=-0.969;Dels=0.00;HRun=1;HaplotypeScore=3.5579;MQ=49.16;MQ0=1;MQRankSum=-4.845;QD=1.74;ReadPosRankSum=0.949;SB=1.39;EFF=SPLICE_SITE_REGION(LOW||||571|VIT_05s0124g00300|protein_coding|CODING|VIT_05s0124g00300.t01|6|1),STOP_GAINED(HIGH|NONSENSE|Caa/Taa|Q392*|571|VIT_05s0124g00300|protein_coding|CODING|VIT_05s0124g00300.t01|6|1)	0/0	0/1	VIT_05s0124g00300	MS2	Male sterility 2	Unclear			DOWN in AR at FI	DOWN
chr7	7833930	C	A	AB=0.50;AC=1;AF=0.13;AN=8;BaseQRankSum=-0.292;Dels=0.00;HRun=1;HaplotypeScore=0.6429;MQ=52.64;MQ0=1;MQRankSum=-2.010;QD=6.45;ReadPosRankSum=0.230;SB=-35.17;EFF=STOP_GAINED(HIGH|NONSENSE|Gaa/Taa|E396*|873|VIT_07s0005g04630|protein_coding|CODING|VIT_07s0005g04630.t01|8|1)	0/1	0/0	VIT_07s0005g04630		Transducin family protein / WD-40 repeat	Unclear			DOWN in AR at WD	UP
chr7	14836696	G	T	AB=0.56;AC=1;AF=0.13;AN=8;BaseQRankSum=0.151;Dels=0.00;HRun=2;HaplotypeScore=2.9623;MQ=55.58;MQ0=0;MQRankSum=-0.663;QD=9.26;ReadPosRankSum=-1.338;SB=-24.39;EFF=STOP_GAINED(HIGH|NONSENSE|tCa/tAa|S88*|421|VIT_07s0191g00080|protein_coding|CODING|VIT_07s0191g00080.t01|2|1)	0/1	0/0	VIT_07s0191g00080	GCL1	GCR2-like 1 ABA receptor	Unclear	UP		DOWN in AR at WD	UP
chr8	15031499	T	C	AB=0.50;AC=5;AF=0.63;AN=8;BaseQRankSum=-1.065;Dels=0.00;HRun=3;HaplotypeScore=0.0000;MQ=57.77;MQ0=0;MQRankSum=0.139;QD=29.49;ReadPosRankSum=0.231;SB=-0.01;EFF=SYNONYMOUS_STOP(LOW|SILENT|taA/taG|*520|519|VIT_08s0007g00870|protein_coding|CODING|VIT_08s0007g00870.t01|3|1)	0/0	0/1	VIT_08s0007g00870		fringe-related protein	Unclear	DOWN		UP in AR at FI and WD	DOWN
chr9	3737403	C	T	AB=0.89;AC=7;AF=0.88;AN=8;BaseQRankSum=0.705;Dels=0.00;HRun=1;HaplotypeScore=0.0000;MQ=57.64;MQ0=0;MQRankSum=-0.271;QD=18.87;ReadPosRankSum=-0.163;SB=-21.10;EFF=STOP_GAINED(HIGH|NONSENSE|tgG/tgA|W423*|949|VIT_09s0002g04060|protein_coding|CODING|VIT_09s0002g04060.t01|3|1)	1/1	0/1	VIT_09s0002g04060		Transducin protein	Unclear			DOWN in AR at FI and WD
chrUn	10732414	G	A	AB=0.83;AC=1;AF=0.13;AN=8;BaseQRankSum=-2.470;Dels=0.00;HRun=0;HaplotypeScore=0.9568;MQ=38.11;MQ0=7;MQRankSum=0.085;QD=1.74;ReadPosRankSum=-0.469;SB=3.14;EFF=DOWNSTREAM(MODIFIER||3622||584|VIT_00s0194g00260|protein_coding|CODING|VIT_00s0194g00260.t01||1),STOP_GAINED(HIGH|NONSENSE|Caa/Taa|Q348*|701|VIT_00s0194g00270|protein_coding|CODING|VIT_00s0194g00270.t01|1|1),UPSTREAM(MODIFIER||4523||285|VIT_…	0/0	0/1	VIT_00s0194g00270		RNA-binding protein P67, Chloroplast	Unclear			UP in AR at WD
chr10	6441395	G	A	AB=0.65;AC=3;AF=0.38;AN=8;BaseQRankSum=-0.327;Dels=0.00;HRun=1;HaplotypeScore=4.3721;MQ=53.67;MQ0=0;MQRankSum=-2.275;QD=8.00;ReadPosRankSum=-1.477;SB=-68.31;EFF=STOP_GAINED(HIGH|NONSENSE|tgG/tgA|W237*|318|VIT_10s0003g03780|protein_coding|CODING|VIT_10s0003g03780.t01|4|1)	0/1	0/0	VIT_10s0003g03780		Unknown protein	Unknown			UP in AR at WD
chr10	16610319	A	G	AB=0.59;AC=1;AF=0.13;AN=8;BaseQRankSum=-1.433;Dels=0.00;HRun=0;HaplotypeScore=0.6678;MQ=55.52;MQ0=0;MQRankSum=-1.893;QD=9.40;ReadPosRankSum=-1.609;SB=-58.14;EFF=SYNONYMOUS_STOP(LOW|SILENT|tAa/tGa|*443|442|VIT_10s0071g00300|protein_coding|CODING|VIT_10s0071g00300.t01|7|1),UPSTREAM(MODIFIER||1273||413|VIT_10s0071g00310|protein_coding|CODING|VIT_10s0071g00310.t01||1)	0/0	0/1	VIT_10s0071g00300		Unknown protein	Unknown				UP
chr10	17438969	G	T	AB=0.72;AC=4;AF=0.50;AN=8;BaseQRankSum=2.314;Dels=0.00;HRun=0;HaplotypeScore=0.9636;MQ=50.76;MQ0=0;MQRankSum=-2.637;QD=14.19;ReadPosRankSum=-0.890;SB=-240.23;EFF=STOP_GAINED(HIGH|NONSENSE|Gga/Tga|G412*|419|VIT_10s0071g00890|protein_coding|CODING|VIT_10s0071g00890.t01|13|1)	1/1	0/0	VIT_10s0071g00890		Unknown protein	Unknown				DOWN
chr12	12672698	T	C	AC=6;AF=0.75;AN=8;BaseQRankSum=-1.897;Dels=0.00;HRun=0;HaplotypeScore=0.5116;MQ=36.57;MQ0=5;MQRankSum=-4.145;QD=14.24;ReadPosRankSum=-0.903;SB=-197.68;EFF=DOWNSTREAM(MODIFIER||7||176|VIT_12s0055g00100|protein_coding|CODING|VIT_12s0055g00100.t01||1),SYNONYMOUS_STOP(LOW|SILENT|taA/taG|*84|83|VIT_12s0055g00110|protein_coding|CODING|VIT_12s0055g00110.t01|2|1)	0/0	1/1	VIT_12s0055g00110		Unknown	Unknown			DOWN in AR at FI and WD	UP
chr12	12674104	G	A	AB=0.25;AC=1;AF=0.13;AN=8;BaseQRankSum=0.069;Dels=0.00;HRun=0;HaplotypeScore=0.4989;MQ=49.69;MQ0=0;MQRankSum=-1.383;QD=14.07;ReadPosRankSum=-0.760;SB=-33.15;EFF=DOWNSTREAM(MODIFIER||1413||176|VIT_12s0055g00100|protein_coding|CODING|VIT_12s0055g00100.t01||1),STOP_GAINED(HIGH|NONSENSE|Cag/Tag|Q20*|83|VIT_12s0055g00110|protein_coding|CODING|VIT_12s0055g00110.t01|1|1)	0/1	0/0	VIT_12s0055g00110		Unknown	Unknown			DOWN in AR at FI and WD	UP
chr13	16211025	T	A	AB=0.57;AC=2;AF=0.25;AN=8;BaseQRankSum=-1.118;Dels=0.00;HRun=0;HaplotypeScore=4.7807;MQ=56.07;MQ0=0;MQRankSum=-0.551;QD=7.11;ReadPosRankSum=0.709;SB=9.72;EFF=STOP_GAINED(HIGH|NONSENSE|Aga/Tga|R469*|580|VIT_13s0047g00350|protein_coding|CODING|VIT_13s0047g00350.t01|8|1)	0/1	0/0	VIT_13s0047g00350		Unknown	Unknown			UP in AR at FI and WD
chr14	25369795	C	A	AB=0.65;AC=3;AF=0.38;AN=8;BaseQRankSum=0.936;Dels=0.00;HRun=0;HaplotypeScore=0.7046;MQ=50.75;MQ0=1;MQRankSum=-4.601;QD=3.94;ReadPosRankSum=-2.392;SB=-11.14;EFF=STOP_GAINED(HIGH|NONSENSE|Gaa/Taa|E361*|440|VIT_14s0068g01670|protein_coding|CODING|VIT_14s0068g01670.t01|7|1),UPSTREAM(MODIFIER||1391||646|VIT_14s0068g01660|protein_coding|CODING|VIT_14s0068g01660.t01||1)	0/1	0/0	VIT_14s0068g01670	ACR6	ACT domain-containing protein (ACR6)	Unknown				UP
chr14	25370681	G	T	AB=0.55;AC=3;AF=0.38;AN=8;BaseQRankSum=-0.693;Dels=0.00;HRun=5;HaplotypeScore=3.4013;MQ=51.99;MQ0=3;MQRankSum=-5.309;QD=3.87;ReadPosRankSum=0.389;SB=-169.00;EFF=STOP_GAINED(HIGH|NONSENSE|tCa/tAa|S178*|440|VIT_14s0068g01670|protein_coding|CODING|VIT_14s0068g01670.t01|5|1),UPSTREAM(MODIFIER||2277||646|VIT_14s0068g01660|protein_coding|CODING|VIT_14s0068g01660.t01||1)	0/1	0/0	VIT_14s0068g01670	ACR6	ACT domain-containing protein (ACR6)	Unknown				UP
chr15	13366822	C	A	AB=0.82;AC=1;AF=0.13;AN=8;BaseQRankSum=0.776;Dels=0.00;HRun=1;HaplotypeScore=18.1199;MQ=43.18;MQ0=0;MQRankSum=2.196;QD=3.45;ReadPosRankSum=1.668;SB=25.24;EFF=STOP_GAINED(HIGH|NONSENSE|tgC/tgA|C115*|119|VIT_15s0021g02370|protein_coding|CODING|VIT_15s0021g02370.t01|5|1)	0/0	0/1	VIT_15s0021g02370		Unknown protein	Unknown			DOWN in AR at WD
chr15	13366834	G	GT	AB=0.78;AC=3;AF=0.38;AN=8;Dels=0.00;HRun=1;HaplotypeScore=24.5154;MQ=44.80;MQ0=0;QD=3.55;SB=-35.84;EFF=FRAME_SHIFT(HIGH||tga/Ttga|*120L?|119|VIT_15s0021g02370|protein_coding|CODING|VIT_15s0021g02370.t01|5|1),STOP_LOST(HIGH||tga/Ttga|*120L?|119|VIT_15s0021g02370|protein_coding|CODING|VIT_15s0021g02370.t01|5|1)	0/0	0/1	VIT_15s0021g02370		Unknown protein	Unknown			DOWN in AR at WD
chr15	16183169	G	A	AB=0.53;AC=2;AF=0.25;AN=8;BaseQRankSum=0.930;Dels=0.00;HRun=0;HaplotypeScore=0.1835;MQ=57.79;MQ0=0;MQRankSum=-0.277;QD=10.69;ReadPosRankSum=0.832;SB=-29.69;EFF=STOP_GAINED(HIGH|NONSENSE|Cag/Tag|Q271*|306|VIT_15s0048g02060|protein_coding|CODING|VIT_15s0048g02060.t01|5|1),UPSTREAM(MODIFIER||3257||328|VIT_15s0048g02050|protein_coding|CODING|VIT_15s0048g02050.t01||1)	0/1	0/0	VIT_15s0048g02060		Hydrolase, alpha/beta fold	Unknown			UP in AR at FI and WD
chr15	16185380	G	C	AB=0.22;AC=1;AF=0.13;AN=8;BaseQRankSum=-0.802;Dels=0.00;HRun=0;HaplotypeScore=0.0000;MQ=53.62;MQ0=0;MQRankSum=-0.858;QD=22.17;ReadPosRankSum=-1.245;SB=-76.19;EFF=STOP_GAINED(HIGH|NONSENSE|taC/taG|Y44*|306|VIT_15s0048g02060|protein_coding|CODING|VIT_15s0048g02060.t01|1|1)	0/0	0/1	VIT_15s0048g02060		Hydrolase, alpha/beta fold	Unknown			UP in AR at FI and WD
chr15	18271456	G	A	AB=0.64;AC=1;AF=0.13;AN=8;BaseQRankSum=1.563;Dels=0.00;HRun=0;HaplotypeScore=1.4156;MQ=58.02;MQ0=0;MQRankSum=0.704;QD=6.41;ReadPosRankSum=-0.585;SB=6.14;EFF=STOP_GAINED(HIGH|NONSENSE|Cga/Tga|R211*|781|VIT_15s0046g01270|protein_coding|CODING|VIT_15s0046g01270.t01|1|1)	0/0	0/1	VIT_15s0046g01270		Unknown protein	Unknown				UP
chr15	18499534	T	A	AB=0.33;AC=5;AF=0.63;AN=8;BaseQRankSum=0.047;Dels=0.00;HRun=0;HaplotypeScore=0.7199;MQ=55.36;MQ0=0;MQRankSum=-1.599;QD=28.55;ReadPosRankSum=0.800;SB=-261.73;EFF=STOP_GAINED(HIGH|NONSENSE|Aaa/Taa|K247*|1204|VIT_15s0046g01560|protein_coding|CODING|VIT_15s0046g01560.t01|2|1),UPSTREAM(MODIFIER||2567||289|VIT_15s0046g01570|protein_coding|CODING|VIT_15s0046g01570.t01||1),UPSTREAM(MODIFIER||4046||535|VI…	1/1	0/0	VIT_15s0046g01560	BAG6	Unknown protein	Unknown	UP		DOWN in AR at FI and WD	UP
chr16	4735429	G	A	AB=0.14;AC=1;AF=0.13;AN=8;BaseQRankSum=0.528;Dels=0.00;HRun=0;HaplotypeScore=0.4857;MQ=48.11;MQ0=7;MQRankSum=0.561;QD=25.81;ReadPosRankSum=2.337;SB=-106.75;EFF=STOP_GAINED(HIGH|NONSENSE|tGg/tAg|W20*|114|VIT_16s0013g00040|protein_coding|CODING|VIT_16s0013g00040.t01|1|1)	0/1	0/0	VIT_16s0013g00040		Unknown	Unknown			UP in AR at WD
chr16	4735551	C	T	AB=0.68;AC=2;AF=0.25;AN=8;BaseQRankSum=-0.756;Dels=0.00;HRun=0;HaplotypeScore=0.9085;MQ=50.69;MQ0=0;MQRankSum=-1.565;QD=6.11;ReadPosRankSum=-0.597;SB=-137.49;EFF=STOP_GAINED(HIGH|NONSENSE|Cag/Tag|Q61*|114|VIT_16s0013g00040|protein_coding|CODING|VIT_16s0013g00040.t01|1|1)	0/0	0/1	VIT_16s0013g00040		Unknown	Unknown			UP in AR at WD
chr16	4903879	T	C	AB=0.70;AC=1;AF=0.13;AN=8;BaseQRankSum=1.137;Dels=0.00;HRun=0;HaplotypeScore=0.6130;MQ=53.78;MQ0=0;MQRankSum=0.255;QD=7.52;ReadPosRankSum=0.928;SB=-106.52;EFF=STOP_LOST(HIGH|MISSENSE|Tga/Cga|*111R|110|VIT_16s0013g00120|protein_coding|CODING|VIT_16s0013g00120.t01|2|1)	0/0	0/1	VIT_16s0013g00120		Unknown	Unknown			UP in AR at WD
chr18	2138448	T	G	AB=0.31;AC=6;AF=0.75;AN=8;BaseQRankSum=-0.533;Dels=0.00;HRun=0;HaplotypeScore=0.2500;MQ=56.16;MQ0=0;MQRankSum=-1.244;QD=27.75;ReadPosRankSum=-1.741;SB=-156.79;EFF=STOP_LOST(HIGH|MISSENSE|Taa/Gaa|*222E|221|VIT_18s0001g01560|protein_coding|CODING|VIT_18s0001g01560.t01|5|1)	1/1	0/1	VIT_18s0001g01560		Tetratricopeptide repeat protein 33	Unknown			DOWN in AR at WD
chr18_random	4610953	G	T	AB=0.50;AC=5;AF=0.63;AN=8;BaseQRankSum=-0.255;Dels=0.00;HRun=1;HaplotypeScore=0.2433;MQ=45.98;MQ0=0;MQRankSum=-2.293;QD=22.39;ReadPosRankSum=0.255;SB=-39.02;EFF=DOWNSTREAM(MODIFIER||2078||383|VIT_18s0001g06010|protein_coding|CODING|VIT_18s0001g06010.t01||1),STOP_GAINED(HIGH|NONSENSE|tCa/tAa|S25*|268|VIT_18s0001g06070|protein_coding|CODING|VIT_18s0001g06070.t01|1|1)	43101	0/1	--	--	Unknown protein	Unknown			DOWN in AR at WD	UP
chr19	6680422	G	T	AB=0.57;AC=1;AF=0.13;AN=8;BaseQRankSum=-1.148;Dels=0.00;HRun=0;HaplotypeScore=0.1663;MQ=57.97;MQ0=0;MQRankSum=0.478;QD=6.88;ReadPosRankSum=1.626;SB=-38.76;EFF=DOWNSTREAM(MODIFIER||1926||405|VIT_19s0090g00560|protein_coding|CODING|VIT_19s0090g00560.t01||1),STOP_GAINED(HIGH|NONSENSE|Gag/Tag|E179*|186|VIT_19s0090g00570|protein_coding|CODING|VIT_19s0090g00570.t01|3|1),UPSTREAM(MODIFIER||1232||119|VIT…	0/0	0/1	VIT_19s0090g00570		Salicylic acid-induced fragment 1 protein	Unknown				DOWN
chr19	7230814	C	T	AB=0.38;AC=5;AF=0.63;AN=8;BaseQRankSum=0.119;Dels=0.00;HRun=0;HaplotypeScore=1.7280;MQ=53.83;MQ0=0;MQRankSum=-1.073;QD=27.15;ReadPosRankSum=-1.073;SB=-59.40;EFF=DOWNSTREAM(MODIFIER||902||108|VIT_19s0090g01180|protein_coding|CODING|VIT_19s0090g01180.t01||1),STOP_GAINED(HIGH|NONSENSE|Caa/Taa|Q109*|113|VIT_19s0090g01170|protein_coding|CODING|VIT_19s0090g01170.t01|5|1)	1/1	0/0	VIT_19s0090g01170		UPF0041	Unknown			DOWN in AR at WD	UP
chr2	16565464	A	G	AB=0.63;AC=2;AF=0.25;AN=8;BaseQRankSum=-0.578;Dels=0.00;HRun=0;HaplotypeScore=0.4682;MQ=54.72;MQ0=0;MQRankSum=-3.189;QD=2.32;ReadPosRankSum=-1.063;SB=-4.13;EFF=STOP_LOST(HIGH|MISSENSE|Tag/Cag|*311Q|310|VIT_02s0033g01190|protein_coding|CODING|VIT_02s0033g01190.t01|6|1)	0/1	0/0	VIT_02s0033g01190		Unknown protein	Unknown			DOWN in AR at WD
chr3	6872164	C	T	AB=0.64;AC=1;AF=0.13;AN=8;BaseQRankSum=1.256;Dels=0.00;HRun=0;HaplotypeScore=1.4684;MQ=43.31;MQ0=1;MQRankSum=-0.401;QD=6.99;ReadPosRankSum=0.935;SB=9.03;EFF=STOP_GAINED(HIGH|NONSENSE|tgG/tgA|W21*|102|VIT_03s0091g00500|protein_coding|CODING|VIT_03s0091g00500.t01|2|1)	0/0	0/1	VIT_03s0091g00500		Unknown protein	Unknown	DOWN
chr3	7987389	G	A	AB=0.65;AC=1;AF=0.13;AN=8;BaseQRankSum=-2.274;Dels=0.00;HRun=0;HaplotypeScore=5.7952;MQ=46.72;MQ0=0;MQRankSum=-1.155;QD=6.15;ReadPosRankSum=-0.750;SB=-48.61;EFF=STOP_GAINED(HIGH|NONSENSE|Cag/Tag|Q664*|675|VIT_03s0088g00010|protein_coding|CODING|VIT_03s0088g00010.t01|1|1)	0/0	0/1	VIT_03s0088g00010		Concanavalin A lectin	Unknown			DOWN in AR at WD
chr3	8122951	G	A	AB=0.78;AC=1;AF=0.13;AN=8;BaseQRankSum=0.019;Dels=0.00;HRun=1;HaplotypeScore=0.4943;MQ=34.42;MQ0=5;MQRankSum=1.010;QD=2.71;ReadPosRankSum=-0.934;SB=-29.50;EFF=STOP_GAINED(HIGH|NONSENSE|Cga/Tga|R388*|619|VIT_03s0088g00100|protein_coding|CODING|VIT_03s0088g00100.t01|1|1)	0/0	0/1	VIT_03s0088g00100		Concanavalin A lectin	Unknown			DOWN in AR at WD
chr4	3334411	G	A	AB=0.83;AC=2;AF=0.25;AN=8;BaseQRankSum=1.269;Dels=0.00;HRun=0;HaplotypeScore=0.9882;MQ=39.57;MQ0=0;MQRankSum=-0.519;QD=1.91;ReadPosRankSum=0.948;SB=0.16;EFF=DOWNSTREAM(MODIFIER||710||44|VIT_04s0008g03970|protein_coding|CODING|VIT_04s0008g03970.t01||1),STOP_GAINED(HIGH|NONSENSE|tGg/tAg|W99*|102|VIT_04s0008g03980|protein_coding|CODING|VIT_04s0008g03980.t01|1|1),UPSTREAM(MODIFIER||3538||105|VIT_04s0…	0/1	0/0	VIT_04s0008g03980	RD22	BURP domain-containing protein	Unknown			DOWN in AR at WD	UP
chr5	2201734	T	C	AB=0.63;AC=7;AF=0.88;AN=8;BaseQRankSum=0.943;Dels=0.00;HRun=0;HaplotypeScore=1.4179;MQ=58.24;MQ0=0;MQRankSum=1.129;QD=25.24;ReadPosRankSum=1.690;SB=-553.19;EFF=SYNONYMOUS_STOP(LOW|SILENT|taA/taG|*391|390|VIT_05s0020g00390|protein_coding|CODING|VIT_05s0020g00390.t01|4|1),UPSTREAM(MODIFIER||2328||502|VIT_05s0020g00380|protein_coding|CODING|VIT_05s0020g00380.t01||1)	1/1	0/1	VIT_05s0020g00390		Unknown protein	Unknown			DOWN in AR at WD	UP
chr5	2912663	G	A	AB=0.67;AC=1;AF=0.13;AN=8;BaseQRankSum=-2.661;Dels=0.00;HRun=0;HaplotypeScore=1.9237;MQ=47.92;MQ0=0;MQRankSum=-1.590;QD=5.23;ReadPosRankSum=1.529;SB=-43.67;EFF=STOP_GAINED(HIGH|NONSENSE|Caa/Taa|Q347*|1345|VIT_05s0020g01160|protein_coding|CODING|VIT_05s0020g01160.t01|1|1)	0/0	0/1	VIT_05s0020g01160		Binding	Unknown			UP in AR at WD	DOWN
chr5	23766129	C	CATA	AB=0.68;AC=6;AF=0.75;AN=8;Dels=0.00;HRun=0;HaplotypeScore=7.7377;MQ=46.51;MQ0=0;QD=42.43;SB=-274.42;EFF=CODON_INSERTION(MODERATE||tca/tcATAa|S25S*|695|VIT_05s0094g00440|protein_coding|CODING|VIT_05s0094g00440.t01|2|1),STOP_GAINED(HIGH||tca/tcATAa|S25S*|695|VIT_05s0094g00440|protein_coding|CODING|VIT_05s0094g00440.t01|2|1),UPSTREAM(MODIFIER||2619||441|VIT_05s0094g00430|protein_coding|CODING|VIT_05…	0/1	1/1	VIT_05s0094g00440	EMB2777	Sas10/U3 ribonucleoprotein (Utp)	Unknown			UP in AR at FI and WD
chr7	2126227	A	T	AB=0.67;AC=2;AF=0.25;AN=8;BaseQRankSum=0.538;Dels=0.00;HRun=1;HaplotypeScore=0.0000;MQ=57.27;MQ0=0;MQRankSum=-0.673;QD=6.16;ReadPosRankSum=0.404;SB=4.60;EFF=DOWNSTREAM(MODIFIER||2470||950|VIT_07s0104g01050|protein_coding|CODING|VIT_07s0104g01050.t01||1),DOWNSTREAM(MODIFIER||2619||888|VIT_07s0104g01030|protein_coding|CODING|VIT_07s0104g01030.t01||1),STOP_GAINED(HIGH|NONSENSE|tTa/tAa|L30*|188|VIT_0…	0/1	0/0	VIT_07s0104g01040		Unknown protein	Unknown				UP
chr7	3799802	G	C	AB=0.64;AC=2;AF=0.25;AN=8;BaseQRankSum=0.866;Dels=0.00;HRun=0;HaplotypeScore=3.9015;MQ=53.18;MQ0=0;MQRankSum=-2.227;QD=2.57;ReadPosRankSum=-0.598;SB=3.66;EFF=STOP_GAINED(HIGH|NONSENSE|taC/taG|Y117*|213|VIT_07s0005g01250|protein_coding|CODING|VIT_07s0005g01250.t01|2|1)	0/1	0/0	VIT_07s0005g01250		Unknown protein	Unknown				UP
chr7	14053437	G	A	AB=0.41;AC=4;AF=0.50;AN=8;BaseQRankSum=-0.689;Dels=0.00;HRun=0;HaplotypeScore=1.8636;MQ=57.48;MQ0=0;MQRankSum=-1.206;QD=21.01;ReadPosRankSum=1.102;SB=-140.46;EFF=STOP_GAINED(HIGH|NONSENSE|tGg/tAg|W204*|229|VIT_07s0185g00040|protein_coding|CODING|VIT_07s0185g00040.t01|4|1)	0/1	0/0	VIT_07s0185g00040		Unknown protein	Unknown	UP		DOWN in AR at WD	UP
chr9	4406041	C	T	AB=0.47;AC=2;AF=0.25;AN=8;BaseQRankSum=-0.514;Dels=0.00;HRun=1;HaplotypeScore=0.2493;MQ=55.58;MQ0=0;MQRankSum=-0.333;QD=11.35;ReadPosRankSum=-0.514;SB=-69.17;EFF=DOWNSTREAM(MODIFIER||2433||438|VIT_09s0002g04830|protein_coding|CODING|VIT_09s0002g04830.t01||1),SYNONYMOUS_STOP(LOW|SILENT|tGa/tAa|*128|127|VIT_09s0002g04840|protein_coding|CODING|VIT_09s0002g04840.t01|2|1)	0/0	0/1	VIT_09s0002g04840		Unknown	Unknown	DOWN		UP in AR at WD	DOWN
chrUn	12750868	G	A	AB=0.33;AC=3;AF=0.38;AN=8;BaseQRankSum=1.557;Dels=0.00;HRun=0;HaplotypeScore=5.1186;MQ=43.03;MQ0=0;MQRankSum=2.972;QD=19.73;ReadPosRankSum=2.066;SB=-153.17;EFF=DOWNSTREAM(MODIFIER||2573||119|VIT_00s0208g00090|protein_coding|CODING|VIT_00s0208g00090.t01||1),DOWNSTREAM(MODIFIER||951||127|VIT_00s0208g00110|protein_coding|CODING|VIT_00s0208g00110.t01||1),STOP_GAINED(HIGH|NONSENSE|tgG/tgA|W41*|106|VIT…	0/1	43101	VIT_00s0208g00100		Unknown	Unknown			DOWN in AR at WD
chrUn	15477078	G	A	AB=0.76;AC=3;AF=0.38;AN=8;BaseQRankSum=-1.307;Dels=0.00;HRun=0;HaplotypeScore=0.0000;MQ=25.63;MQ0=21;MQRankSum=-1.307;QD=1.25;ReadPosRankSum=-0.125;SB=72.72;EFF=STOP_GAINED(HIGH|NONSENSE|Cag/Tag|Q282*|552|VIT_00s0229g00120|protein_coding|CODING|VIT_00s0229g00120.t01|6|1)	0/0	0/1	VIT_00s0229g00120		Ternary complex factor MIP1	Unknown				DOWN
chrUn	16961226	G	C	AB=0.69;AC=3;AF=0.38;AN=8;BaseQRankSum=0.881;Dels=0.00;HRun=0;HaplotypeScore=3.4354;MQ=40.89;MQ0=0;MQRankSum=-0.113;QD=4.39;ReadPosRankSum=0.655;SB=-16.31;EFF=DOWNSTREAM(MODIFIER||3763||376|VIT_00s0245g00050|protein_coding|CODING|VIT_00s0245g00050.t01||1),STOP_LOST(HIGH|MISSENSE|tGa/tCa|*158S|157|VIT_00s0245g00040|protein_coding|CODING|VIT_00s0245g00040.t01|1|1)	0/1	0/0	VIT_00s0245g00040		Unknown	Unknown			UP in AR at WD
chrUn	18451191	G	C	AB=0.43;AC=3;AF=0.38;AN=8;BaseQRankSum=0.873;Dels=0.00;HRun=0;HaplotypeScore=0.0000;MQ=19.78;MQ0=11;MQRankSum=-0.873;QD=5.85;ReadPosRankSum=1.309;SB=-0.01;EFF=STOP_GAINED(HIGH|NONSENSE|taC/taG|Y19*|233|VIT_00s0259g00100|protein_coding|CODING|VIT_00s0259g00100.t01|2|1)	43101	0/0	VIT_00s0259g00100		Proline-rich family protein	Unknown				UP
chrUn	20497428	G	T	AB=0.00;AC=1;AF=0.13;AN=8;BaseQRankSum=-0.066;Dels=0.00;HRun=0;HaplotypeScore=2.4374;MQ=28.68;MQ0=0;MQRankSum=1.129;QD=19.30;ReadPosRankSum=0.731;SB=3.77;EFF=STOP_GAINED(HIGH|NONSENSE|Gaa/Taa|E6*|454|VIT_00s0275g00030|protein_coding|CODING|VIT_00s0275g00030.t01|1|1)	0/1	0/0	VIT_00s0275g00030		Ycf1	Unknown				DOWN
chrUn	33587489	G	A	AB=0.46;AC=4;AF=0.50;AN=8;BaseQRankSum=-0.220;Dels=0.00;HRun=0;HaplotypeScore=2.4993;MQ=56.12;MQ0=0;MQRankSum=-1.830;QD=18.24;ReadPosRankSum=-0.847;SB=-163.68;EFF=DOWNSTREAM(MODIFIER||2562||982|VIT_00s0652g00030|protein_coding|CODING|VIT_00s0652g00030.t01||1|WARNING_TRANSCRIPT_NO_START_CODON),DOWNSTREAM(MODIFIER||4501||295|VIT_00s0652g00010|protein_coding|CODING|VIT_00s0652g00010.t01||1),STOP_GAI…	43101	0/0	VIT_00s0652g00020		Unknown protein	Unknown				UP
chr10	10089127	G	C	AB=0.79;AC=1;AF=0.13;AN=8;BaseQRankSum=0.335;Dels=0.00;HRun=0;HaplotypeScore=4.8108;MQ=41.22;MQ0=2;MQRankSum=1.080;QD=3.08;ReadPosRankSum=-1.244;SB=-0.60;EFF=DOWNSTREAM(MODIFIER||2024||80|VIT_10s0003g05440|protein_coding|CODING|VIT_10s0003g05440.t01||1),STOP_GAINED(HIGH|NONSENSE|tCa/tGa|S566*|574|VIT_10s0003g05450|protein_coding|CODING|VIT_10s0003g05450.t01|2|1)	0/0	0/1	VIT_10s0003g05450		#N/A	#N/A			UP in AR at WD	UP
chr10	17388959	G	A	AB=0.39;AC=1;AF=0.13;AN=8;BaseQRankSum=1.219;Dels=0.00;HRun=0;HaplotypeScore=0.4650;MQ=31.89;MQ0=7;MQRankSum=1.474;QD=13.04;ReadPosRankSum=0.801;SB=-32.23;EFF=STOP_GAINED(HIGH|NONSENSE|tGg/tAg|W53*|393|VIT_10s0071g00850|protein_coding|CODING|VIT_10s0071g00850.t01|1|1)	0/0	0/1	VIT_10s0071g00850		#N/A	#N/A				UP
chr10	17389752	G	T	AB=0.69;AC=1;AF=0.13;AN=8;BaseQRankSum=1.600;Dels=0.00;HRun=1;HaplotypeScore=0.4514;MQ=28.07;MQ0=4;MQRankSum=1.536;QD=6.01;ReadPosRankSum=1.441;SB=-15.69;EFF=STOP_GAINED(HIGH|NONSENSE|Gaa/Taa|E284*|393|VIT_10s0071g00850|protein_coding|CODING|VIT_10s0071g00850.t01|2|1)	0/0	0/1	VIT_10s0071g00850		#N/A	#N/A				UP
chr12	7552582	G	A	AB=0.14;AC=3;AF=0.38;AN=8;BaseQRankSum=1.176;Dels=0.00;HRun=2;HaplotypeScore=1.6267;MQ=52.47;MQ0=0;MQRankSum=-1.552;QD=21.19;ReadPosRankSum=0.847;SB=-24.45;EFF=STOP_GAINED(HIGH|NONSENSE|Cga/Tga|R13*|579|VIT_12s0134g00030|protein_coding|CODING|VIT_12s0134g00030.t01|1|1)	1/1	0/0	VIT_12s0134g00030	TPS03	#N/A	#N/A			UP in AR at WD
chr12	21053614	T	A	AB=0.45;AC=2;AF=0.25;AN=8;BaseQRankSum=0.326;Dels=0.00;HRun=0;HaplotypeScore=1.4608;MQ=47.49;MQ0=3;MQRankSum=-2.030;QD=7.44;ReadPosRankSum=-0.978;SB=-59.25;EFF=DOWNSTREAM(MODIFIER||2736||39|VIT_12s0035g01270|protein_coding|CODING|VIT_12s0035g01270.t01||1),STOP_GAINED(HIGH|NONSENSE|tgT/tgA|C777*|966|VIT_12s0035g01260|protein_coding|CODING|VIT_12s0035g01260.t01|2|1)	0/1	0/0	VIT_12s0035g01260	RPS2	#N/A	#N/A			DOWN in AR at FI and WD
chr13	11242503	G	A	AB=0.85;AC=1;AF=0.13;AN=8;BaseQRankSum=-0.534;Dels=0.00;HRun=0;HaplotypeScore=0.9876;MQ=29.15;MQ0=17;MQRankSum=0.845;QD=1.66;ReadPosRankSum=1.513;SB=-12.36;EFF=STOP_GAINED(HIGH|NONSENSE|tGg/tAg|W92*|124|VIT_13s0147g00180|protein_coding|CODING|VIT_13s0147g00180.t01|5|1)	0/0	0/1	VIT_13s0147g00180		#N/A	#N/A	UP		DOWN in AR at FI and WD	UP
chr15	18523904	C	T	AB=0.51;AC=3;AF=0.38;AN=8;BaseQRankSum=-0.647;Dels=0.00;HRun=0;HaplotypeScore=8.4944;MQ=37.84;MQ0=3;MQRankSum=1.793;QD=9.95;ReadPosRankSum=1.915;SB=-155.64;EFF=DOWNSTREAM(MODIFIER||1380||1026|VIT_15s0046g01620|protein_coding|CODING|VIT_15s0046g01620.t01||1),STOP_GAINED(HIGH|NONSENSE|Cag/Tag|Q127*|168|VIT_15s0046g01610|protein_coding|CODING|VIT_15s0046g01610.t01|2|1)	0/1	0/0	VIT_15s0046g01610	CHIA	#N/A	#N/A			UP in AR at WD	DOWN
chr18_random	2667437	C	T	AB=0.64;AC=2;AF=0.25;AN=8;BaseQRankSum=0.620;Dels=0.00;HRun=0;HaplotypeScore=1.4916;MQ=50.23;MQ0=0;MQRankSum=-0.554;QD=6.17;ReadPosRankSum=-1.232;SB=-134.16;EFF=DOWNSTREAM(MODIFIER||2446||90|VIT_18s0001g02360|protein_coding|CODING|VIT_18s0001g02360.t01||1),DOWNSTREAM(MODIFIER||3290||122|VIT_18s0001g02330|protein_coding|CODING|VIT_18s0001g02330.t01||1),STOP_GAINED(HIGH|NONSENSE|tGg/tAg|W131*|589|V…	0/0	0/1	VIT_18s0001g02350	LAC14	#N/A	#N/A	DOWN	DOWN	UP in AR at FI	DOWN
chr18_random	4629319	C	A	AB=0.72;AC=1;AF=0.13;AN=8;BaseQRankSum=-0.048;Dels=0.00;HRun=0;HaplotypeScore=17.5070;MQ=49.50;MQ0=0;MQRankSum=-3.366;QD=4.78;ReadPosRankSum=0.577;SB=-51.79;EFF=STOP_GAINED(HIGH|NONSENSE|Gaa/Taa|E793*|908|VIT_18s0001g06110|protein_coding|CODING|VIT_18s0001g06110.t01|6|1)	0/0	0/1	VIT_18s0001g06110		#N/A	#N/A				UP
chr18_random	4630183	T	A	AB=0.44;AC=2;AF=0.25;AN=8;BaseQRankSum=0.742;Dels=0.00;HRun=0;HaplotypeScore=0.9734;MQ=46.38;MQ0=2;MQRankSum=-2.872;QD=8.50;ReadPosRankSum=0.032;SB=-86.24;EFF=STOP_GAINED(HIGH|NONSENSE|Aag/Tag|K582*|908|VIT_18s0001g06110|protein_coding|CODING|VIT_18s0001g06110.t01|5|1)	0/1	0/0	VIT_18s0001g06110		#N/A	#N/A				UP
chr19	634881	A	AT	AB=0.78;AC=3;AF=0.38;AN=8;Dels=0.00;HRun=1;HaplotypeScore=19.8510;MQ=52.49;MQ0=0;QD=9.15;SB=-227.24;EFF=FRAME_SHIFT(HIGH||tat/taAt|Y281*?|503|VIT_19s0014g00620|protein_coding|CODING|VIT_19s0014g00620.t01|14|1),STOP_GAINED(HIGH||tat/taAt|Y281*?|503|VIT_19s0014g00620|protein_coding|CODING|VIT_19s0014g00620.t01|14|1)	0/1	0/0	VIT_19s0014g00620		#N/A	#N/A			DOWN in AR at WD
chr19	2189343	G	T	AB=0.51;AC=3;AF=0.38;AN=8;BaseQRankSum=0.047;Dels=0.00;HRun=0;HaplotypeScore=6.2904;MQ=48.49;MQ0=1;MQRankSum=-3.055;QD=8.77;ReadPosRankSum=0.020;SB=-278.35;EFF=STOP_GAINED(HIGH|NONSENSE|tCg/tAg|S412*|452|VIT_19s0014g02000|protein_coding|CODING|VIT_19s0014g02000.t01|2|1)	0/0	0/1	VIT_19s0014g02000		#N/A	#N/A				DOWN
chr19	2190226	C	T	AB=0.83;AC=2;AF=0.25;AN=8;BaseQRankSum=0.340;Dels=0.00;HRun=0;HaplotypeScore=4.2058;MQ=35.96;MQ0=37;MQRankSum=0.200;QD=0.92;ReadPosRankSum=0.443;SB=77.07;EFF=STOP_GAINED(HIGH|NONSENSE|tgG/tgA|W124*|452|VIT_19s0014g02000|protein_coding|CODING|VIT_19s0014g02000.t01|1|1)	0/0	0/1	VIT_19s0014g02000		#N/A	#N/A				DOWN
chr4	11658639	AAATTGTGGATGAGAT	A	AB=0.73;AC=3;AF=0.38;AN=8;Dels=0.24;HRun=0;HaplotypeScore=17.0974;MQ=54.79;MQ0=0;QD=57.56;SB=-267.33;EFF=CODON_DELETION(MODERATE||taa/ta|*230?|229|VIT_04s0079g00760|protein_coding|CODING|VIT_04s0079g00760.t01|9|1),STOP_LOST(HIGH||taa/ta|*230?|229|VIT_04s0079g00760|protein_coding|CODING|VIT_04s0079g00760.t01|9|1),UTR_3_PRIME(MODIFIER||0||229|VIT_04s0079g00760|protein_coding|CODING|VIT_04s0079g0076…	0/0	0/1	VIT_04s0079g00760	RHA1	#N/A	#N/A			DOWN in AR at WD
chr5	1260752	A	G	AC=2;AF=0.25;AN=8;BaseQRankSum=0.551;Dels=0.00;HRun=0;HaplotypeScore=0.9767;MQ=47.17;MQ0=3;MQRankSum=-0.399;QD=32.47;ReadPosRankSum=-1.102;SB=-198.51;EFF=SYNONYMOUS_STOP(LOW|SILENT|tAa/tGa|*327|326|VIT_05s0077g01570|protein_coding|CODING|VIT_05s0077g01570.t01|6|1),UPSTREAM(MODIFIER||3049||158|PR10.2|protein_coding|CODING|VIT_05s0077g01580.t01||1)	0/0	1/1	VIT_05s0077g01570	MLP423	#N/A	#N/A	UP			UP
chr5	24277735	A	T	AB=0.46;AC=1;AF=0.13;AN=8;BaseQRankSum=0.330;Dels=0.00;HRun=0;HaplotypeScore=0.6588;MQ=55.85;MQ0=0;MQRankSum=-1.035;QD=12.82;ReadPosRankSum=-0.022;SB=-65.86;EFF=DOWNSTREAM(MODIFIER||974||91|VIT_05s0094g00940|protein_coding|CODING|VIT_05s0094g00940.t01||1),STOP_GAINED(HIGH|NONSENSE|tgT/tgA|C310*|407|VIT_05s0094g00950|protein_coding|CODING|VIT_05s0094g00950.t01|6|1)	0/0	0/1	VIT_05s0094g00950	BT3	#N/A	#N/A			UP in AR at WD
chr8	885304	C	T	AB=0.97;AC=2;AF=0.25;AN=8;BaseQRankSum=1.234;DS;Dels=0.00;HRun=0;HaplotypeScore=16.9090;MQ=15.31;MQ0=96;MQRankSum=5.815;QD=0.64;ReadPosRankSum=2.570;SB=-76.49;EFF=DOWNSTREAM(MODIFIER||2657||53|VIT_08s0056g00600|protein_coding|CODING|VIT_08s0056g00600.t01||1),STOP_GAINED(HIGH|NONSENSE|tGg/tAg|W203*|224|CEMA|protein_coding|CODING|VIT_08s0056g00590.t01|1|1),UPSTREAM(MODIFIER||2856||221|VIT_08s0056g0…	0/0	0/1	VIT_08s0056g00590		#N/A	#N/A			DOWN in AR at WD
chr9	5189500	G	T	AB=0.66;AC=3;AF=0.38;AN=8;BaseQRankSum=0.198;Dels=0.00;HRun=1;HaplotypeScore=4.3137;MQ=52.44;MQ0=0;MQRankSum=-2.639;QD=6.33;ReadPosRankSum=-0.151;SB=-98.75;EFF=DOWNSTREAM(MODIFIER||1283||234|VIT_09s0002g05450|protein_coding|CODING|VIT_09s0002g05450.t01||1),DOWNSTREAM(MODIFIER||438||128|VIT_09s0002g05440|protein_coding|CODING|VIT_09s0002g05440.t01||1),STOP_GAINED(HIGH|NONSENSE|tCa/tAa|S51*|200|VIT…	0/0	0/1	VIT_09s0002g05430	PDR12	#N/A	#N/A			UP in AR at FI	UP
chrUn	29488200	A	T	AB=0.57;AC=1;AF=0.13;AN=8;BaseQRankSum=0.752;Dels=0.00;HRun=0;HaplotypeScore=0.4514;MQ=58.78;MQ0=0;MQRankSum=1.110;QD=9.61;ReadPosRankSum=-0.752;SB=0.24;EFF=SPLICE_SITE_REGION(LOW||||1863|VIT_00s0454g00030|protein_coding|CODING|VIT_00s0454g00030.t01|13|1),STOP_GAINED(HIGH|NONSENSE|Aag/Tag|K889*|1863|VIT_00s0454g00030|protein_coding|CODING|VIT_00s0454g00030.t01|13|1)	0/0	0/1	VIT_00s0454g00030	AIR3	#N/A	#N/A			UP in AR at WD
chrUn	29492719	T	A	AB=0.53;AC=5;AF=0.63;AN=8;BaseQRankSum=-0.339;Dels=0.00;HRun=0;HaplotypeScore=0.2290;MQ=56.49;MQ0=1;MQRankSum=-0.646;QD=26.54;ReadPosRankSum=2.349;SB=-383.04;EFF=STOP_GAINED(HIGH|NONSENSE|tTg/tAg|L1455*|1863|VIT_00s0454g00030|protein_coding|CODING|VIT_00s0454g00030.t01|21|1)	0/0	43101	VIT_00s0454g00030	AIR3	#N/A	#N/A			UP in AR at FI and WD

## Sheet: DEG CN and SNPs
													Supplementary Data 8. Differentially expressed genes between Autumn royal and Italia showing copy number differences and/or SNVs causing gain or loss of function
CNV info							Gene content					DEG results	SNV info					Functional annotation	briefname, EC or Kegg ID	Network	Functionnal category
#chr	start	end	size	AR	It	|Δ CN|	Gene chr mapping	start	end	Unique ID	12Xv1 ID		SNV Flag	Reference	Alternative	AR genotype	It genotype
chr10	10391808	10448246	56439	6.77	8.59	1.82	chr10	10435804	10437415	VIT_10s0003g05620	JGVv3.474.t01	DOWN in AR at WD and FI	chr10_10437247	G	C	0/1	0/0	Carbohydrate oxidase			Unclear
chr10	13325089	13373967	48879	7.22	9.15	1.93	chr10	13357268	13369931	VIT_10s0042g00460	JGVv42.36.t01	UP in AR at WD and FI	chr10_13368353	T	A	0/1	0/0	RPS2 (resistant to p. syringae 2)	K13459	vv34626Plant-pathogen_interaction	Response to stimulus.Stress response.Biotic stress response.Plant-pathogen interaction
chr10	15145037	15190420	45384	5.28	6.89	1.61	chr10	15146895	15151231	VIT_10s0042g01180	JGVv42.91.t01	DOWN in AR at WD and FI	chr10_15148718	C	T	0/0	0/1	ARGONAUTE 2 (AGO2)			Regulation overview.Regulation of gene expression.Gene silencing.Posttranscriptional gene silencing by RNA.mRNA cleavage involved in gene silencing by miRNA
chr11	1203473	1216377	12905	7.2	14.22	7.02	chr11	1210039	1213113	VIT_11s0016g01520	JGVv16.129.t01	UP in AR at WD	chr11_1213112	A	G	0/0	0/1	Phenylalanine ammonia-lyase	E4_3_1_5	vv10350Tyrosine_metabolism vv10360Phenylalanine_metabolism vv10910Nitrogen_metabolism vv10940Phenylpropanoid_biosynthesis	Metabolism.Primary metabolism.Amino acid metabolism.Aromatic amino acid metabolism.Tyrosine metabolism
chr12	8782710	8783936	1227	3.1	3.88	0.78	chr12	8782408	8784403	VIT_12s0057g00100	JGVv57.9.t01	UP in AR at WD and FI	chr12_8784071	G	A	0/0	0/1	Wound-responsive			Response to stimulus.Stress response.Abiotic stress response.wounding
chr13_random	3252579	3266417	13839	8.66	6.31	2.35	chr13_random	3258371	3265810	VIT_13s0019g01950	JGVv143.51.t01	DOWN in AR at WD	chr13_random_3261446	A	T	0/0	0/1	R protein MLA10	K13475	vv34627R_proteins_from_Plant-pathogen_interaction	Response to stimulus.Stress response.Biotic stress response.Plant-pathogen interaction.R proteins from Plant-pathogen interaction
chr17	7438330	7469054	30725	6.06	5.51	0.55	chr17	7463712	7468674	VIT_17s0000g06810	JGVv0.315.t01	DOWN in AR at WD	chr17_7466883	T	A	0/0	0/1	Myb family transcription factor / ELM2 domain-containing	MYBELM2_2	vv60045MYBrelated	Regulation overview.Regulation of gene expression.Regulation of transcription.Transcription factor.MYB-related family transcription factor
chr18_random	3840278	3869768	29491	9.65	16.16	6.51	chr18_random	3865411	3865795	VIT_18s0001g04480	JGVv82.44.t01	UP in AR at WD	chr18_random_3865601	C	T	0/0	0/1	Germacrene-D synthase	E4_2_3_22	vv10900Terpenoid_biosynthesis	Metabolism.Secondary metabolism.Terpenoid metabolism.Terpenoid biosynthesis
	3840278	3869768	29491	9.65	16.16	6.51	chr18_random	3865834	3866388	VIT_18s0001g04490	GSVIVT00036328001.t01	UP in AR at WD and FI	chr18_random_3866136	A	T	0/0	0/1	Germacrene-D synthase	E4_2_3_22	vv10900Terpenoid_biosynthesis	Metabolism.Secondary metabolism.Terpenoid metabolism.Terpenoid biosynthesis
chr18_random	4219956	4234558	14603	1.82	3.09	1.27	chr18_random	4217610	4220002	VIT_18s0001g05240	JGVv82.73.t01	DOWN in AR at WD and FI	chr18_random_4218007	G	C	0/0	0/1	(-)-germacrene D synthase	E4_2_3_22	vv10900Terpenoid_biosynthesis	Metabolism.Secondary metabolism.Terpenoid metabolism.Terpenoid biosynthesis
chr3	8115104	8123558	8455	2.8	4.91	2.11	chr3	8122234	8124112	VIT_03s0088g00100	JGVv88.99.t01	DOWN in AR at WD	chr3_8122951	G	A	0/0	0/1	Concanavalin A lectin			Unknown
chr3	11399490	11403342	3853	16.91	22.89	5.98	chr3	11397436	11402211	VIT_03s0132g00070	JGVv132.7.t01	DOWN in AR at WD and FI	chr3_11401810	T	G	0/0	0/1	ATHVA22A (Arabidopsis thaliana HVA22 homologue A)	HVA22A	vv30001ABA_signaling	Signaling.Hormone Signaling.ABA Signaling.ABA-mediated Signaling pathway
chr5	2038796	2051102	12307	9.56	14.03	4.47	chr5	2038696	2053470	VIT_05s0020g00170	JGVv20.14.t01	DOWN in AR at WD	chr5_2041923	C	T	0/1	1/1	Zinc knuckle	ZFC2HC		Metabolism.Primary metabolism.Nucleobase, nucleoside, nucleotide, nucleic acid metabolism.Nucleic acid metabolism
chr5	2051103	2076262	25160	3.6	6.41	2.81	chr5	2038696	2053470	VIT_05s0020g00170	JGVv20.14.t01	DOWN in AR at WD	chr5_2041923	C	T	0/1	1/1	Zinc knuckle	ZFC2HC		Metabolism.Primary metabolism.Nucleobase, nucleoside, nucleotide, nucleic acid metabolism.Nucleic acid metabolism
chr5	23043956	23048426	4471	5.28	4.49	0.79	chr5	23045985	23046335	VIT_05s0102g01020	GSVIVT00010823001.t01	UP in AR at WD	chr5_23046297	G	T	0/0	0/1	No hit			No hit
chr5	23521806	23546774	24969	1.41	0.66	0.75	chr5	23520466	23524730	VIT_05s0094g00170	JGVv94.15.t01	DOWN in AR at WD	chr5_23522933	C	T	0/1	1/1	Protein transport protein Sec61 subunit beta	K09481	vv23060Protein_export vv24141Protein_processing_in_endoplasmic_reticulum vv44145Phagosome vv50111Tethering_factors vv50132Primary_active_transporter_cat_A5_to_A8	Transport overview.Macromolecule transport.Protein transport.Tethering factors
chrUn	16195855	16228384	32530	0.89	1.89	1.00	chrUn	16199041	16201400	VIT_00s0238g00040	JGVv238.4.t01	DOWN in AR at WD	chrUn_16200936	G	A	0/1	0/0	R protein disease resistance protein	RPROT	vv34627R_proteins_from_Plant-pathogen_interaction	Response to stimulus.Stress response.Biotic stress response.Plant-pathogen interaction.R proteins from Plant-pathogen interaction
